# Supplementary material for: Synthesis and characterization of enanti­opure planar–chiral phospho­rus-linked diferrocenes
Source: Acta Crystallogr C Struct Chem. 2021 Feb 25;77(Pt 3):152–60. doi: 10.1107/S2053229621001996 (PMC7941264; doi:10.1107/S2053229621001996)
Supplement: Supplementary file 1 [file c-77-00152-sup1.cif]

##############################################################################
#                                                                            #
# This CIF contains the data in a paper accepted for publication in          #
# Acta Crystallographica Section C. It conforms to the requirements of       #
# Notes for Authors for Acta Crystallographica Section C, and has been       #
# peer reviewed under the auspices of the IUCr Commission on Journals.       #
#                                                                            #
# Full details of the Crystallographic Information File format               #
# are given in the paper "The Crystallographic Information File (CIF):       #
# a New Standard Archive File for Crystallography" by S. R. Hall, F. H.      #
# Allen and I. D. Brown [Acta Cryst. (1991), A47, 655-685].                  #
#                                                                            #
# The current version of the core CIF dictionary is obtainable from          #
# ftp://ftp.iucr.org/pub/cif_core.dic.                                       #
#                                                                            #
# Software is freely available for graphical display of the structure(s)     #
# in this CIF. For information consult the CIF software page                 #
# http://www.iucr.org/resources/cif/software.                                #
#                                                                            #
# This file may be used for bona fide research purposes within the           #
# scientific community so long as proper attribution is given to the journal # 
# article from which it was obtained.                                        #
#                                                                            #
##############################################################################
data_global
_audit_creation_method
;
Olex2 1.2
(compiled 2018.05.29 svn.r3508 for OlexSys, GUI svn.r5506)
;
_journal_date_recd_electronic     2020-07-27
_journal_date_accepted     2021-02-19
_journal_name_full     'Acta Crystallographica, Section C'
_journal_year     2021
_journal_volume     77
_journal_issue      3
_journal_page_first     152
_journal_page_last     160
_journal_paper_category     FA
_journal_paper_doi     10.1107/S2053229621001996
_journal_coeditor_code     ZO3008
_publ_contact_author_name     'Philipp Honegger'
_publ_contact_author_address
;
Institut fuer Computergestuetzte Biologische Chemie
Universitaet Wien
Waehringer Strasse 17
A-1090 Wien
Austria
;
_publ_contact_author_email     philipp.honegger@univie.ac.at
_publ_section_title
;
Synthesis and characterization of enantiopure planar--chiral phosphorus-linked
diferrocenes
;
_publ_section_title_footnote     .
loop_
    _publ_author_name
    _publ_author_address
    'Honegger, Philipp'
;
Department of Computational Biological Chemistry
University of Vienna
Waehringer Strasse 17
A-1090 Vienna
Austria
;
    'Roller, Alexander'
;
Department of Inorganic Chemistry
Faculty of Chemistry
University of Vienna
Waehringer Strasse 42
A-1090 Vienna
Austria
;
    'Widhalm, Michael'
;
Department of Chemical Catalysis
Faculty of Chemistry
University of Vienna
Waehringer Strasse 38
A-1090 Vienna
Austria
;
_publ_section_synopsis
;
Six new homochiral diferrocenyl derivatives were synthesized, one of which is
purely planar--chiral. Even if the two diferrocene subunits are identical,
they are distinguished due to their position relative to the substituents at
the phosphorous prochiral centre.
;
data_7
_audit_creation_method
;
Olex2 1.2
(compiled 2018.05.29 svn.r3508 for OlexSys, GUI svn.r5506)
;
_chemical_name_systematic
;
1,1''-(Phenylphosphanediyl)bis{(2<i>S</i>~p~)-2-[(1<i>R</i>)-1-\
(acetyloxy)ethyl]ferrocene}
;
_chemical_name_common     ?
_chemical_formula_moiety     'C34 H35 Fe2 O4 P'
_chemical_formula_sum     'C34 H35 Fe2 O4 P'
_chemical_formula_iupac     '[Fe2 (C5 H5)2 (C24 H25 O4 P)]'
_chemical_formula_weight     650.29
_chemical_melting_point     ?
_chemical_absolute_configuration     ad
_space_group_crystal_system     orthorhombic
_space_group_name_H-M_alt     'P 21 21 21'
_space_group_name_Hall     'P 2ac 2ab'
loop_
    _space_group_symop_operation_xyz
    'x, y, z'
    '-x+1/2, -y, z+1/2'
    'x+1/2, -y+1/2, -z'
    '-x, y+1/2, -z+1/2'
_cell_length_a     7.631(2)
_cell_length_b     10.877(2)
_cell_length_c     36.025(8)
_cell_angle_alpha     90
_cell_angle_beta     90
_cell_angle_gamma     90
_cell_volume     2990.2(12)
_cell_formula_units_Z     4
_cell_measurement_reflns_used     3094
_cell_measurement_theta_min     2.185
_cell_measurement_theta_max     19.864
_cell_measurement_temperature     130.0
_exptl_crystal_description     block
_exptl_crystal_colour     'clear orange'
_exptl_crystal_size_max     0.15
_exptl_crystal_size_mid     0.08
_exptl_crystal_size_min     0.06
_exptl_crystal_density_diffrn     1.444
_exptl_crystal_density_meas     .
_exptl_crystal_density_method     ?
_exptl_crystal_F_000     1352
_exptl_absorpt_coefficient_mu     1.061
_exptl_absorpt_correction_type     multi-scan
_exptl_absorpt_process_details
;
(SADABS; Bruker, 2008)
;
_exptl_absorpt_correction_T_min     0.5615
_exptl_absorpt_correction_T_max     0.7452
_diffrn_ambient_temperature     130.0
_diffrn_source     'sealed xray tube'
_diffrn_radiation_type     MoK\a
_diffrn_radiation_wavelength     0.71073
_diffrn_radiation_monochromator     ' '
_diffrn_measurement_device_type     'Bruker X8 APEXII'
_diffrn_measurement_method     '\f and \w scans'
_diffrn_detector_area_resol_mean     ?
_diffrn_reflns_number     46099
_diffrn_reflns_av_R_equivalents     0.1501
_diffrn_reflns_av_unetI/netI     0.1046
_diffrn_reflns_theta_min     2.187
_diffrn_reflns_theta_max     25.353
_diffrn_reflns_theta_full     25.242
_diffrn_measured_fraction_theta_max     0.997
_diffrn_measured_fraction_theta_full     0.999
_diffrn_reflns_limit_h_min     -9
_diffrn_reflns_limit_h_max     9
_diffrn_reflns_limit_k_min     -13
_diffrn_reflns_limit_k_max     13
_diffrn_reflns_limit_l_min     -38
_diffrn_reflns_limit_l_max     43
_diffrn_standards_number     0
_refine_special_details
;
_olex2_refinement_description
1. Fixed Uiso
 At 1.2 times of:
  All C(H) groups
 At 1.5 times of:
  All C(H,H,H) groups
2.a Ternary CH refined with riding coordinates:
 C11(H11), C25(H25)
2.b Aromatic/amide H refined with riding coordinates:
 C3(H3), C4(H4), C5(H5), C6(H6), C7(H7), C8(H8), C9(H9), C10(H10), C17(H17),
 C18(H18), C19(H19), C20(H20), C21(H21), C22(H22), C23(H23), C24(H24), C35(H35),
  C36(H36), C37(H37), C38(H38), C39(H39)
2.c Idealised Me refined as rotating group:
 C13(H13A,H13B,H13C), C14(H14A,H14B,H14C), C27(H27A,H27B,H27C), C28(H28A,H28B,
 H28C)
;
_reflns_number_total     5441
_reflns_number_gt     4085
_reflns_threshold_expression     'I > 2\s(I)'
_refine_ls_structure_factor_coef     Fsqd
_refine_ls_matrix_type     full
_refine_ls_R_factor_all     0.0984
_refine_ls_R_factor_gt     0.0653
_refine_ls_wR_factor_gt     0.1108
_refine_ls_wR_factor_ref     0.1221
_refine_ls_goodness_of_fit_ref     1.043
_refine_ls_restrained_S_all     1.043
_refine_ls_number_reflns     5441
_refine_ls_number_parameters     374
_refine_ls_number_restraints     0
_refine_ls_hydrogen_treatment     constr
_refine_ls_weighting_scheme     calc
_refine_ls_weighting_details
              'w=1/[\s^2^(Fo^2^)+(0.0421P)^2^+2.7228P] where P=(Fo^2^+2Fc^2^)/3'
_atom_sites_solution_hydrogens     geom
_atom_sites_solution_primary     direct
_atom_sites_solution_secondary     ?
_refine_ls_shift/su_max     0.000
_refine_ls_shift/su_mean     0.000
_refine_diff_density_max     0.938
_refine_diff_density_min     -0.433
_refine_ls_extinction_method     none
_refine_ls_extinction_coef     .
_refine_ls_abs_structure_details
;
Flack <i>x</i> determined using 1235 quotients [(I+)-(I-)]/[(I+)+(I-)]
(Parsons <i>et al.</i>,  2013)
;
_refine_ls_abs_structure_Flack     -0.02(2)
loop_
    _atom_type_symbol
    _atom_type_description
    _atom_type_scat_dispersion_real
    _atom_type_scat_dispersion_imag
    _atom_type_scat_source
    'C' 'C' 0.0033 0.0016
                         'International Tables Vol C Tables 4.2.6.8 and 6.1.1.4'
    'H' 'H' 0.0000 0.0000
                         'International Tables Vol C Tables 4.2.6.8 and 6.1.1.4'
    'Fe' 'Fe' 0.3463 0.8444
                         'International Tables Vol C Tables 4.2.6.8 and 6.1.1.4'
    'O' 'O' 0.0106 0.0060
                         'International Tables Vol C Tables 4.2.6.8 and 6.1.1.4'
    'P' 'P' 0.1023 0.0942
                         'International Tables Vol C Tables 4.2.6.8 and 6.1.1.4'
_computing_data_collection
;
APEX2 (Bruker, 2009)
;
_computing_cell_refinement
;
SAINT (Bruker, 2009)
;
_computing_data_reduction
;
SAINT (Bruker, 2009)
;
_computing_structure_solution
;
SHELXS97 (Sheldrick, 2008)
;
_computing_structure_refinement
;
SHELXL97 (Sheldrick, 2008)
;
_computing_molecular_graphics
;
OLEX2 (Dolomanov <i>et al.</i>,  2009)
;
_computing_publication_material
;
OLEX2 (Dolomanov <i>et al.</i>,  2009)
;
loop_
    _atom_site_type_symbol
    _atom_site_label
    _atom_site_fract_x
    _atom_site_fract_y
    _atom_site_fract_z
    _atom_site_U_iso_or_equiv
    _atom_site_adp_type
    _atom_site_calc_flag
    _atom_site_occupancy
    _atom_site_disorder_assembly
    _atom_site_disorder_group
    Fe Fe1 0.79439(15) 0.89449(11) 0.38276(3) 0.0264(3) Uani d 1 . .
    Fe Fe2 1.24405(15) 0.40848(10) 0.40108(3) 0.0235(3) Uani d 1 . .
    P P1 0.8827(3) 0.5855(2) 0.37276(5) 0.0218(5) Uani d 1 . .
    O O1 0.7061(8) 0.7131(5) 0.27691(15) 0.0339(15) Uani d 1 . .
    O O2 0.4850(9) 0.5800(7) 0.26629(19) 0.0519(19) Uani d 1 . .
    O O3 0.8911(7) 0.5751(5) 0.48204(14) 0.0275(14) Uani d 1 . .
    O O4 0.6319(8) 0.4892(6) 0.49674(18) 0.0430(18) Uani d 1 . .
    C C1 0.9068(11) 0.7452(7) 0.3578(2) 0.020(2) Uani d 1 . .
    C C2 0.7857(12) 0.8062(7) 0.3331(2) 0.026(2) Uani d 1 . .
    C C3 0.8444(12) 0.9294(8) 0.3278(2) 0.033(2) Uani d 1 . .
    H H3 0.790570 0.989466 0.312382 0.039 Uiso calc 1 . .
    C C4 0.9979(12) 0.9465(8) 0.3496(2) 0.031(2) Uani d 1 . .
    H H4 1.061986 1.021088 0.351643 0.037 Uiso calc 1 . .
    C C5 1.0401(12) 0.8347(8) 0.3678(2) 0.026(2) Uani d 1 . .
    H H5 1.137758 0.820808 0.383551 0.032 Uiso calc 1 . .
    C C6 0.7112(15) 0.8428(9) 0.4348(3) 0.044(3) Uani d 1 . .
    H H6 0.740860 0.768806 0.447365 0.053 Uiso calc 1 . .
    C C7 0.5651(14) 0.8616(10) 0.4100(3) 0.044(3) Uani d 1 . .
    H H7 0.480269 0.801654 0.403352 0.053 Uiso calc 1 . .
    C C8 0.5702(12) 0.9839(8) 0.3975(3) 0.034(2) Uani d 1 . .
    H H8 0.489830 1.020809 0.380758 0.041 Uiso calc 1 . .
    C C9 0.7151(12) 1.0423(8) 0.4141(2) 0.033(2) Uani d 1 . .
    H H9 0.749057 1.125501 0.410609 0.040 Uiso calc 1 . .
    C C10 0.8010(15) 0.9556(10) 0.4368(2) 0.050(3) Uani d 1 . .
    H H10 0.903184 0.970965 0.451170 0.060 Uiso calc 1 . .
    C C11 0.6349(12) 0.7474(8) 0.3133(2) 0.029(2) Uani d 1 . .
    H H11 0.598509 0.671501 0.326949 0.035 Uiso calc 1 . .
    C C12 0.6172(13) 0.6303(8) 0.2565(3) 0.036(2) Uani d 1 . .
    C C13 0.7073(15) 0.6108(9) 0.2201(2) 0.055(3) Uani d 1 . .
    H H13A 0.785645 0.680231 0.215101 0.082 Uiso calc 1 . .
    H H13B 0.619605 0.604836 0.200333 0.082 Uiso calc 1 . .
    H H13C 0.775670 0.534615 0.221092 0.082 Uiso calc 1 . .
    C C14 0.4754(13) 0.8309(9) 0.3079(3) 0.043(3) Uani d 1 . .
    H H14A 0.506901 0.899428 0.291501 0.064 Uiso calc 1 . .
    H H14B 0.437420 0.863080 0.331953 0.064 Uiso calc 1 . .
    H H14C 0.379809 0.783626 0.296612 0.064 Uiso calc 1 . .
    C C15 1.0846(10) 0.5607(7) 0.3990(2) 0.0198(19) Uani d 1 . .
    C C16 1.0900(11) 0.5102(8) 0.4361(2) 0.021(2) Uani d 1 . .
    C C17 1.2691(13) 0.5118(8) 0.4482(2) 0.032(2) Uani d 1 . .
    H H17 1.310570 0.484611 0.471699 0.038 Uiso calc 1 . .
    C C18 1.3738(12) 0.5607(8) 0.4194(2) 0.029(2) Uani d 1 . .
    H H18 1.497201 0.571824 0.420079 0.035 Uiso calc 1 . .
    C C19 1.2615(11) 0.5902(7) 0.3889(2) 0.0265(18) Uani d 1 . .
    H H19 1.297952 0.623840 0.365846 0.032 Uiso calc 1 . .
    C C20 1.1716(14) 0.2763(8) 0.3636(3) 0.038(3) Uani d 1 . .
    H H20 1.073876 0.281040 0.347373 0.045 Uiso calc 1 . .
    C C21 1.1677(14) 0.2267(8) 0.3999(3) 0.037(3) Uani d 1 . .
    H H21 1.069405 0.191373 0.412034 0.044 Uiso calc 1 . .
    C C22 1.3408(14) 0.2401(9) 0.4146(3) 0.035(3) Uani d 1 . .
    H H22 1.378716 0.215886 0.438661 0.042 Uiso calc 1 . .
    C C23 1.4448(13) 0.2959(8) 0.3869(3) 0.036(2) Uani d 1 . .
    H H23 1.565586 0.315609 0.389227 0.043 Uiso calc 1 . .
    C C24 1.3406(13) 0.3175(8) 0.3553(3) 0.033(2) Uani d 1 . .
    H H24 1.378053 0.353351 0.332601 0.039 Uiso calc 1 . .
    C C25 0.9380(12) 0.4680(7) 0.4591(2) 0.022(2) Uani d 1 . .
    H H25 0.837562 0.444799 0.442727 0.027 Uiso calc 1 . .
    C C26 0.7380(13) 0.5720(8) 0.4997(2) 0.031(2) Uani d 1 . .
    C C27 0.7112(14) 0.6845(8) 0.5235(2) 0.043(3) Uani d 1 . .
    H H27A 0.816621 0.735870 0.522558 0.064 Uiso calc 1 . .
    H H27B 0.688940 0.659261 0.549145 0.064 Uiso calc 1 . .
    H H27C 0.610816 0.731348 0.514134 0.064 Uiso calc 1 . .
    C C28 0.9831(14) 0.3608(9) 0.4855(3) 0.044(3) Uani d 1 . .
    H H28A 1.065265 0.389470 0.504559 0.065 Uiso calc 1 . .
    H H28B 1.037004 0.293848 0.471332 0.065 Uiso calc 1 . .
    H H28C 0.875797 0.330975 0.497440 0.065 Uiso calc 1 . .
    C C34 0.9200(11) 0.5057(7) 0.3283(2) 0.0196(19) Uani d 1 . .
    C C35 0.7961(11) 0.4143(8) 0.3191(2) 0.033(2) Uani d 1 . .
    H H35 0.697616 0.400786 0.334657 0.039 Uiso calc 1 . .
    C C36 0.8189(14) 0.3433(8) 0.2867(2) 0.038(3) Uani d 1 . .
    H H36 0.734927 0.282046 0.280597 0.046 Uiso calc 1 . .
    C C37 0.9591(13) 0.3611(9) 0.2643(3) 0.039(3) Uani d 1 . .
    H H37 0.974890 0.311589 0.242803 0.047 Uiso calc 1 . .
    C C38 1.0812(12) 0.4537(9) 0.2730(2) 0.036(2) Uani d 1 . .
    H H38 1.179345 0.467063 0.257293 0.043 Uiso calc 1 . .
    C C39 1.0589(11) 0.5252(8) 0.3043(2) 0.024(2) Uani d 1 . .
    H H39 1.140352 0.589012 0.309469 0.029 Uiso calc 1 . .
loop_
    _atom_site_aniso_label
    _atom_site_aniso_U_11
    _atom_site_aniso_U_22
    _atom_site_aniso_U_33
    _atom_site_aniso_U_12
    _atom_site_aniso_U_13
    _atom_site_aniso_U_23
    Fe1 0.0298(7) 0.0221(6) 0.0273(7) 0.0056(6) 0.0064(5) 0.0017(6)
    Fe2 0.0249(6) 0.0214(6) 0.0243(6) 0.0049(6) -0.0004(5) -0.0025(5)
    P1 0.0228(11) 0.0202(11) 0.0224(12) 0.0041(10) 0.0004(9) 0.0004(10)
    O1 0.043(4) 0.035(3) 0.024(3) -0.008(3) -0.002(3) 0.000(3)
    O2 0.048(5) 0.050(5) 0.058(5) -0.009(4) -0.003(4) 0.002(4)
    O3 0.027(3) 0.031(4) 0.024(3) 0.004(3) 0.009(3) -0.008(3)
    O4 0.036(4) 0.050(4) 0.043(4) -0.013(4) 0.006(3) -0.011(4)
    C1 0.024(5) 0.014(4) 0.022(5) 0.004(4) 0.005(4) 0.006(4)
    C2 0.029(6) 0.020(4) 0.030(5) 0.006(4) 0.001(4) 0.001(4)
    C3 0.043(6) 0.033(6) 0.022(5) 0.005(5) 0.010(4) 0.003(4)
    C4 0.040(6) 0.022(5) 0.031(6) -0.001(4) 0.011(4) 0.001(4)
    C5 0.022(5) 0.024(5) 0.032(6) -0.003(4) 0.010(4) -0.001(4)
    C6 0.065(9) 0.033(6) 0.034(6) 0.019(6) 0.025(6) 0.013(5)
    C7 0.040(7) 0.043(6) 0.050(7) -0.003(5) 0.026(5) -0.009(5)
    C8 0.029(5) 0.028(5) 0.045(6) 0.017(4) 0.003(5) -0.010(5)
    C9 0.030(6) 0.028(5) 0.043(6) 0.005(4) 0.005(5) -0.004(4)
    C10 0.054(7) 0.071(8) 0.024(5) 0.030(6) 0.004(5) -0.010(5)
    C11 0.030(6) 0.024(5) 0.034(6) 0.005(4) -0.004(4) 0.004(4)
    C12 0.037(6) 0.034(6) 0.037(6) -0.008(5) -0.007(5) 0.005(5)
    C13 0.085(8) 0.041(6) 0.039(6) -0.027(7) -0.004(6) 0.002(5)
    C14 0.032(6) 0.051(7) 0.045(7) 0.001(5) -0.007(5) 0.012(5)
    C15 0.020(5) 0.018(5) 0.022(5) 0.004(3) 0.003(4) -0.006(4)
    C16 0.028(5) 0.019(5) 0.016(5) 0.007(4) -0.004(4) -0.004(4)
    C17 0.044(6) 0.031(5) 0.020(5) 0.010(5) -0.009(5) 0.000(4)
    C18 0.019(5) 0.026(5) 0.043(6) 0.003(4) -0.001(4) -0.005(4)
    C19 0.033(5) 0.015(4) 0.032(5) -0.002(4) 0.006(4) -0.003(4)
    C20 0.056(7) 0.025(5) 0.032(6) 0.009(5) -0.005(5) -0.015(4)
    C21 0.046(7) 0.022(5) 0.042(6) -0.001(4) 0.020(5) -0.010(5)
    C22 0.053(8) 0.028(5) 0.025(5) 0.011(5) 0.002(5) -0.004(4)
    C23 0.032(6) 0.036(6) 0.040(6) 0.013(5) 0.002(5) -0.001(5)
    C24 0.044(7) 0.022(5) 0.033(5) 0.003(4) 0.000(5) -0.002(4)
    C25 0.033(5) 0.019(5) 0.014(5) 0.003(4) -0.001(4) -0.002(4)
    C26 0.035(6) 0.035(5) 0.023(5) 0.004(5) -0.009(4) -0.005(4)
    C27 0.043(7) 0.049(6) 0.037(6) 0.010(5) 0.004(5) -0.009(5)
    C28 0.061(8) 0.036(6) 0.034(6) 0.013(5) 0.008(5) 0.014(5)
    C34 0.026(5) 0.022(5) 0.012(4) 0.005(4) -0.005(4) 0.000(4)
    C35 0.029(5) 0.042(5) 0.027(5) -0.011(5) -0.005(4) 0.002(5)
    C36 0.044(7) 0.035(5) 0.037(6) -0.009(5) -0.006(5) -0.006(5)
    C37 0.044(7) 0.046(6) 0.028(6) 0.009(5) -0.004(5) -0.016(5)
    C38 0.029(6) 0.052(7) 0.027(5) 0.005(5) 0.003(4) 0.001(5)
    C39 0.020(5) 0.034(5) 0.019(5) -0.001(4) -0.007(4) 0.001(4)
_geom_special_details
;
 All esds (except the esd in the dihedral angle between two l.s. planes)
 are estimated using the full covariance matrix.  The cell esds are taken
 into account individually in the estimation of esds in distances, angles
 and torsion angles; correlations between esds in cell parameters are only
 used when they are defined by crystal symmetry.  An approximate (isotropic)
 treatment of cell esds is used for estimating esds involving l.s. planes.
;
loop_
    _geom_bond_atom_site_label_1
    _geom_bond_atom_site_label_2
    _geom_bond_site_symmetry_2
    _geom_bond_distance
    _geom_bond_publ_flag
    Fe1 C1 . 2.044(8) ?
    Fe1 C2 . 2.032(8) ?
    Fe1 C3 . 2.053(8) ?
    Fe1 C4 . 2.040(9) ?
    Fe1 C5 . 2.057(9) ?
    Fe1 C6 . 2.059(9) ?
    Fe1 C7 . 2.038(10) ?
    Fe1 C8 . 2.038(8) ?
    Fe1 C9 . 2.056(8) ?
    Fe1 C10 . 2.059(9) ?
    Fe2 C15 . 2.056(8) ?
    Fe2 C16 . 2.050(8) ?
    Fe2 C17 . 2.046(8) ?
    Fe2 C18 . 2.038(9) ?
    Fe2 C19 . 2.029(8) ?
    Fe2 C20 . 2.047(9) ?
    Fe2 C21 . 2.062(9) ?
    Fe2 C22 . 2.034(10) ?
    Fe2 C23 . 2.027(9) ?
    Fe2 C24 . 2.059(9) ?
    P1 C1 . 1.828(8) ?
    P1 C15 . 1.828(8) ?
    P1 C34 . 1.845(8) ?
    O1 C11 . 1.468(10) ?
    O1 C12 . 1.345(10) ?
    O2 C12 . 1.200(10) ?
    O3 C25 . 1.472(9) ?
    O3 C26 . 1.331(10) ?
    O4 C26 . 1.216(10) ?
    C1 C2 . 1.446(11) ?
    C1 C5 . 1.452(12) ?
    C2 C3 . 1.426(12) ?
    C2 C11 . 1.497(12) ?
    C3 H3 . 0.9500 ?
    C3 C4 . 1.422(12) ?
    C4 H4 . 0.9500 ?
    C4 C5 . 1.419(11) ?
    C5 H5 . 0.9500 ?
    C6 H6 . 0.9500 ?
    C6 C7 . 1.443(14) ?
    C6 C10 . 1.408(14) ?
    C7 H7 . 0.9500 ?
    C7 C8 . 1.406(13) ?
    C8 H8 . 0.9500 ?
    C8 C9 . 1.408(13) ?
    C9 H9 . 0.9500 ?
    C9 C10 . 1.410(12) ?
    C10 H10 . 0.9500 ?
    C11 H11 . 1.0000 ?
    C11 C14 . 1.531(12) ?
    C12 C13 . 1.496(13) ?
    C13 H13A . 0.9800 ?
    C13 H13B . 0.9800 ?
    C13 H13C . 0.9800 ?
    C14 H14A . 0.9800 ?
    C14 H14B . 0.9800 ?
    C14 H14C . 0.9800 ?
    C15 C16 . 1.446(11) ?
    C15 C19 . 1.434(11) ?
    C16 C17 . 1.435(12) ?
    C16 C25 . 1.497(12) ?
    C17 H17 . 0.9500 ?
    C17 C18 . 1.415(12) ?
    C18 H18 . 0.9500 ?
    C18 C19 . 1.428(11) ?
    C19 H19 . 0.9500 ?
    C20 H20 . 0.9500 ?
    C20 C21 . 1.412(12) ?
    C20 C24 . 1.398(13) ?
    C21 H21 . 0.9500 ?
    C21 C22 . 1.432(13) ?
    C22 H22 . 0.9500 ?
    C22 C23 . 1.412(13) ?
    C23 H23 . 0.9500 ?
    C23 C24 . 1.409(12) ?
    C24 H24 . 0.9500 ?
    C25 H25 . 1.0000 ?
    C25 C28 . 1.544(11) ?
    C26 C27 . 1.508(11) ?
    C27 H27A . 0.9800 ?
    C27 H27B . 0.9800 ?
    C27 H27C . 0.9800 ?
    C28 H28A . 0.9800 ?
    C28 H28B . 0.9800 ?
    C28 H28C . 0.9800 ?
    C34 C35 . 1.411(11) ?
    C34 C39 . 1.383(11) ?
    C35 H35 . 0.9500 ?
    C35 C36 . 1.409(12) ?
    C36 H36 . 0.9500 ?
    C36 C37 . 1.356(13) ?
    C37 H37 . 0.9500 ?
    C37 C38 . 1.407(13) ?
    C38 H38 . 0.9500 ?
    C38 C39 . 1.380(12) ?
    C39 H39 . 0.9500 ?
loop_
    _geom_angle_atom_site_label_1
    _geom_angle_atom_site_label_2
    _geom_angle_atom_site_label_3
    _geom_angle_site_symmetry_1
    _geom_angle_site_symmetry_3
    _geom_angle
    _geom_angle_publ_flag
    C1 Fe1 C3 . . 69.2(3) ?
    C1 Fe1 C5 . . 41.5(3) ?
    C1 Fe1 C6 . . 108.2(3) ?
    C1 Fe1 C9 . . 170.4(4) ?
    C1 Fe1 C10 . . 131.4(4) ?
    C2 Fe1 C1 . . 41.5(3) ?
    C2 Fe1 C3 . . 40.9(3) ?
    C2 Fe1 C4 . . 68.9(4) ?
    C2 Fe1 C5 . . 69.4(4) ?
    C2 Fe1 C6 . . 131.6(4) ?
    C2 Fe1 C7 . . 108.3(4) ?
    C2 Fe1 C8 . . 115.3(4) ?
    C2 Fe1 C9 . . 147.5(3) ?
    C2 Fe1 C10 . . 170.6(4) ?
    C3 Fe1 C5 . . 68.6(4) ?
    C3 Fe1 C6 . . 170.8(4) ?
    C3 Fe1 C9 . . 116.1(4) ?
    C3 Fe1 C10 . . 148.1(4) ?
    C4 Fe1 C1 . . 69.1(3) ?
    C4 Fe1 C3 . . 40.7(3) ?
    C4 Fe1 C5 . . 40.5(3) ?
    C4 Fe1 C6 . . 147.6(4) ?
    C4 Fe1 C9 . . 109.2(4) ?
    C4 Fe1 C10 . . 116.5(4) ?
    C5 Fe1 C6 . . 115.7(4) ?
    C5 Fe1 C10 . . 109.2(4) ?
    C7 Fe1 C1 . . 115.6(4) ?
    C7 Fe1 C3 . . 131.1(4) ?
    C7 Fe1 C4 . . 170.0(4) ?
    C7 Fe1 C5 . . 148.6(4) ?
    C7 Fe1 C6 . . 41.2(4) ?
    C7 Fe1 C9 . . 67.7(4) ?
    C7 Fe1 C10 . . 67.8(4) ?
    C8 Fe1 C1 . . 147.8(4) ?
    C8 Fe1 C3 . . 108.6(4) ?
    C8 Fe1 C4 . . 131.3(4) ?
    C8 Fe1 C5 . . 169.9(4) ?
    C8 Fe1 C6 . . 68.5(4) ?
    C8 Fe1 C7 . . 40.3(4) ?
    C8 Fe1 C9 . . 40.2(4) ?
    C8 Fe1 C10 . . 67.6(4) ?
    C9 Fe1 C5 . . 131.3(4) ?
    C9 Fe1 C6 . . 67.8(4) ?
    C9 Fe1 C10 . . 40.1(3) ?
    C10 Fe1 C6 . . 40.0(4) ?
    C15 Fe2 C21 . . 127.2(4) ?
    C15 Fe2 C24 . . 124.7(3) ?
    C16 Fe2 C15 . . 41.3(3) ?
    C16 Fe2 C21 . . 111.6(4) ?
    C16 Fe2 C24 . . 163.3(4) ?
    C17 Fe2 C15 . . 69.1(3) ?
    C17 Fe2 C16 . . 41.0(3) ?
    C17 Fe2 C20 . . 163.3(4) ?
    C17 Fe2 C21 . . 124.8(4) ?
    C17 Fe2 C24 . . 153.6(4) ?
    C18 Fe2 C15 . . 69.2(3) ?
    C18 Fe2 C16 . . 69.0(3) ?
    C18 Fe2 C17 . . 40.5(3) ?
    C18 Fe2 C20 . . 156.1(4) ?
    C18 Fe2 C21 . . 157.4(4) ?
    C18 Fe2 C24 . . 118.4(4) ?
    C19 Fe2 C15 . . 41.1(3) ?
    C19 Fe2 C16 . . 69.2(3) ?
    C19 Fe2 C17 . . 68.8(3) ?
    C19 Fe2 C18 . . 41.1(3) ?
    C19 Fe2 C20 . . 124.0(3) ?
    C19 Fe2 C21 . . 161.5(4) ?
    C19 Fe2 C22 . . 154.8(4) ?
    C19 Fe2 C24 . . 105.8(3) ?
    C20 Fe2 C15 . . 112.5(4) ?
    C20 Fe2 C16 . . 129.1(4) ?
    C20 Fe2 C21 . . 40.2(4) ?
    C20 Fe2 C24 . . 39.8(4) ?
    C22 Fe2 C15 . . 161.5(4) ?
    C22 Fe2 C16 . . 123.1(4) ?
    C22 Fe2 C17 . . 105.2(3) ?
    C22 Fe2 C18 . . 118.5(4) ?
    C22 Fe2 C20 . . 67.9(4) ?
    C22 Fe2 C21 . . 40.9(4) ?
    C22 Fe2 C24 . . 68.3(4) ?
    C23 Fe2 C15 . . 157.7(4) ?
    C23 Fe2 C16 . . 156.2(3) ?
    C23 Fe2 C17 . . 118.1(4) ?
    C23 Fe2 C18 . . 101.8(4) ?
    C23 Fe2 C19 . . 119.0(4) ?
    C23 Fe2 C20 . . 67.3(4) ?
    C23 Fe2 C21 . . 68.2(4) ?
    C23 Fe2 C22 . . 40.7(4) ?
    C23 Fe2 C24 . . 40.3(4) ?
    C24 Fe2 C21 . . 67.9(4) ?
    C1 P1 C15 . . 102.0(4) ?
    C1 P1 C34 . . 100.1(4) ?
    C15 P1 C34 . . 104.5(4) ?
    C12 O1 C11 . . 118.1(7) ?
    C26 O3 C25 . . 117.5(7) ?
    P1 C1 Fe1 . . 125.7(4) ?
    C2 C1 Fe1 . . 68.8(4) ?
    C2 C1 P1 . . 123.6(6) ?
    C2 C1 C5 . . 107.0(7) ?
    C5 C1 Fe1 . . 69.7(5) ?
    C5 C1 P1 . . 129.4(6) ?
    C1 C2 Fe1 . . 69.7(5) ?
    C1 C2 C11 . . 126.1(7) ?
    C3 C2 Fe1 . . 70.4(5) ?
    C3 C2 C1 . . 108.2(8) ?
    C3 C2 C11 . . 125.4(8) ?
    C11 C2 Fe1 . . 130.3(6) ?
    Fe1 C3 H3 . . 127.6 ?
    C2 C3 Fe1 . . 68.8(5) ?
    C2 C3 H3 . . 126.0 ?
    C4 C3 Fe1 . . 69.2(5) ?
    C4 C3 C2 . . 107.9(8) ?
    C4 C3 H3 . . 126.0 ?
    Fe1 C4 H4 . . 125.7 ?
    C3 C4 Fe1 . . 70.2(5) ?
    C3 C4 H4 . . 125.4 ?
    C5 C4 Fe1 . . 70.4(5) ?
    C5 C4 C3 . . 109.2(8) ?
    C5 C4 H4 . . 125.4 ?
    Fe1 C5 H5 . . 127.5 ?
    C1 C5 Fe1 . . 68.8(5) ?
    C1 C5 H5 . . 126.2 ?
    C4 C5 Fe1 . . 69.1(5) ?
    C4 C5 C1 . . 107.6(8) ?
    C4 C5 H5 . . 126.2 ?
    Fe1 C6 H6 . . 126.2 ?
    C7 C6 Fe1 . . 68.6(5) ?
    C7 C6 H6 . . 126.7 ?
    C10 C6 Fe1 . . 70.0(5) ?
    C10 C6 H6 . . 126.7 ?
    C10 C6 C7 . . 106.5(8) ?
    Fe1 C7 H7 . . 125.7 ?
    C6 C7 Fe1 . . 70.2(6) ?
    C6 C7 H7 . . 125.9 ?
    C8 C7 Fe1 . . 69.8(6) ?
    C8 C7 C6 . . 108.1(10) ?
    C8 C7 H7 . . 125.9 ?
    Fe1 C8 H8 . . 125.3 ?
    C7 C8 Fe1 . . 69.8(5) ?
    C7 C8 H8 . . 125.9 ?
    C7 C8 C9 . . 108.2(9) ?
    C9 C8 Fe1 . . 70.5(5) ?
    C9 C8 H8 . . 125.9 ?
    Fe1 C9 H9 . . 126.3 ?
    C8 C9 Fe1 . . 69.2(5) ?
    C8 C9 H9 . . 126.0 ?
    C8 C9 C10 . . 108.1(9) ?
    C10 C9 Fe1 . . 70.1(5) ?
    C10 C9 H9 . . 126.0 ?
    Fe1 C10 H10 . . 126.3 ?
    C6 C10 Fe1 . . 70.0(5) ?
    C6 C10 C9 . . 109.1(9) ?
    C6 C10 H10 . . 125.5 ?
    C9 C10 Fe1 . . 69.8(5) ?
    C9 C10 H10 . . 125.5 ?
    O1 C11 C2 . . 104.4(7) ?
    O1 C11 H11 . . 109.4 ?
    O1 C11 C14 . . 109.3(7) ?
    C2 C11 H11 . . 109.4 ?
    C2 C11 C14 . . 114.7(7) ?
    C14 C11 H11 . . 109.4 ?
    O1 C12 C13 . . 110.0(8) ?
    O2 C12 O1 . . 124.7(9) ?
    O2 C12 C13 . . 125.4(9) ?
    C12 C13 H13A . . 109.5 ?
    C12 C13 H13B . . 109.5 ?
    C12 C13 H13C . . 109.5 ?
    H13A C13 H13B . . 109.5 ?
    H13A C13 H13C . . 109.5 ?
    H13B C13 H13C . . 109.5 ?
    C11 C14 H14A . . 109.5 ?
    C11 C14 H14B . . 109.5 ?
    C11 C14 H14C . . 109.5 ?
    H14A C14 H14B . . 109.5 ?
    H14A C14 H14C . . 109.5 ?
    H14B C14 H14C . . 109.5 ?
    P1 C15 Fe2 . . 129.5(4) ?
    C16 C15 Fe2 . . 69.1(4) ?
    C16 C15 P1 . . 123.9(6) ?
    C19 C15 Fe2 . . 68.4(4) ?
    C19 C15 P1 . . 129.0(6) ?
    C19 C15 C16 . . 107.0(7) ?
    C15 C16 Fe2 . . 69.6(4) ?
    C15 C16 C25 . . 127.3(7) ?
    C17 C16 Fe2 . . 69.3(5) ?
    C17 C16 C15 . . 107.6(7) ?
    C17 C16 C25 . . 125.0(7) ?
    C25 C16 Fe2 . . 128.3(6) ?
    Fe2 C17 H17 . . 126.8 ?
    C16 C17 Fe2 . . 69.7(5) ?
    C16 C17 H17 . . 125.7 ?
    C18 C17 Fe2 . . 69.4(5) ?
    C18 C17 C16 . . 108.6(7) ?
    C18 C17 H17 . . 125.7 ?
    Fe2 C18 H18 . . 126.5 ?
    C17 C18 Fe2 . . 70.0(5) ?
    C17 C18 H18 . . 126.0 ?
    C17 C18 C19 . . 108.1(8) ?
    C19 C18 Fe2 . . 69.1(5) ?
    C19 C18 H18 . . 126.0 ?
    Fe2 C19 H19 . . 125.7 ?
    C15 C19 Fe2 . . 70.5(4) ?
    C15 C19 H19 . . 125.7 ?
    C18 C19 Fe2 . . 69.8(5) ?
    C18 C19 C15 . . 108.7(7) ?
    C18 C19 H19 . . 125.7 ?
    Fe2 C20 H20 . . 125.5 ?
    C21 C20 Fe2 . . 70.5(5) ?
    C21 C20 H20 . . 125.0 ?
    C24 C20 Fe2 . . 70.6(6) ?
    C24 C20 H20 . . 125.0 ?
    C24 C20 C21 . . 109.9(9) ?
    Fe2 C21 H21 . . 127.0 ?
    C20 C21 Fe2 . . 69.3(5) ?
    C20 C21 H21 . . 126.7 ?
    C20 C21 C22 . . 106.6(9) ?
    C22 C21 Fe2 . . 68.5(6) ?
    C22 C21 H21 . . 126.7 ?
    Fe2 C22 H22 . . 125.4 ?
    C21 C22 Fe2 . . 70.6(6) ?
    C21 C22 H22 . . 126.3 ?
    C23 C22 Fe2 . . 69.4(5) ?
    C23 C22 C21 . . 107.4(9) ?
    C23 C22 H22 . . 126.3 ?
    Fe2 C23 H23 . . 125.1 ?
    C22 C23 Fe2 . . 69.9(5) ?
    C22 C23 H23 . . 125.5 ?
    C24 C23 Fe2 . . 71.1(5) ?
    C24 C23 C22 . . 109.0(9) ?
    C24 C23 H23 . . 125.5 ?
    Fe2 C24 H24 . . 126.9 ?
    C20 C24 Fe2 . . 69.6(5) ?
    C20 C24 C23 . . 107.1(9) ?
    C20 C24 H24 . . 126.5 ?
    C23 C24 Fe2 . . 68.6(5) ?
    C23 C24 H24 . . 126.5 ?
    O3 C25 C16 . . 104.8(6) ?
    O3 C25 H25 . . 110.2 ?
    O3 C25 C28 . . 107.8(6) ?
    C16 C25 H25 . . 110.2 ?
    C16 C25 C28 . . 113.6(7) ?
    C28 C25 H25 . . 110.2 ?
    O3 C26 C27 . . 111.7(8) ?
    O4 C26 O3 . . 124.2(8) ?
    O4 C26 C27 . . 124.1(9) ?
    C26 C27 H27A . . 109.5 ?
    C26 C27 H27B . . 109.5 ?
    C26 C27 H27C . . 109.5 ?
    H27A C27 H27B . . 109.5 ?
    H27A C27 H27C . . 109.5 ?
    H27B C27 H27C . . 109.5 ?
    C25 C28 H28A . . 109.5 ?
    C25 C28 H28B . . 109.5 ?
    C25 C28 H28C . . 109.5 ?
    H28A C28 H28B . . 109.5 ?
    H28A C28 H28C . . 109.5 ?
    H28B C28 H28C . . 109.5 ?
    C35 C34 P1 . . 115.6(6) ?
    C39 C34 P1 . . 126.0(6) ?
    C39 C34 C35 . . 118.4(8) ?
    C34 C35 H35 . . 120.1 ?
    C36 C35 C34 . . 119.9(8) ?
    C36 C35 H35 . . 120.1 ?
    C35 C36 H36 . . 119.6 ?
    C37 C36 C35 . . 120.8(9) ?
    C37 C36 H36 . . 119.6 ?
    C36 C37 H37 . . 120.3 ?
    C36 C37 C38 . . 119.4(9) ?
    C38 C37 H37 . . 120.3 ?
    C37 C38 H38 . . 119.9 ?
    C39 C38 C37 . . 120.3(9) ?
    C39 C38 H38 . . 119.9 ?
    C34 C39 H39 . . 119.4 ?
    C38 C39 C34 . . 121.2(8) ?
    C38 C39 H39 . . 119.4 ?
loop_
    _geom_torsion_atom_site_label_1
    _geom_torsion_atom_site_label_2
    _geom_torsion_atom_site_label_3
    _geom_torsion_atom_site_label_4
    _geom_torsion_site_symmetry_1
    _geom_torsion_site_symmetry_2
    _geom_torsion_site_symmetry_3
    _geom_torsion_site_symmetry_4
    _geom_torsion
    _geom_torsion_publ_flag
    Fe1 C1 C2 C3 . . . . 60.0(6) ?
    Fe1 C1 C2 C11 . . . . -125.7(9) ?
    Fe1 C1 C5 C4 . . . . -58.4(6) ?
    Fe1 C2 C3 C4 . . . . 58.2(6) ?
    Fe1 C2 C11 O1 . . . . 173.2(5) ?
    Fe1 C2 C11 C14 . . . . 53.6(11) ?
    Fe1 C3 C4 C5 . . . . 59.7(6) ?
    Fe1 C4 C5 C1 . . . . 58.2(6) ?
    Fe1 C6 C7 C8 . . . . -59.7(6) ?
    Fe1 C6 C10 C9 . . . . 59.1(6) ?
    Fe1 C7 C8 C9 . . . . -60.4(6) ?
    Fe1 C8 C9 C10 . . . . -59.5(6) ?
    Fe1 C9 C10 C6 . . . . -59.2(6) ?
    Fe2 C15 C16 C17 . . . . 59.1(6) ?
    Fe2 C15 C16 C25 . . . . -123.2(8) ?
    Fe2 C15 C19 C18 . . . . -59.5(5) ?
    Fe2 C16 C17 C18 . . . . 58.6(6) ?
    Fe2 C16 C25 O3 . . . . 173.3(5) ?
    Fe2 C16 C25 C28 . . . . 55.9(10) ?
    Fe2 C17 C18 C19 . . . . 58.8(6) ?
    Fe2 C18 C19 C15 . . . . 60.0(5) ?
    Fe2 C20 C21 C22 . . . . -58.6(6) ?
    Fe2 C20 C24 C23 . . . . 58.6(6) ?
    Fe2 C21 C22 C23 . . . . -59.8(6) ?
    Fe2 C22 C23 C24 . . . . -60.6(6) ?
    Fe2 C23 C24 C20 . . . . -59.2(6) ?
    P1 C1 C2 Fe1 . . . . 119.6(6) ?
    P1 C1 C2 C3 . . . . 179.6(6) ?
    P1 C1 C2 C11 . . . . -6.1(12) ?
    P1 C1 C5 Fe1 . . . . -120.1(7) ?
    P1 C1 C5 C4 . . . . -178.5(6) ?
    P1 C15 C16 Fe2 . . . . 124.3(6) ?
    P1 C15 C16 C17 . . . . -176.5(6) ?
    P1 C15 C16 C25 . . . . 1.2(12) ?
    P1 C15 C19 Fe2 . . . . -124.1(7) ?
    P1 C15 C19 C18 . . . . 176.4(6) ?
    P1 C34 C35 C36 . . . . -176.3(7) ?
    P1 C34 C39 C38 . . . . 175.0(6) ?
    C1 P1 C15 Fe2 . . . . -140.8(5) ?
    C1 P1 C15 C16 . . . . 129.3(7) ?
    C1 P1 C15 C19 . . . . -47.6(8) ?
    C1 P1 C34 C35 . . . . -131.8(6) ?
    C1 P1 C34 C39 . . . . 50.2(8) ?
    C1 C2 C3 Fe1 . . . . -59.6(6) ?
    C1 C2 C3 C4 . . . . -1.4(9) ?
    C1 C2 C11 O1 . . . . -93.7(10) ?
    C1 C2 C11 C14 . . . . 146.7(8) ?
    C2 C1 C5 Fe1 . . . . 58.9(6) ?
    C2 C1 C5 C4 . . . . 0.5(9) ?
    C2 C3 C4 Fe1 . . . . -58.0(6) ?
    C2 C3 C4 C5 . . . . 1.7(10) ?
    C3 C2 C11 O1 . . . . 79.6(9) ?
    C3 C2 C11 C14 . . . . -40.0(12) ?
    C3 C4 C5 Fe1 . . . . -59.6(6) ?
    C3 C4 C5 C1 . . . . -1.4(10) ?
    C5 C1 C2 Fe1 . . . . -59.5(6) ?
    C5 C1 C2 C3 . . . . 0.5(9) ?
    C5 C1 C2 C11 . . . . 174.8(8) ?
    C6 C7 C8 Fe1 . . . . 59.9(6) ?
    C6 C7 C8 C9 . . . . -0.5(10) ?
    C7 C6 C10 Fe1 . . . . -59.2(6) ?
    C7 C6 C10 C9 . . . . -0.1(10) ?
    C7 C8 C9 Fe1 . . . . 59.9(6) ?
    C7 C8 C9 C10 . . . . 0.4(10) ?
    C8 C9 C10 Fe1 . . . . 59.0(6) ?
    C8 C9 C10 C6 . . . . -0.2(10) ?
    C10 C6 C7 Fe1 . . . . 60.1(6) ?
    C10 C6 C7 C8 . . . . 0.3(10) ?
    C11 O1 C12 O2 . . . . -1.7(13) ?
    C11 O1 C12 C13 . . . . 178.2(7) ?
    C11 C2 C3 Fe1 . . . . 126.1(9) ?
    C11 C2 C3 C4 . . . . -175.7(8) ?
    C12 O1 C11 C2 . . . . 162.8(7) ?
    C12 O1 C11 C14 . . . . -74.0(9) ?
    C15 P1 C1 Fe1 . . . . -98.9(5) ?
    C15 P1 C1 C2 . . . . 174.5(7) ?
    C15 P1 C1 C5 . . . . -6.7(8) ?
    C15 P1 C34 C35 . . . . 122.9(6) ?
    C15 P1 C34 C39 . . . . -55.1(8) ?
    C15 C16 C17 Fe2 . . . . -59.3(5) ?
    C15 C16 C17 C18 . . . . -0.6(9) ?
    C15 C16 C25 O3 . . . . -94.2(9) ?
    C15 C16 C25 C28 . . . . 148.4(8) ?
    C16 C15 C19 Fe2 . . . . 58.6(5) ?
    C16 C15 C19 C18 . . . . -1.0(9) ?
    C16 C17 C18 Fe2 . . . . -58.8(6) ?
    C16 C17 C18 C19 . . . . 0.0(9) ?
    C17 C16 C25 O3 . . . . 83.1(9) ?
    C17 C16 C25 C28 . . . . -34.3(12) ?
    C17 C18 C19 Fe2 . . . . -59.4(6) ?
    C17 C18 C19 C15 . . . . 0.6(9) ?
    C19 C15 C16 Fe2 . . . . -58.1(5) ?
    C19 C15 C16 C17 . . . . 1.0(9) ?
    C19 C15 C16 C25 . . . . 178.7(8) ?
    C20 C21 C22 Fe2 . . . . 59.2(6) ?
    C20 C21 C22 C23 . . . . -0.7(10) ?
    C21 C20 C24 Fe2 . . . . -59.7(6) ?
    C21 C20 C24 C23 . . . . -1.1(10) ?
    C21 C22 C23 Fe2 . . . . 60.6(6) ?
    C21 C22 C23 C24 . . . . 0.0(11) ?
    C22 C23 C24 Fe2 . . . . 59.9(6) ?
    C22 C23 C24 C20 . . . . 0.6(10) ?
    C24 C20 C21 Fe2 . . . . 59.7(6) ?
    C24 C20 C21 C22 . . . . 1.1(10) ?
    C25 O3 C26 O4 . . . . -3.3(12) ?
    C25 O3 C26 C27 . . . . 177.2(7) ?
    C25 C16 C17 Fe2 . . . . 123.0(8) ?
    C25 C16 C17 C18 . . . . -178.4(7) ?
    C26 O3 C25 C16 . . . . 166.5(6) ?
    C26 O3 C25 C28 . . . . -72.2(9) ?
    C34 P1 C1 Fe1 . . . . 153.8(5) ?
    C34 P1 C1 C2 . . . . 67.1(7) ?
    C34 P1 C1 C5 . . . . -114.0(8) ?
    C34 P1 C15 Fe2 . . . . -36.8(6) ?
    C34 P1 C15 C16 . . . . -126.8(7) ?
    C34 P1 C15 C19 . . . . 56.3(8) ?
    C34 C35 C36 C37 . . . . 0.3(14) ?
    C35 C34 C39 C38 . . . . -2.9(12) ?
    C35 C36 C37 C38 . . . . -1.4(14) ?
    C36 C37 C38 C39 . . . . 0.4(14) ?
    C37 C38 C39 C34 . . . . 1.8(13) ?
    C39 C34 C35 C36 . . . . 1.9(12) ?
_shelx_space_group_comment
;
The symmetry employed for this shelxl refinement is uniquely defined
by the following loop, which should always be used as a source of
symmetry information in preference to the above space-group names.
They are only intended as comments.
;
_shelx_estimated_absorpt_T_min     0.857
_shelx_estimated_absorpt_T_max     0.939
_shelx_hkl_file
;
  -1   0   0    1.07    1.37
  -1   0   0   -0.47    1.45
  -1   0   0   -0.67    1.62
  -1   0   0    0.23    1.73
   1   0   0    1.53    1.43
   1   0   0   -0.88    1.58
   1   0   0   -1.26    1.78
   1   0   0    0.06    1.70
  -2   0   0  455.04   21.73
  -2   0   0  425.45   21.21
  -2   0   0  436.43   23.61
   2   0   0  436.38   22.36
   2   0   0  445.54   22.18
   2   0   0  478.85   21.37
   2   0   0  484.63   24.77
  -3   0   0   -0.44    3.45
  -3   0   0   -1.27    3.45
  -3   0   0   -1.73    3.21
  -3   0   0    0.48    2.91
   3   0   0   -0.53    2.48
   3   0   0    2.84    3.93
   3   0   0   -1.07    3.03
   3   0   0   -2.19    3.46
  -4   0   0   48.68    6.66
  -4   0   0   45.43    6.91
  -4   0   0   48.55    7.70
  -4   0   0   54.85    7.36
   4   0   0   46.68    6.19
   4   0   0   50.89    7.32
   4   0   0   60.99    7.99
  -5   0   0    1.66    4.06
  -5   0   0   -1.19    3.71
  -5   0   0    3.89    3.94
  -5   0   0   -1.26    2.94
   5   0   0   11.92    5.14
   5   0   0    6.93    4.75
  -6   0   0   74.00    9.74
  -6   0   0   73.29   10.91
  -6   0   0   78.93   10.59
   6   0   0   70.81   10.10
  -7   0   0   -1.39    4.77
  -7   0   0    7.94    6.20
  -7   0   0    5.55    4.60
   7   0   0   -1.28    4.41
  -8   0   0    9.23    6.22
  -8   0   0   -6.34    4.43
   8   0   0    0.85    4.48
  -9   0   0   -2.33    5.34
  -9   1   0   -5.81    4.82
   8  -1   0   17.57    7.19
  -8   1   0   17.40    7.10
  -8   1   0    3.90    5.39
   7  -1   0   -3.30    4.68
  -7   1   0    3.48    5.26
  -7   1   0   12.47    6.47
  -7   1   0   -1.07    3.92
   6  -1   0    2.14    4.51
   6  -1   0    0.56    4.26
  -6   1   0   -3.24    3.54
  -6   1   0   -4.08    3.84
  -6   1   0    3.82    4.90
   5  -1   0  114.58   12.27
   5  -1   0   99.62    8.82
   5  -1   0  106.12   10.05
  -5   1   0  100.65    9.69
  -5   1   0   94.86   11.28
  -5   1   0   93.45    9.15
  -5   1   0   92.68    9.52
   4  -1   0    7.01    3.35
   4  -1   0   11.22    4.82
   4  -1   0   12.71    4.92
  -4   1   0   11.35    4.55
  -4   1   0    9.14    4.55
  -4   1   0   17.44    4.39
  -4   1   0   16.24    5.16
   3  -1   0  268.84   15.38
   3  -1   0  228.00   13.40
   3  -1   0  251.02   15.24
   3  -1   0  261.67   14.88
  -3   1   0  245.85   15.20
  -3   1   0  244.63   13.67
  -3   1   0  235.59   14.79
  -3   1   0  258.80   14.77
   2  -1   0    0.31    2.41
   2  -1   0    2.07    3.01
   2  -1   0   -0.68    2.95
   2  -1   0    0.70    2.47
  -2   1   0    1.02    3.22
  -2   1   0   -1.74    2.63
  -2   1   0    0.40    2.47
  -2   1   0    1.88    3.34
   1  -1   0  393.28   18.93
   1  -1   0  428.84   19.18
   1  -1   0  406.20   17.99
   1  -1   0  409.07   21.07
  -1   1   0  411.14   19.01
  -1   1   0  422.70   18.17
  -1   1   0  414.88   19.26
  -1   1   0  400.83   21.21
   0  -1   0    0.60    0.90
   0  -1   0   -0.53    1.05
   0  -1   0   -1.40    1.13
   0  -1   0   -1.43    0.66
   0   1   0   -0.88    1.13
   0   1   0    0.30    1.17
   0   1   0   -0.79    0.78
   0   1   0   -0.40    0.71
  -1  -1   0  394.78   17.48
  -1  -1   0  307.49   18.95
  -1  -1   0  394.41   16.96
   1   1   0  342.56   19.73
   1   1   0  422.75   18.23
  -2  -1   0    3.18    3.09
  -2  -1   0    1.18    2.59
  -2  -1   0   -0.66    3.10
  -2  -1   0    2.76    3.20
   2   1   0   -1.87    2.84
   2   1   0    1.69    2.83
   2   1   0   -4.55    3.32
  -3  -1   0  254.54   14.92
  -3  -1   0  265.86   15.56
  -3  -1   0  252.43   15.82
  -3  -1   0  249.98   14.16
   3   1   0  272.78   16.64
   3   1   0  282.01   16.10
  -4  -1   0   11.55    4.95
  -4  -1   0    5.60    3.60
  -4  -1   0   14.15    4.68
  -4  -1   0   14.42    4.75
   4   1   0    8.08    4.64
   4   1   0   12.43    4.57
  -5  -1   0   99.30    9.98
  -5  -1   0  115.29    9.94
  -5  -1   0   92.98   10.70
  -5  -1   0   97.09   11.46
   5   1   0  121.40   11.16
   5   1   0  108.98   10.69
  -6  -1   0    2.36    4.00
  -6  -1   0   -2.31    4.50
  -6  -1   0   -3.73    3.18
   6   1   0    3.01    4.74
  -7  -1   0   -0.25    4.45
  -7  -1   0    9.08    5.99
  -7  -1   0   -7.09    4.32
   7   1   0    2.45    5.31
  -8  -1   0    7.28    6.16
  -8  -1   0    4.86    5.07
  -9  -1   0   -3.19    5.25
  -9   2   0   11.73    6.87
   8  -2   0    8.26    6.05
  -8   2   0   11.23    6.87
  -8   2   0    9.42    6.10
   7  -2   0   40.51    9.07
  -7   2   0   40.17    8.56
  -7   2   0   45.53    9.54
  -7   2   0   37.41    7.89
   6  -2   0   42.27    8.19
   6  -2   0   58.51    9.52
  -6   2   0   40.07    7.41
  -6   2   0   44.12    8.49
  -6   2   0   52.08    9.50
   5  -2   0  256.01   15.86
   5  -2   0  275.02   17.95
   5  -2   0  275.12   17.67
  -5   2   0  240.86   17.76
  -5   2   0  252.57   17.19
  -5   2   0  287.38   18.21
  -5   2   0  283.64   16.68
   4  -2   0    5.70    3.96
   4  -2   0   11.07    3.72
   4  -2   0    5.97    4.20
   4  -2   0    8.74    3.27
  -4   2   0    7.15    3.91
  -4   2   0   10.40    4.80
  -4   2   0    3.63    4.23
  -4   2   0    8.95    3.81
   3  -2   0   64.59    7.66
   3  -2   0   68.05    6.33
   3  -2   0   67.96    7.68
   3  -2   0   64.04    6.48
  -3   2   0   72.51    7.16
  -3   2   0   62.17    7.57
  -3   2   0   72.96    8.30
  -3   2   0   69.14    6.81
   2  -2   0    0.96    2.42
   2  -2   0    1.54    3.50
   2  -2   0    0.93    2.68
   2  -2   0    0.14    3.10
  -2   2   0   -0.97    2.66
  -2   2   0    0.03    3.45
  -2   2   0   -0.16    2.50
  -2   2   0    1.54    3.11
   1  -2   0   77.01    5.95
   1  -2   0   83.04    7.05
   1  -2   0   90.80    6.02
   1  -2   0   87.24    5.50
   1  -2   0   86.33    5.94
  -1   2   0   80.35    5.62
  -1   2   0   75.83    6.96
  -1   2   0   87.06    5.96
  -1   2   0   83.79    5.95
  -1   2   0   89.46    5.81
   0  -2   0  439.40   20.84
   0  -2   0  422.16   21.57
   0  -2   0  452.20   20.26
   0  -2   0  440.37   19.68
   0   2   0  464.74   20.65
   0   2   0  452.71   19.90
   0   2   0  441.95   21.34
   0   2   0  426.78   21.98
  -1  -2   0   87.05    6.66
  -1  -2   0   81.47    7.11
   1   2   0   92.95    6.22
   1   2   0  101.03    7.41
   1   2   0   86.27    6.92
   1   2   0   87.28    6.77
  -2  -2   0    1.24    3.73
  -2  -2   0   -1.53    2.63
  -2  -2   0    3.16    2.73
  -2  -2   0    0.37    3.90
   2   2   0    3.39    3.36
   2   2   0   -2.16    3.51
  -3  -2   0   62.79    6.70
  -3  -2   0   63.53    7.85
  -3  -2   0   65.81    7.51
  -3  -2   0   60.85    6.99
   3   2   0   61.14    7.83
  -4  -2   0    7.66    3.83
  -4  -2   0    5.30    4.23
  -4  -2   0    9.29    4.52
  -4  -2   0    6.11    4.14
   4   2   0    1.97    3.81
  -5  -2   0  252.44   17.29
  -5  -2   0  282.29   16.97
  -5  -2   0  280.81   18.03
  -5  -2   0  252.99   17.98
   5   2   0  268.74   18.62
  -6  -2   0   48.48    9.17
  -6  -2   0   42.62    8.19
  -6  -2   0   57.17    8.39
  -7  -2   0   27.59    7.35
  -7  -2   0   37.29    8.51
  -8  -2   0    1.29    4.95
  -8  -2   0    2.80    5.76
  -9  -2   0   -0.65    6.06
   8  -3   0   25.65    7.78
  -8   3   0   18.61    7.26
  -8   3   0    4.05    6.35
   7  -3   0   -1.51    4.46
  -7   3   0    5.85    5.67
  -7   3   0    4.27    4.36
  -7   3   0    4.35    5.27
   6  -3   0    6.04    3.58
   6  -3   0   -0.27    4.47
   6  -3   0    1.15    3.67
  -6   3   0    2.99    4.69
  -6   3   0   -5.59    2.88
  -6   3   0    2.24    4.35
   5  -3   0    1.15    2.75
   5  -3   0    1.21    4.47
   5  -3   0   -3.64    3.46
  -5   3   0    1.22    3.54
  -5   3   0   -4.06    3.67
  -5   3   0    1.72    4.50
  -5   3   0    2.29    3.59
   4  -3   0   76.26    9.26
   4  -3   0   72.07    7.28
   4  -3   0   73.86    6.97
   4  -3   0   73.25    8.83
  -4   3   0   72.84    9.24
  -4   3   0   72.11    7.79
  -4   3   0   75.04    9.20
  -4   3   0   79.34    8.26
   3  -3   0   35.17    5.50
   3  -3   0   32.00    5.79
   3  -3   0   34.92    5.24
   3  -3   0   40.17    5.15
   3  -3   0   34.77    6.30
  -3   3   0   34.21    5.14
  -3   3   0   38.46    6.10
  -3   3   0   31.00    6.09
  -3   3   0   41.23    5.93
   2  -3   0  178.26   10.75
   2  -3   0  176.06   11.09
   2  -3   0  171.70    9.78
   2  -3   0  165.77   10.71
   2  -3   0  175.52   11.72
  -2   3   0  163.71   11.55
  -2   3   0  160.19   10.91
  -2   3   0  171.56    9.96
  -2   3   0  180.26   11.16
   1  -3   0   15.84    4.49
   1  -3   0   10.74    2.76
   1  -3   0   20.34    4.04
   1  -3   0    9.81    3.08
   1  -3   0   12.99    3.12
  -1   3   0    7.36    3.74
  -1   3   0   13.70    3.10
  -1   3   0    8.57    3.04
  -1   3   0   11.14    3.69
  -1   3   0   11.04    3.62
   0  -3   0    0.02    2.69
   0  -3   0   -3.18    2.34
   0  -3   0    1.75    3.66
   0  -3   0    2.00    3.49
   0   3   0    0.61    2.81
   0   3   0    1.43    3.53
   0   3   0   -3.36    2.23
   0   3   0    1.08    3.73
  -1  -3   0    6.63    4.35
  -1  -3   0   13.43    3.37
  -1  -3   0    0.35    3.34
  -1  -3   0   10.60    4.09
   1   3   0   14.01    3.29
   1   3   0   -0.45    3.59
   1   3   0   10.83    3.83
   1   3   0   10.50    4.44
  -2  -3   0  146.48   10.47
  -2  -3   0  141.43   10.49
  -2  -3   0  170.33   11.34
   2   3   0  180.09   11.91
   2   3   0  177.49   10.79
  -3  -3   0   34.76    5.68
  -3  -3   0   49.63    7.26
  -3  -3   0   24.99    4.74
  -3  -3   0   23.70    5.91
  -3  -3   0   42.98    6.72
   3   3   0   36.92    6.73
  -4  -3   0   61.26    8.64
  -4  -3   0   74.08    8.28
  -4  -3   0   71.02    8.62
  -4  -3   0   67.97    9.25
   4   3   0   81.92   10.33
  -5  -3   0    1.49    3.50
  -5  -3   0   -2.36    4.08
  -5  -3   0   10.43    5.21
  -5  -3   0    1.07    2.93
   5   3   0    0.56    4.16
  -6  -3   0    4.23    4.75
  -6  -3   0    1.89    4.74
  -6  -3   0    4.67    4.35
  -6  -3   0    2.80    5.04
  -7  -3   0   -5.88    4.50
  -7  -3   0   11.70    6.54
  -8  -3   0   10.03    6.93
  -8  -3   0    9.00    6.24
   8   3   0    8.31    4.65
   8  -4   0    1.73    5.77
  -8   4   0   -2.32    5.07
  -8   4   0   10.29    5.40
   7  -4   0    6.75    5.70
  -7   4   0   10.05    5.97
  -7   4   0    8.49    5.75
  -7   4   0    1.07    3.94
   6  -4   0    1.01    3.10
   6  -4   0    1.39    3.53
   6  -4   0    6.90    5.32
   6  -4   0   -3.75    2.80
  -6   4   0    5.90    4.28
  -6   4   0    2.96    4.35
  -6   4   0    0.28    4.59
   5  -4   0   84.80    8.01
   5  -4   0   73.74    9.48
   5  -4   0   74.62   10.47
   5  -4   0   75.83    9.94
  -5   4   0   65.69    9.38
  -5   4   0   57.93    8.22
  -5   4   0   73.56   10.15
   4  -4   0  125.83   10.98
   4  -4   0  121.98    8.96
   4  -4   0  111.92   10.30
   4  -4   0  127.05   10.00
   4  -4   0  108.46    9.45
  -4   4   0  104.96    9.08
  -4   4   0  116.72   10.25
  -4   4   0  104.06    9.89
  -4   4   0  111.16   10.38
   3  -4   0   -0.70    2.41
   3  -4   0   -3.74    2.91
   3  -4   0    0.59    2.74
   3  -4   0    1.45    3.18
   3  -4   0    0.22    3.92
  -3   4   0   -0.67    2.88
  -3   4   0    1.84    3.35
  -3   4   0    0.35    3.08
  -3   4   0   -4.74    3.37
   2  -4   0  123.37    8.53
   2  -4   0  106.37    8.83
   2  -4   0  121.44    7.62
   2  -4   0   98.73    9.47
   2  -4   0  114.93    8.69
  -2   4   0  129.41   10.41
  -2   4   0  110.91    8.95
  -2   4   0  118.18    9.20
   1  -4   0    8.38    2.81
   1  -4   0    4.98    3.14
   1  -4   0    7.84    4.47
   1  -4   0    5.07    3.57
  -1   4   0    2.79    3.92
  -1   4   0    8.89    3.74
  -1   4   0    8.11    3.22
  -1   4   0    2.77    2.71
   0  -4   0   80.92    7.09
   0  -4   0   94.84    7.36
   0  -4   0   72.84    8.39
   0  -4   0   99.33    8.53
   0   4   0   82.30    7.07
   0   4   0   86.58    9.00
   0   4   0   79.83    6.64
  -1  -4   0    5.91    4.23
  -1  -4   0    5.77    4.58
  -1  -4   0    3.33    3.08
  -1  -4   0    4.18    3.71
   1   4   0    1.15    2.86
   1   4   0    1.65    4.39
   1   4   0    2.50    3.13
  -2  -4   0  113.25   10.30
  -2  -4   0  112.23    9.85
  -2  -4   0  153.50   10.84
   2   4   0  103.03   10.12
   2   4   0  116.12    6.75
   2   4   0  126.36    8.84
  -3  -4   0   -0.02    3.23
  -3  -4   0    3.26    3.19
  -3  -4   0    3.56    4.37
  -3  -4   0    4.03    4.31
  -3  -4   0    0.49    4.29
   3   4   0   -0.29    3.63
   3   4   0    0.43    2.97
   3   4   0    0.00    2.23
  -4  -4   0  106.66    9.61
  -4  -4   0  137.16   11.69
  -4  -4   0  124.13    9.96
  -4  -4   0  105.73   10.56
  -4  -4   0  108.95   10.81
   4   4   0  140.40   12.67
  -5  -4   0   61.34    9.57
  -5  -4   0   84.18    9.99
  -5  -4   0   75.31   10.52
  -5  -4   0   52.14    9.32
  -5  -4   0   66.78    9.05
  -6  -4   0   -0.55    4.05
  -6  -4   0    4.70    5.58
  -6  -4   0   -3.48    3.40
  -7  -4   0   13.57    6.31
  -7  -4   0   -5.10    3.75
   7   4   0    3.42    3.99
  -8  -4   0   10.88    6.89
  -8  -4   0    1.61    5.16
   8   4   0    8.91    4.06
  -8   5   0   10.65    5.57
  -8   5   0    3.52    5.66
   7  -5   0    2.98    4.99
  -7   5   0    1.10    3.84
  -7   5   0   -6.46    4.34
  -7   5   0    2.03    4.41
   6  -5   0    2.31    4.19
   6  -5   0    5.00    3.37
   6  -5   0    0.97    5.06
  -6   5   0    0.13    4.29
  -6   5   0    2.02    4.36
  -6   5   0    4.28    5.47
   5  -5   0   47.83    6.67
   5  -5   0   35.41    7.94
   5  -5   0   50.20    8.02
   5  -5   0   35.50    6.81
   5  -5   0   32.63    6.02
  -5   5   0   34.63    7.33
  -5   5   0   43.57    8.63
  -5   5   0   43.19    7.30
   4  -5   0   -2.22    2.33
   4  -5   0    3.12    3.36
   4  -5   0    0.83    4.26
   4  -5   0   -0.11    3.57
   4  -5   0    4.76    3.11
  -4   5   0    1.08    3.49
  -4   5   0    0.62    3.51
  -4   5   0    2.79    3.54
  -4   5   0    2.77    4.00
   3  -5   0  171.64   12.20
   3  -5   0  167.36   12.48
   3  -5   0  199.58   13.72
   3  -5   0  183.06   12.36
   3  -5   0  186.12   10.95
  -3   5   0  157.70   12.80
  -3   5   0  153.87   10.64
  -3   5   0  171.33   12.29
  -3   5   0  156.08   12.00
   2  -5   0   97.48    8.47
   2  -5   0   97.99    9.27
   2  -5   0   91.39    7.61
   2  -5   0   78.40    7.79
   2  -5   0   90.58    6.77
  -2   5   0   88.88    8.03
  -2   5   0   82.09    7.30
  -2   5   0   89.33    8.20
  -2   5   0   93.65   10.08
   1  -5   0  166.00   10.77
   1  -5   0  151.50   10.69
   1  -5   0  169.64   12.17
   1  -5   0  160.16    9.32
   1  -5   0  160.38   11.97
  -1   5   0  163.47   10.86
  -1   5   0  158.80    9.98
  -1   5   0  146.44   11.93
  -1   5   0  149.60   10.43
   0  -5   0   -0.33    3.08
   0  -5   0   -4.44    3.71
   0  -5   0    1.28    3.15
   0  -5   0    6.17    4.41
   0   5   0   -5.82    4.12
   0   5   0    1.49    3.13
   0   5   0    2.27    2.77
  -1  -5   0  130.19   11.54
  -1  -5   0  141.54   11.55
  -1  -5   0  164.09   10.42
   1   5   0  172.60   12.79
   1   5   0  151.79   10.23
   1   5   0  151.13   10.67
  -2  -5   0   92.18    9.61
  -2  -5   0   77.55    9.68
   2   5   0   84.95    8.16
   2   5   0   90.01   10.24
   2   5   0   97.28    8.14
   2   5   0   98.10    5.50
  -3  -5   0  192.28   12.19
  -3  -5   0  165.85   13.44
  -3  -5   0  186.86   13.75
   3   5   0  165.50   11.75
   3   5   0  171.42    9.88
   3   5   0  185.23   14.09
  -4  -5   0    2.50    4.68
  -4  -5   0    0.23    4.20
  -4  -5   0   11.34    4.06
  -4  -5   0    3.64    3.52
  -4  -5   0   -0.01    4.33
   4   5   0    1.55    3.19
   4   5   0    2.52    2.66
   4   5   0    8.97    5.04
  -5  -5   0   39.59    7.67
  -5  -5   0   44.52    8.68
  -5  -5   0   26.15    7.63
  -5  -5   0   40.90    7.53
  -5  -5   0   43.36    8.26
   5   5   0   44.48    6.51
   5   5   0   40.27    7.37
  -6  -5   0    0.48    5.20
  -6  -5   0   -0.66    3.91
  -6  -5   0    5.85    6.13
  -6  -5   0    6.82    5.64
   6   5   0   -0.67    2.99
  -7  -5   0   -8.12    4.76
  -7  -5   0   -5.67    3.79
  -7  -5   0   -1.07    5.14
   7   5   0    0.48    3.15
  -8  -5   0   -7.24    5.58
  -8  -5   0   -0.83    5.98
   8   5   0    6.70    3.30
  -8   6   0   26.39    7.98
  -8   6   0   34.56    8.98
   7  -6   0    3.71    5.29
  -7   6   0    4.42    5.78
  -7   6   0    7.56    4.47
  -7   6   0    0.46    4.55
   6  -6   0   19.47    4.86
   6  -6   0   12.91    5.99
   6  -6   0    4.27    4.29
  -6   6   0    0.12    4.05
  -6   6   0    5.49    5.57
  -6   6   0    4.15    4.93
   5  -6   0    8.45    3.44
   5  -6   0   -1.69    2.82
   5  -6   0    5.36    3.89
   5  -6   0    0.40    4.55
  -5   6   0    1.26    3.97
  -5   6   0   -3.13    4.20
  -5   6   0    1.16    4.15
   4  -6   0    4.15    4.68
   4  -6   0    6.97    3.63
   4  -6   0    7.99    4.20
   4  -6   0    4.54    2.97
   4  -6   0    6.80    3.29
  -4   6   0    7.67    4.39
  -4   6   0   13.67    5.14
  -4   6   0    3.62    3.71
   3  -6   0    1.51    3.11
   3  -6   0    2.55    4.26
   3  -6   0   -0.37    3.44
   3  -6   0    4.20    2.80
   3  -6   0    3.37    3.00
  -3   6   0    1.16    4.21
  -3   6   0    2.04    3.61
  -3   6   0    0.22    3.24
   2  -6   0  212.04   13.72
   2  -6   0  210.81   11.53
   2  -6   0  207.32   13.75
   2  -6   0  207.86   14.85
  -2   6   0  201.37   13.71
  -2   6   0  196.21   12.25
  -2   6   0  178.04   12.96
  -2   6   0  199.49   14.72
   1  -6   0    9.72    4.02
   1  -6   0   10.84    5.05
   1  -6   0    6.39    3.41
   1  -6   0    2.90    4.57
   1  -6   0    5.55    2.73
  -1   6   0   -0.10    4.13
  -1   6   0    4.61    3.55
  -1   6   0   10.50    3.53
  -1   6   0   15.00    4.61
   0  -6   0  303.14   18.80
   0  -6   0  313.82   17.00
   0  -6   0  284.09   18.21
   0  -6   0  275.77   16.74
   0   6   0  280.36   18.56
   0   6   0  287.22   15.73
   0   6   0  278.82   16.60
   0   6   0  290.52   17.50
  -1  -6   0    6.58    3.38
  -1  -6   0    4.75    4.54
  -1  -6   0    8.61    5.02
   1   6   0    5.23    5.00
   1   6   0    7.84    3.35
   1   6   0    8.24    3.95
  -2  -6   0  200.38   14.78
  -2  -6   0  178.01   14.37
  -2  -6   0  191.62   12.74
   2   6   0  196.76   13.45
   2   6   0  228.52   13.67
   2   6   0  201.12   15.13
  -3  -6   0   -1.91    4.29
  -3  -6   0   31.18    6.64
  -3  -6   0   -0.72    2.93
  -3  -6   0    9.03    5.20
   3   6   0    1.41    1.82
   3   6   0    0.40    4.51
   3   6   0    3.22    3.35
  -4  -6   0   10.02    5.66
  -4  -6   0    6.33    4.09
  -4  -6   0    3.79    4.85
  -4  -6   0    6.86    5.32
  -4  -6   0    1.71    3.66
   4   6   0    5.47    3.51
   4   6   0    6.04    2.83
  -5  -6   0   -4.16    4.36
  -5  -6   0   -2.77    4.31
  -5  -6   0    6.00    4.56
  -5  -6   0   10.01    6.37
  -5  -6   0   -0.07    3.33
   5   6   0    1.74    3.42
   5   6   0   -1.62    2.60
  -6  -6   0   15.81    5.57
  -6  -6   0    1.92    5.38
  -6  -6   0   15.32    7.35
  -6  -6   0    3.39    5.66
   6   6   0    9.68    4.06
  -7  -6   0   -1.98    4.50
  -7  -6   0    3.15    6.11
  -7  -6   0   -1.68    5.66
   7   6   0    7.90    3.58
  -8  -6   0    9.08    6.30
  -8  -6   0   21.70    8.33
  -7   7   0   -1.32    3.34
  -7   7   0    4.61    4.63
  -7   7   0   -1.99    4.30
   6  -7   0   12.71    3.85
   6  -7   0   23.29    7.22
  -6   7   0    7.44    6.08
  -6   7   0   11.29    5.60
  -6   7   0   23.10    5.86
   5  -7   0    7.45    5.65
   5  -7   0   12.65    4.57
   5  -7   0   11.62    5.09
   5  -7   0   18.43    3.83
  -5   7   0    5.28    4.45
  -5   7   0    5.79    4.76
   4  -7   0   14.58    5.63
   4  -7   0    4.22    3.03
   4  -7   0    3.17    3.60
   4  -7   0   -0.91    3.77
  -4   7   0    8.92    4.55
  -4   7   0    3.50    3.87
   3  -7   0    3.83    4.23
   3  -7   0    2.79    3.33
   3  -7   0    9.68    3.45
   3  -7   0    6.58    2.92
   3  -7   0    5.96    4.63
  -3   7   0    4.14    4.35
  -3   7   0    5.17    4.37
   2  -7   0   48.64    7.19
   2  -7   0   53.25    5.47
   2  -7   0   48.89    8.35
   2  -7   0   65.88    8.26
  -2   7   0   47.49    7.33
  -2   7   0   50.10    8.50
  -2   7   0   41.37    7.09
  -2   7   0   57.38    6.95
   1  -7   0    3.59    4.73
   1  -7   0   -1.55    4.44
   1  -7   0    5.35    3.87
   1  -7   0    6.60    3.83
   1  -7   0    7.35    2.94
  -1   7   0    8.21    3.42
  -1   7   0    3.76    4.69
  -1   7   0    6.04    3.81
  -1   7   0    6.63    3.64
   0  -7   0    2.58    3.55
   0  -7   0   11.47    5.22
   0  -7   0    2.18    4.29
   0  -7   0    1.30    3.47
   0   7   0    0.50    3.00
   0   7   0    2.62    3.62
   0   7   0    2.31    4.73
   0   7   0    0.85    2.65
  -1  -7   0    6.70    3.69
  -1  -7   0    7.29    5.27
  -1  -7   0    8.28    5.61
   1   7   0   11.50    4.50
   1   7   0    4.07    4.97
   1   7   0    4.08    3.20
  -2  -7   0   53.40    9.33
  -2  -7   0   37.67    6.49
  -2  -7   0   39.40    7.99
   2   7   0   61.66    7.95
   2   7   0   43.80    8.44
   2   7   0   45.37    7.40
  -3  -7   0    0.92    4.99
  -3  -7   0    5.02    3.47
  -3  -7   0   -2.52    4.43
  -3  -7   0    2.22    4.50
   3   7   0   -1.61    2.61
   3   7   0    7.55    4.50
  -4  -7   0    6.46    5.04
  -4  -7   0   -1.05    3.11
  -4  -7   0   -2.22    3.04
  -4  -7   0   -2.39    4.64
  -4  -7   0   -0.99    5.02
   4   7   0    3.16    2.20
   4   7   0   -2.67    3.01
  -5  -7   0    6.10    5.52
  -5  -7   0   13.67    5.44
  -5  -7   0    3.17    5.64
  -5  -7   0   12.16    4.85
  -5  -7   0    3.93    5.76
   5   7   0    9.99    3.34
  -6  -7   0   28.49    7.31
  -6  -7   0   31.74    8.69
  -6  -7   0    9.83    5.91
  -6  -7   0    9.05    6.90
   6   7   0   24.76    4.81
  -7  -7   0    2.03    6.10
  -7  -7   0    2.28    6.42
  -7   8   0   15.33    5.82
  -7   8   0   24.32    7.47
   6  -8   0   -3.55    4.37
  -6   8   0    4.96    3.95
  -6   8   0    3.23    4.37
   5  -8   0   67.84    7.59
   5  -8   0   51.29    9.79
  -5   8   0   37.50    8.13
  -5   8   0   46.75    8.81
   4  -8   0    5.96    3.59
   4  -8   0    0.82    3.44
   4  -8   0   -3.34    2.10
   4  -8   0   -5.35    3.87
  -4   8   0    1.88    4.07
  -4   8   0   -0.82    4.14
   3  -8   0   10.03    4.65
   3  -8   0   11.16    4.87
   3  -8   0   11.20    3.09
   3  -8   0   14.69    6.18
  -3   8   0    8.92    5.01
  -3   8   0   13.87    5.60
   2  -8   0    0.10    3.13
   2  -8   0    5.45    3.88
   2  -8   0    2.97    2.11
   2  -8   0   -2.45    4.23
  -2   8   0    0.21    2.79
  -2   8   0   -2.04    2.93
  -2   8   0   -3.28    3.34
   1  -8   0   -0.61    3.44
   1  -8   0    0.21    5.12
   1  -8   0   -6.67    4.01
   1  -8   0   11.08    4.37
   1  -8   0   -2.32    2.28
  -1   8   0    1.69    3.55
  -1   8   0   -1.84    2.41
  -1   8   0    1.74    3.25
   0  -8   0    0.69    4.54
   0  -8   0   -4.37    4.08
   0  -8   0   -4.29    2.73
   0  -8   0    1.50    3.23
   0   8   0   -3.34    2.93
   0   8   0    2.47    2.71
   0   8   0   -0.24    3.11
  -1  -8   0    0.52    3.12
  -1  -8   0    0.58    4.47
  -1  -8   0   -2.51    4.82
   1   8   0    3.35    3.97
   1   8   0   -2.72    2.52
  -2  -8   0    2.76    3.37
  -2  -8   0   -6.01    3.93
  -2  -8   0    0.05    5.09
   2   8   0    2.51    4.04
   2   8   0    2.37    2.85
  -3  -8   0   13.52    6.78
  -3  -8   0    6.61    5.64
  -3  -8   0   14.18    4.56
   3   8   0    6.67    3.63
   3   8   0   13.49    5.36
  -4  -8   0   -1.66    5.61
  -4  -8   0    5.40    3.55
  -4  -8   0   -2.02    3.41
  -4  -8   0    7.68    6.04
  -4  -8   0   15.70    6.26
   4   8   0    0.63    2.69
   4   8   0    1.01    4.26
   4   8   0   -0.72    1.72
  -5  -8   0   52.52    8.34
  -5  -8   0   47.22   10.71
  -5  -8   0   43.88    7.89
  -5  -8   0   14.50    7.01
  -5  -8   0   28.87    8.47
  -6  -8   0    6.35    5.78
  -6  -8   0    1.11    6.54
  -6  -8   0    2.67    5.98
  -7  -8   0   -3.29    5.83
  -7  -8   0    7.56    7.69
  -6   9   0    3.42    4.63
  -6   9   0    6.49    5.02
   5  -9   0   26.76    7.80
  -5   9   0   17.96    5.99
  -5   9   0   10.87    5.32
   4  -9   0    3.49    5.01
  -4   9   0    0.96    4.26
  -4   9   0   -1.79    3.67
   3  -9   0   32.39    4.23
   3  -9   0   36.29    8.24
   3  -9   0   29.46    6.53
   3  -9   0   29.67    6.73
  -3   9   0   18.28    5.94
  -3   9   0   24.96    6.44
   2  -9   0   52.88    9.48
   2  -9   0   50.64    7.90
   2  -9   0   39.54    4.44
   2  -9   0   36.98    7.33
  -2   9   0   41.55    8.07
  -2   9   0   33.59    7.39
   1  -9   0   21.98    6.67
   1  -9   0   24.89    3.93
   1  -9   0   17.06    7.00
   1  -9   0   15.90    5.35
   1  -9   0   25.79    5.98
  -1   9   0   21.18    6.00
  -1   9   0   22.98    5.85
   0  -9   0   -7.37    3.96
   0  -9   0    2.64    5.12
   0  -9   0    4.76    3.94
   0   9   0    1.90    3.89
   0   9   0   -2.87    3.22
  -1  -9   0   16.05    6.46
  -1  -9   0   36.78    8.72
  -1  -9   0   14.91    4.98
   1   9   0   20.03    5.78
  -2  -9   0   34.92    7.16
  -2  -9   0   47.64    9.08
  -2  -9   0   44.05    6.17
  -2  -9   0   45.57    9.87
   2   9   0   39.32    7.43
  -3  -9   0   34.46    6.26
  -3  -9   0   22.13    8.03
  -3  -9   0   41.55    8.79
   3   9   0   25.26    6.63
  -4  -9   0    3.95    6.75
  -4  -9   0    8.16    4.45
  -4  -9   0    6.18    5.47
   4   9   0   -4.38    3.55
  -5  -9   0   21.62    7.49
  -5  -9   0   29.75    9.41
  -5  -9   0   36.26    7.39
   5   9   0   36.93    8.01
  -6  -9   0    6.48    7.33
  -6  -9   0   -0.92    5.73
   6   9   0   -0.76    4.15
   5 -10   0    8.20    5.51
  -5  10   0    6.02    4.16
  -5  10   0    1.53    3.89
   4 -10   0   25.51    7.18
  -4  10   0   22.87    6.69
  -4  10   0   23.67    6.25
   3 -10   0    7.74    5.60
  -3  10   0    5.86    4.61
  -3  10   0   11.11    4.82
   2 -10   0   67.75   10.10
   2 -10   0   85.75   12.47
  -2  10   0   75.42   10.85
  -2  10   0   87.73   11.29
   1 -10   0   -0.21    4.87
   1 -10   0    8.85    4.27
   1 -10   0    8.34    4.14
  -1  10   0    4.06    4.54
  -1  10   0    1.63    3.87
   0 -10   0   56.65    8.86
   0 -10   0   61.82   10.84
   0 -10   0   64.20   10.67
   0  10   0   56.89    9.07
   0  10   0   75.77   10.11
  -1 -10   0   -3.14    4.75
  -1 -10   0    4.31    3.77
  -1 -10   0    2.36    5.94
   1  10   0    7.41    4.52
   1  10   0    4.98    4.22
  -2 -10   0   69.27   12.37
  -2 -10   0   99.12    8.03
  -2 -10   0   74.05   11.95
  -2 -10   0   67.42    9.72
   2  10   0   74.95   10.61
  -3 -10   0   10.01    4.09
  -3 -10   0    8.07    7.06
  -3 -10   0   12.04    5.91
   3  10   0   -0.81    3.83
  -4 -10   0   22.39    5.72
  -4 -10   0   16.73    8.27
  -4 -10   0   17.79    7.72
   4  10   0   11.01    5.63
  -5 -10   0   12.40    4.51
  -5 -10   0   11.23    7.71
   5  10   0    2.11    4.06
  -4  11   0   21.62    6.42
   3 -11   0   34.61    8.11
  -3  11   0   29.50    7.28
  -3  11   0   50.16    9.06
   2 -11   0    3.78    5.33
  -2  11   0    0.35    3.35
  -2  11   0   -2.16    3.73
   1 -11   0   21.10    7.42
  -1  11   0   40.86    7.84
  -1  11   0   24.65    6.66
   0 -11   0   14.03    6.18
   0 -11   0    1.34    5.95
   0  11   0    3.32    4.23
   0  11   0    1.65    4.06
  -1 -11   0   34.57    8.67
  -1 -11   0   30.61    8.91
   1  11   0   29.31    6.73
   1  11   0   16.64    6.22
  -2 -11   0   -0.02    4.93
  -2 -11   0    3.21    6.72
   2  11   0   -4.26    3.16
  -3 -11   0   40.10   10.85
  -3 -11   0   39.20    9.53
   3  11   0   34.80    7.90
  -4 -11   0   20.54    9.62
   2 -12   0   13.55    6.68
   1 -12   0   -8.21    3.66
   0 -12   0   50.50    9.98
   0 -12   0   52.98   11.54
   0  12   0   47.39    8.72
  -1 -12   0    2.96    5.46
  -1 -12   0    5.40    6.26
   1  12   0   -1.25    3.64
  -2 -12   0   17.92    6.56
  -2 -12   0    6.88    6.72
  -3 -12   0   -1.95    6.57
   0 -13   0   -7.77    5.75
  -1 -13   0   -4.22    5.60
  -1 -13   1    9.92    6.76
   0 -13   1   -2.38    6.17
  -3 -12   1   -1.33    6.40
  -2 -12   1    5.88    5.69
  -2 -12   1   13.04    7.83
  -1 -12   1    3.19    5.08
  -1 -12   1    5.84    6.91
   0 -12   1    3.58    5.65
   0 -12   1   22.41    8.82
   1 -12   1   -3.88    4.66
   2 -12   1   13.55    6.48
  -4 -11   1   -2.12    5.93
   3  11  -1    8.64    4.43
  -3 -11   1   10.06    6.11
  -3 -11   1    8.02    7.82
   2  11  -1    5.70    4.41
  -2 -11   1    7.50    6.74
  -2 -11   1    8.03    6.14
   1  11  -1    7.61    4.76
   1  11  -1   13.45    4.85
  -1 -11   1    5.35    5.58
  -1 -11   1    4.41    6.31
   0  11  -1    1.85    3.73
   0  11  -1    7.56    4.75
   0 -11   1   -0.70    4.70
   0 -11   1   -1.57    5.33
  -1  11  -1   12.75    5.20
  -1  11  -1    8.27    4.46
   1 -11   1    6.32    6.07
  -2  11  -1    4.50    4.12
  -2  11  -1   13.46    5.33
   2 -11   1   19.76    7.24
  -3  11  -1   15.95    5.50
  -3  11  -1    8.61    4.24
   3 -11   1    4.73    5.27
   4 -11   1    4.46    5.48
   5  10  -1    7.14    5.12
  -5 -10   1   -0.41    3.32
  -5 -10   1    0.02    6.54
   4  10  -1    3.77    4.41
  -4 -10   1   12.07    7.79
  -4 -10   1    2.05    3.36
  -4 -10   1    9.16    6.29
   3  10  -1   20.82    6.17
  -3 -10   1   19.15    7.39
  -3 -10   1   14.99    4.63
  -3 -10   1    9.77    7.44
   2  10  -1    4.52    4.28
  -2 -10   1   10.47    6.11
  -2 -10   1    8.65    4.08
  -2 -10   1   13.02    7.14
  -2 -10   1    8.42    3.50
   1  10  -1   29.99    6.87
   1  10  -1   40.58    7.76
  -1 -10   1   36.57    4.92
  -1 -10   1   21.61    7.20
  -1 -10   1   32.62    8.99
  -1 -10   1   24.72    5.92
   0  10  -1    7.76    4.55
   0  10  -1    1.33    3.87
   0 -10   1    4.55    5.47
   0 -10   1    1.94    3.49
   0 -10   1    0.40    5.57
  -1  10  -1   28.70    6.91
  -1  10  -1   28.73    6.70
   1 -10   1   32.77    8.01
   1 -10   1   25.99    6.23
  -2  10  -1    5.57    4.48
  -2  10  -1   -3.97    3.70
   2 -10   1    8.16    3.42
   2 -10   1    7.80    4.28
   2 -10   1    6.96    4.81
  -3  10  -1   10.81    5.39
  -3  10  -1   13.20    5.19
   3 -10   1   11.84    6.64
  -4  10  -1   16.76    5.46
  -4  10  -1    6.42    4.60
   4 -10   1   10.03    5.69
  -5  10  -1    3.35    4.33
   5 -10   1    7.61    6.47
   6   9  -1   12.03    5.59
  -6  -9   1   11.09    6.70
  -6  -9   1   13.76    8.94
   5   9  -1    4.80    4.67
  -5  -9   1   -4.30    4.65
  -5  -9   1   -2.79    5.00
  -5  -9   1    7.50    7.46
  -5  -9   1   -2.54    3.39
   4   9  -1   47.44    9.05
  -4  -9   1   44.66    7.71
  -4  -9   1   27.37    9.23
  -4  -9   1   37.20    9.20
   3   9  -1    9.92    4.82
  -3  -9   1   12.35    4.39
  -3  -9   1   11.54    7.27
  -3  -9   1    3.19    5.15
   2   9  -1    8.23    4.61
  -2  -9   1    6.79    3.90
  -2  -9   1   11.06    6.01
  -2  -9   1    8.83    3.50
  -2  -9   1    6.43    6.53
   1   9  -1   24.39    6.13
  -1  -9   1   25.11    6.03
  -1  -9   1   24.71    7.37
  -1  -9   1   27.72    8.13
   0   9  -1    2.50    3.81
   0   9  -1    3.45    3.88
   0  -9   1   -4.95    4.36
   0  -9   1   -4.16    4.68
   0  -9   1    5.17    4.05
  -1   9  -1   17.68    5.74
  -1   9  -1   32.13    6.55
   1  -9   1   18.85    3.10
   1  -9   1   19.41    5.57
   1  -9   1   13.91    4.94
   1  -9   1   21.59    7.18
   1  -9   1   27.25    3.90
   1  -9   1   16.70    6.43
  -2   9  -1   -1.85    3.73
  -2   9  -1    4.22    4.39
   2  -9   1    8.83    2.29
   2  -9   1   11.75    5.82
   2  -9   1    9.72    4.37
   2  -9   1   11.66    4.47
  -3   9  -1    2.10    4.24
  -3   9  -1   18.82    5.69
   3  -9   1   14.23    5.94
   3  -9   1   13.88    2.69
   3  -9   1    4.07    3.96
   3  -9   1   24.16    6.04
  -4   9  -1   40.41    8.19
  -4   9  -1   39.21    7.92
   4  -9   1   49.60    9.26
  -5   9  -1   17.25    5.99
  -5   9  -1    8.53    5.25
   5  -9   1    2.67    5.07
  -6   9  -1    8.79    5.16
  -6   9  -1   23.76    7.19
  -7  -8   1   18.01    8.82
  -7  -8   1   -8.07    5.59
  -6  -8   1    9.27    6.23
  -6  -8   1    6.92    7.17
  -6  -8   1    3.46    5.67
  -5  -8   1    5.77    6.01
  -5  -8   1    2.71    5.12
  -5  -8   1   14.24    7.28
  -5  -8   1   28.95    6.69
   4   8  -1   19.06    6.31
  -4  -8   1   21.49    5.83
  -4  -8   1    0.79    4.77
  -4  -8   1   25.46    5.75
  -4  -8   1   16.76    7.14
  -4  -8   1    8.31    6.46
   3   8  -1    6.99    4.86
  -3  -8   1    6.99    3.95
  -3  -8   1   14.39    6.38
  -3  -8   1    4.37    5.81
   2   8  -1   60.43    7.95
   2   8  -1   51.43    8.12
  -2  -8   1   55.77   10.11
  -2  -8   1   53.02    7.81
  -2  -8   1   36.58    8.26
  -2  -8   1   56.80    6.54
   1   8  -1   15.47    4.46
   1   8  -1   17.49    5.09
  -1  -8   1   15.98    4.87
  -1  -8   1   14.62    5.78
  -1  -8   1   16.47    6.61
   0   8  -1    2.26    3.44
   0   8  -1    0.67    3.51
   0  -8   1    1.85    4.98
   0  -8   1    0.43    3.36
   0  -8   1    3.73    3.60
   0  -8   1    0.25    4.17
  -1   8  -1   14.17    4.86
  -1   8  -1   16.07    4.77
   1  -8   1   19.33    3.31
   1  -8   1   20.54    5.53
   1  -8   1   24.16    7.21
   1  -8   1   27.45    5.81
   1  -8   1   23.44    6.72
  -2   8  -1   37.14    6.94
  -2   8  -1   40.60    7.20
   2  -8   1   49.81    4.66
   2  -8   1   39.68    7.15
   2  -8   1   44.85    8.51
   2  -8   1   64.46    8.51
  -3   8  -1    5.06    4.42
  -3   8  -1    2.09    4.13
   3  -8   1    9.20    4.41
   3  -8   1    5.40    2.45
   3  -8   1   17.50    6.09
   3  -8   1    1.60    3.67
  -4   8  -1   25.53    6.58
  -4   8  -1   17.30    5.79
   4  -8   1   22.49    5.85
   4  -8   1   17.46    5.46
   4  -8   1   22.59    6.93
   4  -8   1   18.86    3.90
  -5   8  -1   10.53    5.21
  -5   8  -1   10.33    5.26
   5  -8   1   16.74    3.72
   5  -8   1   12.04    6.42
  -6   8  -1   11.65    5.90
  -6   8  -1   14.75    6.55
   6  -8   1   16.84    6.76
  -7   8  -1   10.78    5.25
  -7   8  -1   18.57    6.47
  -7  -7   1    6.12    6.75
  -7  -7   1    5.94    6.23
   6   7  -1   15.04    4.00
  -6  -7   1   -4.96    5.16
  -6  -7   1    9.27    6.67
  -6  -7   1   13.45    5.79
  -6  -7   1    6.99    5.35
   5   7  -1   11.45    3.40
  -5  -7   1    6.11    6.25
  -5  -7   1    9.02    4.46
  -5  -7   1    7.68    5.86
  -5  -7   1    8.47    5.72
  -5  -7   1    4.11    4.22
   4   7  -1   21.20    5.33
   4   7  -1   13.76    3.00
  -4  -7   1   10.43    4.77
  -4  -7   1   17.38    5.31
  -4  -7   1    7.90    5.95
  -4  -7   1   27.45    7.81
  -4  -7   1    2.41    4.71
   3   7  -1   17.13    5.51
   3   7  -1    1.49    3.05
  -3  -7   1    4.41    4.42
  -3  -7   1   10.64    5.79
  -3  -7   1   10.94    5.67
  -3  -7   1   24.71    5.05
   2   7  -1    0.09    3.00
   2   7  -1   -2.08    3.22
   2   7  -1    3.99    4.78
  -2  -7   1    6.70    3.29
  -2  -7   1    1.71    4.88
  -2  -7   1    0.72    4.26
  -2  -7   1    3.57    3.00
   1   7  -1   82.39    7.94
   1   7  -1   96.04    8.87
   1   7  -1  112.90   11.27
  -1  -7   1  100.19   10.17
  -1  -7   1   83.68   11.23
  -1  -7   1   95.39    8.67
   0   7  -1    1.26    4.97
   0   7  -1   -1.25    3.46
   0   7  -1   -0.51    2.32
   0   7  -1    1.76    3.11
   0  -7   1    1.82    4.57
   0  -7   1    1.88    4.48
   0  -7   1   -1.32    2.82
   0  -7   1   -0.48    3.16
  -1   7  -1   95.80    7.98
  -1   7  -1   95.37    8.89
  -1   7  -1   93.86   11.37
  -1   7  -1   90.55    8.48
   1  -7   1   86.29    8.67
   1  -7   1  100.90    6.70
   1  -7   1   92.27   11.24
   1  -7   1   96.79    9.92
   1  -7   1   91.02    8.57
  -2   7  -1   -1.10    3.06
  -2   7  -1   -3.06    3.47
  -2   7  -1   -0.32    2.40
  -2   7  -1    4.74    3.72
   2  -7   1    2.70    4.23
   2  -7   1   -1.06    3.23
   2  -7   1    2.01    3.37
   2  -7   1    0.09    2.04
  -3   7  -1   12.32    4.90
  -3   7  -1   10.81    4.67
   3  -7   1   -0.45    4.43
   3  -7   1    5.20    3.71
   3  -7   1    8.39    4.18
   3  -7   1    7.28    2.85
  -4   7  -1   13.69    5.25
  -4   7  -1   12.31    5.16
   4  -7   1    9.51    4.44
   4  -7   1   19.01    6.17
   4  -7   1   14.63    3.89
   4  -7   1    6.91    4.56
   4  -7   1   17.26    3.89
  -5   7  -1    5.71    4.75
  -5   7  -1   12.23    5.03
   5  -7   1    9.28    3.73
   5  -7   1   13.56    6.11
   5  -7   1    6.81    3.17
   5  -7   1    7.41    4.36
  -6   7  -1   13.56    4.83
  -6   7  -1    6.22    4.40
  -6   7  -1    5.82    5.60
   6  -7   1    8.45    5.32
  -7   7  -1    6.92    4.91
  -7   7  -1    0.67    4.61
  -7   7  -1    3.71    4.09
  -8  -6   1    5.60    6.88
  -8  -6   1    1.76    5.76
   7   6  -1   12.93    3.95
  -7  -6   1   -3.47    5.22
  -7  -6   1    2.65    5.78
  -7  -6   1   -0.78    5.94
   6   6  -1    0.83    2.87
  -6  -6   1    2.14    4.54
  -6  -6   1   -1.63    5.63
  -6  -6   1    2.27    5.47
  -6  -6   1    5.55    4.39
   5   6  -1    2.74    2.76
   5   6  -1    1.81    3.09
  -5  -6   1    3.14    5.36
  -5  -6   1   -3.11    3.63
  -5  -6   1    3.49    4.82
  -5  -6   1    6.91    5.49
  -5  -6   1    2.13    3.11
   4   6  -1    6.97    3.89
   4   6  -1   10.73    3.07
  -4  -6   1    9.28    4.14
  -4  -6   1    8.55    5.45
  -4  -6   1    4.43    5.00
  -4  -6   1    8.61    4.45
  -4  -6   1    4.03    5.05
   3   6  -1   29.03    5.59
   3   6  -1   23.76    6.70
   3   6  -1   43.96    3.99
  -3  -6   1   35.22    7.55
  -3  -6   1   36.14    7.57
  -3  -6   1   12.32    5.34
  -3  -6   1   37.93    5.92
   2   6  -1   99.16    8.94
   2   6  -1   93.97    8.57
   2   6  -1  113.19   10.72
  -2  -6   1   64.50    8.64
  -2  -6   1   89.70   10.72
  -2  -6   1  106.77   10.23
   1   6  -1   11.49    5.14
   1   6  -1    7.22    3.48
   1   6  -1    5.18    3.49
  -1  -6   1    8.89    3.71
  -1  -6   1    3.49    5.16
  -1  -6   1    5.45    4.64
   0   6  -1   18.12    5.81
   0   6  -1   18.09    4.00
   0   6  -1   14.85    4.41
   0  -6   1   17.59    5.76
   0  -6   1   18.48    5.44
   0  -6   1   19.33    4.55
   0  -6   1   27.18    5.22
  -1   6  -1    5.81    2.96
  -1   6  -1    9.09    4.07
  -1   6  -1    8.41    3.48
  -1   6  -1    3.68    4.62
   1  -6   1    3.80    4.68
   1  -6   1    3.80    4.63
   1  -6   1    7.40    2.60
   1  -6   1    9.28    3.64
   1  -6   1    1.92    3.30
  -2   6  -1  108.66    9.04
  -2   6  -1   93.56    8.48
  -2   6  -1   87.46    7.72
  -2   6  -1   88.66   10.69
   2  -6   1  108.59    6.97
   2  -6   1   89.05    8.62
   2  -6   1   94.68    8.77
   2  -6   1  117.29   10.27
  -3   6  -1   37.75    6.92
  -3   6  -1   29.63    6.03
  -3   6  -1   44.02    7.88
   3  -6   1   42.36    7.02
   3  -6   1   43.36    6.80
   3  -6   1   44.14    5.09
   3  -6   1   40.46    5.91
   3  -6   1   48.57    7.97
  -4   6  -1   12.29    5.02
  -4   6  -1   11.38    4.93
  -4   6  -1    9.81    4.28
   4  -6   1    7.21    5.13
   4  -6   1   14.74    4.67
   4  -6   1   14.20    3.95
   4  -6   1    9.86    4.63
   4  -6   1   11.15    3.50
  -5   6  -1   -3.87    3.24
  -5   6  -1   -0.20    4.31
  -5   6  -1   -6.01    4.02
   5  -6   1    4.08    4.75
   5  -6   1    3.89    3.61
   5  -6   1    5.24    4.06
   5  -6   1    6.13    3.06
  -6   6  -1    5.47    5.50
  -6   6  -1    0.32    3.90
  -6   6  -1   -0.85    4.75
   6  -6   1    1.09    3.30
   6  -6   1   -2.34    4.09
  -7   6  -1    3.31    3.65
  -7   6  -1    7.86    5.10
  -7   6  -1   -3.23    4.73
   7  -6   1   12.15    5.79
  -8   6  -1   10.24    5.93
  -8   6  -1    6.61    5.89
   8   5  -1   10.96    4.24
  -8  -5   1    7.71    7.09
  -8  -5   1    8.14    7.08
   7   5  -1    9.01    4.32
  -7  -5   1   -7.59    4.81
  -7  -5   1    1.65    6.15
  -7  -5   1    4.05    5.44
   6   5  -1   11.52    4.42
  -6  -5   1    8.54    5.44
  -6  -5   1    1.29    5.39
  -6  -5   1   19.50    6.50
  -6  -5   1   12.88    5.19
  -6  -5   1    9.65    6.47
   5   5  -1    9.17    3.86
  -5  -5   1   11.33    4.75
  -5  -5   1   15.19    6.03
  -5  -5   1   12.17    5.97
  -5  -5   1    4.18    5.15
  -5  -5   1   13.99    5.49
   4   5  -1   23.20    4.25
   4   5  -1   36.00    7.63
   4   5  -1   18.53    4.85
  -4  -5   1   11.50    5.18
  -4  -5   1   25.73    6.66
  -4  -5   1   16.38    5.35
  -4  -5   1   34.28    6.03
  -4  -5   1   25.39    6.64
   3   5  -1    4.64    4.52
   3   5  -1    2.24    3.03
   3   5  -1    7.99    2.51
  -3  -5   1    6.53    4.85
  -3  -5   1   37.31    6.75
  -3  -5   1   11.34    5.00
  -3  -5   1    4.14    3.61
  -3  -5   1   14.14    4.06
   2   5  -1   28.99    5.09
   2   5  -1   24.33    2.54
   2   5  -1   17.45    5.55
  -2  -5   1   20.16    5.32
  -2  -5   1   22.64    5.82
  -2  -5   1   25.46    4.45
  -2  -5   1   24.32    6.17
   1   5  -1   31.31    5.30
   1   5  -1   12.85    3.86
   1   5  -1   27.39    6.17
  -1  -5   1   23.13    4.56
  -1  -5   1   20.32    5.71
  -1  -5   1   23.23    6.01
   0   5  -1    4.09    2.87
   0   5  -1    7.10    3.58
   0   5  -1   10.55    5.07
   0  -5   1    0.98    3.31
   0  -5   1    1.77    4.23
   0  -5   1    4.26    4.34
   0  -5   1    0.09    3.14
  -1   5  -1   22.86    4.58
  -1   5  -1   20.09    5.50
  -1   5  -1   20.79    4.05
  -1   5  -1   24.02    4.91
   1  -5   1   30.20    5.99
   1  -5   1   22.30    4.54
   1  -5   1   27.42    5.00
   1  -5   1   30.48    6.05
   1  -5   1   22.71    3.35
  -2   5  -1   24.99    4.90
  -2   5  -1   20.65    5.50
  -2   5  -1   24.31    5.12
   2  -5   1   17.67    5.26
   2  -5   1   23.53    4.32
   2  -5   1   23.54    3.54
   2  -5   1   19.45    4.58
   2  -5   1   21.04    4.89
  -3   5  -1    4.73    4.10
  -3   5  -1    9.76    4.53
  -3   5  -1    7.98    4.05
  -3   5  -1   10.11    3.73
   3  -5   1    8.42    4.67
   3  -5   1    4.22    3.08
   3  -5   1    5.60    3.52
   3  -5   1    1.83    3.52
   3  -5   1    9.48    2.91
  -4   5  -1   38.19    6.88
  -4   5  -1   24.14    6.01
  -4   5  -1   27.49    5.63
   4  -5   1   32.48    6.18
   4  -5   1   38.26    7.49
   4  -5   1   32.96    5.14
   4  -5   1   36.24    5.82
   4  -5   1   34.34    6.51
  -5   5  -1   15.15    5.38
  -5   5  -1    8.93    5.35
  -5   5  -1   12.02    4.77
   5  -5   1   14.05    4.10
   5  -5   1    9.14    4.25
   5  -5   1   12.97    5.05
   5  -5   1   10.65    3.66
   5  -5   1   17.82    5.96
  -6   5  -1    6.77    4.43
  -6   5  -1   17.32    6.24
  -6   5  -1    6.73    5.22
   6  -5   1    7.31    5.33
   6  -5   1   20.60    6.18
  -7   5  -1   13.35    5.34
  -7   5  -1   11.84    6.10
  -7   5  -1    6.51    5.82
   7  -5   1    4.94    5.15
  -8   5  -1   12.25    5.78
  -8   5  -1    3.10    5.59
   8   4  -1    3.60    3.65
  -8  -4   1   -0.40    4.60
  -8  -4   1    7.26    6.33
  -7  -4   1   16.21    7.17
  -7  -4   1   22.91    7.66
  -6  -4   1   11.15    4.96
  -6  -4   1    0.56    5.04
  -6  -4   1    6.49    4.83
  -6  -4   1    0.43    3.92
  -5  -4   1   28.66    6.79
  -5  -4   1   30.21    6.30
  -5  -4   1   25.12    6.04
  -5  -4   1   28.06    6.90
  -5  -4   1   27.81    7.38
   4   4  -1   30.76    7.24
  -4  -4   1   32.27    6.00
  -4  -4   1   11.01    5.33
  -4  -4   1   34.60    6.92
  -4  -4   1   31.17    6.06
  -4  -4   1   27.91    6.45
   3   4  -1   52.37    7.87
   3   4  -1   62.86    7.29
  -3  -4   1   66.64    7.21
  -3  -4   1   50.20    7.73
  -3  -4   1   47.06    7.48
  -3  -4   1   59.08    7.38
  -3  -4   1   61.63    8.23
   2   4  -1  123.74    9.09
   2   4  -1  139.82    7.49
   2   4  -1  133.38   10.87
  -2  -4   1  138.32   10.66
  -2  -4   1  136.68    8.95
  -2  -4   1  122.46   10.57
   1   4  -1    2.56    2.85
   1   4  -1    8.58    3.46
   1   4  -1    4.86    4.37
  -1  -4   1    4.75    4.29
  -1  -4   1    3.37    2.95
  -1  -4   1   -0.21    4.15
   0   4  -1   31.05    6.05
   0   4  -1   30.54    4.31
   0   4  -1   22.56    4.29
   0  -4   1   32.99    4.78
   0  -4   1   23.62    4.33
   0  -4   1   26.85    5.65
   0  -4   1   24.66    5.45
  -1   4  -1    5.82    4.27
  -1   4  -1    1.92    3.02
  -1   4  -1    4.32    2.74
  -1   4  -1    2.20    2.71
   1  -4   1    4.04    3.50
   1  -4   1   -2.06    3.78
   1  -4   1    6.71    2.33
   1  -4   1    5.19    3.07
  -2   4  -1  133.71    9.79
  -2   4  -1  142.27    8.73
  -2   4  -1  125.59   10.53
  -2   4  -1  139.70    9.87
   2  -4   1  127.16    9.36
   2  -4   1  136.96    8.16
   2  -4   1  123.59   10.16
   2  -4   1  144.36    9.44
   2  -4   1  139.01    9.82
  -3   4  -1   51.82    7.55
  -3   4  -1   52.23    6.09
  -3   4  -1   51.30    6.88
  -3   4  -1   58.70    7.27
   3  -4   1   59.91    7.24
   3  -4   1   72.10    6.46
   3  -4   1   46.23    6.83
   3  -4   1   62.08    8.12
   3  -4   1   58.55    5.81
  -4   4  -1   23.47    5.96
  -4   4  -1   24.98    6.06
  -4   4  -1   25.11    5.70
  -4   4  -1   30.09    5.50
   4  -4   1   32.54    6.62
   4  -4   1   20.36    4.26
   4  -4   1   36.63    6.46
   4  -4   1   16.01    4.58
   4  -4   1   26.06    5.11
  -5   4  -1   32.10    7.02
  -5   4  -1   28.42    6.09
  -5   4  -1   25.94    6.59
   5  -4   1   25.06    5.05
   5  -4   1   29.96    5.74
   5  -4   1   21.68    5.43
   5  -4   1   26.45    6.83
   5  -4   1   29.07    6.56
  -6   4  -1    2.45    3.92
  -6   4  -1   10.29    5.54
  -6   4  -1    8.61    5.32
   6  -4   1    3.24    2.91
   6  -4   1   -0.11    4.60
   6  -4   1    1.65    4.06
  -7   4  -1   32.42    7.16
  -7   4  -1   30.15    8.10
  -7   4  -1   23.84    7.60
   7  -4   1   20.68    7.30
  -8   4  -1   -5.86    4.39
  -8   4  -1    4.98    6.07
   8  -4   1    2.96    4.69
  -8  -3   1    7.26    5.81
  -8  -3   1   13.06    7.14
  -7  -3   1   24.63    7.58
  -7  -3   1   25.27    7.77
  -6  -3   1    8.04    5.63
  -6  -3   1   11.77    5.16
  -6  -3   1   21.08    6.06
  -6  -3   1    3.99    5.08
   5   3  -1    5.69    5.11
  -5  -3   1   -1.11    4.12
  -5  -3   1    2.22    4.56
  -5  -3   1    4.03    3.88
  -5  -3   1    7.01    4.15
   4   3  -1   93.85   11.04
  -4  -3   1   87.10    8.76
  -4  -3   1   76.37    8.51
  -4  -3   1   85.75   10.09
  -4  -3   1   60.70    8.74
   3   3  -1   34.67    6.32
  -3  -3   1   40.07    6.78
  -3  -3   1   35.66    6.37
  -3  -3   1   28.40    5.04
  -3  -3   1   40.42    6.10
  -3  -3   1   29.51    6.34
   2   3  -1    5.70    4.06
   2   3  -1    4.80    3.13
  -2  -3   1    4.49    3.37
  -2  -3   1    1.33    3.57
  -2  -3   1    3.00    2.93
  -2  -3   1    3.59    3.44
  -2  -3   1    5.73    4.19
   1   3  -1   37.43    5.74
   1   3  -1   40.42    4.67
   1   3  -1   42.10    5.66
  -1  -3   1   39.61    4.63
  -1  -3   1   39.58    5.79
  -1  -3   1   42.03    5.82
  -1  -3   1   42.61    4.87
   0   3  -1  252.19   14.03
   0   3  -1  227.61   14.30
   0   3  -1  247.05   12.32
   0   3  -1  250.87   12.94
   0  -3   1  247.50   13.36
   0  -3   1  251.41   13.18
   0  -3   1  280.87   15.25
   0  -3   1  276.61   14.73
  -1   3  -1   41.22    4.46
  -1   3  -1   48.52    5.95
  -1   3  -1   44.52    5.22
  -1   3  -1   36.62    5.27
  -1   3  -1   41.69    4.41
   1  -3   1   35.63    4.02
   1  -3   1   40.99    3.60
   1  -3   1   41.84    4.66
   1  -3   1   40.51    5.63
   1  -3   1   39.56    4.91
  -2   3  -1    0.60    2.63
  -2   3  -1    3.92    3.82
  -2   3  -1    3.18    3.47
  -2   3  -1    3.99    3.04
   2  -3   1    5.55    3.61
   2  -3   1   -0.51    2.63
   2  -3   1    5.72    2.88
   2  -3   1    5.97    3.89
   2  -3   1    6.71    2.60
  -3   3  -1   29.01    4.80
  -3   3  -1   33.00    5.40
  -3   3  -1   24.77    5.54
  -3   3  -1   29.22    5.95
   3  -3   1   31.42    4.48
   3  -3   1   30.46    5.08
   3  -3   1   32.40    5.52
   3  -3   1   36.89    6.32
  -4   3  -1   85.68   10.00
  -4   3  -1   84.73    9.75
  -4   3  -1   80.10    7.53
  -4   3  -1   70.01    7.78
   4  -3   1   80.06    7.77
   4  -3   1   93.95    7.63
   4  -3   1   97.37    9.40
   4  -3   1   80.37    9.29
  -5   3  -1    4.35    3.78
  -5   3  -1    7.37    4.51
  -5   3  -1   -1.72    3.93
   5  -3   1    1.78    2.83
   5  -3   1    4.81    3.82
   5  -3   1    3.61    4.02
  -6   3  -1   12.50    5.88
  -6   3  -1    8.76    5.07
  -6   3  -1   10.34    4.93
   6  -3   1   15.98    5.32
   6  -3   1    5.75    5.17
  -7   3  -1   26.60    6.96
  -7   3  -1   26.69    7.86
  -7   3  -1   29.92    7.86
   7  -3   1   29.40    8.24
  -8   3  -1    4.33    5.69
  -8   3  -1   10.26    5.92
   8  -3   1    6.82    5.99
  -9  -2   1   13.22    7.35
  -8  -2   1   -1.26    5.41
  -8  -2   1    2.38    4.82
  -7  -2   1   32.53    8.57
  -7  -2   1   29.61    7.59
  -6  -2   1   -0.78    4.13
  -6  -2   1    1.18    3.49
  -6  -2   1    5.34    5.47
  -6  -2   1   -2.69    3.77
   5   2  -1   14.39    5.08
   5   2  -1    6.66    4.55
  -5  -2   1   11.73    5.00
  -5  -2   1   10.98    5.08
  -5  -2   1   14.53    4.81
  -5  -2   1   13.47    5.52
   4   2  -1  127.87   11.24
   4   2  -1  105.38    9.44
  -4  -2   1  123.69   10.12
  -4  -2   1  111.10    9.78
  -4  -2   1  106.44    9.45
  -4  -2   1  107.43    9.85
   3   2  -1   19.18    5.27
  -3  -2   1   17.58    5.37
  -3  -2   1   17.65    4.13
  -3  -2   1   15.64    4.77
  -3  -2   1   19.34    4.75
   2   2  -1   78.61    7.08
   2   2  -1   61.47    6.48
  -2  -2   1   74.65    7.71
  -2  -2   1   64.89    6.72
  -2  -2   1   70.27    6.30
  -2  -2   1   84.39    6.61
   1   2  -1  100.38    7.46
   1   2  -1   77.79    7.19
   1   2  -1  117.45    7.51
   1   2  -1  119.30    6.70
  -1  -2   1  118.41    7.63
  -1  -2   1   89.90    7.27
  -1  -2   1  106.15    7.61
   0   2  -1  324.18   15.30
   0   2  -1  327.12   16.03
   0   2  -1  333.80   14.78
   0   2  -1  314.36   16.77
   0  -2   1  325.09   16.26
   0  -2   1  339.45   17.14
   0  -2   1  340.35   15.70
   0  -2   1  327.81   15.21
  -1   2  -1  113.73    7.15
  -1   2  -1  110.94    6.26
  -1   2  -1  104.59    7.76
  -1   2  -1  114.37    7.16
   1  -2   1  116.62    7.17
   1  -2   1  113.98    6.22
   1  -2   1  116.46    7.04
   1  -2   1  121.64    7.32
   1  -2   1  109.81    7.63
  -2   2  -1   72.11    5.90
  -2   2  -1   77.10    7.25
  -2   2  -1   66.61    6.13
  -2   2  -1   81.95    7.10
   2  -2   1   72.01    7.20
   2  -2   1   71.88    5.95
   2  -2   1   71.07    6.18
   2  -2   1   65.66    5.57
  -3   2  -1   12.35    4.75
  -3   2  -1    7.95    3.91
  -3   2  -1   14.49    4.27
  -3   2  -1   16.45    3.81
   3  -2   1   22.85    5.04
   3  -2   1   16.49    4.61
   3  -2   1   14.57    3.90
   3  -2   1   14.12    3.60
  -4   2  -1   88.82    9.40
  -4   2  -1  113.92    9.73
  -4   2  -1  111.53    8.97
  -4   2  -1  109.11   10.13
   4  -2   1  118.30    8.72
   4  -2   1  116.90   10.28
   4  -2   1  108.04    9.80
   4  -2   1  117.82    9.42
  -5   2  -1   15.66    4.89
  -5   2  -1   15.40    5.15
  -5   2  -1   14.77    5.59
  -5   2  -1   15.34    5.26
   5  -2   1   11.62    3.92
   5  -2   1   13.94    5.26
   5  -2   1   11.69    4.69
  -6   2  -1   -2.33    3.25
  -6   2  -1    5.18    5.33
  -6   2  -1    1.61    4.76
   6  -2   1    1.20    4.18
   6  -2   1    9.80    5.46
  -7   2  -1   38.42    7.71
  -7   2  -1   31.37    8.61
  -7   2  -1   26.55    7.51
   7  -2   1   34.04    8.42
  -8   2  -1   10.02    6.60
  -8   2  -1    4.29    5.91
   8  -2   1   14.06    6.54
  -9   2  -1   11.17    6.20
  -9   2  -1   13.59    7.40
  -9  -1   1    3.15    5.86
   8   1  -1   10.35    6.15
  -8  -1   1    0.86    4.62
  -8  -1   1    3.96    5.65
   7   1  -1    5.76    5.43
  -7  -1   1    9.31    5.96
  -7  -1   1   11.24    6.03
  -7  -1   1    7.21    5.02
   6   1  -1   10.69    5.91
  -6  -1   1   14.57    6.19
  -6  -1   1    8.07    4.74
  -6  -1   1   17.48    6.19
  -6  -1   1    9.84    4.93
   5   1  -1   93.20   11.05
   5   1  -1   83.84   10.52
  -5  -1   1   82.34    9.82
  -5  -1   1   64.43    9.00
  -5  -1   1   77.77    9.92
  -5  -1   1   79.71    9.35
   4   1  -1   42.59    6.82
   4   1  -1   41.13    6.91
  -4  -1   1   21.02    5.29
  -4  -1   1   24.50    5.95
  -4  -1   1   20.30    5.26
  -4  -1   1   27.03    5.37
   3   1  -1   71.63    7.78
   3   1  -1   67.58    7.95
   3   1  -1   59.40    6.02
  -3  -1   1   57.46    7.28
  -3  -1   1   56.13    7.07
  -3  -1   1   64.87    6.94
  -3  -1   1   54.04    6.65
   2   1  -1    3.16    3.57
   2   1  -1    2.00    3.21
   2   1  -1    0.53    2.38
   2   1  -1    4.02    3.03
  -2  -1   1    1.65    3.10
  -2  -1   1    1.76    2.68
  -2  -1   1    2.11    3.17
  -2  -1   1    2.47    3.16
   1   1  -1  595.33   26.83
   1   1  -1  610.19   27.90
   1   1  -1  677.21   31.80
   1   1  -1  615.36   28.23
  -1  -1   1  625.82   28.16
  -1  -1   1  629.24   29.54
  -1  -1   1  608.87   29.16
  -1  -1   1  756.84   33.41
   0   1  -1    2.72    0.80
   0   1  -1    8.93    1.45
   0   1  -1    0.65    0.81
   0  -1   1   -0.23    1.20
   0  -1   1   -0.68    0.60
   0  -1   1   -1.08    1.06
   0  -1   1   -0.26    0.72
  -1   1  -1  625.05   28.24
  -1   1  -1  646.18   27.01
  -1   1  -1  650.48   28.40
  -1   1  -1  607.85   31.77
   1  -1   1  622.72   30.47
   1  -1   1  588.66   27.06
   1  -1   1  591.16   27.19
   1  -1   1  613.40   25.85
  -2   1  -1   -1.08    3.21
  -2   1  -1   -0.16    2.37
  -2   1  -1    2.49    2.80
  -2   1  -1    1.75    2.92
   2  -1   1    3.08    2.66
   2  -1   1    2.31    3.31
   2  -1   1    0.61    3.28
   2  -1   1    1.82    2.36
  -3   1  -1   51.45    7.01
  -3   1  -1   47.21    6.39
  -3   1  -1   54.51    6.61
  -3   1  -1   54.91    5.96
   3  -1   1   58.02    6.12
   3  -1   1   57.18    6.96
   3  -1   1   53.97    6.84
   3  -1   1   57.12    5.99
  -4   1  -1   30.94    5.93
  -4   1  -1   29.76    6.15
  -4   1  -1   25.34    5.24
  -4   1  -1   34.07    6.55
   4  -1   1   22.12    4.40
   4  -1   1   28.76    6.06
   4  -1   1   32.54    6.47
   4  -1   1   27.45    5.39
  -5   1  -1   63.72    9.01
  -5   1  -1   65.45    9.13
  -5   1  -1   76.87    8.83
  -5   1  -1   78.40   10.10
   5  -1   1   89.75   10.76
   5  -1   1   76.91    9.99
  -6   1  -1   14.80    5.25
  -6   1  -1    6.17    5.31
  -6   1  -1    4.11    5.03
   6  -1   1   15.97    6.16
   6  -1   1   13.05    5.71
  -7   1  -1    8.36    5.74
  -7   1  -1    4.04    4.53
  -7   1  -1    0.50    4.76
   7  -1   1   12.67    5.96
  -8   1  -1    1.56    5.95
  -8   1  -1    8.66    6.09
   8  -1   1   17.21    6.86
  -9   1  -1    2.41    4.21
  -9   1  -1    0.12    5.04
  -9   0   1    8.33    6.05
   8   0  -1    7.11    5.95
  -8   0   1    7.07    6.25
  -8   0   1   -6.44    3.51
   7   0  -1   16.66    7.03
  -7   0   1   33.58    7.57
  -7   0   1   16.39    6.93
  -7   0   1   17.59    6.89
   6   0  -1    4.84    5.15
  -6   0   1    1.96    3.92
  -6   0   1    5.07    4.91
  -6   0   1    4.32    4.51
   5   0  -1    0.22    3.89
   5   0  -1    6.04    4.30
  -5   0   1    4.78    4.11
  -5   0   1    2.72    4.46
  -5   0   1    0.27    3.30
  -5   0   1    1.49    3.36
   4   0  -1   19.96    5.40
   4   0  -1   21.41    5.79
   4   0  -1   15.40    3.95
  -4   0   1   15.73    5.44
  -4   0   1   15.04    4.33
  -4   0   1   19.28    5.03
  -4   0   1   10.54    4.71
   3   0  -1   64.62    7.18
   3   0  -1   58.41    6.28
   3   0  -1   52.54    7.03
   3   0  -1   57.59    6.23
  -3   0   1   40.63    5.99
  -3   0   1   56.95    6.77
  -3   0   1   48.55    6.49
  -3   0   1   50.14    5.93
   2   0  -1   77.00    6.28
   2   0  -1   72.28    5.91
   2   0  -1   74.11    6.89
   2   0  -1   68.07    6.31
  -2   0   1   84.92    6.85
  -2   0   1   55.26    5.69
  -2   0   1   62.67    6.24
  -2   0   1   79.21    6.19
   1   0  -1  111.23    6.33
   1   0  -1  106.40    6.33
   1   0  -1  112.60    6.08
   1   0  -1  119.62    6.77
  -1   0   1  112.58    6.10
  -1   0   1  127.67    6.82
  -1   0   1  105.83    6.46
  -1   0   1  105.06    6.30
  -1   0  -1  116.65    6.84
  -1   0  -1  121.60    6.17
  -1   0  -1  117.49    6.72
  -1   0  -1  108.54    6.29
   1   0   1  125.33    6.58
   1   0   1  116.47    6.82
   1   0   1  105.27    6.45
  -2   0  -1   63.95    5.85
  -2   0  -1   69.05    6.06
  -2   0  -1   72.55    6.44
   2   0   1   62.93    6.40
   2   0   1   83.52    5.96
   2   0   1   69.42    6.31
   2   0   1   85.08    6.90
  -3   0  -1   57.73    6.23
  -3   0  -1   58.27    6.11
  -3   0  -1   47.80    6.33
  -3   0  -1   46.46    6.52
   3   0   1   54.69    6.00
   3   0   1   49.82    6.62
   3   0   1   53.55    6.54
  -4   0  -1   17.79    4.51
  -4   0  -1   16.19    4.68
  -4   0  -1   21.59    5.48
  -4   0  -1   17.70    4.93
   4   0   1   12.03    4.58
   4   0   1   20.44    5.39
  -5   0  -1   -2.28    3.08
  -5   0  -1    1.98    4.11
  -5   0  -1   -3.94    3.06
  -5   0  -1   -0.69    3.81
   5   0   1    1.68    3.89
   5   0   1    1.50    3.74
  -6   0  -1    3.74    3.91
  -6   0  -1   -2.58    4.40
  -6   0  -1    3.46    4.53
   6   0   1    7.23    4.79
   6   0   1    2.75    4.45
  -7   0  -1   30.16    7.11
  -7   0  -1   18.24    7.06
  -7   0  -1   13.85    6.48
   7   0   1   30.21    7.96
  -8   0  -1   -1.18    5.13
  -8   0  -1   -1.39    5.41
   8   0   1   -0.71    4.15
  -9   0  -1   10.08    6.79
  -9   1   1    1.44    5.69
   8  -1  -1    4.70    5.05
  -8   1   1    6.39    6.08
  -8   1   1   -0.78    5.35
   7  -1  -1    9.65    6.21
  -7   1   1    6.19    5.30
  -7   1   1    2.24    4.53
  -7   1   1    4.53    5.25
   6  -1  -1    7.92    5.67
   6  -1  -1    9.87    5.12
  -6   1   1   18.35    6.19
  -6   1   1   10.51    5.02
  -6   1   1    7.66    5.25
   5  -1  -1   89.79   10.72
   5  -1  -1   77.91    9.99
   5  -1  -1   73.07    8.78
  -5   1   1   85.61    9.23
  -5   1   1   69.04    9.49
  -5   1   1   76.62   10.19
  -5   1   1   79.70    9.76
   4  -1  -1   29.48    6.21
   4  -1  -1   23.44    4.64
   4  -1  -1   26.63    5.67
  -4   1   1   17.35    5.34
  -4   1   1   25.54    5.04
  -4   1   1   29.66    6.10
  -4   1   1   35.18    6.15
   3  -1  -1   55.10    5.93
   3  -1  -1   58.65    7.13
   3  -1  -1   57.39    6.05
   3  -1  -1   63.66    7.52
  -3   1   1   65.58    7.43
  -3   1   1   52.53    6.03
  -3   1   1   54.90    7.20
  -3   1   1   52.13    5.98
   2  -1  -1    0.58    2.44
   2  -1  -1   -1.67    2.75
   2  -1  -1   -0.26    3.33
   2  -1  -1    2.32    2.54
  -2   1   1    3.48    3.50
  -2   1   1    0.38    2.63
  -2   1   1    3.85    2.79
  -2   1   1    6.01    3.26
   1  -1  -1  587.82   27.40
   1  -1  -1  610.89   27.65
   1  -1  -1  618.19   26.38
   1  -1  -1  619.07   30.87
  -1   1   1  605.79   26.93
  -1   1   1  615.02   28.28
  -1   1   1  653.46   31.55
  -1   1   1  613.09   28.04
   0  -1  -1   -0.36    0.39
   0  -1  -1   -0.74    1.06
   0  -1  -1   -0.33    1.34
   0  -1  -1    0.37    1.08
  -1  -1  -1  743.76   34.07
  -1  -1  -1  585.95   29.94
   1   1   1  734.77   34.77
   1   1   1  627.80   30.85
  -2  -1  -1    3.76    2.64
  -2  -1  -1    2.56    3.41
  -2  -1  -1    2.36    2.83
  -2  -1  -1    5.16    3.40
   2   1   1    5.99    3.21
   2   1   1   -1.81    3.02
   2   1   1    4.59    3.49
  -3  -1  -1   59.04    6.74
  -3  -1  -1   57.28    6.21
  -3  -1  -1   49.97    6.72
  -3  -1  -1   58.25    7.47
   3   1   1   55.72    7.18
   3   1   1   53.11    6.68
   3   1   1   60.65    7.62
  -4  -1  -1   20.26    5.53
  -4  -1  -1   29.97    5.35
  -4  -1  -1   32.78    6.16
  -4  -1  -1   24.23    5.55
   4   1   1   28.53    6.49
   4   1   1   30.06    6.14
  -5  -1  -1   69.56    9.34
  -5  -1  -1   74.37    8.95
  -5  -1  -1   72.22    9.87
  -5  -1  -1   83.68   10.00
   5   1   1   92.33   11.02
   5   1   1   76.14    9.75
  -6  -1  -1   14.51    5.83
  -6  -1  -1   17.51    5.75
  -6  -1  -1    9.47    4.81
   6   1   1   10.13    5.20
  -7  -1  -1   -2.88    3.99
  -7  -1  -1    9.45    6.07
  -7  -1  -1    1.40    5.07
   7   1   1    5.96    5.12
  -8  -1  -1    7.15    6.38
  -8  -1  -1    2.95    4.95
  -9  -1  -1    3.44    5.43
  -9   2   1   14.58    6.96
   8  -2  -1    1.60    5.01
  -8   2   1   13.14    6.27
  -8   2   1    5.64    5.95
   7  -2  -1   36.69    8.90
  -7   2   1   39.98    9.19
  -7   2   1   43.25    8.07
  -7   2   1   30.28    8.05
   6  -2  -1    3.83    5.03
   6  -2  -1   -3.25    3.74
   6  -2  -1    3.83    3.04
  -6   2   1   -4.03    3.93
  -6   2   1    0.45    3.75
  -6   2   1    3.22    5.23
   5  -2  -1   15.64    5.43
   5  -2  -1    8.06    4.98
   5  -2  -1   13.16    4.20
  -5   2   1    7.46    4.64
  -5   2   1   14.73    5.11
  -5   2   1   10.07    4.12
  -5   2   1   12.17    5.36
   4  -2  -1  106.41    9.73
   4  -2  -1  101.49    8.37
   4  -2  -1  116.35    9.60
  -4   2   1  102.08    9.47
  -4   2   1  111.20    9.19
  -4   2   1  105.18    9.40
  -4   2   1  105.58    9.57
   3  -2  -1   13.80    3.69
   3  -2  -1   14.06    4.03
   3  -2  -1    5.07    3.98
   3  -2  -1   19.84    4.89
  -3   2   1   17.02    4.32
  -3   2   1   12.53    4.72
  -3   2   1   17.28    4.98
  -3   2   1   14.50    3.85
   2  -2  -1   64.49    6.07
   2  -2  -1   76.91    7.04
   2  -2  -1   74.32    6.12
   2  -2  -1   69.61    6.79
   2  -2  -1   68.27    5.86
  -2   2   1   76.68    7.79
  -2   2   1   72.77    6.42
  -2   2   1   76.58    6.43
  -2   2   1   62.92    6.40
   1  -2  -1  114.81    8.28
   1  -2  -1  117.04    7.14
   1  -2  -1  113.00    7.59
   1  -2  -1  114.69    6.87
   1  -2  -1  107.66    7.39
  -1   2   1  109.91    7.41
  -1   2   1  103.37    6.83
  -1   2   1  116.23    6.96
  -1   2   1  119.47    8.26
  -1   2   1  106.09    7.35
   0  -2  -1  361.19   15.61
   0  -2  -1  350.96   15.98
   0  -2  -1  316.50   16.62
   0  -2  -1  295.95   16.63
   0   2   1  341.15   15.21
   0   2   1  341.05   15.69
   0   2   1  321.44   17.76
   0   2   1  302.83   16.51
   0   2   1  320.76   16.33
  -1  -2  -1  118.21    8.26
  -1  -2  -1  105.02    7.33
  -1  -2  -1   97.85    7.60
   1   2   1  111.52    7.68
   1   2   1  114.05    7.99
   1   2   1  124.93    8.59
   1   2   1  116.17    7.32
   1   2   1  114.11    6.17
  -2  -2  -1   62.85    6.79
  -2  -2  -1   68.59    7.35
  -2  -2  -1   72.57    6.30
   2   2   1   71.82    7.78
   2   2   1   84.29    7.36
  -3  -2  -1   25.98    5.21
  -3  -2  -1   23.91    4.61
  -3  -2  -1   19.03    5.55
  -3  -2  -1   19.89    5.00
   3   2   1   13.05    5.08
  -4  -2  -1  104.37   10.29
  -4  -2  -1  122.33   10.18
  -4  -2  -1  113.82    9.42
  -4  -2  -1  110.59    9.81
   4   2   1  123.95   10.88
  -5  -2  -1   16.00    5.23
  -5  -2  -1    7.97    4.03
  -5  -2  -1    7.53    4.09
  -5  -2  -1    4.43    5.06
   5   2   1   13.79    5.69
  -6  -2  -1   -4.78    3.41
  -6  -2  -1   -2.64    2.85
  -6  -2  -1    6.04    4.98
  -7  -2  -1   20.27    7.05
  -7  -2  -1   29.00    7.95
  -8  -2  -1   -4.58    4.48
  -8  -2  -1    9.93    6.37
  -9  -2  -1   21.79    8.26
   8  -3  -1   20.60    7.68
  -8   3   1    2.64    5.05
  -8   3   1    6.44    6.42
   7  -3  -1   30.75    8.29
  -7   3   1   28.37    6.93
  -7   3   1   30.91    8.46
  -7   3   1   22.25    7.53
   6  -3  -1   14.97    4.48
   6  -3  -1   14.29    6.04
   6  -3  -1    9.17    5.40
  -6   3   1   14.31    6.01
  -6   3   1   13.79    5.01
  -6   3   1    5.12    4.95
   5  -3  -1    9.00    3.56
   5  -3  -1    1.76    3.95
   5  -3  -1    2.54    4.72
  -5   3   1    6.37    4.05
  -5   3   1    4.48    4.26
  -5   3   1    7.14    4.94
  -5   3   1   -3.23    4.01
   4  -3  -1   83.51    9.95
   4  -3  -1   81.39    7.77
   4  -3  -1   80.01    9.47
   4  -3  -1   84.97    7.61
  -4   3   1   88.94   10.12
  -4   3   1   78.24    8.46
  -4   3   1   76.43    8.09
  -4   3   1   82.39    9.79
   3  -3  -1   30.18    5.25
   3  -3  -1   28.57    4.76
   3  -3  -1   23.97    5.10
   3  -3  -1   35.51    5.28
   3  -3  -1   26.03    5.92
  -3   3   1   38.45    6.10
  -3   3   1   22.87    4.65
  -3   3   1   28.71    6.16
  -3   3   1   35.70    5.71
   2  -3  -1    3.95    3.63
   2  -3  -1    3.22    2.69
   2  -3  -1    2.62    3.03
   2  -3  -1    2.92    3.21
   2  -3  -1    0.93    2.84
  -2   3   1    8.57    3.99
  -2   3   1    4.17    3.76
  -2   3   1    6.36    3.18
  -2   3   1   10.77    3.75
   1  -3  -1   46.19    4.70
   1  -3  -1   40.71    5.92
   1  -3  -1   37.47    4.70
   1  -3  -1   41.07    5.10
   1  -3  -1   40.90    4.48
  -1   3   1   39.26    5.11
  -1   3   1   41.33    5.94
  -1   3   1   34.86    4.49
  -1   3   1   39.71    5.22
  -1   3   1   40.11    4.98
   0  -3  -1  243.41   13.73
   0  -3  -1  250.77   13.57
   0  -3  -1  298.87   15.32
   0  -3  -1  261.45   14.87
   0   3   1  244.48   12.88
   0   3   1  264.52   14.90
   0   3   1  240.99   14.54
   0   3   1  258.26   13.48
  -1  -3  -1   31.47    5.88
  -1  -3  -1   36.19    4.85
  -1  -3  -1   44.37    5.95
  -1  -3  -1   42.98    5.68
   1   3   1   49.96    5.25
   1   3   1   43.61    5.21
   1   3   1   53.25    5.93
   1   3   1   39.32    3.28
   1   3   1   32.96    5.60
   1   3   1   40.36    6.13
  -2  -3  -1    7.08    4.12
  -2  -3  -1    8.26    4.34
  -2  -3  -1    9.18    4.63
   2   3   1    5.91    2.35
   2   3   1    6.24    4.26
   2   3   1    2.54    3.02
  -3  -3  -1   26.56    6.15
  -3  -3  -1   34.12    6.23
  -3  -3  -1   48.90    6.06
  -3  -3  -1   35.59    6.01
   3   3   1   26.98    5.94
  -4  -3  -1   81.36    8.86
  -4  -3  -1   72.01    9.61
  -4  -3  -1   94.84   10.83
  -4  -3  -1   99.53    9.22
   4   3   1   89.53   10.89
  -5  -3  -1    5.85    4.57
  -5  -3  -1    3.01    3.87
  -5  -3  -1    0.41    4.28
  -5  -3  -1    6.51    4.21
   5   3   1    3.38    4.38
  -6  -3  -1    6.20    5.38
  -6  -3  -1    4.70    5.44
  -6  -3  -1    8.62    5.16
  -7  -3  -1   15.21    7.03
  -7  -3  -1   27.19    7.78
  -8  -3  -1   19.73    6.75
  -8  -3  -1    7.40    6.76
   8   3   1    2.59    4.01
   8  -4  -1    0.52    5.06
  -8   4   1    8.28    5.43
  -8   4   1    0.05    4.77
   7  -4  -1   42.39    9.20
  -7   4   1   31.50    7.98
  -7   4   1   36.75    8.72
  -7   4   1   28.32    7.24
   6  -4  -1    0.81    4.17
   6  -4  -1   -4.34    3.50
   6  -4  -1    5.31    3.25
   6  -4  -1    1.92    3.35
  -6   4   1   -0.27    3.88
  -6   4   1    1.56    4.03
  -6   4   1    6.90    5.31
   5  -4  -1   31.80    7.20
   5  -4  -1   19.69    4.81
   5  -4  -1   38.87    6.72
   5  -4  -1   30.96    6.75
  -5   4   1   23.79    6.54
  -5   4   1   24.15    6.47
  -5   4   1   17.81    5.18
   4  -4  -1   32.96    5.40
   4  -4  -1   31.49    6.42
   4  -4  -1   27.52    5.31
   4  -4  -1   29.42    6.87
   4  -4  -1   29.84    5.97
  -4   4   1   20.26    4.94
  -4   4   1   35.62    7.03
  -4   4   1   23.02    6.37
  -4   4   1   23.05    5.69
   3  -4  -1   44.45    6.56
   3  -4  -1   62.18    7.92
   3  -4  -1   60.95    6.38
   3  -4  -1   67.50    6.39
   3  -4  -1   61.87    8.35
  -3   4   1   62.06    6.99
  -3   4   1   57.61    6.93
  -3   4   1   59.10    7.72
  -3   4   1   62.42    8.40
   2  -4  -1  126.88    9.53
   2  -4  -1  148.02   10.23
   2  -4  -1  126.87    8.50
   2  -4  -1  140.91   10.95
   2  -4  -1  135.41    9.57
  -2   4   1  118.12    9.38
  -2   4   1  130.00    9.32
  -2   4   1  120.65    9.99
   1  -4  -1    3.60    3.46
   1  -4  -1    4.71    2.88
   1  -4  -1    2.98    3.07
   1  -4  -1    1.67    2.49
   1  -4  -1   -0.31    3.94
  -1   4   1    4.24    3.55
  -1   4   1    6.45    4.53
  -1   4   1    5.82    2.98
  -1   4   1    5.96    3.09
   0  -4  -1   21.49    5.60
   0  -4  -1   28.33    5.45
   0  -4  -1   29.85    4.83
   0  -4  -1   28.95    4.70
   0   4   1   29.20    5.45
   0   4   1   21.02    5.75
   0   4   1   31.15    4.59
   0   4   1   22.93    4.59
  -1  -4  -1   14.70    4.74
  -1  -4  -1    7.05    3.21
  -1  -4  -1    2.21    4.54
  -1  -4  -1    2.32    3.91
   1   4   1    7.05    3.27
   1   4   1   10.42    4.81
   1   4   1    6.83    3.63
  -2  -4  -1  125.70    9.73
  -2  -4  -1  103.88    9.57
   2   4   1  132.78    7.47
   2   4   1  134.28   11.26
   2   4   1  126.62    9.19
  -3  -4  -1   55.07    8.20
  -3  -4  -1   63.11    7.09
  -3  -4  -1   63.67    7.63
  -3  -4  -1   53.37    7.69
   3   4   1   54.01    6.92
   3   4   1   65.18    8.59
   3   4   1   59.79    5.82
  -4  -4  -1   41.63    6.61
  -4  -4  -1    9.19    5.48
  -4  -4  -1   24.86    6.09
  -4  -4  -1   22.88    6.37
  -4  -4  -1   38.55    6.51
   4   4   1   37.81    7.63
   4   4   1   25.03    4.90
  -5  -4  -1   30.12    6.64
  -5  -4  -1   12.33    5.78
  -5  -4  -1   31.07    6.54
  -5  -4  -1   32.42    7.50
  -5  -4  -1   24.40    6.91
   5   4   1   21.54    5.02
  -6  -4  -1    4.10    5.34
  -6  -4  -1   -1.89    4.52
  -6  -4  -1   -2.24    3.46
   6   4   1    0.41    3.53
  -7  -4  -1   20.99    7.15
  -7  -4  -1   12.18    6.64
   7   4   1   25.22    6.55
  -8  -4  -1    6.70    6.41
  -8  -4  -1    1.05    5.17
   8   4   1    5.90    3.71
  -8   5   1   -0.23    4.98
  -8   5   1    7.04    5.66
   7  -5  -1   13.90    6.38
  -7   5   1    3.18    4.15
  -7   5   1    9.50    5.17
  -7   5   1    4.07    5.86
   6  -5  -1    9.39    4.03
   6  -5  -1   15.32    6.34
   6  -5  -1    6.96    4.44
  -6   5   1   17.51    6.60
  -6   5   1    4.08    4.88
  -6   5   1   11.83    5.06
   5  -5  -1   20.53    6.73
   5  -5  -1    6.59    4.27
   5  -5  -1   12.45    4.31
   5  -5  -1   15.07    4.60
  -5   5   1   11.43    5.12
  -5   5   1   16.30    5.11
  -5   5   1   17.13    6.18
   4  -5  -1   30.81    5.25
   4  -5  -1   31.25    5.54
   4  -5  -1   38.28    6.94
   4  -5  -1   23.62    5.58
   4  -5  -1   24.81    6.51
  -4   5   1   30.57    5.96
  -4   5   1   24.98    6.53
  -4   5   1   30.13    6.28
  -4   5   1   32.05    6.63
   3  -5  -1    5.94    3.62
   3  -5  -1    9.53    3.39
   3  -5  -1   14.59    4.07
   3  -5  -1   11.89    4.88
   3  -5  -1   10.52    4.39
  -3   5   1    5.69    4.54
  -3   5   1   -0.90    3.69
  -3   5   1    4.50    3.84
   2  -5  -1   23.81    4.04
   2  -5  -1   21.04    4.77
   2  -5  -1   21.85    5.10
   2  -5  -1   21.83    6.00
   2  -5  -1   21.18    4.37
  -2   5   1   15.47    5.31
  -2   5   1   24.43    5.18
  -2   5   1   22.93    5.17
  -2   5   1   30.31    4.95
   1  -5  -1   24.87    5.81
   1  -5  -1   20.05    5.70
   1  -5  -1   22.26    4.95
   1  -5  -1   31.22    5.15
  -1   5   1   23.37    5.90
  -1   5   1   20.33    4.86
  -1   5   1   24.25    4.50
  -1   5   1   25.32    4.74
   0  -5  -1    4.00    4.29
   0  -5  -1    8.64    3.78
   0  -5  -1    2.76    3.39
   0  -5  -1    3.94    4.52
   0   5   1   -3.50    4.23
   0   5   1   10.12    3.50
   0   5   1    1.44    3.44
   0   5   1    2.26    2.98
  -1  -5  -1   33.11    5.47
  -1  -5  -1   28.87    6.24
  -1  -5  -1   27.53    6.51
   1   5   1   32.50    6.72
   1   5   1   31.29    5.57
   1   5   1   26.57    4.92
  -2  -5  -1   18.86    5.34
  -2  -5  -1   23.43    6.10
  -2  -5  -1   29.63    6.69
   2   5   1   24.34    5.10
   2   5   1   13.13    4.54
   2   5   1   20.59    5.56
   2   5   1   25.00    2.77
  -3  -5  -1    9.64    3.81
  -3  -5  -1   28.35    6.81
  -3  -5  -1    8.00    4.93
  -3  -5  -1    4.24    4.45
   3   5   1    4.90    2.47
   3   5   1    9.03    4.87
   3   5   1    9.57    3.84
  -4  -5  -1   25.86    6.70
  -4  -5  -1   12.23    6.29
  -4  -5  -1   27.38    6.05
  -4  -5  -1   26.19    6.68
  -4  -5  -1   33.77    6.09
   4   5   1   24.34    5.55
   4   5   1   35.21    5.05
   4   5   1   21.44    6.45
  -5  -5  -1   15.85    5.36
  -5  -5  -1   19.25    5.91
  -5  -5  -1    4.68    5.35
  -5  -5  -1   10.65    6.14
  -5  -5  -1    6.83    6.03
   5   5   1   10.25    3.98
   5   5   1   13.48    5.10
  -6  -5  -1    1.38    5.39
  -6  -5  -1    3.95    5.27
  -6  -5  -1   14.33    5.64
  -6  -5  -1   16.22    6.85
   6   5   1   15.06    4.76
  -7  -5  -1    8.29    5.80
  -7  -5  -1   -1.79    4.96
  -7  -5  -1    6.45    6.74
   7   5   1    9.21    4.27
  -8  -5  -1    8.85    7.08
  -8  -5  -1    2.37    6.51
   8   5   1   10.79    4.45
  -8   6   1   -0.92    3.49
  -8   6   1    3.55    5.14
   7  -6  -1    6.94    5.84
  -7   6   1    1.03    4.64
  -7   6   1    6.06    5.23
  -7   6   1   -0.93    3.88
   6  -6  -1   -2.70    4.21
   6  -6  -1    2.84    3.17
  -6   6   1   12.85    4.91
  -6   6   1    3.21    4.94
  -6   6   1    0.32    4.43
   5  -6  -1   -2.16    4.17
   5  -6  -1   -2.01    2.56
   5  -6  -1   -2.36    2.76
   5  -6  -1   -3.52    2.96
  -5   6   1    1.89    4.32
  -5   6   1   -7.12    3.06
  -5   6   1    5.13    5.05
   4  -6  -1   15.53    4.93
   4  -6  -1   14.17    5.66
   4  -6  -1    8.54    3.52
   4  -6  -1   12.28    4.19
   4  -6  -1   14.47    4.19
  -4   6   1   14.00    5.21
  -4   6   1   14.37    5.18
   3  -6  -1   44.96    6.46
   3  -6  -1   33.40    6.24
   3  -6  -1   37.78    7.52
   3  -6  -1   30.92    6.37
   3  -6  -1   51.95    5.84
  -3   6   1   30.69    6.40
  -3   6   1   40.62    6.89
  -3   6   1   41.89    7.94
   2  -6  -1  108.26   10.32
   2  -6  -1   99.65    7.44
   2  -6  -1   92.83    8.84
   2  -6  -1   89.02    8.67
  -2   6   1   91.73    8.93
  -2   6   1   89.05    7.96
  -2   6   1  102.92   10.45
  -2   6   1  105.49    8.96
   1  -6  -1    2.79    3.45
   1  -6  -1    9.57    5.23
   1  -6  -1    8.08    4.69
   1  -6  -1    5.41    3.66
  -1   6   1    7.60    3.40
  -1   6   1    6.24    3.61
  -1   6   1    9.30    4.30
  -1   6   1    5.69    4.81
   0  -6  -1   12.67    5.50
   0  -6  -1   19.54    4.87
   0  -6  -1   23.74    5.05
   0  -6  -1   18.73    5.71
   0   6   1   18.67    4.52
   0   6   1   19.87    4.45
   0   6   1   18.23    6.01
   0   6   1   14.46    4.24
  -1  -6  -1    8.03    3.75
  -1  -6  -1    8.14    5.13
  -1  -6  -1    5.35    4.88
   1   6   1    7.97    3.45
   1   6   1   12.45    4.42
   1   6   1    6.53    4.89
  -2  -6  -1   58.44    8.78
  -2  -6  -1   95.01    8.57
  -2  -6  -1   96.77    9.93
  -2  -6  -1  103.93   11.47
   2   6   1  106.53   11.94
   2   6   1  101.48    9.19
   2   6   1   90.92    8.64
  -3  -6  -1   41.83    8.19
  -3  -6  -1   25.02    6.48
  -3  -6  -1   58.44    7.09
  -3  -6  -1   40.90    7.85
   3   6   1   38.68    6.46
   3   6   1   40.99    4.27
   3   6   1   38.70    8.02
  -4  -6  -1    8.44    4.40
  -4  -6  -1    4.01    5.30
  -4  -6  -1    4.54    3.93
  -4  -6  -1    9.57    5.75
  -4  -6  -1   11.26    5.98
   4   6   1   16.94    4.83
   4   6   1   13.04    3.24
  -5  -6  -1    4.76    5.36
  -5  -6  -1    7.03    5.52
  -5  -6  -1   -0.87    4.02
  -5  -6  -1   -6.82    4.53
  -5  -6  -1    3.05    4.12
   5   6   1   -2.92    2.28
   5   6   1    0.60    2.78
  -6  -6  -1    1.90    5.97
  -6  -6  -1   -7.92    4.29
  -6  -6  -1    1.96    5.56
  -6  -6  -1    2.26    4.29
   6   6   1    1.66    2.87
  -7  -6  -1    0.95    5.19
  -7  -6  -1    2.24    5.67
  -7  -6  -1    5.49    6.02
   7   6   1    5.80    3.28
  -8  -6  -1    0.83    5.37
  -8  -6  -1   22.32    8.33
  -7   7   1    3.10    3.87
  -7   7   1    3.31    4.66
  -7   7   1   -0.44    5.24
   6  -7  -1    9.08    5.63
   6  -7  -1    3.99    3.46
  -6   7   1   16.10    6.29
  -6   7   1   10.63    5.74
   5  -7  -1   -3.60    4.12
   5  -7  -1    7.82    3.96
   5  -7  -1   14.90    4.27
   5  -7  -1    2.87    3.94
  -5   7   1   13.85    5.85
  -5   7   1    7.49    4.86
   4  -7  -1   12.49    3.88
   4  -7  -1   12.34    5.03
   4  -7  -1    6.47    3.90
   4  -7  -1   24.40    6.92
  -4   7   1   12.89    5.09
  -4   7   1   10.68    5.33
   3  -7  -1    9.23    5.32
   3  -7  -1    6.50    3.14
   3  -7  -1   12.05    4.57
   3  -7  -1    6.27    3.27
   3  -7  -1    5.15    3.97
  -3   7   1   13.98    5.25
  -3   7   1    6.35    4.44
   2  -7  -1    5.42    4.99
   2  -7  -1    0.10    2.95
   2  -7  -1   -0.49    2.29
   2  -7  -1   -1.29    3.44
  -2   7   1   -1.54    2.49
  -2   7   1    2.40    4.53
  -2   7   1   -2.52    3.45
  -2   7   1   -1.76    3.57
   1  -7  -1   92.80   10.97
   1  -7  -1   79.00    6.98
   1  -7  -1   89.79    8.85
   1  -7  -1   96.36    9.06
   1  -7  -1   89.90   11.05
  -1   7   1  106.68   12.12
  -1   7   1  101.08    8.45
  -1   7   1   91.12    8.74
  -1   7   1   83.08    9.72
   0  -7  -1   -3.32    2.94
   0  -7  -1    3.22    4.78
   0  -7  -1    3.85    4.75
   0  -7  -1    3.05    3.70
   0   7   1   -0.64    2.60
   0   7   1   -0.48    3.36
   0   7   1   -2.27    3.06
   0   7   1   -0.41    4.69
  -1  -7  -1   99.74    9.04
  -1  -7  -1   93.95   11.22
  -1  -7  -1   90.58   11.37
   1   7   1   84.35   11.32
   1   7   1   88.22    8.17
   1   7   1   92.79    8.83
  -2  -7  -1    2.19    4.73
  -2  -7  -1    0.32    5.02
  -2  -7  -1   -1.43    2.92
   2   7   1    5.44    3.63
   2   7   1    1.20    4.29
   2   7   1   -5.83    2.91
  -3  -7  -1    7.41    5.59
  -3  -7  -1    5.36    4.60
  -3  -7  -1    5.26    5.28
  -3  -7  -1   10.19    4.03
   3   7   1   19.76    5.69
   3   7   1   14.72    5.00
  -4  -7  -1    5.68    6.39
  -4  -7  -1   16.07    5.07
  -4  -7  -1    3.15    4.54
  -4  -7  -1   10.35    5.55
  -4  -7  -1   17.01    5.16
   4   7   1   16.19    3.28
   4   7   1   15.18    4.79
  -5  -7  -1   14.26    5.41
  -5  -7  -1    5.05    5.58
  -5  -7  -1   14.12    5.24
  -5  -7  -1   12.00    6.33
   5   7   1    3.78    2.66
  -6  -7  -1    6.32    6.31
  -6  -7  -1    0.66    5.81
  -6  -7  -1   10.39    6.70
   6   7   1   14.85    3.92
  -7  -7  -1    7.79    7.26
  -7  -7  -1   -1.19    5.65
  -7   8   1   16.08    6.24
  -7   8   1   12.52    6.61
   6  -8  -1   18.41    6.91
  -6   8   1   15.75    6.37
  -6   8   1   13.39    5.57
   5  -8  -1    7.97    3.20
   5  -8  -1    5.43    5.64
  -5   8   1   11.97    5.61
  -5   8   1   12.18    5.62
   4  -8  -1   29.29    6.41
   4  -8  -1   22.04    4.24
   4  -8  -1   11.56    5.32
   4  -8  -1   26.41    7.46
  -4   8   1    6.47    4.97
  -4   8   1   21.09    6.03
   3  -8  -1    1.08    3.60
   3  -8  -1    3.27    2.58
   3  -8  -1   12.05    4.88
   3  -8  -1    8.03    5.00
  -3   8   1    3.82    4.32
  -3   8   1    6.31    4.44
   2  -8  -1   57.34    8.38
   2  -8  -1   58.92    5.67
   2  -8  -1   38.58    8.27
   2  -8  -1   37.12    7.03
  -2   8   1   47.67    7.88
  -2   8   1   49.86    8.02
  -2   8   1   48.73    6.82
   1  -8  -1   14.43    6.29
   1  -8  -1   13.12    4.91
   1  -8  -1   20.51    4.01
   1  -8  -1   11.24    4.69
   1  -8  -1   28.57    7.28
  -1   8   1   13.26    4.75
  -1   8   1   19.11    5.27
  -1   8   1   16.02    4.40
   0  -8  -1   -1.12    3.10
   0  -8  -1    2.85    4.62
   0  -8  -1   -2.17    3.10
   0  -8  -1   -0.49    4.64
   0   8   1   -3.83    2.93
   0   8   1   -0.42    3.31
   0   8   1   -0.02    2.72
  -1  -8  -1   21.73    6.84
  -1  -8  -1   15.33    6.60
  -1  -8  -1   17.94    5.06
   1   8   1   15.90    4.96
   1   8   1   20.11    4.70
  -2  -8  -1   36.47    9.04
  -2  -8  -1   54.95    8.19
  -2  -8  -1   53.35    9.47
   2   8   1   45.90    7.17
   2   8   1   56.99    8.45
  -3  -8  -1   -3.89    3.63
  -3  -8  -1    6.93    6.09
  -3  -8  -1    9.35    6.07
  -3  -8  -1    0.03    3.39
   3   8   1    7.98    4.02
   3   8   1   -3.48    3.53
  -4  -8  -1   11.83    5.96
  -4  -8  -1   16.60    6.82
  -4  -8  -1   30.78    6.61
  -4  -8  -1   22.96    8.12
  -4  -8  -1   21.43    5.50
   4   8   1   23.40    3.33
   4   8   1   17.93    6.29
   4   8   1   13.99    4.74
  -5  -8  -1    3.66    4.31
  -5  -8  -1   12.48    6.50
  -5  -8  -1   17.73    5.67
  -5  -8  -1   12.23    7.07
  -5  -8  -1    9.70    6.25
  -6  -8  -1   -0.66    5.76
  -6  -8  -1    9.20    5.88
  -6  -8  -1   13.78    7.60
  -7  -8  -1   10.27    6.78
  -7  -8  -1   15.92    7.85
  -6   9   1   11.23    6.15
  -6   9   1   20.64    6.21
   5  -9  -1   12.00    6.46
  -5   9   1    2.85    4.82
  -5   9   1   11.56    5.28
   4  -9  -1   42.68    9.16
  -4   9   1   41.81    8.46
  -4   9   1   39.00    8.24
   3  -9  -1    8.51    4.42
   3  -9  -1   24.72    6.13
   3  -9  -1   12.82    3.08
   3  -9  -1   10.21    6.21
  -3   9   1    7.11    4.71
  -3   9   1   26.04    6.22
   2  -9  -1    1.52    3.68
   2  -9  -1   10.54    4.81
   2  -9  -1    3.74    5.34
   2  -9  -1    7.02    2.54
  -2   9   1    8.77    5.08
  -2   9   1    9.38    4.94
   1  -9  -1   15.71    3.81
   1  -9  -1   19.10    6.61
   1  -9  -1   20.23    7.21
   1  -9  -1   16.23    5.47
   1  -9  -1   23.34    5.77
  -1   9   1   22.93    6.00
  -1   9   1   22.20    6.19
   0  -9  -1    2.89    5.37
   0  -9  -1    8.28    5.34
   0  -9  -1    0.05    3.12
   0   9   1    3.86    3.97
   0   9   1    3.28    3.92
  -1  -9  -1   19.96    5.64
  -1  -9  -1   23.86    7.31
  -1  -9  -1   27.14    7.92
   1   9   1   21.93    5.85
   1   9   1   22.39    6.26
  -2  -9  -1    1.29    6.10
  -2  -9  -1    1.84    3.20
  -2  -9  -1    4.29    5.19
   2   9   1   16.64    5.80
  -3  -9  -1    6.84    4.20
  -3  -9  -1    7.64    6.99
  -3  -9  -1    4.67    5.71
   3   9   1   15.06    5.75
  -4  -9  -1   29.16    8.63
  -4  -9  -1   42.70   10.55
  -4  -9  -1   54.22    8.25
  -4  -9  -1   20.01    7.03
   4   9   1   39.66    8.65
  -5  -9  -1   10.91    6.55
  -5  -9  -1    8.88    4.68
  -5  -9  -1    1.23    5.73
  -5  -9  -1   11.05    7.54
   5   9   1   10.85    5.30
  -6  -9  -1    6.47    6.28
  -6  -9  -1   19.04    8.46
   6   9   1   23.51    7.04
  -5  10   1   10.30    4.90
  -5  10   1    4.57    4.18
   4 -10  -1   -8.39    3.56
  -4  10   1   11.55    5.44
  -4  10   1   -0.47    4.59
   3 -10  -1   23.07    6.96
  -3  10   1   11.13    5.21
  -3  10   1   11.47    5.51
   2 -10  -1    8.42    4.28
   2 -10  -1    3.94    5.37
  -2  10   1    2.76    4.03
  -2  10   1   11.14    5.38
   1 -10  -1   35.24    8.87
   1 -10  -1   32.49    7.19
   1 -10  -1   31.44    6.61
  -1  10   1   23.85    6.45
  -1  10   1   23.82    6.21
   0 -10  -1    9.66    6.45
   0 -10  -1    1.86    5.03
   0 -10  -1    1.57    3.71
   0  10   1    1.77    3.89
   0  10   1    2.81    4.33
  -1 -10  -1   25.46    6.39
  -1 -10  -1   18.11    6.99
  -1 -10  -1   26.16    8.40
   1  10   1   26.86    6.75
   1  10   1   47.63    8.30
  -2 -10  -1    2.16    5.33
  -2 -10  -1    3.16    3.21
  -2 -10  -1    9.60    6.84
   2  10   1    6.14    4.41
  -3 -10  -1   26.96    5.74
  -3 -10  -1    8.29    6.57
  -3 -10  -1   13.75    7.43
   3  10   1   15.82    6.24
  -4 -10  -1   10.37    4.36
  -4 -10  -1    1.67    6.90
  -4 -10  -1   11.33    6.64
   4  10   1   11.21    5.45
  -5 -10  -1    5.60    3.85
  -5 -10  -1   -1.19    6.38
   5  10   1    2.38    4.25
  -4  11   1   11.20    5.21
   3 -11  -1    6.08    6.04
  -3  11   1    7.04    4.84
  -3  11   1   15.43    6.06
   2 -11  -1    9.25    6.37
  -2  11   1   13.45    5.58
  -2  11   1    7.16    4.28
   1 -11  -1   11.41    5.98
  -1  11   1    0.06    3.98
  -1  11   1    8.55    5.11
   0 -11  -1    3.60    5.44
   0 -11  -1   -4.18    5.66
   0  11   1   -1.87    3.68
   0  11   1   -1.73    3.50
  -1 -11  -1    7.29    7.24
  -1 -11  -1    4.64    5.44
   1  11   1   12.77    5.21
   1  11   1    7.86    4.69
  -2 -11  -1    5.51    5.62
  -2 -11  -1    3.70    6.19
   2  11   1    2.41    4.42
   2  11   1    7.02    4.20
  -3 -11  -1    7.15    6.87
  -3 -11  -1    8.98    7.90
   3  11   1    7.81    4.36
  -4 -11  -1   -6.46    5.63
   4  11   1   13.25    5.27
   2 -12  -1   17.45    7.17
  -2  12   1   18.45    6.10
   1 -12  -1    0.17    4.73
  -1  12   1    8.72    4.53
   0 -12  -1   12.70    7.12
   0 -12  -1   16.99    8.66
   0  12   1   15.71    5.60
  -1 -12  -1    3.16    5.94
  -1 -12  -1    6.10    6.12
   1  12   1    8.59    4.79
  -2 -12  -1   14.84    7.05
  -2 -12  -1   15.80    7.59
   2  12   1   19.03    5.94
  -3 -12  -1   -3.78    6.64
   0 -13  -1   10.41    7.29
  -1 -13  -1    0.76    6.44
  -1 -13   2    3.16    6.59
   0 -13   2   13.48    7.89
  -3 -12   2   33.33   10.63
  -2 -12   2    8.91    5.49
  -2 -12   2    6.32    7.28
  -1 -12   2   10.82    7.30
  -1 -12   2   15.70    6.17
   0 -12   2    7.06    5.52
   0 -12   2    1.98    6.90
   1 -12   2    0.54    4.68
   2 -12   2    4.53    4.96
  -4 -11   2   14.60    8.02
   3  11  -2    9.03    4.45
  -3 -11   2   13.62    8.13
  -3 -11   2    5.25    5.75
   2  11  -2   10.86    4.69
  -2 -11   2   10.66    7.28
  -2 -11   2    6.01    5.76
   1  11  -2    5.58    3.95
   1  11  -2    6.77    4.31
  -1 -11   2    5.74    5.60
  -1 -11   2    8.55    3.98
  -1 -11   2   -3.13    5.50
   0  11  -2   23.93    6.32
   0  11  -2   19.04    5.74
   0 -11   2   24.99    8.64
   0 -11   2   15.27    6.54
   0 -11   2   20.21    5.90
  -1  11  -2    3.56    3.54
  -1  11  -2    5.66    3.95
   1 -11   2   -3.16    4.86
   1 -11   2   -8.09    2.53
  -2  11  -2    8.98    4.93
  -2  11  -2    9.85    4.91
   2 -11   2    0.59    4.84
  -3  11  -2    1.67    4.05
   3 -11   2    0.37    4.63
   4 -11   2   12.41    5.89
   5  10  -2    3.00    4.63
  -5 -10   2    7.39    4.69
  -5 -10   2    7.39    7.53
   4  10  -2   -4.56    3.58
  -4 -10   2    3.67    5.83
  -4 -10   2    4.56    3.62
  -4 -10   2    0.17    6.88
   3  10  -2   26.32    6.42
  -3 -10   2   19.48    4.71
  -3 -10   2    0.54    7.11
  -3 -10   2   -3.83    4.77
   2  10  -2    8.45    4.86
  -2 -10   2    1.18    3.12
  -2 -10   2    2.46    6.48
  -2 -10   2    5.37    2.74
  -2 -10   2    8.53    5.07
   1  10  -2   -2.19    3.41
   1  10  -2   -4.99    3.49
  -1 -10   2   -0.37    1.91
  -1 -10   2    0.01    3.33
  -1 -10   2   -2.66    5.19
  -1 -10   2    8.92    5.89
   0  10  -2    1.95    3.89
   0  10  -2    1.74    3.90
   0 -10   2    0.09    4.58
   0 -10   2    7.18    6.19
   0 -10   2    6.29    3.98
  -1  10  -2    3.67    3.81
  -1  10  -2   -0.87    3.33
   1 -10   2    5.26    5.40
   1 -10   2    2.75    4.01
  -2  10  -2    1.68    3.89
  -2  10  -2    4.36    4.13
   2 -10   2   -4.67    4.74
   2 -10   2    8.35    4.25
   2 -10   2    3.23    2.87
  -3  10  -2    5.67    4.83
  -3  10  -2   14.76    5.42
   3 -10   2   14.24    4.37
   3 -10   2    7.76    5.34
   3 -10   2    6.16    4.11
  -4  10  -2    5.84    4.84
  -4  10  -2   -4.23    3.56
   4 -10   2    2.86    5.51
  -5  10  -2   12.09    5.25
   5 -10   2    7.74    5.50
  -6  -9   2    9.44    8.01
  -6  -9   2    7.79    6.10
   5   9  -2    5.72    4.84
  -5  -9   2   13.46    7.69
  -5  -9   2    3.89    3.86
  -5  -9   2   -0.35    4.89
  -5  -9   2    1.72    4.95
   4   9  -2    1.78    4.27
  -4  -9   2    0.12    6.34
  -4  -9   2    7.42    6.19
  -4  -9   2   -2.64    3.19
   3   9  -2    4.82    4.44
  -3  -9   2    4.12    3.50
  -3  -9   2    5.55    5.95
  -3  -9   2   11.29    6.37
   2   9  -2    5.49    4.10
  -2  -9   2    0.96    5.61
  -2  -9   2   11.40    3.46
  -2  -9   2   13.25    4.80
  -2  -9   2    5.54    4.96
   1   9  -2   23.08    6.17
  -1  -9   2   18.11    5.11
  -1  -9   2   25.48    3.85
  -1  -9   2   20.01    7.57
  -1  -9   2   20.09    6.68
   0   9  -2    1.94    3.62
   0   9  -2    1.20    3.15
   0  -9   2    4.46    5.31
   0  -9   2   -4.62    4.04
   0  -9   2    2.71    3.53
  -1   9  -2   20.82    5.67
  -1   9  -2   28.17    6.56
   1  -9   2   21.07    5.33
   1  -9   2   22.92    6.05
   1  -9   2   11.92    6.03
   1  -9   2   24.56    7.67
   1  -9   2   26.35    3.70
  -2   9  -2   13.14    4.94
  -2   9  -2   -3.80    3.31
   2  -9   2    8.62    4.24
   2  -9   2    9.38    4.33
   2  -9   2    3.21    5.11
  -3   9  -2    7.61    4.70
  -3   9  -2    2.36    4.07
   3  -9   2    9.34    2.26
   3  -9   2    7.47    4.45
   3  -9   2    4.55    4.14
   3  -9   2    5.99    4.86
  -4   9  -2    6.37    5.01
  -4   9  -2   12.62    5.29
   4  -9   2   11.03    4.41
   4  -9   2    1.50    5.13
  -5   9  -2   12.97    5.31
  -5   9  -2   -2.17    3.59
   5  -9   2    0.10    4.56
  -6   9  -2    4.84    4.73
  -6   9  -2   10.04    4.26
  -7  -8   2    3.88    6.30
  -7  -8   2   -8.97    5.53
  -6  -8   2   -0.23    5.63
  -6  -8   2   23.02    8.82
  -6  -8   2    9.64    6.65
  -5  -8   2    3.22    5.12
  -5  -8   2   20.87    5.96
  -5  -8   2    0.79    6.29
  -5  -8   2   18.31    6.87
   4   8  -2    3.08    4.36
  -4  -8   2    7.64    5.97
  -4  -8   2    4.20    3.57
  -4  -8   2   13.67    5.83
  -4  -8   2   -3.34    4.86
  -4  -8   2   11.81    4.55
   3   8  -2    0.98    3.87
  -3  -8   2    1.37    3.09
  -3  -8   2    5.67    5.51
  -3  -8   2   -2.76    5.27
   2   8  -2    2.89    4.05
  -2  -8   2    4.40    5.60
  -2  -8   2   -0.75    3.08
  -2  -8   2    2.24    4.81
  -2  -8   2    1.44    2.92
   1   8  -2    9.19    4.25
  -1  -8   2    9.83    3.91
  -1  -8   2    6.17    5.33
  -1  -8   2   14.31    5.53
   0   8  -2   -1.84    2.67
   0   8  -2    6.95    3.95
   0  -8   2    3.99    3.72
   0  -8   2    0.02    4.98
   0  -8   2   -2.03    4.24
  -1   8  -2   14.41    4.88
  -1   8  -2    6.45    3.94
   1  -8   2    5.34    3.84
   1  -8   2   13.13    3.19
   1  -8   2   12.35    5.68
   1  -8   2    7.56    3.98
   1  -8   2    7.99    5.70
  -2   8  -2    4.14    3.89
  -2   8  -2    2.83    3.52
   2  -8   2    0.89    1.56
   2  -8   2   -0.99    4.25
   2  -8   2   -1.77    3.18
   2  -8   2    4.00    3.67
  -3   8  -2    7.84    4.36
  -3   8  -2   -1.29    3.43
   3  -8   2    3.36    3.72
   3  -8   2    0.17    1.95
   3  -8   2    5.22    5.13
   3  -8   2    6.78    3.81
  -4   8  -2    5.83    4.56
  -4   8  -2    4.71    4.65
   4  -8   2    8.89    4.48
   4  -8   2   12.87    4.75
   4  -8   2    7.99    5.12
   4  -8   2    7.72    2.75
  -5   8  -2    3.12    4.66
  -5   8  -2    5.12    4.79
   5  -8   2    9.09    5.48
  -6   8  -2    8.27    4.94
  -6   8  -2   20.32    6.61
   6  -8   2   18.31    6.52
  -7   8  -2   -0.73    3.61
  -7   8  -2   -0.38    3.98
  -7  -7   2    4.53    6.52
  -7  -7   2    1.82    6.22
   6   7  -2   25.87    5.17
  -6  -7   2    7.67    6.29
  -6  -7   2   13.27    5.65
  -6  -7   2   17.08    6.80
  -6  -7   2   24.49    8.61
   5   7  -2   -1.67    2.25
  -5  -7   2   -3.61    2.97
  -5  -7   2   -2.22    3.64
  -5  -7   2  -12.44    4.30
  -5  -7   2    7.97    5.84
  -5  -7   2    3.14    4.84
   4   7  -2   -0.41    1.80
   4   7  -2   -0.82    2.60
  -4  -7   2   -3.72    4.50
  -4  -7   2   -2.18    3.45
  -4  -7   2    7.04    4.06
  -4  -7   2    6.31    5.79
  -4  -7   2   -0.93    4.07
   3   7  -2   29.76    5.94
   3   7  -2   20.80    5.65
  -3  -7   2    8.53    4.68
  -3  -7   2   25.67    6.97
  -3  -7   2   21.61    7.11
  -3  -7   2   27.71    5.20
   2   7  -2   11.57    4.91
   2   7  -2   12.89    4.08
   2   7  -2   11.86    5.42
  -2  -7   2    8.76    5.37
  -2  -7   2   19.08    4.06
  -2  -7   2    6.71    5.76
  -2  -7   2   12.65    4.13
   1   7  -2    5.55    5.01
   1   7  -2   10.46    3.60
   1   7  -2   10.10    4.29
  -1  -7   2    2.66    4.95
  -1  -7   2    6.39    3.66
  -1  -7   2   10.55    5.27
   0   7  -2   78.12    8.81
   0   7  -2   73.74   10.43
   0   7  -2   77.41    7.04
   0   7  -2   77.61    7.55
   0  -7   2   88.13    8.44
   0  -7   2   91.04   10.30
   0  -7   2   75.55    8.37
   0  -7   2   77.30   10.41
  -1   7  -2    1.31    2.54
  -1   7  -2    7.63    5.01
  -1   7  -2   -2.11    3.24
  -1   7  -2    3.47    3.33
   1  -7   2    4.67    3.53
   1  -7   2    1.63    4.39
   1  -7   2    3.14    3.56
   1  -7   2    4.17    2.11
   1  -7   2    7.77    5.24
  -2   7  -2    7.79    3.39
  -2   7  -2   11.53    4.27
  -2   7  -2   11.50    4.59
  -2   7  -2   18.23    5.82
   2  -7   2   14.75    2.67
   2  -7   2    6.88    3.88
   2  -7   2    6.24    4.65
   2  -7   2   11.80    4.36
  -3   7  -2   20.68    5.33
  -3   7  -2   20.10    5.59
   3  -7   2   34.49    7.13
   3  -7   2   29.42    5.96
   3  -7   2   17.36    3.48
   3  -7   2   19.53    5.26
  -4   7  -2    3.62    4.44
  -4   7  -2   -0.29    3.83
   4  -7   2    1.53    2.47
   4  -7   2    1.96    3.12
   4  -7   2    5.43    2.90
   4  -7   2   10.06    4.51
   4  -7   2   -1.23    3.96
  -5   7  -2   -2.91    3.06
  -5   7  -2    3.62    4.24
  -5   7  -2   -3.70    4.07
   5  -7   2    2.21    2.75
   5  -7   2    8.66    5.44
   5  -7   2    2.92    3.63
   5  -7   2    5.09    3.40
  -6   7  -2    7.84    4.68
  -6   7  -2   26.40    7.45
  -6   7  -2   15.50    6.32
   6  -7   2   14.23    6.34
  -7   7  -2    6.39    5.33
  -7   7  -2    6.58    4.18
  -7   7  -2    2.00    3.90
  -8  -6   2   -3.65    5.71
  -8  -6   2   -3.78    6.02
   7   6  -2    8.71    3.75
  -7  -6   2    9.80    5.68
  -7  -6   2   -5.74    5.29
  -7  -6   2    3.25    6.53
   6   6  -2   11.63    4.19
  -6  -6   2    4.16    4.22
  -6  -6   2   12.80    5.30
  -6  -6   2    4.52    6.10
  -6  -6   2    3.12    4.63
  -6  -6   2    1.60    5.09
   5   6  -2   24.02    4.75
   5   6  -2   25.11    5.73
  -5  -6   2   32.61    7.86
  -5  -6   2    9.02    5.75
  -5  -6   2   32.75    8.57
  -5  -6   2   33.04    6.91
  -5  -6   2   28.78    6.52
   4   6  -2   20.54    5.07
   4   6  -2   16.48    3.45
  -4  -6   2    9.38    4.27
  -4  -6   2    4.99    5.28
  -4  -6   2   11.66    5.83
  -4  -6   2    2.29    4.68
  -4  -6   2    5.84    4.04
   3   6  -2   46.41    6.72
   3   6  -2   43.79    7.97
   3   6  -2   36.70    3.81
  -3  -6   2   45.22    6.43
  -3  -6   2   50.48    8.68
  -3  -6   2   50.06    7.05
  -3  -6   2   46.83    8.28
   2   6  -2    9.89    3.79
   2   6  -2    4.50    4.42
   2   6  -2    2.01    3.55
  -2  -6   2    4.97    5.17
  -2  -6   2    2.02    4.75
  -2  -6   2    9.39    3.30
   1   6  -2   -1.07    2.31
   1   6  -2    1.40    3.13
   1   6  -2    0.85    4.37
  -1  -6   2    1.77    2.99
  -1  -6   2    5.15    4.46
  -1  -6   2    4.58    4.80
   0   6  -2   -1.68    2.22
   0   6  -2   -1.13    3.01
   0   6  -2   -0.66    4.10
   0  -6   2   -3.14    2.68
   0  -6   2   -1.44    2.68
   0  -6   2   -0.82    3.94
   0  -6   2   -1.18    4.12
  -1   6  -2    0.74    2.49
  -1   6  -2    0.96    3.28
  -1   6  -2   -0.74    4.03
  -1   6  -2    0.10    2.89
   1  -6   2   -5.67    3.73
   1  -6   2    0.13    1.79
   1  -6   2   -1.10    2.98
   1  -6   2    3.67    4.37
   1  -6   2    2.51    3.06
  -2   6  -2   10.58    4.21
  -2   6  -2    5.46    3.36
  -2   6  -2    0.07    3.88
   2  -6   2    4.18    4.47
   2  -6   2    5.25    2.33
   2  -6   2   11.51    4.06
   2  -6   2    5.58    3.41
  -3   6  -2   47.13    7.14
  -3   6  -2   61.24    8.13
  -3   6  -2   38.67    7.69
   3  -6   2   51.26    5.30
   3  -6   2   46.48    7.90
   3  -6   2   45.81    6.80
   3  -6   2   44.01    6.06
   3  -6   2   44.78    6.92
  -4   6  -2   13.43    4.43
  -4   6  -2   13.03    5.02
  -4   6  -2    7.33    4.43
   4  -6   2   21.31    5.24
   4  -6   2   12.62    4.43
   4  -6   2   15.62    5.73
   4  -6   2   15.78    4.08
   4  -6   2   12.48    3.42
  -5   6  -2   18.54    5.48
  -5   6  -2   42.49    8.42
  -5   6  -2   31.97    7.24
   5  -6   2   32.58    5.63
   5  -6   2   29.73    7.30
   5  -6   2   35.02    7.24
   5  -6   2   30.12    6.31
  -6   6  -2   -0.87    3.71
  -6   6  -2    6.51    4.93
  -6   6  -2   11.45    5.53
   6  -6   2    5.18    4.00
   6  -6   2   13.56    6.05
  -7   6  -2    6.68    5.13
  -7   6  -2   17.65    5.53
  -7   6  -2    9.74    5.95
   7  -6   2   -0.43    4.98
  -8   6  -2   -0.08    5.34
  -8   6  -2    1.31    4.39
   8   5  -2   34.25    6.89
  -8  -5   2   31.69    9.42
  -8  -5   2   13.79    7.81
   7   5  -2    5.16    3.31
  -7  -5   2    1.76    4.93
  -7  -5   2    5.16    5.49
  -7  -5   2   -9.39    3.82
  -6  -5   2   18.16    6.21
  -6  -5   2   18.03    5.52
  -6  -5   2    5.29    5.63
  -6  -5   2    4.38    5.82
  -6  -5   2   13.84    6.76
  -5  -5   2    5.23    4.24
  -5  -5   2    4.34    3.73
  -5  -5   2   -1.57    4.65
  -5  -5   2    8.22    5.67
  -5  -5   2    0.99    4.35
   4   5  -2   14.65    4.68
  -4  -5   2   14.87    5.73
  -4  -5   2    8.52    4.93
  -4  -5   2   17.49    4.89
  -4  -5   2    2.13    4.27
  -4  -5   2    9.30    4.21
   3   5  -2   10.98    4.05
   3   5  -2    4.46    2.39
   3   5  -2   12.33    5.14
  -3  -5   2    6.69    4.54
  -3  -5   2   13.56    4.04
  -3  -5   2    8.34    4.88
  -3  -5   2   14.77    5.57
  -3  -5   2   10.14    4.05
   2   5  -2    2.57    4.28
   2   5  -2   12.18    3.80
  -2  -5   2   17.22    5.46
  -2  -5   2   12.91    3.53
  -2  -5   2   11.33    4.38
  -2  -5   2    2.08    4.70
   1   5  -2   40.33    6.99
   1   5  -2   37.35    5.74
   1   5  -2   42.55    5.48
  -1  -5   2   31.20    6.91
  -1  -5   2   41.14    5.54
  -1  -5   2   43.57    7.17
   0   5  -2   29.12    4.37
   0   5  -2   20.96    4.56
   0   5  -2   17.48    5.77
   0  -5   2   23.25    4.51
   0  -5   2   16.46    5.36
   0  -5   2   22.04    2.27
   0  -5   2   14.74    4.23
   0  -5   2   21.38    5.34
  -1   5  -2   35.10    4.86
  -1   5  -2   41.17    6.78
  -1   5  -2   34.15    4.98
  -1   5  -2   33.33    5.37
   1  -5   2   37.98    6.42
   1  -5   2   38.99    3.56
   1  -5   2   27.90    5.00
   1  -5   2   38.24    6.81
   1  -5   2   36.99    5.43
  -2   5  -2    1.84    3.20
  -2   5  -2   11.56    4.92
  -2   5  -2    6.65    3.84
   2  -5   2    8.54    2.91
   2  -5   2    4.85    4.12
   2  -5   2    6.20    2.45
   2  -5   2    9.97    3.61
   2  -5   2   15.40    4.20
  -3   5  -2   10.91    3.60
  -3   5  -2   10.08    4.26
  -3   5  -2   12.67    4.30
  -3   5  -2    5.78    4.33
   3  -5   2    8.58    2.88
   3  -5   2   10.24    3.39
   3  -5   2   16.84    5.16
   3  -5   2    1.88    3.27
   3  -5   2    7.58    4.07
  -4   5  -2   11.50    4.52
  -4   5  -2   12.70    4.19
  -4   5  -2   11.58    4.85
   4  -5   2   11.77    4.64
   4  -5   2    8.70    3.29
   4  -5   2   13.95    4.44
   4  -5   2    6.56    3.30
   4  -5   2   12.12    5.29
  -5   5  -2    4.37    3.76
  -5   5  -2    5.49    4.45
  -5   5  -2    7.90    5.40
   5  -5   2    1.43    2.94
   5  -5   2   12.84    4.78
   5  -5   2   -0.58    3.83
   5  -5   2    7.77    3.58
   5  -5   2    5.45    3.43
  -6   5  -2   26.96    7.06
  -6   5  -2   37.15    8.21
  -6   5  -2   17.73    6.04
   6  -5   2   32.83    6.94
   6  -5   2   15.74    4.76
   6  -5   2   18.85    6.64
  -7   5  -2    3.67    4.74
  -7   5  -2   11.14    5.98
  -7   5  -2   11.85    4.95
   7  -5   2   -2.80    4.03
  -8   5  -2   30.96    8.27
  -8   5  -2   29.75    8.68
  -8  -4   2   -1.56    5.58
  -8  -4   2    6.43    5.67
  -8  -4   2   -0.48    5.98
  -7  -4   2   12.08    6.56
  -7  -4   2    7.45    5.85
  -6  -4   2   23.89    6.45
  -6  -4   2   23.57    7.35
  -6  -4   2   20.68    6.19
  -6  -4   2   29.80    7.88
  -6  -4   2   35.98    7.84
  -5  -4   2   20.51    6.75
  -5  -4   2   37.24    6.91
  -5  -4   2   25.49    6.77
  -5  -4   2   30.02    6.65
  -5  -4   2   34.94    7.72
   4   4  -2   16.83    5.60
  -4  -4   2   16.22    5.03
  -4  -4   2    5.85    4.75
  -4  -4   2   18.22    5.70
  -4  -4   2   13.35    4.53
  -4  -4   2    4.91    4.36
   3   4  -2   10.51    4.03
   3   4  -2    9.19    4.57
  -3  -4   2    6.02    4.44
  -3  -4   2    9.18    4.67
  -3  -4   2   11.15    4.01
  -3  -4   2   12.78    4.33
  -3  -4   2   21.16    5.48
   2   4  -2    6.99    3.14
   2   4  -2    9.82    4.62
  -2  -4   2    1.48    3.82
  -2  -4   2   14.27    4.49
  -2  -4   2    4.64    4.27
  -2  -4   2    1.44    2.68
   1   4  -2   32.41    5.93
   1   4  -2   40.43    5.18
   1   4  -2   46.42    5.35
  -1  -4   2   36.23    6.40
  -1  -4   2   41.67    6.58
  -1  -4   2   43.86    5.17
   0   4  -2   19.09    3.51
   0   4  -2   12.87    3.76
   0   4  -2   22.87    5.26
   0  -4   2   16.14    3.64
   0  -4   2   17.60    3.84
   0  -4   2   14.71    1.94
   0  -4   2   15.22    4.54
   0  -4   2   20.69    5.28
  -1   4  -2   41.83    4.64
  -1   4  -2   36.65    5.18
  -1   4  -2   43.98    4.88
  -1   4  -2   40.16    6.24
   1  -4   2   43.97    3.72
   1  -4   2   37.54    4.99
   1  -4   2   36.56    5.08
   1  -4   2   35.15    5.76
  -2   4  -2   -3.23    3.56
  -2   4  -2    6.33    3.62
  -2   4  -2   -2.23    2.56
  -2   4  -2    3.11    3.07
   2  -4   2    2.40    4.16
   2  -4   2    8.70    2.94
   2  -4   2    1.82    3.27
   2  -4   2    7.49    3.28
   2  -4   2    3.65    2.26
  -3   4  -2   12.51    4.12
  -3   4  -2   10.43    4.68
  -3   4  -2   11.06    4.48
  -3   4  -2    7.10    3.46
   3  -4   2    3.07    4.08
   3  -4   2    8.91    4.06
   3  -4   2   10.11    3.71
   3  -4   2   10.74    3.58
   3  -4   2   12.98    3.22
  -4   4  -2   13.86    5.02
  -4   4  -2   20.78    4.71
  -4   4  -2   18.18    5.15
  -4   4  -2   21.09    5.64
   4  -4   2   16.16    4.19
   4  -4   2   13.29    4.35
   4  -4   2   13.97    5.10
   4  -4   2   16.05    4.79
   4  -4   2   18.34    4.13
  -5   4  -2   27.58    6.98
  -5   4  -2   19.40    5.38
  -5   4  -2   27.37    6.35
   5  -4   2   30.97    6.60
   5  -4   2   25.82    5.05
   5  -4   2   28.85    5.49
   5  -4   2   23.54    6.35
  -6   4  -2   22.31    6.65
  -6   4  -2   14.53    5.27
  -6   4  -2   25.62    7.11
   6  -4   2   26.00    6.33
   6  -4   2   36.28    7.80
  -7   4  -2   14.08    5.72
  -7   4  -2   15.44    6.64
  -7   4  -2   18.62    6.57
   7  -4   2   24.65    7.40
  -8   4  -2    2.62    5.41
  -8   4  -2    1.40    4.95
   8  -4   2    6.50    5.52
  -8  -3   2   -3.38    4.79
  -8  -3   2   10.41    6.84
  -7  -3   2    2.01    5.60
  -7  -3   2    1.98    5.25
  -6  -3   2    9.38    4.55
  -6  -3   2    2.51    4.90
  -6  -3   2    2.87    4.77
  -6  -3   2    3.74    3.84
  -5  -3   2   13.25    4.58
  -5  -3   2    3.86    3.94
  -5  -3   2    0.08    3.78
  -5  -3   2    7.72    5.12
   4   3  -2    9.44    4.91
  -4  -3   2    9.55    4.43
  -4  -3   2    2.38    4.10
  -4  -3   2    3.91    3.42
  -4  -3   2    6.95    4.60
   3   3  -2  103.49    9.94
  -3  -3   2   95.57    8.77
  -3  -3   2   60.85    8.60
  -3  -3   2  135.85    9.83
  -3  -3   2  101.83    8.28
   2   3  -2   15.08    3.59
   2   3  -2   10.83    4.38
  -2  -3   2   -0.08    3.69
  -2  -3   2   10.17    3.63
  -2  -3   2   14.05    4.63
  -2  -3   2   15.00    4.37
  -2  -3   2    7.32    3.11
   1   3  -2   65.05    6.77
   1   3  -2   69.80    7.12
   1   3  -2   72.55    5.75
  -1  -3   2   68.39    5.26
  -1  -3   2   69.93    5.71
  -1  -3   2   64.06    6.58
  -1  -3   2   68.32    7.19
   0   3  -2   82.39    5.68
   0   3  -2   72.17    7.19
   0   3  -2   70.90    7.60
   0   3  -2   70.40    5.72
   0  -3   2   76.03    4.39
   0  -3   2   84.61    7.62
   0  -3   2   85.68    6.10
   0  -3   2   72.05    7.08
   0  -3   2   71.85    5.95
  -1   3  -2   74.04    6.88
  -1   3  -2   67.64    6.61
  -1   3  -2   58.69    5.13
  -1   3  -2   66.43    5.48
  -1   3  -2   69.07    5.80
   1  -3   2   73.40    5.75
   1  -3   2   75.22    7.13
   1  -3   2   74.94    6.18
   1  -3   2   62.13    4.34
  -2   3  -2   14.89    3.19
  -2   3  -2   14.65    4.35
  -2   3  -2   11.43    3.89
  -2   3  -2   11.87    3.63
   2  -3   2   16.27    2.89
   2  -3   2   10.18    3.69
   2  -3   2   19.35    4.54
   2  -3   2   15.19    3.40
   2  -3   2   11.94    3.43
  -3   3  -2   96.84    8.36
  -3   3  -2  111.58    9.31
  -3   3  -2  109.92    9.07
  -3   3  -2  103.11    8.06
   3  -3   2  106.87    8.35
   3  -3   2  105.00    7.51
   3  -3   2   99.22    8.67
   3  -3   2  105.86    9.17
  -4   3  -2   10.34    3.75
  -4   3  -2   13.42    4.77
  -4   3  -2    5.15    3.84
  -4   3  -2   10.77    4.91
   4  -3   2    7.64    3.40
   4  -3   2    8.09    3.91
   4  -3   2    9.04    3.28
   4  -3   2    7.60    4.23
  -5   3  -2    1.03    3.31
  -5   3  -2    4.99    4.23
  -5   3  -2    4.93    4.16
   5  -3   2    8.83    5.02
   5  -3   2    5.96    3.46
   5  -3   2    0.28    3.30
  -6   3  -2   -0.74    3.37
  -6   3  -2    0.86    5.30
  -6   3  -2    1.55    4.66
   6  -3   2    5.50    4.77
   6  -3   2   -6.12    3.71
  -7   3  -2    6.50    5.48
  -7   3  -2    6.16    4.66
  -7   3  -2   -0.32    5.09
   7  -3   2   -1.58    4.57
  -8   3  -2    6.27    5.01
  -8   3  -2    3.76    5.27
   8  -3   2    7.65    5.77
  -9  -2   2    5.58    6.59
  -8  -2   2   -1.73    4.07
  -8  -2   2    2.86    5.75
  -7  -2   2   23.96    7.55
  -7  -2   2   12.58    6.14
   6   2  -2   50.19    8.90
  -6  -2   2   60.78    8.97
  -6  -2   2   33.38    7.86
  -6  -2   2   38.85    7.88
  -6  -2   2   42.99    8.02
   5   2  -2   21.21    6.08
   5   2  -2   27.12    6.24
  -5  -2   2   31.18    6.52
  -5  -2   2   21.66    5.91
  -5  -2   2   30.70    6.37
  -5  -2   2   20.22    5.79
   4   2  -2   80.15    9.65
   4   2  -2   62.97    8.21
  -4  -2   2   58.06    8.32
  -4  -2   2   73.30    8.45
  -4  -2   2   71.78    8.22
  -4  -2   2   55.09    7.70
   3   2  -2   37.14    5.70
   3   2  -2   35.35    6.32
  -3  -2   2   35.71    5.90
  -3  -2   2   29.14    5.01
  -3  -2   2   28.47    5.23
  -3  -2   2   32.67    6.03
   2   2  -2   52.09    6.04
   2   2  -2   30.79    4.92
  -2  -2   2   58.62    6.16
  -2  -2   2   58.15    6.68
  -2  -2   2   62.91    6.79
  -2  -2   2   63.28    5.92
  -2  -2   2   60.70    6.19
   1   2  -2   62.23    5.68
   1   2  -2   79.96    6.03
   1   2  -2   76.72    5.27
   1   2  -2   61.46    6.17
  -1  -2   2   69.11    6.17
  -1  -2   2   60.98    6.01
  -1  -2   2   72.51    5.11
   0   2  -2  175.62    8.32
   0   2  -2  167.33    8.60
   0   2  -2  172.83   10.25
   0   2  -2  157.51    9.18
   0  -2   2  162.15    7.89
   0  -2   2  178.46    8.79
   0  -2   2  178.01   10.27
   0  -2   2  174.29    8.61
   0  -2   2  170.82    9.33
  -1   2  -2   67.85    5.37
  -1   2  -2   72.97    6.13
  -1   2  -2   70.44    4.46
  -1   2  -2   66.98    5.10
   1  -2   2   65.58    4.20
   1  -2   2   63.08    4.89
   1  -2   2   66.12    5.38
   1  -2   2   67.25    5.59
  -2   2  -2   53.49    5.22
  -2   2  -2   71.58    6.67
  -2   2  -2   55.06    5.99
  -2   2  -2   62.23    5.33
   2  -2   2   59.09    6.05
   2  -2   2   52.86    4.90
   2  -2   2   65.64    6.45
   2  -2   2   54.33    5.16
  -3   2  -2   30.48    5.64
  -3   2  -2   33.71    5.48
  -3   2  -2   31.85    4.75
  -3   2  -2   32.87    5.85
   3  -2   2   32.01    5.52
   3  -2   2   35.32    5.75
   3  -2   2   26.74    4.33
   3  -2   2   30.25    4.91
  -4   2  -2   66.60    7.39
  -4   2  -2   69.26    8.49
  -4   2  -2   62.44    7.34
  -4   2  -2   57.64    8.20
   4  -2   2   67.09    6.58
   4  -2   2   69.24    8.55
   4  -2   2   53.05    7.45
   4  -2   2   73.24    7.06
  -5   2  -2   21.49    5.24
  -5   2  -2   17.65    5.44
  -5   2  -2   20.08    5.43
  -5   2  -2    9.69    5.25
   5  -2   2   23.95    6.29
   5  -2   2   12.69    5.02
  -6   2  -2   42.66    8.55
  -6   2  -2   38.41    7.43
  -6   2  -2   35.20    7.76
   6  -2   2   37.27    8.19
   6  -2   2   48.92    8.65
  -7   2  -2    3.73    5.72
  -7   2  -2   19.63    6.76
  -7   2  -2   16.61    5.99
   7  -2   2   26.63    7.66
  -8   2  -2    3.15    5.20
  -8   2  -2   -0.36    4.59
   8  -2   2    5.72    5.23
  -9   2  -2   -0.80    5.72
  -9   2  -2    2.18    5.44
  -9  -1   2   -3.92    4.75
   8   1  -2   48.52   10.10
  -8  -1   2   31.18    8.37
  -8  -1   2   36.22    8.86
   7   1  -2    1.28    4.54
  -7  -1   2    0.23    4.92
  -7  -1   2   11.16    5.58
  -7  -1   2    5.67    4.91
   6   1  -2   78.27   10.85
  -6  -1   2   75.57    9.67
  -6  -1   2   79.35   10.50
  -6  -1   2   75.78   10.44
  -6  -1   2   42.98    8.48
   5   1  -2    9.34    5.17
   5   1  -2    2.10    4.24
  -5  -1   2   12.13    4.49
  -5  -1   2    9.47    5.06
  -5  -1   2    8.80    4.59
  -5  -1   2    8.88    4.32
   4   1  -2   14.52    4.00
   4   1  -2   25.31    5.91
   4   1  -2   22.15    5.87
  -4  -1   2   23.67    5.64
  -4  -1   2   19.41    4.86
  -4  -1   2   23.45    4.90
  -4  -1   2   16.19    5.36
   3   1  -2   75.44    6.57
   3   1  -2   79.37    8.61
   3   1  -2   68.13    7.13
  -3  -1   2   85.26    7.84
  -3  -1   2   74.84    7.50
  -3  -1   2   70.94    6.99
  -3  -1   2   68.34    6.96
   2   1  -2   23.55    4.26
   2   1  -2   17.98    3.42
   2   1  -2   26.25    4.56
   2   1  -2   27.29    4.79
  -2  -1   2   21.69    4.53
  -2  -1   2   23.22    3.88
  -2  -1   2   14.45    3.95
  -2  -1   2   23.70    4.23
   1   1  -2  108.16    5.99
   1   1  -2   93.89    6.55
   1   1  -2  112.28    6.70
   1   1  -2  107.33    6.26
  -1  -1   2   97.35    5.83
  -1  -1   2  107.32    6.56
  -1  -1   2  101.93    6.47
  -1  -1   2  100.24    6.03
  -1  -1   2   97.00    6.42
   0   1  -2  124.86    5.86
   0   1  -2  135.74    6.17
   0   1  -2  116.09    6.93
   0   1  -2  128.52    5.62
   0  -1   2   60.80    3.17
   0  -1   2   49.00    2.78
  -1   1  -2   99.93    6.02
  -1   1  -2   98.32    5.34
  -1   1  -2   96.83    6.07
  -1   1  -2   92.64    5.93
   1  -1   2   96.44    5.98
   1  -1   2  104.20    5.97
   1  -1   2  103.43    6.13
  -2   1  -2   13.47    3.85
  -2   1  -2   19.75    4.33
  -2   1  -2   20.85    3.52
  -2   1  -2   21.06    3.74
   2  -1   2   19.53    3.84
   2  -1   2   18.63    3.84
   2  -1   2   18.51    3.23
   2  -1   2   15.85    3.42
  -3   1  -2   75.67    7.41
  -3   1  -2   70.94    6.94
  -3   1  -2   89.20    7.33
  -3   1  -2   86.11    8.13
   3  -1   2   75.71    8.03
   3  -1   2   78.43    8.09
   3  -1   2   78.10    6.93
  -4   1  -2   23.45    4.88
  -4   1  -2   12.27    4.67
  -4   1  -2   16.75    4.98
  -4   1  -2   21.29    5.23
   4  -1   2   23.35    5.30
   4  -1   2   17.82    4.69
   4  -1   2   17.44    5.30
  -5   1  -2    8.19    4.59
  -5   1  -2    3.99    4.55
  -5   1  -2   16.91    5.47
  -5   1  -2    8.33    4.13
   5  -1   2    3.91    4.48
   5  -1   2    3.79    4.00
  -6   1  -2   79.66   11.43
  -6   1  -2   73.63    9.53
  -6   1  -2   86.34   11.29
   6  -1   2   71.78   10.67
   6  -1   2   74.95   10.63
  -7   1  -2   -1.51    3.59
  -7   1  -2    6.02    5.43
  -7   1  -2   -5.93    4.47
   7  -1   2    9.87    5.87
  -8   1  -2   27.85    8.46
  -8   1  -2   21.14    7.22
   8  -1   2   28.03    7.78
  -9   1  -2    7.17    5.84
  -9   1  -2   -1.99    4.79
  -9   0   2   27.77    9.01
   8   0  -2    0.57    4.99
  -8   0   2    8.45    6.50
  -8   0   2    3.14    4.65
   7   0  -2    1.59    4.94
  -7   0   2   11.35    5.59
  -7   0   2    7.23    5.33
  -7   0   2    1.36    5.24
   6   0  -2   34.90    7.88
  -6   0   2   27.66    6.51
  -6   0   2   16.76    6.18
  -6   0   2   32.27    6.97
   5   0  -2   37.15    7.22
   5   0  -2   54.78    8.60
   5   0  -2   35.68    5.78
  -5   0   2   40.82    6.77
  -5   0   2   32.31    6.69
  -5   0   2   35.21    7.32
  -5   0   2   44.26    7.69
   4   0  -2    1.71    3.98
   4   0  -2    1.62    3.64
   4   0  -2    3.47    2.96
  -4   0   2   -0.78    3.00
  -4   0   2   -0.51    3.66
  -4   0   2    0.80    3.42
  -4   0   2   -0.55    3.78
   3   0  -2   17.78    4.74
   3   0  -2   14.12    4.19
   3   0  -2   10.07    3.36
   3   0  -2    8.53    4.06
  -3   0   2    8.81    3.89
  -3   0   2    8.40    4.25
  -3   0   2    9.21    3.71
  -3   0   2   14.68    4.42
   2   0  -2  111.28    8.34
   2   0  -2  105.44    7.41
   2   0  -2  115.19    8.35
   2   0  -2  115.72    7.99
  -2   0   2  101.22    7.38
  -2   0   2  107.23    7.24
  -2   0   2  100.83    7.58
  -2   0   2   91.78    7.35
   1   0  -2   17.83    2.82
   1   0  -2   17.11    2.48
   1   0  -2   19.98    2.62
   1   0  -2   19.34    2.70
  -1   0   2   22.79    2.68
  -1   0   2   15.63    2.38
  -1   0   2   19.45    2.85
  -1   0   2   17.19    2.69
  -1   0  -2   21.15    2.70
  -1   0  -2   18.50    2.71
  -1   0  -2   20.36    2.66
   1   0   2   18.97    2.81
   1   0   2   17.16    2.52
   1   0   2   21.39    2.64
  -2   0  -2  102.13    7.73
  -2   0  -2   94.46    7.23
  -2   0  -2  101.59    7.77
  -2   0  -2  117.90    7.41
   2   0   2  103.21    8.17
   2   0   2  107.91    7.60
   2   0   2  105.18    7.47
  -3   0  -2    8.54    4.36
  -3   0  -2    8.42    4.02
  -3   0  -2    4.80    3.17
  -3   0  -2   11.42    4.11
   3   0   2   15.06    4.06
   3   0   2   11.03    4.30
   3   0   2   12.44    4.00
  -4   0  -2    2.97    3.89
  -4   0  -2   -0.80    2.98
  -4   0  -2   -2.90    3.05
  -4   0  -2  -10.07    3.42
   4   0   2    0.66    3.92
   4   0   2    2.03    3.82
  -5   0  -2   37.41    6.56
  -5   0  -2   34.66    7.24
  -5   0  -2   51.33    7.62
  -5   0  -2   42.25    7.39
   5   0   2   50.19    7.98
   5   0   2   36.59    7.56
  -6   0  -2   23.43    6.28
  -6   0  -2   20.81    5.74
  -6   0  -2   15.98    6.09
   6   0   2   38.55    7.53
   6   0   2   15.16    5.98
  -7   0  -2    1.36    5.20
  -7   0  -2    0.74    4.37
  -7   0  -2    9.81    5.96
   7   0   2   -3.73    3.98
  -8   0  -2    3.97    5.90
  -8   0  -2   11.55    6.74
   8   0   2    6.26    5.77
  -9   0  -2   24.55    8.59
  -9   1   2    5.35    6.25
   8  -1  -2   34.69    8.94
  -8   1   2   35.34    8.76
  -8   1   2   23.13    7.81
   7  -1  -2    2.25    5.15
  -7   1   2    7.61    5.73
  -7   1   2    2.88    4.63
  -7   1   2   -2.00    4.64
   6  -1  -2   69.73   10.06
   6  -1  -2   59.48    7.96
  -6   1   2   67.59   10.00
  -6   1   2   69.14    9.45
  -6   1   2   61.89   10.20
   5  -1  -2   12.61    5.27
   5  -1  -2    4.41    3.43
   5  -1  -2    2.20    4.52
  -5   1   2    4.51    4.26
  -5   1   2   12.83    4.62
  -5   1   2   11.31    4.88
  -5   1   2    7.50    4.93
   4  -1  -2   15.35    4.85
   4  -1  -2   16.17    4.26
   4  -1  -2   14.86    5.05
  -4   1   2   19.76    5.50
  -4   1   2   30.19    5.82
  -4   1   2   26.64    6.08
  -4   1   2   22.82    5.01
   3  -1  -2   89.48    8.55
   3  -1  -2   80.75    7.50
   3  -1  -2   82.18    6.97
   3  -1  -2   78.85    7.13
  -3   1   2   70.93    7.06
  -3   1   2   74.09    7.38
  -3   1   2   78.69    8.12
  -3   1   2   68.34    7.01
   2  -1  -2   18.65    3.56
   2  -1  -2   18.53    4.28
   2  -1  -2   15.98    3.60
   2  -1  -2   21.80    4.29
  -2   1   2   17.55    4.24
  -2   1   2   17.21    3.70
  -2   1   2   15.99    4.01
  -2   1   2   18.98    3.77
   1  -1  -2  100.75    6.39
   1  -1  -2   99.17    6.14
   1  -1  -2   94.46    6.95
   1  -1  -2  103.69    6.28
  -1   1   2  103.58    6.45
  -1   1   2   91.00    6.55
  -1   1   2   98.00    6.15
  -1   1   2  101.46    6.29
   0   1   2  112.88    6.12
   0   1   2  111.17    5.87
   0   1   2  124.57    6.67
  -1  -1  -2   57.56    4.84
   1   1   2  122.93    7.33
   1   1   2  102.91    6.22
   1   1   2  104.47    7.32
  -2  -1  -2   26.23    4.53
  -2  -1  -2   21.11    4.44
  -2  -1  -2   23.35    4.65
   2   1   2   20.97    4.35
   2   1   2   13.63    4.49
  -3  -1  -2   76.68    7.92
  -3  -1  -2   82.71    7.16
  -3  -1  -2   90.35    8.03
  -3  -1  -2   78.17    8.61
   3   1   2   89.92    9.32
   3   1   2   81.83    7.89
   3   1   2   79.03    7.90
  -4  -1  -2   22.93    5.57
  -4  -1  -2   21.10    5.56
  -4  -1  -2   28.15    5.24
  -4  -1  -2   21.81    5.46
   4   1   2   23.22    6.18
   4   1   2   18.22    5.32
  -5  -1  -2    3.27    3.96
  -5  -1  -2    4.07    4.05
  -5  -1  -2    7.50    4.53
  -5  -1  -2    8.74    4.70
   5   1   2    9.39    5.34
   5   1   2    0.32    3.91
  -6  -1  -2   51.80    9.04
  -6  -1  -2   78.17   11.10
  -6  -1  -2   98.15   10.95
   6   1   2   73.84   10.20
  -7  -1  -2    9.87    5.74
  -7  -1  -2    6.05    5.39
  -7  -1  -2    9.58    5.71
  -8  -1  -2   30.88    8.46
  -8  -1  -2   18.56    7.62
  -9  -1  -2    2.06    5.83
  -9   2   2   -4.39    4.61
   8  -2  -2   -7.01    4.63
  -8   2   2    4.50    6.03
  -8   2   2    3.06    4.97
   7  -2  -2   21.24    7.42
  -7   2   2   32.30    8.64
  -7   2   2    2.16    4.41
  -7   2   2   16.78    6.53
   6  -2  -2   53.36    9.28
   6  -2  -2   49.05    7.52
  -6   2   2   30.08    7.59
  -6   2   2   34.47    7.59
  -6   2   2   55.01    8.24
   5  -2  -2   24.10    6.18
   5  -2  -2   21.29    6.30
   5  -2  -2   23.30    4.97
  -5   2   2   26.45    6.07
  -5   2   2   23.37    6.00
  -5   2   2   28.68    6.32
  -5   2   2   22.18    5.63
   4  -2  -2   64.12    8.20
   4  -2  -2   55.55    6.84
   4  -2  -2   63.63    8.68
  -4   2   2   71.03    8.09
  -4   2   2   57.26    7.91
  -4   2   2   77.80    9.17
  -4   2   2   70.72    8.73
   3  -2  -2   26.78    4.89
   3  -2  -2   21.97    5.29
   3  -2  -2   29.16    5.55
   3  -2  -2   24.98    4.51
  -3   2   2   23.32    5.32
  -3   2   2   25.89    5.37
  -3   2   2   37.85    5.73
  -3   2   2   30.60    5.06
   2  -2  -2   48.59    5.27
   2  -2  -2   51.49    6.06
   2  -2  -2   67.62    6.98
   2  -2  -2   58.78    5.68
  -2   2   2   61.13    7.09
  -2   2   2   55.56    6.39
  -2   2   2   59.55    5.91
  -2   2   2   52.01    5.43
   1  -2  -2   64.03    6.10
   1  -2  -2   74.35    5.75
   1  -2  -2   75.21    6.63
   1  -2  -2   67.44    5.67
  -1   2   2   68.16    5.47
  -1   2   2   72.55    5.64
  -1   2   2   72.14    6.46
  -1   2   2   69.04    5.53
   0  -2  -2  170.17    9.75
   0  -2  -2  125.06    8.07
   0  -2  -2  159.76    8.86
   0  -2  -2  162.30    9.17
   0   2   2  170.71    9.76
   0   2   2  156.40   10.22
   0   2   2  174.24   10.50
   0   2   2  169.18    9.18
   0   2   2  164.12    9.79
   0   2   2  176.40    9.06
  -1  -2  -2   67.38    4.70
  -1  -2  -2   72.49    6.08
  -1  -2  -2   70.37    6.56
   1   2   2   84.70    6.68
   1   2   2   70.98    4.66
   1   2   2   73.64    5.84
   1   2   2   74.08    7.09
   1   2   2   61.62    5.56
  -2  -2  -2   52.43    6.55
  -2  -2  -2   51.07    6.49
   2   2   2   58.28    5.60
   2   2   2   66.76    7.43
   2   2   2   66.90    6.46
  -3  -2  -2   36.42    6.55
  -3  -2  -2   25.95    5.43
  -3  -2  -2   31.10    5.95
  -3  -2  -2   37.36    5.39
   3   2   2   24.68    5.68
  -4  -2  -2   68.78    8.49
  -4  -2  -2   67.55    7.73
  -4  -2  -2   66.27    8.93
  -4  -2  -2   58.87    7.39
   4   2   2   60.28    8.58
  -5  -2  -2   24.32    6.92
  -5  -2  -2   26.11    6.00
  -5  -2  -2   20.84    5.81
  -5  -2  -2   15.52    4.90
   5   2   2   20.57    6.34
  -6  -2  -2   43.06    8.07
  -6  -2  -2   38.44    7.07
  -6  -2  -2   47.73    9.03
  -7  -2  -2   14.39    6.53
  -7  -2  -2   19.77    7.28
  -8  -2  -2   10.66    5.34
  -8  -2  -2    3.59    5.53
   8   2   2    3.90    4.46
  -9  -2  -2    7.47    6.57
   8  -3  -2   -8.92    4.89
  -8   3   2    9.66    6.26
  -8   3   2    7.80    5.08
   7  -3  -2    3.55    5.22
  -7   3   2    1.53    5.22
  -7   3   2    2.27    5.09
  -7   3   2    7.85    4.93
   6  -3  -2    1.48    4.49
   6  -3  -2    4.43    4.34
   6  -3  -2   -0.29    2.45
  -6   3   2   -1.43    4.34
  -6   3   2    1.49    4.02
  -6   3   2   -5.14    4.10
   5  -3  -2    4.13    4.22
   5  -3  -2    8.15    3.67
   5  -3  -2    3.93    4.64
  -5   3   2   12.00    5.00
  -5   3   2    3.54    3.95
  -5   3   2   15.66    5.59
  -5   3   2    6.45    4.08
   4  -3  -2    6.60    3.32
   4  -3  -2    1.09    1.38
   4  -3  -2    2.39    4.47
   4  -3  -2    9.22    4.34
  -4   3   2   10.12    4.03
  -4   3   2    7.30    4.64
  -4   3   2    8.25    4.75
  -4   3   2   14.35    4.78
   3  -3  -2  118.98    9.70
   3  -3  -2   98.57    8.48
   3  -3  -2  120.88    9.81
   3  -3  -2  101.42    8.14
   3  -3  -2  115.72    9.01
  -3   3   2  104.46   10.05
  -3   3   2   95.66    8.35
  -3   3   2   89.55    8.31
  -3   3   2   98.39    8.18
   2  -3  -2   17.94    3.77
   2  -3  -2   12.80    4.33
   2  -3  -2    7.86    3.32
   2  -3  -2   14.18    4.66
   2  -3  -2   10.67    3.51
  -2   3   2   12.58    3.91
  -2   3   2   11.72    3.94
  -2   3   2   18.37    4.33
  -2   3   2   22.92    5.29
   1  -3  -2   63.76    5.89
   1  -3  -2   63.44    5.64
   1  -3  -2   59.57    5.93
   1  -3  -2   58.96    7.08
   1  -3  -2   58.89    5.87
  -1   3   2   72.09    6.03
  -1   3   2   61.29    5.88
  -1   3   2   68.52    6.54
  -1   3   2   63.60    7.45
  -1   3   2   79.17    6.80
   0  -3  -2   83.28    6.61
   0  -3  -2   69.32    7.29
   0  -3  -2   80.68    6.99
   0  -3  -2   66.35    6.54
   0   3   2   78.22    6.01
   0   3   2   73.02    7.73
   0   3   2   62.83    6.71
   0   3   2   69.08    6.38
   0   3   2   75.31    6.27
  -1  -3  -2   65.50    6.56
  -1  -3  -2   78.22    8.17
  -1  -3  -2   65.02    6.07
  -1  -3  -2   62.14    4.39
   1   3   2   64.53    4.43
   1   3   2   65.32    6.35
   1   3   2   61.59    6.24
   1   3   2   80.23    8.01
   1   3   2   60.26    5.85
   1   3   2   60.80    7.50
  -2  -3  -2   13.75    4.29
  -2  -3  -2    5.83    4.51
  -2  -3  -2   16.91    5.18
   2   3   2   17.64    5.27
   2   3   2   13.18    2.83
   2   3   2   10.65    3.42
  -3  -3  -2  114.22    8.73
  -3  -3  -2   94.68    9.58
  -3  -3  -2   82.47    9.04
   3   3   2  104.46    9.62
   3   3   2   99.54    7.88
  -4  -3  -2    8.62    4.94
  -4  -3  -2    3.71    3.68
  -4  -3  -2    9.36    5.17
  -4  -3  -2    0.56    3.01
   4   3   2    5.02    4.57
  -5  -3  -2   11.01    4.70
  -5  -3  -2    4.33    5.08
  -5  -3  -2    8.68    4.63
  -5  -3  -2    9.63    5.20
   5   3   2    8.31    5.36
  -6  -3  -2    1.16    5.08
  -6  -3  -2    5.91    4.56
  -6  -3  -2    9.73    5.57
   6   3   2    5.86    3.78
  -7  -3  -2   -2.84    4.74
  -7  -3  -2   -3.02    5.14
   7   3   2    5.89    4.49
  -8  -3  -2    3.24    5.94
  -8  -3  -2   -1.00    4.78
   8   3   2    7.10    4.59
   8  -4  -2    0.90    5.12
  -8   4   2    3.84    5.89
  -8   4   2    4.87    4.97
   7  -4  -2    4.61    5.29
  -7   4   2   15.45    6.53
  -7   4   2   15.30    6.73
  -7   4   2   12.79    5.91
   6  -4  -2   24.06    5.71
   6  -4  -2   23.65    7.03
  -6   4   2   33.99    7.73
  -6   4   2   23.62    6.54
  -6   4   2   23.14    6.93
   5  -4  -2   26.49    5.65
   5  -4  -2   27.10    5.78
   5  -4  -2   29.35    6.83
   5  -4  -2   38.90    8.02
  -5   4   2   18.28    5.91
  -5   4   2   25.05    6.73
  -5   4   2   10.67    4.67
   4  -4  -2   19.02    6.09
   4  -4  -2   15.48    4.96
   4  -4  -2   13.71    4.34
   4  -4  -2   19.82    4.50
   4  -4  -2   10.35    4.10
  -4   4   2   10.72    4.19
  -4   4   2   15.41    5.11
  -4   4   2   14.67    5.74
  -4   4   2   17.55    5.36
   3  -4  -2   14.81    5.26
   3  -4  -2   15.00    4.96
   3  -4  -2   11.05    3.75
   3  -4  -2   12.50    4.14
   3  -4  -2   11.75    4.00
  -3   4   2    7.35    4.51
  -3   4   2   10.15    4.06
  -3   4   2    5.96    4.10
  -3   4   2    2.08    3.36
   2  -4  -2    2.50    2.96
   2  -4  -2    7.18    3.57
   2  -4  -2    6.39    4.36
   2  -4  -2    4.88    3.17
   2  -4  -2    3.10    3.75
  -2   4   2    7.28    3.57
  -2   4   2    1.87    4.44
  -2   4   2    5.45    3.08
  -2   4   2    5.88    3.67
   1  -4  -2   39.01    5.88
   1  -4  -2   34.90    4.90
   1  -4  -2   48.36    5.79
   1  -4  -2   37.32    6.51
  -1   4   2   38.90    5.50
  -1   4   2   34.74    6.24
  -1   4   2   33.66    4.84
  -1   4   2   41.43    5.39
   0  -4  -2   17.40    4.30
   0  -4  -2   14.50    5.13
   0  -4  -2   21.87    5.05
   0  -4  -2   15.61    4.22
   0   4   2   19.00    3.96
   0   4   2   15.94    4.24
   0   4   2   17.88    3.77
   0   4   2   20.81    5.85
   0   4   2   23.30    5.18
  -1  -4  -2   33.62    5.86
  -1  -4  -2   47.87    7.34
  -1  -4  -2   29.05    5.91
  -1  -4  -2   33.22    3.11
  -1  -4  -2   36.16    5.26
   1   4   2   43.82    5.73
   1   4   2   43.47    5.93
   1   4   2   33.81    6.68
  -2  -4  -2   23.36    5.61
  -2  -4  -2    6.69    4.79
  -2  -4  -2    6.84    4.02
   2   4   2    7.55    3.32
   2   4   2    5.53    4.19
   2   4   2    3.92    2.02
  -3  -4  -2    7.59    5.02
  -3  -4  -2    5.95    4.29
  -3  -4  -2   10.02    5.01
   3   4   2   15.40    5.72
   3   4   2    9.45    2.98
   3   4   2   11.38    3.90
  -4  -4  -2   16.44    4.88
  -4  -4  -2   17.20    4.86
  -4  -4  -2   20.34    5.71
  -4  -4  -2    7.89    5.15
  -4  -4  -2   15.92    5.41
   4   4   2   19.40    5.96
   4   4   2   12.03    3.77
  -5  -4  -2   28.10    6.13
  -5  -4  -2   12.57    4.87
  -5  -4  -2   16.82    6.31
  -5  -4  -2   22.91    6.85
   5   4   2   30.23    5.74
  -6  -4  -2   25.29    6.19
  -6  -4  -2    8.83    6.30
  -6  -4  -2   16.86    6.52
   6   4   2   23.13    5.91
  -7  -4  -2   10.68    6.19
  -7  -4  -2    6.46    5.71
   7   4   2   19.51    6.02
  -8  -4  -2   -4.60    5.11
  -8  -4  -2    2.78    5.02
   8   4   2   -0.29    3.22
  -8   5   2   30.13    9.01
  -8   5   2   41.47    9.40
   7  -5  -2   10.68    6.16
  -7   5   2    1.60    5.04
  -7   5   2    3.46    5.41
  -7   5   2    1.55    4.06
   6  -5  -2   29.69    7.92
   6  -5  -2   29.56    6.04
  -6   5   2   26.78    7.43
  -6   5   2   13.76    5.50
  -6   5   2   23.48    7.05
   5  -5  -2    2.93    4.63
   5  -5  -2    5.70    4.23
   5  -5  -2    5.27    3.59
   5  -5  -2    5.40    3.76
  -5   5   2    6.67    4.57
  -5   5   2    7.68    5.05
  -5   5   2    7.88    5.00
   4  -5  -2   13.15    4.50
   4  -5  -2   16.97    5.12
   4  -5  -2    9.85    3.93
   4  -5  -2   11.02    5.16
   4  -5  -2    6.79    3.52
  -4   5   2    8.01    4.33
  -4   5   2    4.82    4.51
  -4   5   2    9.98    4.62
  -4   5   2    8.30    5.10
   3  -5  -2    9.88    3.68
   3  -5  -2    2.26    3.30
   3  -5  -2    3.05    3.80
   3  -5  -2   13.40    3.80
   3  -5  -2   12.59    5.23
  -3   5   2   10.48    5.07
  -3   5   2    7.94    4.24
  -3   5   2    1.80    3.60
   2  -5  -2    9.20    3.95
   2  -5  -2    7.41    4.04
   2  -5  -2    4.77    4.60
   2  -5  -2    9.33    3.46
   2  -5  -2   11.09    3.45
  -2   5   2   14.20    5.43
  -2   5   2    7.10    4.04
  -2   5   2    6.94    4.09
  -2   5   2    7.66    3.36
   1  -5  -2   32.65    5.76
   1  -5  -2   31.29    5.32
   1  -5  -2   49.62    6.99
   1  -5  -2   32.07    6.51
  -1   5   2   45.27    6.06
  -1   5   2   37.03    5.91
  -1   5   2   33.80    5.19
  -1   5   2   36.32    6.82
   0  -5  -2   25.84    5.24
   0  -5  -2   18.61    4.58
   0  -5  -2   24.11    5.53
   0  -5  -2   21.45    5.94
   0   5   2   18.34    4.29
   0   5   2   18.98    5.68
   0   5   2   24.76    4.54
   0   5   2   20.74    4.84
  -1  -5  -2   26.05    6.09
  -1  -5  -2   34.46    5.70
  -1  -5  -2   44.05    7.59
   1   5   2   36.17    5.77
   1   5   2   41.60    6.02
   1   5   2   47.12    7.88
  -2  -5  -2    8.43    4.65
  -2  -5  -2   12.10    4.90
  -2  -5  -2    5.90    4.98
   2   5   2    8.97    3.79
   2   5   2    8.25    2.15
   2   5   2    2.09    4.49
   2   5   2    3.90    3.48
  -3  -5  -2    8.69    5.21
  -3  -5  -2    9.99    5.13
  -3  -5  -2   22.15    6.12
   3   5   2   17.49    4.62
   3   5   2   13.36    2.91
   3   5   2    6.33    4.82
  -4  -5  -2    7.30    5.05
  -4  -5  -2    2.28    3.58
  -4  -5  -2    7.12    5.10
  -4  -5  -2   12.67    4.67
  -4  -5  -2    3.20    4.97
   4   5   2   11.21    3.36
   4   5   2   15.79    4.80
   4   5   2   12.35    5.52
  -5  -5  -2    3.54    5.12
  -5  -5  -2   13.05    4.87
  -5  -5  -2    8.58    5.39
  -5  -5  -2   -0.99    4.79
  -5  -5  -2    8.75    4.66
   5   5   2    5.42    3.39
   5   5   2    6.63    3.96
  -6  -5  -2    3.92    6.18
  -6  -5  -2   29.26    7.02
  -6  -5  -2   17.25    6.76
  -6  -5  -2   13.53    6.92
   6   5   2   28.31    5.79
  -7  -5  -2    3.06    5.74
  -7  -5  -2    0.78    4.95
  -7  -5  -2   -9.22    4.34
   7   5   2    0.86    3.20
  -8  -5  -2   10.74    7.45
  -8  -5  -2   40.33   10.30
   8   5   2   45.28    8.11
  -8   6   2   -0.05    3.88
  -8   6   2    1.77    5.54
   7  -6  -2    9.35    6.15
  -7   6   2   16.48    6.28
  -7   6   2    6.01    6.01
  -7   6   2    3.98    4.75
   6  -6  -2    6.07    3.57
   6  -6  -2    0.72    4.70
  -6   6   2    0.57    4.58
  -6   6   2   -8.31    3.41
  -6   6   2    7.42    4.94
   5  -6  -2   25.00    5.77
   5  -6  -2   35.56    7.12
   5  -6  -2   47.72    6.96
   5  -6  -2   21.78    7.07
  -5   6   2   27.76    6.87
  -5   6   2   17.84    6.01
  -5   6   2   34.64    7.81
   4  -6  -2    7.62    5.27
   4  -6  -2   14.25    5.00
   4  -6  -2   14.40    4.20
   4  -6  -2   19.34    5.59
   4  -6  -2   10.15    3.84
  -4   6   2    8.85    5.18
  -4   6   2    6.99    4.44
   3  -6  -2   51.56    6.00
   3  -6  -2   47.93    7.39
   3  -6  -2   55.33    6.48
   3  -6  -2   42.00    8.26
   3  -6  -2   63.83    8.50
  -3   6   2   42.89    7.39
  -3   6   2   36.51    7.73
  -3   6   2   41.05    7.14
   2  -6  -2   11.36    3.56
   2  -6  -2   12.39    5.29
   2  -6  -2    7.46    4.15
   2  -6  -2    7.46    3.26
   2  -6  -2   10.23    3.97
  -2   6   2    4.00    3.74
  -2   6   2    9.77    4.22
  -2   6   2   13.66    5.18
  -2   6   2    7.33    3.33
   1  -6  -2    0.78    4.45
   1  -6  -2    1.60    3.28
   1  -6  -2   -1.80    4.05
   1  -6  -2   -1.57    3.17
  -1   6   2   -1.83    2.47
  -1   6   2   -5.66    3.50
  -1   6   2   -0.51    3.27
  -1   6   2    1.83    3.20
   0  -6  -2    0.18    4.25
   0  -6  -2   -1.27    2.84
   0  -6  -2    1.00    4.65
   0  -6  -2   -3.35    3.13
   0   6   2   -3.32    2.75
   0   6   2    2.61    2.99
   0   6   2    6.35    5.22
   0   6   2    6.29    3.67
  -1  -6  -2   -4.79    3.86
  -1  -6  -2    3.17    3.27
  -1  -6  -2   -4.97    4.19
   1   6   2    3.89    3.69
   1   6   2    5.19    4.58
   1   6   2    1.50    2.88
  -2  -6  -2    7.34    3.78
  -2  -6  -2   -0.74    3.97
  -2  -6  -2   12.90    5.62
  -2  -6  -2   12.73    5.52
   2   6   2    9.73    4.01
   2   6   2   11.13    4.46
   2   6   2    3.24    4.65
  -3  -6  -2   45.43    7.96
  -3  -6  -2   19.57    6.07
  -3  -6  -2   37.17    7.96
   3   6   2   47.98    8.59
   3   6   2   48.41    7.59
   3   6   2   49.66    4.61
   3   6   2   52.85    7.65
  -4  -6  -2   20.41    6.33
  -4  -6  -2    1.02    5.02
  -4  -6  -2    9.71    5.71
  -4  -6  -2   13.81    4.81
  -4  -6  -2   14.49    5.11
   4   6   2    5.01    3.77
   4   6   2   13.78    3.24
  -5  -6  -2   17.97    6.81
  -5  -6  -2   13.02    6.33
  -5  -6  -2   22.29    6.17
  -5  -6  -2   41.08    7.63
  -5  -6  -2    6.90    6.23
   5   6   2   34.71    5.47
   5   6   2   35.76    7.04
  -6  -6  -2    8.48    5.10
  -6  -6  -2   13.88    6.81
  -6  -6  -2    0.23    5.39
  -6  -6  -2    3.27    5.94
   6   6   2    4.66    3.49
  -7  -6  -2    7.59    5.57
  -7  -6  -2    4.50    6.33
  -7  -6  -2    0.00    5.86
   7   6   2   14.81    4.10
  -8  -6  -2    4.14    6.88
  -8  -6  -2   -1.59    5.81
  -7   7   2    1.43    4.37
  -7   7   2    5.06    5.58
  -7   7   2   -3.08    3.51
   6  -7  -2   17.96    6.87
   6  -7  -2   29.16    5.87
  -6   7   2   18.69    6.92
  -6   7   2   31.89    7.80
   5  -7  -2    4.55    5.36
   5  -7  -2    4.35    3.20
   5  -7  -2    3.18    4.12
  -5   7   2   -0.04    3.90
  -5   7   2    1.93    4.53
   4  -7  -2    1.76    4.74
   4  -7  -2   10.34    4.86
   4  -7  -2    1.85    3.04
   4  -7  -2    4.97    3.22
  -4   7   2    1.30    3.53
  -4   7   2    4.54    4.31
   3  -7  -2   24.82    5.65
   3  -7  -2   19.19    4.49
   3  -7  -2   13.87    5.98
   3  -7  -2   20.52    4.31
   3  -7  -2   12.59    4.59
  -3   7   2   23.14    5.93
  -3   7   2   10.91    4.83
   2  -7  -2   13.43    4.53
   2  -7  -2   13.34    3.69
   2  -7  -2    4.80    5.08
   2  -7  -2   14.38    4.98
  -2   7   2   10.46    4.60
  -2   7   2   14.41    5.75
  -2   7   2    5.09    3.61
  -2   7   2   10.84    4.49
   1  -7  -2    6.62    4.52
   1  -7  -2   -1.06    3.61
   1  -7  -2    1.42    3.20
   1  -7  -2    1.54    4.67
  -1   7   2    3.64    3.12
  -1   7   2    4.58    3.38
  -1   7   2    6.57    4.14
  -1   7   2   10.16    5.10
   0  -7  -2   86.25   10.76
   0  -7  -2   90.67   10.01
   0  -7  -2   83.69    9.23
   0  -7  -2   76.85   10.51
   0   7   2   67.90    7.76
   0   7   2   75.64    8.89
   0   7   2   97.43   11.92
   0   7   2   84.06    7.87
  -1  -7  -2    1.06    3.06
  -1  -7  -2    6.24    5.09
  -1  -7  -2    0.90    4.37
   1   7   2    7.65    3.49
   1   7   2    7.49    3.79
   1   7   2    2.38    4.48
  -2  -7  -2   10.25    5.84
  -2  -7  -2    9.11    3.89
  -2  -7  -2    7.84    5.39
   2   7   2   14.73    4.86
   2   7   2   20.65    6.26
   2   7   2    8.17    3.87
  -3  -7  -2    2.31    4.88
  -3  -7  -2   20.41    6.88
  -3  -7  -2   18.16    6.84
   3   7   2   26.22    6.06
   3   7   2   28.47    6.48
  -4  -7  -2    4.05    5.67
  -4  -7  -2   -1.71    4.84
  -4  -7  -2    2.78    3.67
  -4  -7  -2    0.02    5.02
  -4  -7  -2    1.32    3.69
   4   7   2   -3.60    2.50
   4   7   2    1.44    2.06
  -5  -7  -2   -3.01    3.33
  -5  -7  -2   -1.88    5.06
  -5  -7  -2    5.02    5.62
  -5  -7  -2   -1.41    4.62
  -5  -7  -2    1.60    3.74
   5   7   2    6.21    2.78
  -6  -7  -2    0.29    5.70
  -6  -7  -2    7.24    6.00
  -6  -7  -2   18.24    8.02
   6   7   2   30.45    5.42
  -7  -7  -2    7.18    5.92
  -7  -7  -2   -8.78    5.19
  -7  -7  -2   -8.68    4.92
  -7   8   2   10.50    5.11
  -7   8   2   -1.96    4.65
   6  -8  -2   32.35    8.70
  -6   8   2   16.79    6.74
  -6   8   2   21.08    7.26
   5  -8  -2    6.92    4.76
   5  -8  -2    6.79    5.70
   5  -8  -2    2.38    2.72
  -5   8   2   13.48    5.62
  -5   8   2    4.45    5.00
   4  -8  -2   11.23    4.06
   4  -8  -2   15.71    6.60
   4  -8  -2   14.87    4.82
   4  -8  -2    5.14    3.11
  -4   8   2    2.01    4.36
  -4   8   2    3.25    4.19
   3  -8  -2    0.54    3.82
   3  -8  -2   -1.52    2.84
   3  -8  -2   -4.27    4.09
   3  -8  -2    1.75    2.50
  -3   8   2    4.16    4.05
  -3   8   2   -0.78    3.80
   2  -8  -2    0.89    5.11
   2  -8  -2   -2.58    2.74
   2  -8  -2    6.12    4.40
   2  -8  -2    7.31    2.94
  -2   8   2    1.95    2.84
  -2   8   2    2.56    3.93
  -2   8   2    2.93    4.16
   1  -8  -2    4.34    5.23
   1  -8  -2   15.40    6.22
   1  -8  -2   22.91    5.51
   1  -8  -2   13.12    4.69
  -1   8   2    7.30    3.41
  -1   8   2   13.52    4.88
  -1   8   2    6.25    4.22
   0  -8  -2    0.61    4.95
   0  -8  -2   -5.13    2.66
   0  -8  -2    2.09    4.64
   0  -8  -2    4.01    3.38
   0   8   2   -4.97    2.21
   0   8   2   -3.71    3.00
   0   8   2   -1.76    3.17
  -1  -8  -2   -0.23    5.18
  -1  -8  -2   24.13    6.91
  -1  -8  -2    8.12    4.28
   1   8   2    8.03    4.49
   1   8   2    8.21    3.71
  -2  -8  -2   -3.56    4.65
  -2  -8  -2    2.44    4.84
  -2  -8  -2    1.60    3.23
   2   8   2    3.55    4.22
   2   8   2    3.50    2.87
  -3  -8  -2    3.71    5.58
  -3  -8  -2   -1.80    4.99
  -3  -8  -2    5.96    5.34
   3   8   2    5.05    3.56
   3   8   2    0.92    3.83
  -4  -8  -2   10.29    4.44
  -4  -8  -2   15.09    7.09
  -4  -8  -2   10.67    6.41
  -4  -8  -2   -0.92    5.05
  -4  -8  -2    8.68    4.42
   4   8   2    4.39    2.28
   4   8   2   10.63    5.58
  -5  -8  -2    5.51    6.60
  -5  -8  -2   10.23    6.36
  -5  -8  -2   19.07    5.90
  -5  -8  -2   11.13    6.61
   5   8   2   24.96    6.94
  -6  -8  -2   -2.63    4.77
  -6  -8  -2   21.44    8.57
  -6  -8  -2    7.84    6.22
  -7  -8  -2    0.49    5.94
  -6   9   2    4.07    4.30
  -6   9   2    0.55    4.28
   5  -9  -2    4.39    4.75
  -5   9   2    1.38    4.96
  -5   9   2    0.70    4.27
   4  -9  -2    2.60    5.05
  -4   9   2    3.13    4.06
  -4   9   2    4.01    4.56
   3  -9  -2   13.81    5.15
   3  -9  -2    8.50    4.18
   3  -9  -2    9.27    6.05
   3  -9  -2    2.84    2.56
  -3   9   2    7.25    4.79
  -3   9   2    8.52    5.02
   2  -9  -2   14.15    5.04
   2  -9  -2    1.99    5.24
   2  -9  -2    9.67    4.58
   2  -9  -2    7.55    2.82
  -2   9   2    6.30    4.41
  -2   9   2    5.83    4.83
   1  -9  -2   24.45    5.98
   1  -9  -2   15.18    6.60
   1  -9  -2   13.80    4.90
   1  -9  -2   24.16    4.29
  -1   9   2   19.85    5.84
  -1   9   2   13.54    5.09
   0  -9  -2   -3.79    4.54
   0  -9  -2    0.62    3.34
   0  -9  -2    6.83    3.94
   0  -9  -2    2.97    5.02
   0   9   2    1.12    3.81
   0   9   2    2.36    2.82
   0   9   2   -0.35    3.80
  -1  -9  -2   17.46    7.37
  -1  -9  -2   11.02    4.59
  -1  -9  -2   24.95    7.28
   1   9   2   17.23    5.82
   1   9   2   17.67    4.74
   1   9   2   16.07    5.61
  -2  -9  -2    2.97    5.13
  -2  -9  -2   -0.99    5.58
  -2  -9  -2    5.26    3.83
   2   9   2    5.13    3.32
   2   9   2    4.64    4.64
  -3  -9  -2   17.53    7.20
  -3  -9  -2   11.12    7.06
  -3  -9  -2   12.35    4.55
   3   9   2    1.29    4.45
  -4  -9  -2   -1.42    5.25
  -4  -9  -2    3.42    4.09
  -4  -9  -2    3.42    5.88
  -4  -9  -2    7.07    7.14
   4   9   2    7.57    5.43
  -5  -9  -2    4.86    6.79
  -5  -9  -2   10.70    5.15
  -5  -9  -2    1.89    5.79
  -5  -9  -2    7.36    5.87
   5   9   2   10.01    5.45
  -6  -9  -2    8.21    6.21
  -6  -9  -2    5.44    6.93
   6   9   2   -0.46    3.86
  -5  10   2    5.37    4.27
  -5  10   2    8.63    5.19
   4 -10  -2    1.01    4.89
  -4  10   2   -2.51    3.18
  -4  10   2   -4.98    3.19
   3 -10  -2   11.40    6.77
  -3  10   2    3.42    4.58
  -3  10   2   10.80    5.13
   2 -10  -2    9.48    6.09
   2 -10  -2    2.98    3.79
  -2  10   2    7.02    4.41
  -2  10   2    2.64    4.49
   1 -10  -2    2.81    3.71
   1 -10  -2    0.61    5.12
   1 -10  -2    2.65    3.48
  -1  10   2    1.45    4.13
  -1  10   2   -1.53    3.57
   0 -10  -2    2.91    5.57
   0 -10  -2   -6.67    4.47
   0 -10  -2    1.77    3.46
   0  10   2   -1.28    3.58
   0  10   2    4.62    4.14
  -1 -10  -2    0.10    5.27
  -1 -10  -2   -5.98    4.52
  -1 -10  -2    5.14    3.72
   1  10   2    1.50    3.75
   1  10   2   -1.51    3.48
  -2 -10  -2   -2.00    5.03
  -2 -10  -2    3.64    6.15
   2  10   2   -0.93    3.90
  -3 -10  -2    6.72    7.09
  -3 -10  -2    3.44    5.62
  -3 -10  -2   11.69    4.37
   3  10   2   11.85    5.39
  -4 -10  -2    6.73    7.35
  -4 -10  -2    5.21    4.07
  -4 -10  -2    0.13    5.34
   4  10   2    0.26    4.10
  -5 -10  -2    3.57    6.20
  -5 -10  -2   15.29    8.86
  -5 -10  -2   13.20    4.71
   5  10   2    8.92    4.62
  -4  11   2    8.51    4.09
  -4  11   2    7.14    4.66
   3 -11  -2   -6.14    4.82
  -3  11   2    2.45    3.79
  -3  11   2    2.41    4.21
   2 -11  -2    8.02    5.89
  -2  11   2   -1.36    3.27
  -2  11   2    6.96    4.86
   1 -11  -2   -3.39    4.38
  -1  11   2    7.10    4.72
  -1  11   2    2.39    4.35
   0 -11  -2   26.25    8.85
   0 -11  -2   16.50    7.13
   0  11   2   36.61    7.79
   0  11   2   33.60    7.54
  -1 -11  -2   -1.22    5.78
  -1 -11  -2    7.00    4.99
   1  11   2   -0.04    4.11
   1  11   2    5.76    4.26
  -2 -11  -2   -4.69    4.39
  -2 -11  -2   -2.23    5.65
   2  11   2    2.30    4.10
   2  11   2    9.24    5.07
  -3 -11  -2    5.01    7.17
  -3 -11  -2    2.90    5.53
   3  11   2    4.02    4.20
  -4 -11  -2    2.97    6.97
   4  11   2    2.96    4.44
  -3  12   2   48.57    9.19
   2 -12  -2    4.82    6.00
  -2  12   2    6.05    4.70
   1 -12  -2   14.50    6.25
  -1  12   2    5.75    4.16
  -1  12   2    2.55    4.20
   0 -12  -2    6.73    6.66
   0 -12  -2   -1.50    4.63
   0  12   2    1.47    3.80
   0  12   2   -2.26    3.63
  -1 -12  -2    7.58    6.87
  -1 -12  -2   13.68    6.71
   1  12   2   -2.28    3.33
   1  12   2   10.79    5.12
  -2 -12  -2   16.48    7.27
   2  12   2    7.62    5.45
  -3 -12  -2   27.60    9.73
   3  12   2   32.34    8.09
   0 -13  -2   25.62    8.91
  -1 -13  -2    5.40    5.51
   0 -13   3    4.94    7.65
  -3 -12   3    4.13    7.27
  -2 -12   3   26.07    7.46
  -2 -12   3   21.30    8.95
  -1 -12   3    0.43    4.79
  -1 -12   3   -4.38    5.66
   0 -12   3   27.89    9.38
   0 -12   3   29.81    7.69
   1 -12   3    8.31    5.56
   2 -12   3    7.08    5.55
  -4 -11   3    8.16    8.36
  -3 -11   3   -0.85    4.90
  -3 -11   3    1.36    7.12
   2  11  -3   10.11    4.61
  -2 -11   3   12.35    7.35
  -2 -11   3   14.56    6.29
   1  11  -3   -4.88    3.16
   1  11  -3    4.46    3.67
  -1 -11   3   -4.80    5.61
  -1 -11   3   14.97    6.35
  -1 -11   3   -6.48    2.23
   0  11  -3    1.12    3.84
   0  11  -3   -0.03    3.33
   0 -11   3    8.23    4.09
   0 -11   3    0.32    6.08
   0 -11   3    4.33    5.15
  -1  11  -3   11.15    4.92
  -1  11  -3    3.60    3.97
   1 -11   3    0.97    3.05
   1 -11   3   -0.63    5.06
  -2  11  -3   17.39    5.98
  -2  11  -3   11.74    4.59
   2 -11   3   26.08    6.98
   3 -11   3   -3.19    4.18
   4 -11   3    5.22    5.37
  -5 -10   3    2.21    6.74
  -5 -10   3   10.95    6.91
   4  10  -3   23.21    6.70
  -4 -10   3    7.09    5.47
  -4 -10   3   10.24    7.65
  -4 -10   3   12.18    4.49
   3  10  -3   25.48    7.09
  -3 -10   3   24.59    4.75
  -3 -10   3   16.25    8.28
  -3 -10   3   20.02    7.42
   2  10  -3   14.21    5.24
  -2 -10   3   14.98    5.17
  -2 -10   3   13.83    6.45
  -2 -10   3   11.10    7.38
  -2 -10   3   23.81    4.51
   1  10  -3    9.38    4.47
  -1 -10   3   -0.25    4.96
  -1 -10   3    4.15    3.39
  -1 -10   3   -2.23    5.52
  -1 -10   3    9.04    2.44
   0  10  -3    0.46    3.68
   0  10  -3    8.50    4.31
   0 -10   3   -1.27    3.03
   0 -10   3    2.78    4.98
   0 -10   3    5.80    6.13
  -1  10  -3   -2.08    3.74
  -1  10  -3    4.05    3.84
   1 -10   3   -3.25    3.98
   1 -10   3   -0.92    3.20
  -2  10  -3   19.41    5.52
  -2  10  -3   14.30    5.52
   2 -10   3   20.35    4.35
   2 -10   3   15.85    6.23
   2 -10   3   16.37    5.47
  -3  10  -3   21.81    6.26
  -3  10  -3   13.11    5.19
   3 -10   3   23.69    7.08
   3 -10   3   17.01    4.57
   3 -10   3   20.41    5.59
  -4  10  -3   12.52    4.90
  -4  10  -3    8.74    5.47
   4 -10   3   25.06    5.53
   4 -10   3    7.54    5.33
   5 -10   3   10.02    4.05
   5 -10   3   17.42    6.16
  -6  -9   3    2.65    7.03
  -6  -9   3    4.69    5.37
   5   9  -3   12.42    5.39
  -5  -9   3   -2.32    4.81
  -5  -9   3    7.20    7.49
  -5  -9   3   16.91    5.13
  -5  -9   3    4.18    5.56
   4   9  -3    8.87    4.84
  -4  -9   3    2.47    5.31
  -4  -9   3    6.48    4.05
  -4  -9   3   11.04    7.58
   3   9  -3   10.32    5.10
  -3  -9   3    3.48    5.92
  -3  -9   3    2.34    5.10
  -3  -9   3    2.16    3.43
   2   9  -3    7.49    4.39
  -2  -9   3    0.42    2.69
  -2  -9   3    6.79    5.37
  -2  -9   3   -3.46    5.13
  -2  -9   3   -1.67    3.11
   1   9  -3   33.96    6.74
  -1  -9   3   36.86    9.24
  -1  -9   3   36.62    7.28
  -1  -9   3   50.68    5.22
  -1  -9   3   60.82    9.54
   0   9  -3    1.31    3.23
   0   9  -3    1.93    3.79
   0  -9   3    9.30    4.25
   0  -9   3    7.22    5.17
   0  -9   3    6.59    1.89
   0  -9   3    4.15    5.68
  -1   9  -3   45.19    7.27
  -1   9  -3   23.41    6.23
   1  -9   3   28.60    6.37
   1  -9   3   42.50    6.80
   1  -9   3   42.09    9.25
   1  -9   3   39.85    4.29
   1  -9   3   45.65    8.40
  -2   9  -3    1.43    4.27
  -2   9  -3   11.22    4.42
   2  -9   3    7.41    4.26
   2  -9   3   -1.13    4.42
   2  -9   3    2.85    4.05
   2  -9   3    3.38    3.24
  -3   9  -3    7.99    4.53
  -3   9  -3    4.15    3.89
   3  -9   3    8.49    4.64
   3  -9   3   16.10    6.17
  -4   9  -3   11.42    5.19
  -4   9  -3   11.52    4.69
   4  -9   3    5.57    4.13
   4  -9   3   17.09    6.37
  -5   9  -3   12.28    5.37
  -5   9  -3    9.73    4.90
   5  -9   3   11.49    6.14
  -6   9  -3    7.88    5.24
  -7  -8   3    2.71    7.05
  -7  -8   3    0.89    5.74
  -6  -8   3    6.50    6.92
  -6  -8   3    0.96    5.54
  -6  -8   3   16.19    6.90
  -5  -8   3    3.44    6.23
  -5  -8   3   -1.97    4.55
  -5  -8   3    5.04    4.00
  -5  -8   3    6.11    6.24
   4   8  -3   66.44    9.99
  -4  -8   3   53.36   10.95
  -4  -8   3   72.24    9.35
  -4  -8   3   77.53    9.84
  -4  -8   3   53.75   10.34
   3   8  -3   19.70    5.80
  -3  -8   3   14.35    4.30
  -3  -8   3   12.89    6.38
  -3  -8   3   17.19    7.21
   2   8  -3   77.65    9.63
  -2  -8   3   49.26   10.22
  -2  -8   3   93.15   11.55
  -2  -8   3   88.96    7.45
  -2  -8   3   74.17    9.33
   1   8  -3    1.44    3.41
  -1  -8   3    2.43    3.51
  -1  -8   3    7.39    2.72
  -1  -8   3    3.38    5.29
  -1  -8   3    3.56    4.83
   0   8  -3   58.85    6.90
   0   8  -3   52.21    7.60
   0  -8   3   59.24    8.12
   0  -8   3   54.81    9.75
   0  -8   3   64.47    9.17
  -1   8  -3    4.77    3.40
  -1   8  -3   11.27    4.50
   1  -8   3    3.54    3.73
   1  -8   3   14.67    6.13
   1  -8   3   10.67    5.12
   1  -8   3    3.95    3.55
   1  -8   3    6.84    2.60
  -2   8  -3   81.52    9.85
  -2   8  -3   75.67    8.31
   2  -8   3   84.88    9.63
   2  -8   3   88.81   10.99
   2  -8   3   75.50    9.50
  -3   8  -3   17.23    5.53
  -3   8  -3    8.60    4.74
   3  -8   3   15.97    2.79
   3  -8   3   14.23    4.74
   3  -8   3   15.24    6.10
   3  -8   3   12.13    4.85
  -4   8  -3   75.09   10.05
  -4   8  -3   56.17    9.14
   4  -8   3   64.52    8.99
   4  -8   3   62.26    9.94
   4  -8   3   56.30    8.43
  -5   8  -3    7.75    4.78
  -5   8  -3    2.24    3.96
   5  -8   3   -4.46    3.94
  -6   8  -3    4.42    4.60
  -6   8  -3    5.36    4.58
   6  -8   3    6.31    5.29
  -7   8  -3    6.84    4.58
  -7  -7   3    3.32    6.56
  -7  -7   3    3.64    6.47
   6   7  -3    3.31    3.19
  -6  -7   3    8.69    5.03
  -6  -7   3    5.38    6.09
  -6  -7   3    5.30    6.40
  -6  -7   3   12.07    6.07
   5   7  -3   11.83    3.38
  -5  -7   3    6.25    6.41
  -5  -7   3   24.68    6.48
  -5  -7   3   10.40    5.89
  -5  -7   3   11.72    5.19
  -5  -7   3   17.94    6.71
   4   7  -3    3.14    3.40
   4   7  -3   12.51    2.70
  -4  -7   3   12.54    6.47
  -4  -7   3   -0.14    4.05
  -4  -7   3   14.00    4.72
  -4  -7   3    6.28    5.61
  -4  -7   3    8.44    4.34
   3   7  -3   30.72    5.70
   3   7  -3   24.31    6.00
  -3  -7   3   23.30    7.01
  -3  -7   3   18.32    5.15
  -3  -7   3   17.72    4.56
  -3  -7   3   23.76    7.31
  -3  -7   3   15.34    5.30
   2   7  -3   15.87    4.39
   2   7  -3   16.47    6.12
   2   7  -3   12.56    4.75
  -2  -7   3   13.11    6.32
  -2  -7   3   18.93    5.69
  -2  -7   3   13.14    3.86
  -2  -7   3   17.99    4.62
   1   7  -3  153.98   10.36
   1   7  -3  142.23   11.09
   1   7  -3  157.73   13.12
  -1  -7   3  143.75   13.46
  -1  -7   3  130.25   12.10
  -1  -7   3  162.06    9.12
  -1  -7   3  166.25   11.32
   0   7  -3    0.90    4.56
   0   7  -3    5.33    3.95
   0   7  -3    1.82    2.60
   0  -7   3    8.87    5.47
   0  -7   3   11.97    5.05
   0  -7   3   13.28    4.37
  -1   7  -3  139.62   10.77
  -1   7  -3  147.47   10.04
  -1   7  -3  150.47   11.10
  -1   7  -3  137.25   12.78
   1  -7   3  150.93   11.19
   1  -7   3  165.55   11.59
   1  -7   3  155.16   12.18
   1  -7   3  158.77   13.55
   1  -7   3  152.06    9.45
  -2   7  -3   16.49    4.57
  -2   7  -3   16.43    5.78
  -2   7  -3   23.00    5.31
   2  -7   3   24.75    5.20
   2  -7   3   13.95    2.47
   2  -7   3   17.82    5.43
   2  -7   3    8.86    4.22
  -3   7  -3   26.10    5.86
  -3   7  -3   13.38    4.84
   3  -7   3   22.39    5.43
   3  -7   3   27.16    6.24
   3  -7   3   20.63    3.47
   3  -7   3   22.21    5.28
  -4   7  -3    4.08    4.44
  -4   7  -3    8.02    4.54
   4  -7   3    7.34    5.41
   4  -7   3    8.75    3.00
   4  -7   3   11.69    4.59
   4  -7   3   12.35    4.67
  -5   7  -3   19.26    6.40
  -5   7  -3    6.58    4.81
  -5   7  -3    8.71    4.30
   5  -7   3   12.66    4.70
   5  -7   3   14.41    5.92
   5  -7   3   14.18    5.05
  -6   7  -3   12.60    5.76
  -6   7  -3    2.79    3.71
  -6   7  -3    5.33    4.47
   6  -7   3   -2.26    4.23
  -7   7  -3   12.30    4.67
  -7   7  -3    5.96    5.06
  -7   7  -3   17.29    6.25
   7  -7   3    5.19    4.76
  -8  -6   3    1.60    6.02
  -8  -6   3    7.60    7.04
   7   6  -3    6.73    3.58
  -7  -6   3    6.80    7.03
  -7  -6   3    9.27    5.93
  -7  -6   3    0.33    5.78
   6   6  -3    8.22    3.69
  -6  -6   3    0.37    5.56
  -6  -6   3   -7.40    3.91
  -6  -6   3   12.79    5.59
  -6  -6   3    9.38    4.46
  -6  -6   3   11.46    6.64
   5   6  -3    2.63    3.31
   5   6  -3    5.28    3.01
  -5  -6   3   10.39    4.75
  -5  -6   3    9.97    4.92
  -5  -6   3   -3.24    4.52
  -5  -6   3   -2.75    5.04
  -5  -6   3    9.40    5.53
   4   6  -3   -2.61    1.90
   4   6  -3    4.85    3.15
  -4  -6   3   -7.68    4.48
  -4  -6   3    1.54    4.51
  -4  -6   3   -1.96    3.10
  -4  -6   3   -4.69    2.83
  -4  -6   3   -2.52    4.15
   3   6  -3   22.19    6.43
   3   6  -3   38.23    6.15
   3   6  -3   37.11    3.67
  -3  -6   3   37.04    5.61
  -3  -6   3   13.63    5.21
  -3  -6   3   29.24    7.15
  -3  -6   3   37.38    6.19
  -3  -6   3   34.08    7.25
   2   6  -3   45.82    6.81
   2   6  -3   56.99    7.10
   2   6  -3   57.54    8.62
  -2  -6   3   46.43    7.92
  -2  -6   3   45.05    8.17
  -2  -6   3   45.57    5.66
   1   6  -3   66.59    6.49
   1   6  -3   66.80    8.99
   1   6  -3   62.81    7.58
  -1  -6   3   62.23    7.35
  -1  -6   3   67.69    5.50
  -1  -6   3   55.11    8.87
  -1  -6   3   69.21    8.70
   0   6  -3   74.92    7.29
   0   6  -3   78.81    9.64
   0   6  -3   82.83    6.85
   0  -6   3   75.67    9.62
   0  -6   3   79.69    7.58
   0  -6   3   73.71    8.74
   0  -6   3   75.66    6.88
  -1   6  -3   52.67    7.04
  -1   6  -3   58.27    6.37
  -1   6  -3   67.48    8.88
  -1   6  -3   66.38    6.20
   1  -6   3   65.08    7.38
   1  -6   3   68.53    8.55
   1  -6   3   75.31    9.34
   1  -6   3   66.00    7.34
  -2   6  -3   52.68    6.90
  -2   6  -3   41.32    7.16
  -2   6  -3   42.37    6.61
   2  -6   3   42.69    7.15
   2  -6   3   53.92    6.77
   2  -6   3   48.47    6.60
   2  -6   3   46.49    4.19
  -3   6  -3   26.51    5.62
  -3   6  -3   23.25    5.63
  -3   6  -3   27.79    6.41
   3  -6   3   29.64    4.06
   3  -6   3   34.38    5.99
   3  -6   3   27.28    5.63
   3  -6   3   23.32    6.05
  -4   6  -3    2.69    3.31
  -4   6  -3   -3.64    2.85
  -4   6  -3    2.76    3.58
   4  -6   3    2.86    3.22
   4  -6   3    2.17    2.71
   4  -6   3   -0.79    3.45
   4  -6   3    5.44    2.73
   4  -6   3   -3.35    4.10
  -5   6  -3   11.75    5.40
  -5   6  -3   14.14    5.61
  -5   6  -3    9.41    4.17
   5  -6   3    9.66    4.59
   5  -6   3    7.24    5.13
   5  -6   3    9.74    4.18
  -6   6  -3   10.24    4.62
  -6   6  -3    9.28    5.31
  -6   6  -3    0.24    4.04
   6  -6   3    5.45    4.84
   6  -6   3    9.85    4.20
  -7   6  -3   18.54    6.11
  -7   6  -3   17.85    5.84
  -7   6  -3    8.62    5.51
   7  -6   3    7.86    5.63
  -8   6  -3    3.03    4.32
  -8   6  -3   -0.04    4.80
   8   5  -3    2.29    2.95
  -8  -5   3   -1.64    5.81
  -8  -5   3    8.03    6.76
  -7  -5   3    7.18    6.67
  -7  -5   3   -0.46    4.36
  -7  -5   3   -0.76    5.67
  -6  -5   3   40.17    9.14
  -6  -5   3   64.48   10.76
  -6  -5   3   95.94   11.28
  -6  -5   3   69.53    9.85
  -6  -5   3   68.43   11.16
  -5  -5   3    1.88    4.51
  -5  -5   3    9.01    4.67
  -5  -5   3    9.35    4.76
  -5  -5   3    8.20    5.68
  -5  -5   3   11.76    5.57
   4   5  -3   38.77    6.50
  -4  -5   3   41.22    7.97
  -4  -5   3   35.50    7.23
  -4  -5   3   41.11    6.56
  -4  -5   3   39.08    6.68
  -4  -5   3   37.49    7.52
   3   5  -3    4.02    3.30
   3   5  -3    2.50    4.53
  -3  -5   3    9.02    3.90
  -3  -5   3    3.94    3.13
  -3  -5   3    7.47    4.68
  -3  -5   3   -3.10    3.73
  -3  -5   3   16.17    4.97
   2   5  -3   14.19    5.05
   2   5  -3   10.66    3.68
  -2  -5   3   14.38    3.67
  -2  -5   3   31.20    5.33
  -2  -5   3   16.82    5.62
  -2  -5   3   12.99    5.05
   1   5  -3   13.30    3.59
   1   5  -3   10.13    5.07
   1   5  -3    3.97    3.52
  -1  -5   3    8.70    3.49
  -1  -5   3   12.51    5.35
  -1  -5   3   11.16    4.77
  -1  -5   3    8.65    2.62
   0   5  -3    6.11    2.82
   0   5  -3    5.22    4.51
   0   5  -3    7.65    3.31
   0  -5   3    6.73    4.58
   0  -5   3    5.53    3.29
   0  -5   3    5.16    3.20
   0  -5   3    2.62    4.26
  -1   5  -3    5.69    4.46
  -1   5  -3    7.50    3.53
  -1   5  -3   14.26    3.56
  -1   5  -3    9.06    3.04
   1  -5   3   17.62    4.79
   1  -5   3    6.26    4.53
   1  -5   3   12.66    3.80
   1  -5   3    9.75    3.70
  -2   5  -3   12.48    4.17
  -2   5  -3   18.21    4.48
  -2   5  -3   12.09    4.76
   2  -5   3   13.84    4.81
   2  -5   3   12.96    3.80
   2  -5   3   13.08    2.54
   2  -5   3   13.14    4.26
  -3   5  -3   -4.41    3.38
  -3   5  -3   -0.75    3.37
  -3   5  -3    3.73    3.47
  -3   5  -3    3.48    2.91
   3  -5   3    3.26    2.40
   3  -5   3    4.76    2.73
   3  -5   3    5.49    3.43
   3  -5   3   -1.14    3.14
   3  -5   3    9.52    4.42
  -4   5  -3   47.82    7.41
  -4   5  -3   46.36    7.96
  -4   5  -3   42.50    6.01
   4  -5   3   48.64    6.39
   4  -5   3   27.11    6.44
   4  -5   3   33.12    5.05
   4  -5   3   31.74    5.95
   4  -5   3   45.38    7.25
  -5   5  -3   10.01    5.08
  -5   5  -3    5.15    4.20
  -5   5  -3    2.44    3.69
   5  -5   3   12.31    5.24
   5  -5   3    7.80    3.45
   5  -5   3    3.81    3.56
   5  -5   3    7.35    4.43
  -6   5  -3   77.19    9.75
  -6   5  -3   68.52   10.51
  -6   5  -3   58.73   10.08
   6  -5   3   58.76    8.87
   6  -5   3   84.18   11.14
   6  -5   3   60.72    9.33
  -7   5  -3   -0.45    4.73
  -7   5  -3    5.53    5.41
  -7   5  -3   -0.92    3.89
   7  -5   3    3.69    4.55
  -8   5  -3    0.16    4.91
  -8   5  -3    4.29    4.86
  -8  -4   3    4.26    5.60
  -8  -4   3   -6.64    4.90
  -8  -4   3    2.57    6.34
  -7  -4   3   16.33    7.53
  -7  -4   3    1.31    5.25
  -7  -4   3   10.91    6.61
  -6  -4   3   15.40    6.37
  -6  -4   3   12.30    5.88
  -6  -4   3    7.49    4.47
  -6  -4   3   10.69    5.14
  -6  -4   3    6.02    5.23
  -5  -4   3    8.73    5.35
  -5  -4   3   20.66    6.15
  -5  -4   3    6.11    4.48
  -5  -4   3   11.94    4.58
  -5  -4   3    6.59    5.20
   4   4  -3  110.34   11.12
  -4  -4   3  109.85   10.74
  -4  -4   3  114.58    9.98
  -4  -4   3  111.20    9.83
  -4  -4   3  117.80   10.77
   3   4  -3   11.80    3.97
   3   4  -3   20.11    5.56
  -3  -4   3   16.80    4.44
  -3  -4   3   16.40    5.27
  -3  -4   3   17.71    5.24
  -3  -4   3   16.34    4.58
   2   4  -3   66.64    7.84
   2   4  -3   47.21    5.75
  -2  -4   3   54.85    5.87
  -2  -4   3   52.77    7.38
  -2  -4   3   65.31    8.03
  -2  -4   3   61.12    6.58
   1   4  -3   33.02    4.83
   1   4  -3   39.32    4.90
   1   4  -3   31.12    5.68
  -1  -4   3   35.87    3.74
  -1  -4   3   24.77    5.89
  -1  -4   3   24.16    5.64
  -1  -4   3   29.94    4.49
   0   4  -3    8.83    4.22
   0   4  -3    1.07    2.30
   0   4  -3    4.33    3.00
   0  -4   3    0.55    2.59
   0  -4   3    2.24    4.01
   0  -4   3    4.43    3.81
   0  -4   3    0.29    1.27
   0  -4   3    1.46    2.74
  -1   4  -3   36.23    4.44
  -1   4  -3   26.58    5.45
  -1   4  -3   35.65    5.02
  -1   4  -3   34.37    4.23
   1  -4   3   34.92    5.49
   1  -4   3   41.80    6.49
   1  -4   3   44.22    5.27
   1  -4   3   38.10    2.96
   1  -4   3   31.45    4.54
  -2   4  -3   52.25    6.28
  -2   4  -3   50.53    6.92
  -2   4  -3   47.00    4.93
  -2   4  -3   49.42    6.03
   2  -4   3   56.92    7.01
   2  -4   3   51.45    4.59
   2  -4   3   56.31    6.42
   2  -4   3   51.26    5.94
  -3   4  -3   18.98    5.22
  -3   4  -3   13.87    3.64
  -3   4  -3   14.49    4.47
  -3   4  -3   18.62    4.52
   3  -4   3   15.33    3.38
   3  -4   3   16.16    4.55
   3  -4   3   21.50    4.18
   3  -4   3   13.02    4.62
   3  -4   3   17.46    4.17
  -4   4  -3  100.81    9.83
  -4   4  -3  115.87   10.11
  -4   4  -3  117.23    9.18
  -4   4  -3  133.74   11.15
   4  -4   3  125.00    8.86
   4  -4   3  116.14   10.04
   4  -4   3  125.36   10.63
   4  -4   3  122.04    9.85
   4  -4   3  113.45    9.37
  -5   4  -3    9.90    5.02
  -5   4  -3    3.82    3.80
  -5   4  -3   -0.99    4.04
   5  -4   3   13.61    5.40
   5  -4   3   19.42    4.47
   5  -4   3    6.90    4.12
  -6   4  -3   10.65    5.10
  -6   4  -3   12.02    5.91
  -6   4  -3   16.69    6.33
   6  -4   3   20.71    6.18
   6  -4   3   10.28    4.98
  -7   4  -3    7.83    5.80
  -7   4  -3   12.36    5.38
  -7   4  -3   22.13    7.15
   7  -4   3    9.14    5.56
  -8   4  -3   11.96    5.32
  -8   4  -3   -2.53    5.21
   8  -4   3   -7.21    3.99
  -8  -3   3    5.66    6.13
  -8  -3   3    0.28    4.95
  -7  -3   3    4.76    5.31
  -7  -3   3    8.94    6.07
  -6  -3   3   17.95    6.15
  -6  -3   3   16.26    6.08
  -6  -3   3   17.34    6.48
  -6  -3   3   19.43    5.87
  -5  -3   3   36.11    6.92
  -5  -3   3   29.00    6.80
  -5  -3   3   42.02    7.30
  -5  -3   3   38.67    7.78
   4   3  -3    5.29    4.31
  -4  -3   3    5.54    4.15
  -4  -3   3   10.45    4.09
  -4  -3   3    9.47    4.71
  -4  -3   3    3.02    3.63
   3   3  -3  156.89   11.98
  -3  -3   3  136.16   10.33
  -3  -3   3  130.92   10.75
  -3  -3   3  152.87   11.25
  -3  -3   3  139.84   10.98
  -3  -3   3  156.94   10.39
   2   3  -3   29.50    4.33
   2   3  -3   20.39    4.92
  -2  -3   3   22.39    4.05
  -2  -3   3   26.29    5.21
  -2  -3   3   27.61    5.31
  -2  -3   3   30.77    4.72
   1   3  -3  195.34   10.12
   1   3  -3  168.74   11.69
   1   3  -3  189.47   11.91
   1   3  -3  193.09   11.38
  -1  -3   3  145.31   10.90
  -1  -3   3  159.81    9.24
  -1  -3   3  174.95   10.53
  -1  -3   3  171.31    8.72
   0   3  -3   39.90    4.00
   0   3  -3   48.00    5.65
   0   3  -3   40.74    6.02
   0   3  -3   45.20    4.54
   0  -3   3   41.75    4.25
   0  -3   3   41.66    4.34
   0  -3   3   43.17    5.94
   0  -3   3   40.83    5.12
   0  -3   3   40.73    3.13
  -1   3  -3  160.64    9.36
  -1   3  -3  157.24   10.01
  -1   3  -3  157.66    9.50
  -1   3  -3  161.16    7.88
  -1   3  -3  158.55   10.49
   1  -3   3  179.43   10.33
   1  -3   3  197.80   11.03
   1  -3   3  180.81    8.52
   1  -3   3  186.05   10.04
  -2   3  -3   25.47    3.54
  -2   3  -3   22.59    4.49
  -2   3  -3   21.96    4.09
  -2   3  -3   34.37    5.38
   2  -3   3   22.68    4.85
   2  -3   3   28.62    4.72
   2  -3   3   26.32    3.34
   2  -3   3   16.90    3.65
   2  -3   3   25.93    3.75
  -3   3  -3  142.85   10.68
  -3   3  -3  123.96   10.00
  -3   3  -3  142.39   10.18
  -3   3  -3  145.74    9.29
   3  -3   3  162.71   11.05
   3  -3   3  154.87   10.43
   3  -3   3  142.46   10.42
   3  -3   3  144.11    9.22
  -4   3  -3   14.10    4.42
  -4   3  -3    6.53    4.24
  -4   3  -3    5.94    4.04
  -4   3  -3    6.57    3.55
   4  -3   3    8.71    4.13
   4  -3   3    6.81    4.07
   4  -3   3    3.70    3.06
  -5   3  -3   37.12    7.19
  -5   3  -3   43.63    7.85
  -5   3  -3   43.27    6.81
   5  -3   3   34.38    7.08
   5  -3   3   45.03    7.55
   5  -3   3   43.17    6.59
  -6   3  -3    9.81    5.55
  -6   3  -3   15.19    6.08
  -6   3  -3   13.46    4.94
   6  -3   3   14.21    5.45
   6  -3   3   14.41    6.02
  -7   3  -3    3.61    4.61
  -7   3  -3    8.06    5.59
  -7   3  -3    4.40    5.15
   7  -3   3    6.76    5.03
  -8   3  -3   -2.02    3.94
  -8   3  -3   -4.65    4.11
   8  -3   3   -2.13    4.90
  -9  -2   3    2.05    6.04
  -8  -2   3   -3.96    4.69
  -8  -2   3    3.07    5.59
   7   2  -3    8.60    5.69
  -7  -2   3    2.90    5.00
  -7  -2   3    0.79    4.97
   6   2  -3   20.54    6.67
  -6  -2   3   15.19    5.42
  -6  -2   3    1.14    4.25
  -6  -2   3    8.43    4.70
  -6  -2   3   14.39    5.79
   5   2  -3   10.85    4.77
   5   2  -3   -0.54    3.91
  -5  -2   3    0.53    3.73
  -5  -2   3   -1.80    3.41
  -5  -2   3   -2.90    3.60
  -5  -2   3   -0.38    3.84
   4   2  -3  190.48   13.25
   4   2  -3  179.72   13.29
  -4  -2   3  154.18   12.23
  -4  -2   3  141.59   11.80
  -4  -2   3  178.24   11.98
  -4  -2   3  184.55   12.43
   3   2  -3   70.70    7.79
   3   2  -3   71.67    8.12
   3   2  -3   68.29    6.38
  -3  -2   3   76.70    7.71
  -3  -2   3   72.29    7.25
  -3  -2   3   60.08    7.77
  -3  -2   3   63.63    7.21
   2   2  -3  194.60   10.83
   2   2  -3  199.68   11.67
   2   2  -3  203.57   12.35
  -2  -2   3  195.73   11.25
  -2  -2   3  196.85   12.08
  -2  -2   3  184.79   11.83
  -2  -2   3  185.22   10.84
   1   2  -3   83.38    6.91
   1   2  -3   82.44    5.54
   1   2  -3   86.97    6.99
   1   2  -3   87.13    5.76
   1   2  -3  101.12    6.79
  -1  -2   3   82.99    5.88
  -1  -2   3   93.72    5.91
  -1  -2   3   79.83    6.78
  -1  -2   3   67.26    6.15
  -1  -2   3   79.83    5.55
   0   2  -3  422.21   19.20
   0   2  -3  422.83   19.68
   0   2  -3  453.71   20.30
   0   2  -3  445.14   18.88
   0   2  -3  441.77   22.03
   0  -2   3  440.16   19.98
   0  -2   3  450.49   20.80
   0  -2   3  454.09   19.79
   0  -2   3  478.64   22.66
  -1   2  -3   88.68    5.69
  -1   2  -3   88.74    6.58
  -1   2  -3   95.66    6.12
  -1   2  -3   78.76    4.86
   1  -2   3   82.64    5.05
   1  -2   3   82.50    5.73
   1  -2   3   75.99    5.99
  -2   2  -3  206.14   12.00
  -2   2  -3  191.75   10.45
  -2   2  -3  190.22   11.73
  -2   2  -3  211.21   11.92
   2  -2   3  176.36   11.07
   2  -2   3  197.40   10.13
   2  -2   3  192.28   11.36
   2  -2   3  195.76   11.37
  -3   2  -3   74.24    8.11
  -3   2  -3   57.92    7.21
  -3   2  -3   63.73    6.53
  -3   2  -3   75.10    6.70
   3  -2   3   61.11    7.29
   3  -2   3   56.44    5.89
   3  -2   3   70.21    6.95
  -4   2  -3  158.55   12.27
  -4   2  -3  172.99   11.23
  -4   2  -3  162.22   12.06
  -4   2  -3  153.87   11.89
   4  -2   3  180.94   12.57
   4  -2   3  168.27   12.34
   4  -2   3  178.18   12.21
  -5   2  -3   -1.51    3.70
  -5   2  -3    4.33    3.95
  -5   2  -3    0.05    3.27
  -5   2  -3   -5.26    3.63
   5  -2   3    2.56    3.78
   5  -2   3    2.30    2.97
   5  -2   3    3.68    4.02
  -6   2  -3   17.30    6.43
  -6   2  -3   13.32    5.75
  -6   2  -3   11.54    4.82
   6  -2   3   19.87    6.35
   6  -2   3    3.90    4.91
  -7   2  -3    9.17    6.19
  -7   2  -3    6.42    4.71
  -7   2  -3   10.52    6.37
   7  -2   3   -2.45    4.33
  -8   2  -3    1.37    4.36
  -8   2  -3    4.92    5.42
   8  -2   3   10.05    5.98
  -9   2  -3   14.77    6.72
  -9   2  -3   10.49    6.55
  -9  -1   3   -4.94    5.17
   8   1  -3    9.81    6.09
  -8  -1   3    3.97    4.94
  -8  -1   3    2.63    5.72
   7   1  -3   -3.02    4.62
  -7  -1   3    1.28    4.89
  -7  -1   3   -2.03    3.85
  -7  -1   3    0.10    4.56
   6   1  -3   10.27    5.99
  -6  -1   3   19.99    6.21
  -6  -1   3   12.44    5.90
  -6  -1   3   16.98    5.60
  -6  -1   3   17.81    5.90
   5   1  -3   33.20    7.14
   5   1  -3   28.01    5.46
   5   1  -3   39.35    7.62
  -5  -1   3   29.90    6.91
  -5  -1   3   52.00    7.55
  -5  -1   3   38.48    7.06
  -5  -1   3   35.62    6.94
   4   1  -3   36.81    6.54
   4   1  -3   30.94    5.35
   4   1  -3   36.43    6.58
  -4  -1   3   27.75    5.95
  -4  -1   3   27.22    6.05
  -4  -1   3   39.53    6.55
  -4  -1   3   42.73    6.22
   3   1  -3   12.56    4.39
   3   1  -3   22.57    4.74
   3   1  -3   13.16    3.61
  -3  -1   3   11.81    4.32
  -3  -1   3   17.26    4.95
  -3  -1   3   11.65    3.79
  -3  -1   3    7.91    4.11
   2   1  -3  129.42    8.82
   2   1  -3  124.00    8.22
   2   1  -3  114.60    8.86
   2   1  -3  122.85    7.89
  -2  -1   3  109.57    7.99
  -2  -1   3  108.88    7.72
  -2  -1   3  117.17    7.78
  -2  -1   3  119.65    8.45
   1   1  -3  338.29   15.44
   1   1  -3  276.54   13.31
   1   1  -3  259.44   13.62
   1   1  -3  274.91   13.94
  -1  -1   3  260.54   12.69
  -1  -1   3  250.68   13.12
  -1  -1   3  256.78   12.11
  -1  -1   3  247.96   12.32
   0   1  -3   71.92    3.85
   0   1  -3   68.42    4.77
   0   1  -3   68.33    3.55
   0  -1   3   74.69    4.29
   0  -1   3   82.33    5.12
  -1   1  -3  255.75   12.35
  -1   1  -3  258.27   13.48
  -1   1  -3  256.07   12.53
   1  -1   3  271.72   12.57
   1  -1   3  261.51   12.98
   1  -1   3  251.81   12.43
  -2   1  -3  131.91    8.33
  -2   1  -3  117.77    8.54
  -2   1  -3  115.01    7.41
  -2   1  -3  107.41    8.04
   2  -1   3  119.20    8.78
   2  -1   3  123.73    8.58
   2  -1   3  148.45    8.66
  -3   1  -3   11.62    4.36
  -3   1  -3   11.62    4.04
  -3   1  -3    9.85    4.06
  -3   1  -3    9.29    3.57
   3  -1   3   17.40    4.58
   3  -1   3   13.55    4.35
   3  -1   3   22.46    4.29
  -4   1  -3   34.68    5.62
  -4   1  -3   33.93    6.56
  -4   1  -3   28.00    5.70
  -4   1  -3   35.47    6.24
   4  -1   3   27.49    5.24
   4  -1   3   32.67    6.29
   4  -1   3   25.17    5.66
  -5   1  -3   27.47    6.95
  -5   1  -3   30.17    6.69
  -5   1  -3   43.30    6.68
  -5   1  -3   32.07    6.83
   5  -1   3   31.92    6.78
   5  -1   3   29.10    6.50
  -6   1  -3   26.07    6.17
  -6   1  -3   21.10    6.51
  -6   1  -3   18.58    6.12
   6  -1   3   17.05    6.37
   6  -1   3   25.78    6.89
  -7   1  -3    3.24    3.78
  -7   1  -3    4.64    4.93
  -7   1  -3    2.18    5.39
   7  -1   3    0.72    4.82
  -8   1  -3    9.54    6.08
  -8   1  -3   10.23    6.09
   8  -1   3    8.05    5.99
  -9   1  -3   -1.26    4.61
  -9   1  -3    3.92    6.18
  -9   0   3    9.54    6.73
   8   0  -3    4.58    5.76
  -8   0   3    9.17    5.71
  -8   0   3   10.61    6.54
   7   0  -3   11.68    6.45
  -7   0   3    3.56    5.44
  -7   0   3    1.98    4.84
  -7   0   3    4.10    4.84
   6   0  -3    8.40    5.12
   6   0  -3    1.44    2.73
  -6   0   3    9.93    5.50
  -6   0   3    6.57    4.98
  -6   0   3   10.31    4.68
  -6   0   3    4.25    4.32
   5   0  -3   16.49    4.49
   5   0  -3   20.48    6.13
   5   0  -3   13.34    5.23
  -5   0   3   15.95    5.07
  -5   0   3   15.78    4.75
  -5   0   3   17.31    5.51
  -5   0   3   14.26    5.14
   4   0  -3   78.37    9.01
   4   0  -3   73.63    9.10
   4   0  -3   55.63    6.70
  -4   0   3   65.36    8.13
  -4   0   3   66.36    7.55
  -4   0   3   54.14    8.01
  -4   0   3   56.10    7.60
   3   0  -3   48.93    5.88
   3   0  -3   69.65    7.05
   3   0  -3   66.84    7.62
  -3   0   3   57.44    6.49
  -3   0   3   63.79    6.47
  -3   0   3   67.29    7.51
  -3   0   3   59.86    7.38
   2   0  -3  108.12    7.35
   2   0  -3  103.13    7.72
   2   0  -3  114.19    7.94
   2   0  -3   95.09    8.03
  -2   0   3   94.42    7.30
  -2   0   3  107.31    7.51
  -2   0   3   99.40    7.93
  -2   0   3   98.43    7.46
   1   0  -3   94.58    6.11
   1   0  -3   95.56    6.00
   1   0  -3  108.30    6.35
   1   0  -3  100.79    6.22
  -1   0   3   95.36    5.96
  -1   0   3   91.95    5.79
  -1   0   3   90.86    5.80
  -1   0   3   92.64    5.57
   0   0  -3    0.22    0.83
   0   0  -3   -0.63    0.50
   0   0  -3   -0.40    0.52
   0   0  -3   -0.20    0.57
   0   0   3    0.16    0.42
   0   0   3   -0.49    0.15
   0   0   3   -0.61    0.51
   0   0   3   -0.50    0.57
  -1   0  -3   90.31    5.65
  -1   0  -3   90.35    5.91
  -1   0  -3  105.69    6.09
  -1   0  -3   95.56    6.01
   1   0   3   92.18    5.87
   1   0   3   95.56    5.87
   1   0   3  100.72    5.99
  -2   0  -3   94.24    7.37
  -2   0  -3   93.46    7.50
  -2   0  -3  104.23    7.00
  -2   0  -3  100.31    7.11
   2   0   3   94.44    7.30
   2   0   3  107.96    8.22
   2   0   3  108.72    7.67
  -3   0  -3   56.53    7.26
  -3   0  -3   58.26    6.29
  -3   0  -3   62.24    7.13
  -3   0  -3   58.95    6.25
   3   0   3   53.05    6.93
   3   0   3   75.02    8.17
   3   0   3   73.64    6.90
  -4   0  -3   53.21    7.45
  -4   0  -3   62.12    7.10
  -4   0  -3   66.50    7.39
  -4   0  -3   63.74    8.27
   4   0   3   58.59    8.04
   4   0   3   60.27    7.77
   4   0   3   69.37    7.17
  -5   0  -3   11.64    4.75
  -5   0  -3   14.76    5.39
  -5   0  -3   19.63    5.14
  -5   0  -3   23.54    5.89
   5   0   3   18.43    5.36
   5   0   3   19.83    5.87
  -6   0  -3    2.26    5.18
  -6   0  -3   -0.73    3.56
  -6   0  -3   -0.57    4.22
   6   0   3    8.67    5.22
   6   0   3   -1.22    3.93
  -7   0  -3   -1.20    4.56
  -7   0  -3    8.22    5.24
  -7   0  -3    7.79    5.34
   7   0   3   -2.65    4.46
  -8   0  -3   12.33    6.50
  -8   0  -3    7.31    6.71
  -9   0  -3   19.88    8.03
  -9   0  -3   23.96    7.67
  -9   1   3   -0.50    5.29
   8  -1  -3    4.31    5.97
  -8   1   3    5.32    5.52
  -8   1   3    0.26    5.16
   7  -1  -3   -5.98    4.67
  -7   1   3    0.37    4.98
  -7   1   3   -2.31    4.37
  -7   1   3   -3.20    4.54
   6  -1  -3   23.35    5.45
   6  -1  -3   25.12    7.23
  -6   1   3   24.74    6.79
  -6   1   3   16.16    5.52
  -6   1   3   15.80    5.82
   5  -1  -3   38.74    6.34
   5  -1  -3   42.68    7.56
   5  -1  -3   39.49    7.44
  -5   1   3   30.36    6.31
  -5   1   3   33.34    7.15
  -5   1   3   27.64    5.91
  -5   1   3   27.62    6.17
   4  -1  -3   41.58    7.14
   4  -1  -3   37.13    6.38
   4  -1  -3   34.75    5.52
  -4   1   3   43.49    6.53
  -4   1   3   27.40    5.44
  -4   1   3   34.55    6.55
  -4   1   3   29.38    6.08
   3  -1  -3    8.31    3.44
   3  -1  -3   11.40    4.61
   3  -1  -3   11.22    3.76
   3  -1  -3   11.23    4.28
  -3   1   3   17.22    4.37
  -3   1   3   12.46    4.66
  -3   1   3   18.20    4.22
  -3   1   3   12.97    4.33
   2  -1  -3  113.26    7.77
   2  -1  -3  109.42    9.03
   2  -1  -3  128.53    8.64
   2  -1  -3  117.06    8.15
  -2   1   3  109.86    8.04
  -2   1   3  115.03    8.64
  -2   1   3  113.31    8.02
  -2   1   3  122.20    8.94
   1  -1  -3  254.74   12.53
   1  -1  -3  271.45   12.92
   1  -1  -3  260.18   13.48
   1  -1  -3  258.76   13.14
   1  -1  -3  262.01   14.18
  -1   1   3  252.74   12.99
  -1   1   3  244.97   12.72
  -1   1   3  267.10   12.31
  -1   1   3  244.93   13.18
  -1   1   3  268.25   13.94
   0  -1  -3   79.16    4.72
   0  -1  -3   75.86    4.75
   0  -1  -3   66.19    4.14
   0  -1  -3   70.59    5.13
   0  -1  -3   74.79    4.47
   0  -1  -3   73.90    5.03
   0   1   3   92.85    5.40
   0   1   3   75.29    4.64
   0   1   3   74.83    4.63
   0   1   3   71.79    5.55
   0   1   3   72.32    4.79
   0   1   3   74.25    4.34
  -1  -1  -3  252.54   11.02
  -1  -1  -3  190.34   12.37
   1   1   3  260.61   13.37
   1   1   3  250.67   12.23
  -2  -1  -3  111.27    9.00
  -2  -1  -3  100.77    8.03
  -2  -1  -3  120.01    8.30
   2   1   3  120.43    8.20
   2   1   3  110.18    8.39
   2   1   3  116.33    8.80
  -3  -1  -3   15.63    4.97
  -3  -1  -3   18.33    4.67
  -3  -1  -3   21.61    4.37
  -3  -1  -3   14.46    4.47
   3   1   3   12.44    4.17
   3   1   3    6.39    4.10
  -4  -1  -3   32.64    6.25
  -4  -1  -3   39.33    5.93
  -4  -1  -3   42.02    6.71
  -4  -1  -3   36.45    6.96
   4   1   3   29.29    6.04
   4   1   3   39.01    7.35
  -5  -1  -3   37.08    6.64
  -5  -1  -3   35.25    7.32
  -5  -1  -3   38.74    7.11
  -5  -1  -3   30.19    6.58
   5   1   3   42.26    7.65
   5   1   3   35.89    6.89
  -6  -1  -3   29.98    7.18
  -6  -1  -3   24.94    6.97
  -6  -1  -3   24.77    6.19
  -7  -1  -3   -3.96    4.43
  -7  -1  -3    4.97    5.48
  -7  -1  -3   -1.66    3.80
  -8  -1  -3    9.74    6.65
  -8  -1  -3   -1.45    5.19
   8   1   3   -2.44    3.97
  -9  -1  -3    3.76    5.97
  -9   2   3    1.54    5.99
   8  -2  -3    2.91    5.44
  -8   2   3    1.33    4.90
  -8   2   3   -1.01    3.81
   7  -2  -3    2.64    5.36
  -7   2   3   -1.82    3.82
  -7   2   3   -2.98    4.35
  -7   2   3    8.77    5.57
   6  -2  -3   16.56    6.60
   6  -2  -3   14.44    4.76
  -6   2   3   17.37    5.59
  -6   2   3   13.04    5.55
  -6   2   3   15.81    6.39
   5  -2  -3   -5.74    2.90
   5  -2  -3    0.58    2.85
   5  -2  -3   -0.51    4.09
  -5   2   3   -2.35    3.55
  -5   2   3    1.61    3.79
  -5   2   3    0.77    4.14
  -5   2   3    2.78    3.86
   4  -2  -3  180.81   11.93
   4  -2  -3  181.93   13.06
   4  -2  -3  177.96   13.44
  -4   2   3  167.15   12.39
  -4   2   3  163.31   12.56
  -4   2   3  167.29   12.73
  -4   2   3  152.86   11.37
   3  -2  -3   79.23    7.57
   3  -2  -3   54.52    6.48
   3  -2  -3   64.70    6.52
   3  -2  -3   75.09    8.79
  -3   2   3   68.61    7.35
  -3   2   3   71.01    8.14
  -3   2   3   71.37    8.44
  -3   2   3   64.05    7.07
   2  -2  -3  201.75   12.74
   2  -2  -3  208.15   13.20
   2  -2  -3  207.97   11.77
   2  -2  -3  224.78   12.70
  -2   2   3  187.76   11.32
  -2   2   3  164.16   12.09
  -2   2   3  190.43   11.73
  -2   2   3  194.02   11.04
   1  -2  -3   85.25    6.55
   1  -2  -3   85.46    6.79
   1  -2  -3   86.17    6.55
   1  -2  -3   84.42    7.44
  -1   2   3   85.74    6.23
  -1   2   3   78.61    6.00
  -1   2   3   75.48    6.16
  -1   2   3   78.66    7.09
   0  -2  -3  435.27   22.15
   0  -2  -3  437.73   21.50
   0  -2  -3  469.13   22.49
   0  -2  -3  492.61   24.62
   0   2   3  449.54   21.29
   0   2   3  430.75   21.89
   0   2   3  443.87   23.53
   0   2   3  436.34   22.06
   0   2   3  520.05   24.44
   0   2   3  431.12   20.53
  -1  -2  -3   82.04    7.81
  -1  -2  -3   83.53    5.28
  -1  -2  -3   79.37    6.32
   1   2   3   77.03    5.28
   1   2   3   81.70    6.10
   1   2   3   79.00    7.67
  -2  -2  -3   98.58    8.53
   2   2   3  191.74   12.46
   2   2   3  191.92   12.28
   2   2   3  191.51   10.74
  -3  -2  -3   70.35    7.53
  -3  -2  -3   54.69    7.69
  -3  -2  -3   68.52    7.01
  -3  -2  -3   66.09    6.87
   3   2   3   49.78    7.91
   3   2   3   70.71    6.80
  -4  -2  -3  150.96   12.21
  -4  -2  -3  165.51   11.78
  -4  -2  -3  154.83   11.11
  -4  -2  -3  162.56   12.16
   4   2   3  181.74   13.57
  -5  -2  -3   -1.31    3.76
  -5  -2  -3    0.39    3.26
  -5  -2  -3    2.45    4.08
  -5  -2  -3   -0.92    3.43
   5   2   3    7.88    4.85
  -6  -2  -3   11.24    4.87
  -6  -2  -3    6.58    5.27
  -6  -2  -3   15.00    6.09
  -7  -2  -3    5.66    6.00
  -7  -2  -3    8.34    5.44
   7   2   3    4.09    4.26
  -8  -2  -3    0.90    5.23
  -8  -2  -3   -2.77    4.93
   8   2   3   12.63    5.45
  -9  -2  -3    4.66    6.21
   8  -3  -3    5.18    5.50
  -8   3   3   11.55    6.01
  -8   3   3    2.67    5.71
   7  -3  -3   15.13    6.63
  -7   3   3   -2.65    4.96
  -7   3   3   13.36    6.33
  -7   3   3   12.00    5.59
   6  -3  -3   24.33    7.19
   6  -3  -3    8.49    3.94
   6  -3  -3   19.05    5.11
  -6   3   3   16.65    5.97
  -6   3   3    8.34    5.23
  -6   3   3   21.74    6.04
   5  -3  -3   45.89    8.44
   5  -3  -3   48.87    6.88
   5  -3  -3   47.17    7.85
   5  -3  -3   36.11    6.25
  -5   3   3   42.05    7.89
  -5   3   3   35.92    6.60
  -5   3   3   35.61    7.06
  -5   3   3   31.42    7.37
   4  -3  -3    1.40    3.72
   4  -3  -3    4.56    3.30
   4  -3  -3    7.43    4.86
  -4   3   3    3.00    3.56
  -4   3   3   -2.15    3.39
  -4   3   3    1.06    3.46
  -4   3   3   10.77    4.66
   3  -3  -3  152.43   10.98
   3  -3  -3  157.48   10.20
   3  -3  -3  158.71   11.15
   3  -3  -3  136.97   11.23
  -3   3   3  142.01   10.50
  -3   3   3  159.10   11.39
  -3   3   3  148.10   11.16
  -3   3   3  149.10   12.02
   2  -3  -3   30.51    5.27
   2  -3  -3   13.44    3.63
   2  -3  -3   26.22    4.66
   2  -3  -3   28.59    6.03
   2  -3  -3   27.45    4.43
  -2   3   3   20.49    5.59
  -2   3   3   26.28    4.73
  -2   3   3   23.24    5.14
  -2   3   3   22.31    4.19
  -2   3   3   26.19    4.70
   1  -3  -3  148.62   10.05
   1  -3  -3  167.01   10.00
   1  -3  -3  148.10   11.35
   1  -3  -3  181.64   10.64
  -1   3   3  188.93   11.17
  -1   3   3  187.01   11.64
  -1   3   3  185.96   11.35
  -1   3   3  175.51   10.48
  -1   3   3  184.89   12.44
   0  -3  -3   44.85    5.48
   0  -3  -3   42.25    5.17
   0  -3  -3   38.20    6.05
   0  -3  -3   49.40    5.72
   0   3   3   43.67    5.04
   0   3   3   37.97    6.37
   0   3   3   37.24    4.93
   0   3   3   45.83    5.53
   0   3   3   41.85    4.94
   0   3   3   31.23    5.53
  -1  -3  -3  164.90   11.24
  -1  -3  -3  134.34    9.32
  -1  -3  -3  196.57   10.76
  -1  -3  -3  128.95   10.76
  -1  -3  -3  180.54    8.44
   1   3   3  167.68    8.75
   1   3   3  181.23   10.39
   1   3   3  169.50   10.21
   1   3   3  136.99   11.26
   1   3   3  180.50   10.75
   1   3   3  173.76   11.59
  -2  -3  -3   29.65    5.17
  -2  -3  -3   26.53    5.58
  -2  -3  -3   12.53    4.90
   2   3   3   34.08    5.07
   2   3   3   26.25    3.65
   2   3   3   27.11    5.98
  -3  -3  -3  161.94   11.05
  -3  -3  -3  180.82   12.57
  -3  -3  -3  125.01   11.67
   3   3   3  147.89   11.46
   3   3   3  129.21    9.27
  -4  -3  -3    7.29    4.76
  -4  -3  -3   10.60    4.81
  -4  -3  -3    6.27    3.66
  -4  -3  -3    7.14    4.16
   4   3   3    5.61    3.47
   4   3   3    9.00    4.70
  -5  -3  -3   49.95    7.99
  -5  -3  -3   31.62    7.45
  -5  -3  -3   46.63    7.39
  -5  -3  -3   30.52    7.20
   5   3   3   42.68    6.92
   5   3   3   50.10    8.97
  -6  -3  -3   12.70    6.29
  -6  -3  -3   17.82    5.60
  -6  -3  -3    8.09    5.80
   6   3   3   26.73    5.98
  -7  -3  -3   13.14    6.89
  -7  -3  -3    5.45    6.03
   7   3   3    0.81    4.25
  -8  -3  -3    3.75    5.06
  -8  -3  -3    2.90    6.02
   8   3   3    4.26    4.54
   8  -4  -3   -1.22    4.01
  -8   4   3    5.75    5.08
  -8   4   3    3.61    5.80
   7  -4  -3   14.58    6.81
  -7   4   3   13.86    6.50
  -7   4   3    1.25    4.77
  -7   4   3    5.12    5.46
   6  -4  -3    2.89    3.27
   6  -4  -3   -0.54    4.73
   6  -4  -3    0.78    1.15
  -6   4   3    9.20    5.35
  -6   4   3   14.61    5.54
  -6   4   3   18.73    6.54
   5  -4  -3   10.32    5.18
   5  -4  -3    4.26    3.51
   5  -4  -3   10.71    5.75
  -5   4   3    9.22    4.26
  -5   4   3   15.60    5.20
  -5   4   3   10.38    5.16
   4  -4  -3  125.36   11.23
   4  -4  -3  113.67    9.39
   4  -4  -3  119.06    9.88
   4  -4  -3  120.99   10.41
  -4   4   3  124.84   10.31
  -4   4   3  134.83   11.44
  -4   4   3  115.14   10.46
  -4   4   3  122.40   11.67
   3  -4  -3   16.14    4.13
   3  -4  -3   21.68    4.67
   3  -4  -3   16.00    5.10
   3  -4  -3   23.26    4.97
   3  -4  -3   15.21    5.48
  -3   4   3   18.01    4.63
  -3   4   3   11.99    5.22
  -3   4   3   19.87    5.30
  -3   4   3   16.13    4.91
   2  -4  -3   57.80    7.00
   2  -4  -3   45.87    7.66
   2  -4  -3   49.60    6.38
   2  -4  -3   49.25    5.80
   2  -4  -3   51.96    5.87
  -2   4   3   46.88    6.52
  -2   4   3   50.35    5.98
  -2   4   3   58.08    7.98
  -2   4   3   50.32    6.16
   1  -4  -3   26.82    5.92
   1  -4  -3   28.37    5.07
   1  -4  -3   35.02    5.43
   1  -4  -3   40.93    5.20
  -1   4   3   39.20    5.47
  -1   4   3   41.39    6.53
  -1   4   3   30.43    5.20
  -1   4   3   31.29    4.91
  -1   4   3   38.21    5.48
   0  -4  -3   -1.35    2.77
   0  -4  -3   -1.29    3.20
   0  -4  -3   -1.34    4.28
   0  -4  -3   -0.36    3.84
   0   4   3    1.52    3.01
   0   4   3   -2.59    2.62
   0   4   3    3.75    4.81
   0   4   3   -0.71    3.29
   0   4   3    0.94    3.43
  -1  -4  -3   22.04    5.54
  -1  -4  -3   27.09    5.57
  -1  -4  -3   39.02    7.12
  -1  -4  -3   28.87    4.80
  -1  -4  -3   36.23    3.38
   1   4   3   36.05    5.57
   1   4   3   28.14    4.82
   1   4   3   34.98    6.76
  -2  -4  -3   70.20    7.92
  -2  -4  -3   52.27    7.85
   2   4   3   43.65    7.67
   2   4   3   54.34    6.44
   2   4   3   47.64    4.65
  -3  -4  -3   17.74    5.21
  -3  -4  -3   13.21    5.61
   3   4   3   24.04    5.13
   3   4   3   23.14    3.89
   3   4   3   21.66    6.16
  -4  -4  -3  116.67   10.08
  -4  -4  -3  129.26   10.37
  -4  -4  -3  111.15   10.53
  -4  -4  -3  107.99   10.97
   4   4   3  122.48    9.48
   4   4   3  141.62   12.57
  -5  -4  -3    2.70    3.76
  -5  -4  -3    4.78    4.93
  -5  -4  -3   25.41    6.72
  -5  -4  -3   17.48    5.09
   5   4   3    9.37    3.87
  -6  -4  -3    9.32    5.81
  -6  -4  -3   11.02    5.87
  -6  -4  -3   27.73    7.08
   6   4   3    6.36    4.01
  -7  -4  -3    8.60    5.55
  -7  -4  -3   14.66    7.08
   7   4   3   10.79    4.83
  -8  -4  -3    0.84    5.90
  -8  -4  -3   -5.07    4.32
   8   4   3   -0.09    3.59
  -8   5   3    6.76    6.24
  -8   5   3   11.88    5.55
   7  -5  -3   11.28    6.19
  -7   5   3    0.61    4.51
  -7   5   3    2.34    5.16
  -7   5   3    9.53    5.52
   6  -5  -3   69.87    9.01
   6  -5  -3   76.43   11.66
  -6   5   3   72.24   11.11
  -6   5   3   67.87   10.76
  -6   5   3   67.00    9.65
   5  -5  -3    4.92    4.32
   5  -5  -3    9.28    5.68
   5  -5  -3    2.38    3.51
   5  -5  -3   -1.23    3.06
  -5   5   3   -2.08    4.08
  -5   5   3   12.38    6.01
  -5   5   3    5.83    5.13
   4  -5  -3   40.30    6.85
   4  -5  -3   46.46    7.71
   4  -5  -3   41.96    6.76
   4  -5  -3   43.52    7.96
   4  -5  -3   42.54    6.26
  -4   5   3   36.37    6.77
  -4   5   3   31.05    6.57
  -4   5   3   26.18    6.95
  -4   5   3   37.57    6.55
   3  -5  -3    0.30    2.95
   3  -5  -3   -3.84    2.45
   3  -5  -3    0.30    3.43
   3  -5  -3    3.43    4.45
   3  -5  -3    4.52    3.07
  -3   5   3    6.10    4.05
  -3   5   3    2.26    3.56
  -3   5   3   -1.06    4.12
   2  -5  -3   10.13    3.79
   2  -5  -3   12.72    4.06
   2  -5  -3   10.15    4.27
   2  -5  -3    9.82    5.14
   2  -5  -3   11.53    3.88
  -2   5   3    9.65    3.81
  -2   5   3   11.49    4.48
  -2   5   3   10.49    4.83
  -2   5   3   12.17    4.35
   1  -5  -3    2.22    3.30
   1  -5  -3    8.69    5.05
   1  -5  -3   15.28    4.54
  -1   5   3    8.33    4.05
  -1   5   3    7.13    4.48
  -1   5   3    8.13    3.53
  -1   5   3   10.66    3.84
   0  -5  -3    4.75    3.70
   0  -5  -3    6.19    4.60
   0  -5  -3    5.78    3.73
   0  -5  -3   -2.34    4.11
   0   5   3    7.63    3.80
   0   5   3    6.02    3.37
   0   5   3    7.29    3.54
   0   5   3    3.70    4.47
  -1  -5  -3   13.26    4.08
  -1  -5  -3   30.99    6.12
  -1  -5  -3   13.96    5.76
  -1  -5  -3    5.32    1.68
  -1  -5  -3    4.84    4.72
   1   5   3   11.72    4.09
   1   5   3    6.28    3.78
   1   5   3   13.29    5.72
  -2  -5  -3    9.96    4.72
  -2  -5  -3    7.91    5.10
   2   5   3    7.73    3.85
   2   5   3   11.03    2.53
   2   5   3   14.86    5.47
   2   5   3   12.00    4.08
  -3  -5  -3   -2.72    3.58
  -3  -5  -3   11.61    5.47
  -3  -5  -3   14.69    5.83
   3   5   3    6.50    2.57
   3   5   3   -3.74    4.08
   3   5   3   -5.01    2.35
  -4  -5  -3   38.36    8.13
  -4  -5  -3   36.83    7.32
  -4  -5  -3   36.01    6.80
  -4  -5  -3   29.65    6.06
  -4  -5  -3   34.02    7.20
   4   5   3   45.75    8.74
   4   5   3   41.88    5.60
   4   5   3   41.11    6.94
  -5  -5  -3    8.52    5.38
  -5  -5  -3    0.80    3.19
  -5  -5  -3    3.58    4.97
  -5  -5  -3    3.06    5.17
  -5  -5  -3   -0.04    3.67
   5   5   3    8.50    4.18
   5   5   3    0.23    2.98
  -6  -5  -3   83.96   12.42
  -6  -5  -3   56.47   10.46
  -6  -5  -3   65.51    9.71
  -6  -5  -3   64.31   11.20
   6   5   3   81.39    9.63
  -7  -5  -3    1.84    5.80
  -7  -5  -3   -1.29    4.59
  -7  -5  -3   -1.15    5.78
   7   5   3    0.67    3.42
  -8  -5  -3   -0.98    5.88
  -8  -5  -3    2.90    6.01
   8   5   3    5.96    3.27
  -8   6   3   14.26    5.25
  -8   6   3    1.66    5.30
   7  -6  -3   12.06    6.43
  -7   6   3    3.95    4.93
  -7   6   3    1.34    5.43
  -7   6   3    6.40    5.56
   6  -6  -3   16.70    4.60
   6  -6  -3    2.77    5.24
  -6   6   3    2.23    5.02
  -6   6   3    6.08    4.64
  -6   6   3    3.95    4.66
   5  -6  -3    1.93    3.51
   5  -6  -3    5.51    4.62
   5  -6  -3    5.00    3.58
   5  -6  -3    5.15    5.05
  -5   6   3    7.04    4.74
  -5   6   3    1.69    4.29
  -5   6   3    4.77    4.74
   4  -6  -3   -1.17    2.79
   4  -6  -3    2.14    3.99
   4  -6  -3    8.61    3.44
   4  -6  -3    1.12    4.58
   4  -6  -3    0.50    2.48
  -4   6   3   -1.19    3.57
  -4   6   3    2.12    3.90
   3  -6  -3   18.14    6.31
   3  -6  -3   31.09    5.95
   3  -6  -3   21.74    4.60
   3  -6  -3   30.59    5.46
   3  -6  -3   30.12    6.23
  -3   6   3   27.94    6.07
  -3   6   3   21.31    5.49
  -3   6   3   20.44    6.23
   2  -6  -3   33.92    7.47
   2  -6  -3   46.10    5.96
   2  -6  -3   59.89    7.96
   2  -6  -3   52.21    6.06
   2  -6  -3   47.53    7.15
  -2   6   3   42.30    7.22
  -2   6   3   45.23    8.05
  -2   6   3   61.33    7.82
  -2   6   3   48.12    6.74
   1  -6  -3   71.57    9.82
   1  -6  -3   62.20    8.04
   1  -6  -3   88.49    9.17
   1  -6  -3   56.57    7.67
  -1   6   3   53.43    7.59
  -1   6   3   65.22    7.13
  -1   6   3   60.48    7.23
  -1   6   3   62.86    9.12
   0  -6  -3   66.78    8.72
   0  -6  -3   69.99    9.60
   0  -6  -3   74.93    8.40
   0  -6  -3   65.59    8.10
   0   6   3   73.33   10.24
   0   6   3   71.37    7.47
   0   6   3   72.77    7.96
   0   6   3   88.19    8.06
  -1  -6  -3   58.27    9.22
  -1  -6  -3   65.77    8.99
  -1  -6  -3   58.12    7.38
  -1  -6  -3   55.99    3.78
   1   6   3   60.41    7.46
   1   6   3   61.83    7.97
   1   6   3   60.60    9.25
  -2  -6  -3   58.28    9.07
  -2  -6  -3   44.67    7.86
  -2  -6  -3   43.08    6.57
   2   6   3   55.08    8.88
   2   6   3   40.52    7.03
   2   6   3   55.55    7.38
  -3  -6  -3    6.54    5.09
  -3  -6  -3   28.40    6.52
  -3  -6  -3   29.72    7.41
   3   6   3   32.24    4.03
   3   6   3   29.75    6.28
   3   6   3   29.80    6.01
   3   6   3   24.05    6.77
  -4  -6  -3    6.62    5.38
  -4  -6  -3   -4.65    2.93
  -4  -6  -3   -1.81    3.33
  -4  -6  -3    5.48    5.53
  -4  -6  -3   -4.33    4.04
   4   6   3   -0.94    2.15
   4   6   3    1.39    3.14
  -5  -6  -3   16.36    5.46
  -5  -6  -3    8.02    4.61
  -5  -6  -3   -0.73    4.77
  -5  -6  -3   -0.13    5.38
  -5  -6  -3    2.15    5.60
   5   6   3   10.57    3.53
   5   6   3   -2.66    2.85
  -6  -6  -3    3.41    4.29
  -6  -6  -3    9.40    6.06
  -6  -6  -3    6.85    6.04
  -6  -6  -3    2.65    6.43
   6   6   3    5.32    3.59
  -7  -6  -3   17.49    7.48
  -7  -6  -3   13.28    6.11
  -7  -6  -3   12.46    7.63
   7   6   3   10.92    3.90
  -8  -6  -3    3.43    5.89
  -8  -6  -3    3.40    6.55
  -7   7   3    2.11    5.32
  -7   7   3    9.52    5.08
   6  -7  -3    4.18    2.79
   6  -7  -3    3.58    5.89
  -6   7   3    3.37    4.96
  -6   7   3    7.86    5.59
   5  -7  -3   16.13    6.54
   5  -7  -3   16.84    4.73
   5  -7  -3   10.54    4.60
  -5   7   3   17.46    6.49
  -5   7   3    8.50    5.66
   4  -7  -3    7.54    3.65
   4  -7  -3   11.61    4.92
   4  -7  -3   11.53    4.64
   4  -7  -3   -4.66    4.03
  -4   7   3    4.99    4.68
  -4   7   3   10.42    5.19
   3  -7  -3   20.84    5.15
   3  -7  -3   22.75    4.93
   3  -7  -3   15.26    6.37
   3  -7  -3   16.53    4.22
   3  -7  -3   25.52    5.98
  -3   7   3   16.26    5.47
  -3   7   3   16.78    5.44
   2  -7  -3   18.37    4.10
   2  -7  -3   14.94    4.93
   2  -7  -3   13.08    5.69
   2  -7  -3   20.03    5.77
  -2   7   3    6.45    4.41
  -2   7   3   24.96    5.65
  -2   7   3   12.71    4.10
   1  -7  -3  147.17   12.14
   1  -7  -3  132.44   11.32
   1  -7  -3  147.14   12.80
   1  -7  -3  132.28   11.06
  -1   7   3  137.77   11.29
  -1   7   3  138.09   10.45
  -1   7   3  150.52   11.63
  -1   7   3  121.22   13.74
   0  -7  -3    2.74    4.94
   0  -7  -3    6.39    4.05
   0  -7  -3   14.07    5.28
   0  -7  -3    2.44    3.16
   0   7   3   -1.12    4.34
   0   7   3    9.87    3.89
   0   7   3    4.28    3.83
   0   7   3    4.56    3.97
  -1  -7  -3  156.37   11.73
  -1  -7  -3  142.20   12.93
  -1  -7  -3  149.45   12.77
   1   7   3  146.14   11.00
   1   7   3  137.19   11.27
   1   7   3  153.72   13.93
  -2  -7  -3   19.77    5.88
  -2  -7  -3   16.17    6.59
  -2  -7  -3   13.16    5.76
  -2  -7  -3   14.56    4.74
   2   7   3   23.77    5.62
   2   7   3   15.05    5.92
   2   7   3   17.07    5.35
  -3  -7  -3   21.64    6.80
  -3  -7  -3   22.16    6.46
  -3  -7  -3   22.62    7.40
   3   7   3   19.56    5.96
   3   7   3   21.48    5.60
  -4  -7  -3    0.60    4.42
  -4  -7  -3    7.93    5.79
  -4  -7  -3    5.94    3.78
  -4  -7  -3    5.34    4.17
  -4  -7  -3   -0.54    5.04
   4   7   3    3.62    4.56
   4   7   3    5.19    2.73
   4   7   3    5.95    3.99
  -5  -7  -3    5.91    5.85
  -5  -7  -3   10.45    6.39
  -5  -7  -3   11.99    5.05
  -5  -7  -3   12.72    6.58
   5   7   3   21.04    4.57
  -6  -7  -3    1.70    6.26
  -6  -7  -3    0.76    5.33
  -6  -7  -3    2.49    5.93
   6   7   3    3.34    2.96
  -7  -7  -3   -2.83    5.89
  -7  -7  -3  -11.16    4.57
  -7   8   3    1.09    4.52
  -7   8   3    4.59    4.47
   6  -8  -3   14.41    6.65
  -6   8   3    7.73    4.78
  -6   8   3   -5.57    4.31
   5  -8  -3    6.10    2.98
   5  -8  -3    2.31    5.08
   5  -8  -3    9.14    4.77
  -5   8   3    0.70    4.23
  -5   8   3   10.11    5.10
   4  -8  -3   65.95    9.99
   4  -8  -3   74.33   11.42
   4  -8  -3   58.66    9.29
   4  -8  -3   62.93    7.55
  -4   8   3   49.78    8.67
  -4   8   3   52.61    9.11
   3  -8  -3    8.83    3.50
   3  -8  -3   17.75    6.67
   3  -8  -3   13.99    5.21
   3  -8  -3   17.76    5.72
  -3   8   3   14.42    5.45
  -3   8   3    9.47    5.07
   2  -8  -3   76.56    7.20
   2  -8  -3   84.52   10.12
   2  -8  -3   80.68   11.33
   2  -8  -3   64.09    9.02
  -2   8   3   80.12    8.82
  -2   8   3   63.60    9.41
  -2   8   3   83.73    9.45
   1  -8  -3    1.16    4.64
   1  -8  -3    7.12    4.27
   1  -8  -3   10.18    5.61
   1  -8  -3   -2.70    3.04
  -1   8   3    1.00    2.89
  -1   8   3    3.96    4.04
  -1   8   3    4.04    3.90
   0  -8  -3   40.41    8.47
   0  -8  -3   69.47    9.91
   0  -8  -3   50.36    7.77
   0  -8  -3   55.11    8.06
   0   8   3   59.52    8.45
   0   8   3   50.98    8.22
   0   8   3   53.99    7.61
  -1  -8  -3    0.36    4.85
  -1  -8  -3    9.42    4.28
  -1  -8  -3    8.51    5.17
   1   8   3    2.78    3.73
   1   8   3    1.47    3.92
   1   8   3    2.69    2.94
  -2  -8  -3   71.56   11.12
  -2  -8  -3   87.31   10.37
  -2  -8  -3   79.35   11.62
   2   8   3   75.75    9.45
   2   8   3   78.75   10.04
  -3  -8  -3    2.12    4.88
  -3  -8  -3    5.40    5.38
  -3  -8  -3   17.33    6.93
   3   8   3   16.49    5.23
   3   8   3    9.47    5.20
  -4  -8  -3   50.57   10.08
  -4  -8  -3   70.13    9.10
  -4  -8  -3   61.36   11.34
   4   8   3   79.29   10.91
   4   8   3   69.26    5.78
  -5  -8  -3    0.93    3.97
  -5  -8  -3    5.14    6.25
  -5  -8  -3   -1.84    6.09
  -5  -8  -3    8.53    6.62
   5   8   3    1.25    4.40
   5   8   3    3.98    2.51
  -6  -8  -3    1.11    6.18
  -6  -8  -3    0.12    5.68
  -6  -8  -3   -0.37    6.25
  -7  -8  -3    7.89    6.96
  -7  -8  -3   -2.81    5.84
  -6   9   3    7.65    5.03
  -6   9   3   -0.39    4.16
   5  -9  -3    4.84    5.80
  -5   9   3   11.62    5.35
  -5   9   3    6.38    5.36
   4  -9  -3   11.92    5.76
   4  -9  -3   14.13    4.99
  -4   9   3    7.25    5.07
  -4   9   3   -2.95    4.24
   3  -9  -3    7.17    5.55
   3  -9  -3    1.28    2.75
   3  -9  -3    8.12    4.81
   3  -9  -3    6.34    2.81
  -3   9   3    4.41    4.31
  -3   9   3    7.94    5.21
   2  -9  -3    5.01    3.82
   2  -9  -3    7.75    3.06
   2  -9  -3    8.24    4.46
   2  -9  -3   -4.85    4.72
  -2   9   3   13.99    5.44
  -2   9   3    3.74    4.50
  -2   9   3   10.27    3.51
   1  -9  -3   49.66    8.13
   1  -9  -3   42.51    5.98
   1  -9  -3   41.38    7.89
   1  -9  -3   48.07    9.30
  -1   9   3   33.81    7.16
  -1   9   3   35.84    6.11
  -1   9   3   49.35    8.31
   0  -9  -3    8.38    5.81
   0  -9  -3    5.34    3.85
   0  -9  -3    7.38    5.28
   0  -9  -3    7.60    4.63
   0   9   3    5.76    3.94
   0   9   3    3.94    4.40
   0   9   3    5.10    2.98
  -1  -9  -3   46.12    9.08
  -1  -9  -3   33.87    8.49
  -1  -9  -3   35.88    6.94
   1   9   3   30.06    7.12
   1   9   3   37.55    7.74
   1   9   3   50.35    7.31
  -2  -9  -3    4.13    3.63
  -2  -9  -3    1.91    6.13
  -2  -9  -3    5.85    5.88
   2   9   3    1.20    4.24
   2   9   3    6.69    3.31
  -3  -9  -3    3.90    5.54
  -3  -9  -3    4.28    6.64
   3   9   3    1.52    4.55
  -4  -9  -3    3.44    6.03
  -4  -9  -3   12.05    6.82
  -4  -9  -3   -1.93    6.04
  -4  -9  -3    3.93    3.98
   4   9   3   13.05    5.63
  -5  -9  -3   11.17    4.93
  -5  -9  -3    0.20    6.16
  -5  -9  -3   -0.45    6.04
  -5  -9  -3    7.32    6.01
   5   9   3    1.68    4.73
  -6  -9  -3    5.71    7.05
  -6  -9  -3    8.67    6.86
   6   9   3    6.12    4.39
  -5  10   3    4.15    4.18
  -5  10   3    1.91    4.57
   4 -10  -3   23.31    7.38
  -4  10   3    8.58    5.33
  -4  10   3    3.57    4.50
   3 -10  -3   28.82    8.00
  -3  10   3   16.85    6.39
  -3  10   3   14.61    5.39
   2 -10  -3   26.17    6.38
   2 -10  -3   14.10    6.83
  -2  10   3   16.50    6.17
  -2  10   3   18.54    6.11
   1 -10  -3    5.71    4.35
   1 -10  -3    4.72    5.52
   1 -10  -3    7.21    4.04
   1 -10  -3    5.09    2.89
  -1  10   3    6.15    4.65
  -1  10   3    5.97    4.47
   0 -10  -3   -1.27    4.87
   0 -10  -3    0.35    3.38
   0 -10  -3    2.47    5.21
   0  10   3    5.40    4.58
   0  10   3    3.54    4.10
  -1 -10  -3   -1.90    2.57
  -1 -10  -3    4.23    5.60
  -1 -10  -3    7.18    6.08
   1  10   3   -0.11    3.88
   1  10   3    3.07    4.12
  -2 -10  -3   20.18    7.59
  -2 -10  -3   16.66    7.14
   2  10   3   31.86    7.30
  -3 -10  -3   42.72    6.81
  -3 -10  -3   24.03    7.61
  -3 -10  -3   16.06    8.43
   3  10   3   19.88    6.62
  -4 -10  -3    2.11    5.66
  -4 -10  -3   16.08    7.92
  -4 -10  -3   12.86    5.08
   4  10   3    8.95    5.27
  -5 -10  -3    4.71    6.54
  -5 -10  -3    1.96    6.29
   5  10   3    6.66    5.07
  -4  11   3    3.90    4.71
  -4  11   3   12.82    5.24
   3 -11  -3   -5.58    4.96
  -3  11   3   11.19    4.70
  -3  11   3    8.19    5.06
   2 -11  -3    9.19    6.55
  -2  11   3    0.10    3.88
  -2  11   3   10.44    5.35
   1 -11  -3   -0.59    5.09
  -1  11   3   16.61    5.62
  -1  11   3    3.91    4.37
   0 -11  -3   12.96    6.90
   0 -11  -3    3.81    5.85
   0  11   3    1.61    4.07
   0  11   3    4.61    4.30
  -1 -11  -3    5.27    5.98
  -1 -11  -3    5.44    5.45
   1  11   3    9.39    4.81
   1  11   3    2.26    4.33
  -2 -11  -3    5.33    5.84
  -2 -11  -3    8.65    6.87
   2  11   3   11.32    5.64
   2  11   3    8.37    5.25
  -3 -11  -3    4.36    5.99
  -3 -11  -3   -0.43    6.40
   3  11   3   -1.06    3.94
  -4 -11  -3    9.21    7.45
   4  11   3    2.64    4.21
  -3  12   3    7.59    4.85
  -2  12   3   15.85    6.39
   1 -12  -3    6.50    5.85
  -1  12   3    7.62    4.51
  -1  12   3    6.17    4.79
   0 -12  -3   33.74    8.51
   0 -12  -3   29.61    9.21
   0  12   3   28.34    7.24
   0  12   3   40.39    7.97
  -1 -12  -3   12.76    6.57
  -1 -12  -3    3.85    6.54
   1  12   3    0.82    3.85
   1  12   3    4.12    4.26
  -2 -12  -3    8.19    7.12
   2  12   3   30.40    7.41
   2  12   3   12.34    4.72
  -3 -12  -3    4.15    6.77
   3  12   3   14.52    5.83
   0 -13  -3   -8.46    5.45
   0 -13   4   -8.13    5.32
  -3 -12   4    5.06    7.12
  -2 -12   4   -2.35    6.30
  -2 -12   4   11.21    5.92
  -1 -12   4   14.84    7.96
  -1 -12   4    1.51    5.17
   0 -12   4   27.62    9.39
   0 -12   4   26.92    7.47
   1 -12   4   12.01    5.54
   2 -12   4    5.97    4.85
  -4 -11   4   24.27    9.75
  -4 -11   4   19.74    6.85
  -3 -11   4   35.85   10.65
  -3 -11   4   46.97    9.55
  -2 -11   4   16.14    6.39
  -2 -11   4   16.24    8.22
   1  11  -4   16.78    5.79
   1  11  -4   15.84    5.61
  -1 -11   4   14.84    6.48
  -1 -11   4   24.22    8.55
  -1 -11   4   13.83    5.01
   0  11  -4   14.84    4.87
   0  11  -4   14.28    5.45
   0 -11   4    3.77    7.01
   0 -11   4    8.65    5.22
   0 -11   4   18.60    5.87
  -1  11  -4   24.79    5.83
   1 -11   4   13.47    6.15
   1 -11   4   11.78    4.80
   2 -11   4   10.84    4.77
   2 -11   4   17.14    6.39
   3 -11   4   31.50    7.77
   4 -11   4   15.74    5.87
  -5 -10   4   16.38    9.06
  -5 -10   4   30.37    8.98
   4  10  -4   10.46    4.99
  -4 -10   4   17.58    6.89
  -4 -10   4    7.96    6.83
   3  10  -4    9.69    4.67
  -3 -10   4    8.07    7.44
  -3 -10   4   18.70    6.83
  -3 -10   4   26.15    5.09
   2  10  -4   37.45    7.33
  -2 -10   4   46.00    8.04
  -2 -10   4   48.82    5.84
  -2 -10   4   52.71   11.09
  -2 -10   4   37.85    8.50
   1  10  -4   22.68    5.82
  -1 -10   4   21.00    6.79
  -1 -10   4   11.19    4.40
  -1 -10   4   12.10    7.02
   0  10  -4   67.99    9.34
   0  10  -4   54.80    8.53
   0 -10   4   61.65   11.42
   0 -10   4   57.37    9.09
   0 -10   4   76.04   10.63
  -1  10  -4    3.02    4.15
  -1  10  -4    8.68    3.83
   1 -10   4   13.81    5.96
   1 -10   4    8.00    4.43
  -2  10  -4   47.94    8.12
  -2  10  -4   32.68    7.12
   2 -10   4   49.87    6.21
   2 -10   4   38.22    7.52
   2 -10   4   56.84    9.41
  -3  10  -4   22.81    6.43
  -3  10  -4   12.55    5.16
   3 -10   4   22.19    6.03
   3 -10   4   18.85    6.33
   3 -10   4   18.65    4.70
  -4  10  -4   11.22    4.91
  -4  10  -4   11.02    4.97
   4 -10   4    7.60    3.75
   4 -10   4   18.70    6.15
   5 -10   4    5.89    3.78
   5 -10   4   11.11    5.65
  -6  -9   4    7.24    7.55
  -6  -9   4   -1.11    4.68
   5   9  -4   13.82    6.03
  -5  -9   4    8.99    4.20
  -5  -9   4   15.21    7.81
  -5  -9   4    8.55    5.46
   4   9  -4   13.15    5.72
  -4  -9   4   14.67    7.07
  -4  -9   4   14.17    4.41
  -4  -9   4   11.56    7.74
   3   9  -4   27.65    7.01
  -3  -9   4   22.52    8.44
  -3  -9   4   28.89    7.91
  -3  -9   4   37.08    6.28
   2   9  -4    8.57    4.61
  -2  -9   4   18.32    5.24
  -2  -9   4   22.38    4.27
  -2  -9   4   -1.95    5.42
  -2  -9   4   13.77    6.18
   1   9  -4   42.43    7.48
  -1  -9   4   39.95    8.00
  -1  -9   4   20.49    5.55
  -1  -9   4   34.71    9.04
  -1  -9   4   38.14    4.33
   0   9  -4   -0.94    3.28
   0   9  -4   -4.54    2.98
   0  -9   4    2.73    5.35
   0  -9   4   -8.13    3.51
   0  -9   4    0.79    3.52
  -1   9  -4   42.12    7.10
  -1   9  -4   30.60    6.71
   1  -9   4   46.74    7.83
   1  -9   4   35.75    4.01
   1  -9   4   44.44    8.19
   1  -9   4   34.91    8.84
   1  -9   4   34.39    6.22
  -2   9  -4    6.90    4.39
  -2   9  -4   15.51    5.19
   2  -9   4   10.92    4.70
   2  -9   4    5.65    3.89
   2  -9   4   14.95    5.76
   2  -9   4   12.09    3.91
  -3   9  -4   29.83    6.87
  -3   9  -4   33.52    7.19
   3  -9   4   23.43    6.72
   3  -9   4   34.76    6.20
   3  -9   4   11.43    4.82
  -4   9  -4    4.73    4.25
  -4   9  -4   17.97    5.79
   4  -9   4   22.58    5.75
   4  -9   4   15.06    5.81
   4  -9   4   19.28    5.31
  -5   9  -4    2.08    4.28
  -5   9  -4   10.64    5.06
   5  -9   4    2.38    4.75
  -6   9  -4    5.41    4.87
   6  -9   4    6.37    4.00
  -7  -8   4    6.47    6.48
  -7  -8   4   11.57    7.76
  -6  -8   4   -0.08    5.12
  -6  -8   4   -2.71    6.24
  -6  -8   4    3.94    5.59
  -5  -8   4   -0.61    4.63
  -5  -8   4   14.03    6.08
  -5  -8   4   14.21    5.12
  -5  -8   4   18.83    8.28
  -4  -8   4    7.33    3.79
  -4  -8   4    1.31    5.78
  -4  -8   4   -6.77    4.16
  -4  -8   4    5.24    3.93
   3   8  -4   16.94    5.64
  -3  -8   4   15.15    4.26
  -3  -8   4   15.33    4.65
  -3  -8   4    9.92    6.39
  -3  -8   4    6.68    5.82
   2   8  -4    8.46    4.41
  -2  -8   4   11.71    3.59
  -2  -8   4    3.69    5.44
  -2  -8   4    5.01    3.71
  -2  -8   4   -0.51    4.97
   1   8  -4   -0.23    3.31
  -1  -8   4    2.55    3.38
  -1  -8   4   -0.78    1.96
  -1  -8   4   -0.49    5.07
  -1  -8   4    6.67    4.93
   0   8  -4    0.94    2.94
   0   8  -4   -3.88    2.89
   0  -8   4   -1.57    4.96
   0  -8   4   -0.11    2.90
   0  -8   4   -1.50    4.25
  -1   8  -4    1.87    2.90
  -1   8  -4    4.23    3.85
   1  -8   4    3.85    4.32
   1  -8   4    1.75    2.11
   1  -8   4   -4.29    2.95
   1  -8   4    3.16    5.22
   1  -8   4   -0.37    3.16
  -2   8  -4    6.97    4.18
  -2   8  -4    3.26    3.72
   2  -8   4    5.65    3.48
   2  -8   4    8.91    4.88
   2  -8   4    6.01    4.03
   2  -8   4    8.83    4.30
  -3   8  -4   17.43    5.40
  -3   8  -4   10.88    4.76
   3  -8   4   19.67    6.25
   3  -8   4    1.91    3.75
   3  -8   4   11.43    4.46
  -4   8  -4    4.53    4.06
  -4   8  -4   -1.81    3.33
   4  -8   4    2.51    5.09
   4  -8   4    8.25    3.84
   4  -8   4    5.60    3.39
  -5   8  -4   24.73    6.72
  -5   8  -4   19.89    6.21
   5  -8   4   26.31    7.08
  -6   8  -4   10.77    5.09
  -6   8  -4   -0.83    4.04
   6  -8   4   -7.38    3.64
  -7   8  -4   15.51    5.89
  -7  -7   4    7.79    6.65
  -7  -7   4   -2.58    5.63
   6   7  -4    8.80    3.81
  -6  -7   4   19.39    7.98
  -6  -7   4   12.13    5.34
  -6  -7   4    7.21    6.56
  -6  -7   4   20.90    7.16
   5   7  -4   17.74    4.00
  -5  -7   4   32.89    6.88
  -5  -7   4   12.88    7.22
  -5  -7   4   22.75    6.00
  -5  -7   4    0.42    4.93
  -5  -7   4   13.43    6.54
   4   7  -4   16.53    3.06
  -4  -7   4    1.97    4.80
  -4  -7   4    6.02    4.58
  -4  -7   4   14.13    4.64
  -4  -7   4    7.88    4.06
  -4  -7   4   11.90    6.44
  -3  -7   4   33.90    8.20
  -3  -7   4   61.44    7.20
  -3  -7   4   47.98    7.21
  -3  -7   4   47.16    9.40
   2   7  -4   65.77    9.60
   2   7  -4   80.23    9.12
  -2  -7   4   59.99   10.11
  -2  -7   4   65.84    9.34
  -2  -7   4   71.68    6.53
   1   7  -4   29.82    5.57
   1   7  -4   30.19    6.95
  -1  -7   4   28.75    3.72
  -1  -7   4   24.58    7.17
  -1  -7   4   25.38    6.34
  -1  -7   4   19.48    4.89
   0   7  -4   12.14    4.15
   0   7  -4   10.95    5.91
   0  -7   4   11.67    4.07
   0  -7   4    8.47    5.37
   0  -7   4   11.99    1.96
   0  -7   4    4.34    4.55
  -1   7  -4   32.18    6.92
  -1   7  -4   23.55    5.24
  -1   7  -4   20.26    4.70
   1  -7   4   29.65    5.44
   1  -7   4   32.48    4.23
   1  -7   4   22.08    6.70
   1  -7   4   27.03    5.35
   1  -7   4   23.35    6.04
  -2   7  -4   68.07    7.43
  -2   7  -4   65.57    9.28
  -2   7  -4   76.39    8.81
   2  -7   4   70.71    9.05
   2  -7   4   57.71    7.62
   2  -7   4   68.22    8.29
  -3   7  -4   46.48    7.40
  -3   7  -4   53.71    7.81
   3  -7   4   38.02    6.91
   3  -7   4   52.20    8.24
   3  -7   4   57.50    4.99
   3  -7   4   54.62    7.88
  -4   7  -4    9.77    4.74
  -4   7  -4   17.54    5.54
   4  -7   4    8.15    4.46
   4  -7   4   10.28    5.42
   4  -7   4   19.69    5.41
   4  -7   4   16.72    3.89
  -5   7  -4   22.83    6.86
  -5   7  -4   15.12    5.74
  -5   7  -4   21.14    5.07
   5  -7   4   20.91    6.52
   5  -7   4   18.64    5.48
   5  -7   4   19.57    5.38
  -6   7  -4   10.62    4.56
  -6   7  -4    7.59    5.17
  -6   7  -4    9.91    5.78
   6  -7   4    3.43    4.95
  -7   7  -4    6.34    5.55
  -7   7  -4    9.91    4.46
  -7   7  -4    3.67    4.36
  -8  -6   4    4.36    6.53
  -8  -6   4   11.99    7.65
   7   6  -4   16.40    4.62
  -7  -6   4   20.71    8.40
  -7  -6   4   19.93    7.25
  -7  -6   4   10.75    6.99
   6   6  -4   12.39    4.17
  -6  -6   4    4.04    5.95
  -6  -6   4   -0.78    4.34
  -6  -6   4   10.72    4.54
  -6  -6   4    6.94    6.40
  -6  -6   4    8.00    4.79
   5   6  -4   14.71    4.28
  -5  -6   4    4.52    5.07
  -5  -6   4   22.65    5.61
  -5  -6   4    8.45    5.68
  -5  -6   4   19.97    7.22
  -5  -6   4    7.70    3.83
   4   6  -4    1.68    2.24
   4   6  -4    6.58    3.36
  -4  -6   4    3.94    4.74
  -4  -6   4    3.67    3.79
  -4  -6   4    2.83    5.15
  -4  -6   4   -1.88    3.83
  -4  -6   4    4.48    3.85
   3   6  -4   12.99    5.44
   3   6  -4   16.88    4.10
   3   6  -4   10.14    2.29
  -3  -6   4   12.48    5.50
  -3  -6   4    8.33    3.93
  -3  -6   4    7.43    4.04
  -3  -6   4   17.77    6.13
   2   6  -4  149.84   11.87
   2   6  -4  138.84   10.38
   2   6  -4  136.01   10.00
  -2  -6   4  163.58   13.04
  -2  -6   4  137.94    9.18
  -2  -6   4  120.37   11.24
   1   6  -4   36.76    7.24
   1   6  -4   43.13    6.16
   1   6  -4   37.11    5.16
  -1  -6   4   25.52    6.80
  -1  -6   4   33.68    6.39
  -1  -6   4   36.17    4.00
  -1  -6   4   32.89    5.40
   0   6  -4  252.25   15.27
   0   6  -4  283.06   17.69
   0   6  -4  273.14   14.43
   0  -6   4  319.82   19.13
   0  -6   4  265.57   16.83
   0  -6   4  284.41   16.16
   0  -6   4  284.76   12.87
  -1   6  -4   41.25    7.04
  -1   6  -4   37.15    5.35
  -1   6  -4   39.01    5.10
  -1   6  -4   32.01    5.48
   1  -6   4   31.76    5.43
   1  -6   4   39.26    7.42
   1  -6   4   42.21    6.79
   1  -6   4   35.80    5.55
   1  -6   4   35.49    4.50
  -2   6  -4  132.67   11.02
  -2   6  -4  124.89    9.94
  -2   6  -4  130.35    9.95
   2  -6   4  143.16   10.25
   2  -6   4  130.50   10.09
   2  -6   4  139.47    7.33
   2  -6   4  134.96   10.93
  -3   6  -4    9.23    4.74
  -3   6  -4   18.52    5.02
  -3   6  -4   12.19    4.43
   3  -6   4   10.60    2.74
   3  -6   4   15.45    4.51
   3  -6   4   11.70    4.32
   3  -6   4   12.38    4.68
  -4   6  -4    9.86    4.22
  -4   6  -4    5.08    3.44
  -4   6  -4    2.65    4.08
   4  -6   4    5.26    3.57
   4  -6   4    1.60    1.59
   4  -6   4    2.26    3.63
   4  -6   4    0.02    4.06
  -5   6  -4    2.95    4.83
  -5   6  -4   13.41    5.45
  -5   6  -4   13.43    4.73
   5  -6   4    8.96    5.46
   5  -6   4   20.52    5.35
   5  -6   4   15.92    5.10
  -6   6  -4    6.96    5.14
  -6   6  -4   11.42    4.78
  -6   6  -4    0.62    4.70
   6  -6   4   15.01    5.07
   6  -6   4    6.34    5.20
  -7   6  -4   19.01    5.52
  -7   6  -4   12.46    5.54
  -7   6  -4   18.20    6.77
   7  -6   4   16.84    6.58
  -8   6  -4   10.65    5.86
  -8   6  -4    2.95    4.42
   8   5  -4   -1.45    2.78
  -8  -5   4    1.95    5.43
  -8  -5   4    0.51    5.67
  -7  -5   4   -2.52    5.21
  -7  -5   4    1.94    6.03
  -7  -5   4   -2.60    4.50
  -6  -5   4    2.26    4.00
  -6  -5   4    9.15    6.27
  -6  -5   4   10.98    6.11
  -6  -5   4    6.49    4.67
  -6  -5   4    3.93    4.48
  -5  -5   4   48.04    8.69
  -5  -5   4   55.37    8.55
  -5  -5   4   50.43    9.28
  -5  -5   4   45.26    7.82
   4   5  -4    0.14    2.77
  -4  -5   4   -1.97    4.12
  -4  -5   4    6.51    4.04
  -4  -5   4   -2.54    3.09
  -4  -5   4   -4.12    3.78
  -4  -5   4    4.54    4.52
   3   5  -4  172.05   11.53
   3   5  -4  175.03   13.38
  -3  -5   4  162.35   11.42
  -3  -5   4  176.46   12.99
  -3  -5   4  142.76   12.65
  -3  -5   4  164.67   11.02
   2   5  -4   28.83    4.91
   2   5  -4   22.17    5.57
  -2  -5   4    8.92    3.77
  -2  -5   4   28.50    6.16
  -2  -5   4   12.85    5.23
  -2  -5   4   18.18    3.69
   1   5  -4  135.33    9.18
   1   5  -4  131.82    8.76
   1   5  -4  121.19   10.39
  -1  -5   4  123.70    8.88
  -1  -5   4  132.48    7.65
  -1  -5   4  131.10   11.47
  -1  -5   4  122.60   10.29
   0   5  -4   58.66    5.61
   0   5  -4   44.14    6.98
   0   5  -4   49.70    5.98
   0  -5   4   50.11    5.56
   0  -5   4   42.64    3.36
   0  -5   4   45.74    7.44
   0  -5   4   48.83    5.83
   0  -5   4   45.67    6.44
  -1   5  -4  142.61   10.87
  -1   5  -4  120.85    8.93
  -1   5  -4  129.04    8.31
  -1   5  -4  132.85    9.08
   1  -5   4  144.13   11.41
   1  -5   4  128.79    9.97
   1  -5   4  123.92    9.03
   1  -5   4  140.03    9.23
   1  -5   4  128.65    8.49
  -2   5  -4   19.02    4.31
  -2   5  -4   19.93    4.74
  -2   5  -4   21.78    5.40
   2  -5   4   16.80    4.39
   2  -5   4   19.05    4.29
   2  -5   4   22.72    2.89
   2  -5   4   30.87    5.55
  -3   5  -4  161.50   12.27
  -3   5  -4  150.51   11.35
  -3   5  -4  153.51   11.51
  -3   5  -4  152.85    9.76
   3  -5   4  156.70   12.38
   3  -5   4  180.64   11.84
   3  -5   4  175.62   12.10
   3  -5   4  176.01    9.98
  -4   5  -4    1.30    2.84
  -4   5  -4   -7.23    2.61
  -4   5  -4    0.07    3.77
   4  -5   4    0.89    2.76
   4  -5   4    1.42    2.57
   4  -5   4    1.82    3.33
   4  -5   4    3.52    3.77
  -5   5  -4   50.67    8.64
  -5   5  -4   51.41    8.38
  -5   5  -4   38.40    6.70
   5  -5   4   54.72    7.37
   5  -5   4   55.65    8.69
   5  -5   4   44.28    7.29
   5  -5   4   44.64    7.60
  -6   5  -4    7.06    4.84
  -6   5  -4    5.68    5.05
  -6   5  -4   13.82    4.91
   6  -5   4    7.95    4.42
   6  -5   4    3.73    4.91
   6  -5   4    0.81    2.70
  -7   5  -4    6.78    4.86
  -7   5  -4   10.51    5.73
  -7   5  -4    4.54    5.58
   7  -5   4   26.38    7.15
  -8   5  -4    5.78    5.65
  -8   5  -4    7.88    5.39
  -8  -4   4    1.25    5.96
  -8  -4   4   -0.98    4.73
  -8  -4   4   -6.10    5.03
  -7  -4   4    7.84    6.03
  -7  -4   4    1.12    4.73
  -7  -4   4    2.04    5.82
  -6  -4   4   19.49    6.92
  -6  -4   4   12.67    5.98
  -6  -4   4   24.85    6.61
  -6  -4   4   14.54    5.22
  -6  -4   4   18.69    6.65
  -5  -4   4   44.41    7.29
  -5  -4   4   29.70    7.22
  -5  -4   4   33.80    7.63
  -5  -4   4   47.62    7.51
   4   4  -4   27.03    6.42
  -4  -4   4   24.24    5.57
  -4  -4   4   31.74    5.90
  -4  -4   4   46.42    7.40
  -4  -4   4   23.10    6.08
  -4  -4   4   24.78    6.32
   3   4  -4   51.34    6.47
   3   4  -4   54.51    7.80
  -3  -4   4   43.44    6.04
  -3  -4   4   40.91    7.04
  -3  -4   4   50.12    6.55
  -3  -4   4   23.09    5.57
  -3  -4   4   43.74    7.28
   2   4  -4  233.38   14.57
   2   4  -4  234.35   13.00
  -2  -4   4  205.71   12.81
  -2  -4   4  228.17   14.89
  -2  -4   4  204.66   14.07
  -2  -4   4  236.52   12.54
  -2  -4   4  246.09   14.06
   1   4  -4   14.50    3.31
   1   4  -4   14.08    3.62
   1   4  -4    7.86    4.25
  -1  -4   4    8.93    3.15
  -1  -4   4   16.17    2.80
  -1  -4   4   11.04    4.52
  -1  -4   4   12.72    4.71
   0   4  -4   75.22    6.01
   0   4  -4   82.27    5.86
   0   4  -4   79.51    7.65
   0  -4   4   81.61    7.25
   0  -4   4   74.47    4.65
   0  -4   4   85.75    6.37
   0  -4   4   75.51    8.55
   0  -4   4   74.78    6.01
  -1   4  -4   16.34    3.23
  -1   4  -4   15.01    3.89
  -1   4  -4    9.87    4.20
  -1   4  -4   12.47    2.99
   1  -4   4   19.20    4.56
   1  -4   4   13.53    3.25
   1  -4   4   14.43    3.30
   1  -4   4   12.64    4.73
   1  -4   4   19.26    3.76
  -2   4  -4  218.19   13.33
  -2   4  -4  213.49   11.09
  -2   4  -4  208.05   13.40
  -2   4  -4  218.45   13.01
   2  -4   4  217.91   12.89
   2  -4   4  229.61   12.90
   2  -4   4  236.41   13.33
   2  -4   4  233.52   13.56
   2  -4   4  221.70   11.14
  -3   4  -4   49.16    6.52
  -3   4  -4   49.31    5.46
  -3   4  -4   49.19    7.38
  -3   4  -4   49.22    6.90
   3  -4   4   49.46    6.83
   3  -4   4   55.53    6.51
   3  -4   4   52.47    6.70
   3  -4   4   43.90    5.02
   3  -4   4   47.01    5.10
  -4   4  -4   24.73    5.91
  -4   4  -4   24.51    6.21
  -4   4  -4   29.87    5.89
  -4   4  -4   21.45    4.53
   4  -4   4   27.88    5.07
   4  -4   4   28.75    6.04
   4  -4   4   21.94    5.34
  -5   4  -4   34.70    5.99
  -5   4  -4   35.21    7.30
  -5   4  -4   25.96    6.39
   5  -4   4   42.69    7.63
   5  -4   4   38.96    6.18
   5  -4   4   28.56    6.12
  -6   4  -4   14.99    5.85
  -6   4  -4   16.35    6.49
  -6   4  -4   13.10    4.96
   6  -4   4   14.76    5.97
   6  -4   4   30.44    6.77
  -7   4  -4    3.65    4.72
  -7   4  -4   -0.86    4.11
  -7   4  -4    3.26    4.92
   7  -4   4    4.15    4.33
  -8   4  -4   15.13    5.87
  -8   4  -4    9.39    5.68
   8  -4   4    3.73    5.46
  -8  -3   4    4.31    5.99
  -8  -3   4   10.21    5.87
  -7  -3   4  -10.22    3.78
  -7  -3   4    4.25    5.71
  -6  -3   4    9.04    5.53
  -6  -3   4    9.43    4.83
  -6  -3   4   10.82    5.92
  -6  -3   4   12.28    5.14
  -5  -3   4    3.14    3.93
  -5  -3   4    9.76    5.21
  -5  -3   4    9.11    5.30
  -5  -3   4    4.19    3.51
   4   3  -4   62.61    8.84
  -4  -3   4   55.94    8.28
  -4  -3   4   69.79    7.80
  -4  -3   4   73.89    8.50
  -4  -3   4   70.58    8.40
   3   3  -4   45.76    7.11
  -3  -3   4   44.86    6.04
  -3  -3   4   59.47    6.72
  -3  -3   4   42.53    6.78
  -3  -3   4   30.89    6.16
  -3  -3   4   33.26    5.41
   2   3  -4   67.50    6.09
   2   3  -4   62.51    7.24
  -2  -3   4   61.12    7.03
  -2  -3   4   62.52    6.01
  -2  -3   4   59.39    6.18
  -2  -3   4   49.24    6.15
  -2  -3   4   51.17    6.81
   1   3  -4  169.54   10.27
   1   3  -4  150.99   10.46
   1   3  -4  153.38    8.61
   1   3  -4  126.26    9.62
  -1  -3   4  137.03    9.27
  -1  -3   4  142.70    8.08
  -1  -3   4  130.93    7.60
  -1  -3   4  122.08    9.80
   0   3  -4   47.99    6.55
   0   3  -4   56.89    5.80
   0   3  -4   51.06    4.86
   0   3  -4   54.49    4.30
   0  -3   4   53.06    5.20
   0  -3   4   56.36    6.58
   0  -3   4   44.02    4.37
   0  -3   4   39.65    3.51
  -1   3  -4  128.57    8.32
  -1   3  -4  138.56    8.26
  -1   3  -4  138.37    6.68
  -1   3  -4  138.77    9.66
  -1   3  -4  129.50    9.04
   1  -3   4  143.84    8.02
   1  -3   4  130.89    8.12
   1  -3   4  138.40    8.69
   1  -3   4  125.95    8.29
  -2   3  -4   49.55    4.91
  -2   3  -4   55.16    5.33
  -2   3  -4   62.83    6.48
  -2   3  -4   61.10    6.69
   2  -3   4   62.44    6.61
   2  -3   4   60.88    6.32
  -3   3  -4   41.62    5.91
  -3   3  -4   42.01    6.22
  -3   3  -4   45.61    6.61
  -3   3  -4   32.13    4.61
   3  -3   4   32.33    5.71
   3  -3   4   42.69    5.39
   3  -3   4   34.41    5.63
  -4   3  -4   59.48    7.96
  -4   3  -4   61.85    8.12
  -4   3  -4   57.76    6.86
  -4   3  -4   66.06    8.56
   4  -3   4   63.63    6.47
   4  -3   4   60.82    7.91
   4  -3   4   62.36    8.19
  -5   3  -4    7.98    4.74
  -5   3  -4    8.80    4.91
  -5   3  -4   11.43    4.27
   5  -3   4   11.42    3.71
   5  -3   4    0.85    3.26
   5  -3   4   10.29    4.79
  -6   3  -4    4.92    4.27
  -6   3  -4    2.16    4.40
  -6   3  -4    0.27    4.37
   6  -3   4    6.18    4.76
   6  -3   4   12.54    4.98
  -7   3  -4    4.68    5.55
  -7   3  -4    2.84    4.30
  -7   3  -4    5.20    5.26
   7  -3   4    5.48    4.99
  -8   3  -4    6.53    5.93
  -8   3  -4    2.26    4.76
   8  -3   4   11.52    6.20
  -9  -2   4   -2.15    5.22
  -8  -2   4    5.89    5.63
  -8  -2   4   -0.12    5.08
   7   2  -4   29.69    7.62
  -7  -2   4   21.99    7.04
  -7  -2   4   12.66    6.06
   6   2  -4    1.42    4.92
  -6  -2   4    2.73    4.47
  -6  -2   4   13.92    5.44
  -6  -2   4    0.04    3.67
  -6  -2   4    7.43    4.95
   5   2  -4   64.85    9.70
   5   2  -4   76.20    9.94
  -5  -2   4   49.36    8.54
  -5  -2   4   81.19    9.51
  -5  -2   4   62.20    8.71
  -5  -2   4   68.17    8.94
   4   2  -4   33.33    5.35
   4   2  -4   38.23    6.91
   4   2  -4   34.30    6.23
  -4  -2   4   45.56    6.61
  -4  -2   4   39.97    6.71
  -4  -2   4   40.94    6.33
  -4  -2   4   23.50    5.52
   3   2  -4   49.45    7.11
   3   2  -4   39.95    5.29
   3   2  -4   48.44    6.59
  -3  -2   4   37.04    5.49
  -3  -2   4   55.54    7.14
  -3  -2   4   48.61    6.36
  -3  -2   4   48.30    6.56
   2   2  -4   54.76    6.19
   2   2  -4   84.59    6.80
   2   2  -4   78.79    6.01
   2   2  -4   86.07    7.50
  -2  -2   4   75.06    6.61
  -2  -2   4   85.51    7.39
  -2  -2   4   80.86    7.33
  -2  -2   4   70.94    6.32
   1   2  -4  134.86    7.51
   1   2  -4  145.70    9.23
   1   2  -4  143.82    7.61
   1   2  -4  135.73    8.61
  -1  -2   4  128.01    7.55
  -1  -2   4  121.01    7.42
  -1  -2   4  137.47    8.90
  -1  -2   4  120.80    8.03
  -1  -2   4  139.44    7.45
   0   2  -4   -3.06    3.06
   0   2  -4   -1.18    1.23
   0   2  -4    0.82    2.45
   0   2  -4    1.92    1.71
   0   2  -4    2.43    1.48
   0  -2   4    1.83    1.59
   0  -2   4    0.03    2.13
   0  -2   4   -0.82    1.48
   0  -2   4   -0.84    3.07
  -1   2  -4  134.10    6.68
  -1   2  -4  134.86    8.29
  -1   2  -4  142.64    7.82
  -1   2  -4  127.11    8.73
  -1   2  -4  133.98    7.76
   1  -2   4  135.50    7.97
   1  -2   4  145.98    8.45
   1  -2   4  132.33    7.68
  -2   2  -4   84.95    6.22
  -2   2  -4   72.93    6.93
  -2   2  -4   70.73    6.76
  -2   2  -4   76.12    5.84
   2  -2   4   83.41    6.81
   2  -2   4   82.84    5.92
   2  -2   4   77.49    6.56
  -3   2  -4   34.68    6.07
  -3   2  -4   36.43    5.02
  -3   2  -4   48.17    6.41
  -3   2  -4   49.56    6.23
   3  -2   4   47.86    5.76
   3  -2   4   38.43    5.75
   3  -2   4   40.34    6.00
  -4   2  -4   30.96    5.95
  -4   2  -4   33.91    5.99
  -4   2  -4   32.83    6.17
  -4   2  -4   36.52    5.72
   4  -2   4   41.06    5.89
   4  -2   4   41.13    6.45
   4  -2   4   44.82    6.83
  -5   2  -4   61.29    7.82
  -5   2  -4   57.95    8.58
  -5   2  -4   62.58    9.18
  -5   2  -4   55.50    8.44
   5  -2   4   73.53    9.52
   5  -2   4   66.39    8.94
   5  -2   4   73.91    7.51
  -6   2  -4    8.90    4.50
  -6   2  -4    1.27    4.66
  -6   2  -4    2.87    5.10
   6  -2   4   14.90    5.41
   6  -2   4    3.30    4.89
  -7   2  -4   21.08    7.57
  -7   2  -4   24.52    6.31
  -7   2  -4   22.01    6.99
   7  -2   4   30.78    7.85
  -8   2  -4    2.41    5.00
  -8   2  -4    0.73    5.04
   8  -2   4    8.57    5.64
  -9   2  -4    4.16    5.07
  -9   2  -4    1.04    5.68
  -9  -1   4    0.86    5.63
   8   1  -4   54.98   10.70
  -8  -1   4   14.44    6.71
  -8  -1   4   31.40    8.35
   7   1  -4    5.78    5.69
  -7  -1   4   10.51    4.78
  -7  -1   4    4.49    4.94
  -7  -1   4    4.46    5.45
   6   1  -4   22.81    6.70
  -6  -1   4    6.16    5.18
  -6  -1   4   15.95    5.92
  -6  -1   4   17.37    5.74
  -6  -1   4   15.08    6.06
   5   1  -4   49.81    8.17
   5   1  -4   38.09    6.19
   5   1  -4   34.94    7.11
  -5  -1   4   39.66    7.01
  -5  -1   4   31.11    5.99
  -5  -1   4   42.23    7.13
  -5  -1   4   34.37    7.12
   4   1  -4   97.30    9.59
   4   1  -4   98.12   10.71
   4   1  -4  103.02    8.41
  -4  -1   4   86.30    8.36
  -4  -1   4   95.99    8.76
  -4  -1   4   79.87    8.37
  -4  -1   4   97.28    8.69
   3   1  -4  153.81    9.98
   3   1  -4  151.86   10.81
   3   1  -4  151.18   11.24
  -3  -1   4  144.86   10.05
  -3  -1   4  156.52   10.62
  -3  -1   4  140.48   10.51
  -3  -1   4  148.08   10.71
   2   1  -4  132.58    8.93
   2   1  -4  128.23    9.05
   2   1  -4  128.35    8.70
   2   1  -4  116.32    8.02
  -2  -1   4  105.69    8.34
  -2  -1   4  118.54    8.25
  -2  -1   4  127.18    8.30
  -2  -1   4  116.10    8.04
   1   1  -4  906.13   39.30
   1   1  -4  896.61   40.33
   1   1  -4  995.54   45.93
   1   1  -4  880.51   40.51
  -1  -1   4  900.10   38.73
  -1  -1   4  916.24   42.10
  -1  -1   4  908.42   39.90
  -1  -1   4  897.86   39.69
   0   1  -4   10.46    2.48
   0   1  -4    7.37    1.65
   0  -1   4   10.23    1.86
   0  -1   4   10.75    2.43
  -1   1  -4  915.53   45.04
  -1   1  -4  918.83   40.24
  -1   1  -4  901.65   39.80
  -1   1  -4  900.16   39.86
   1  -1   4  916.33   39.53
   1  -1   4  903.11   39.51
   1  -1   4  894.70   44.55
   1  -1   4  902.45   40.03
  -2   1  -4  115.05    8.21
  -2   1  -4  111.86    8.32
  -2   1  -4  121.38    8.13
  -2   1  -4  127.66    7.75
   2  -1   4  117.22    8.35
   2  -1   4  129.53    8.26
   2  -1   4  115.93    7.84
  -3   1  -4  142.81   10.17
  -3   1  -4  141.66   10.16
  -3   1  -4  127.42   10.00
  -3   1  -4  163.51    9.74
   3  -1   4  146.27    9.88
   3  -1   4  142.88   10.53
   3  -1   4  142.06    9.91
  -4   1  -4   91.60    8.48
  -4   1  -4   87.85    9.87
  -4   1  -4   85.46    9.42
  -4   1  -4   98.53    8.50
   4  -1   4  107.20    9.79
   4  -1   4   94.20    8.90
   4  -1   4   90.33    8.06
  -5   1  -4   37.70    7.64
  -5   1  -4   40.86    6.73
  -5   1  -4   30.89    6.65
  -5   1  -4   43.63    7.33
   5  -1   4   55.16    8.69
   5  -1   4   36.77    7.16
  -6   1  -4    7.24    5.66
  -6   1  -4   10.43    5.78
  -6   1  -4   14.99    5.35
   6  -1   4    8.41    5.35
   6  -1   4   22.83    6.53
  -7   1  -4   -0.04    4.38
  -7   1  -4    4.42    4.22
  -7   1  -4    8.22    5.98
   7  -1   4    4.89    5.40
  -8   1  -4   29.07    8.11
  -8   1  -4   16.72    7.45
   8  -1   4   37.64    8.84
  -9   1  -4    0.02    6.11
  -9   1  -4   -3.36    4.69
  -9   0   4    5.11    6.28
   8   0  -4    6.13    5.89
  -8   0   4    1.79    5.71
  -8   0   4   -0.98    4.94
   7   0  -4   17.47    7.14
  -7   0   4   14.10    6.37
  -7   0   4   20.22    7.37
  -7   0   4   16.01    6.03
   6   0  -4   17.89    6.54
   6   0  -4    8.66    3.63
  -6   0   4   24.69    7.05
  -6   0   4   26.75    6.81
  -6   0   4   29.46    6.61
  -6   0   4   34.25    7.49
   5   0  -4   -1.07    2.39
   5   0  -4   -0.76    4.03
   5   0  -4   -2.34    3.72
  -5   0   4    5.95    3.97
  -5   0   4   -1.20    3.52
  -5   0   4    0.27    3.80
  -5   0   4    2.67    4.33
   4   0  -4   15.30    4.11
   4   0  -4   13.74    4.87
   4   0  -4   21.33    5.44
  -4   0   4   16.08    4.87
  -4   0   4   11.33    4.91
  -4   0   4   15.27    5.03
  -4   0   4   16.69    4.43
   3   0  -4   71.98    7.87
   3   0  -4   55.22    6.54
   3   0  -4   60.61    7.43
  -3   0   4   51.68    6.81
  -3   0   4   50.12    6.58
  -3   0   4   53.37    6.11
  -3   0   4   44.84    6.18
   2   0  -4  220.34   13.74
   2   0  -4  242.12   13.39
   2   0  -4  252.26   13.22
  -2   0   4  228.28   13.50
  -2   0   4  228.89   12.62
  -2   0   4  224.25   12.36
  -2   0   4  231.04   12.95
   1   0  -4  280.49   13.18
   1   0  -4  240.93   11.99
   1   0  -4  221.28   11.26
   1   0  -4  235.19   11.98
   1   0  -4  230.16   12.06
  -1   0   4  226.58   11.05
  -1   0   4  223.62   11.22
  -1   0   4  221.76   11.20
  -1   0   4  208.01   11.85
   0   0  -4  867.79   37.19
   0   0  -4  857.61   37.42
   0   0  -4  848.48   38.96
   0   0  -4  881.21   35.91
   0   0   4  790.01   31.22
   0   0   4  654.87   30.14
  -1   0  -4  218.99   11.26
  -1   0  -4  220.90   11.34
  -1   0  -4  232.31   12.20
   1   0   4  226.71   12.29
   1   0   4  233.74   11.51
   1   0   4  231.77   11.72
  -2   0  -4  225.95   12.74
  -2   0  -4  225.10   13.56
  -2   0  -4  247.69   13.31
   2   0   4  235.83   13.31
   2   0   4  232.14   13.21
   2   0   4  252.47   13.19
   2   0   4  247.27   14.07
  -3   0  -4   52.93    6.05
  -3   0  -4   62.25    7.34
  -3   0  -4   52.62    6.66
  -3   0  -4   54.93    6.06
   3   0   4   51.36    6.06
   3   0   4   53.87    6.46
   3   0   4   56.80    6.92
  -4   0  -4   12.78    5.08
  -4   0  -4   14.32    4.83
  -4   0  -4   25.81    4.97
  -4   0  -4   18.13    5.13
   4   0   4   17.98    5.10
   4   0   4   20.42    5.68
   4   0   4   22.30    5.24
  -5   0  -4    1.38    3.92
  -5   0  -4   -0.79    3.90
  -5   0  -4   -3.89    3.05
  -5   0  -4    1.55    3.35
   5   0   4   -2.47    3.86
   5   0   4   -0.21    3.74
  -6   0  -4   21.85    7.23
  -6   0  -4   25.59    6.37
  -6   0  -4   13.87    5.69
   6   0   4   24.58    7.08
   6   0   4   30.75    6.78
  -7   0  -4   23.68    6.66
  -7   0  -4   16.90    6.37
  -7   0  -4   13.30    6.53
   7   0   4   25.82    7.17
  -8   0  -4   -6.78    4.85
  -8   0  -4    4.78    5.35
   8   0   4    2.52    3.98
  -9   0  -4    6.53    5.85
  -9   0  -4    4.05    6.02
  -9   1   4   -4.11    5.28
   8  -1  -4   32.81    9.13
  -8   1   4   19.02    7.37
  -8   1   4   31.90    8.39
   7  -1  -4    0.63    5.48
  -7   1   4   -1.05    4.14
  -7   1   4    7.25    5.20
  -7   1   4    0.28    4.79
   6  -1  -4   13.25    4.32
   6  -1  -4   21.35    6.84
  -6   1   4   17.95    5.96
  -6   1   4   15.66    6.04
  -6   1   4   12.72    5.41
   5  -1  -4   30.99    6.89
   5  -1  -4   22.40    5.14
   5  -1  -4   42.67    7.52
  -5   1   4   38.81    6.60
  -5   1   4   30.53    7.12
  -5   1   4   38.98    7.22
  -5   1   4   42.50    7.45
   4  -1  -4  112.39   10.24
   4  -1  -4   85.32    8.08
   4  -1  -4  107.77    9.74
  -4   1   4   95.89    8.67
  -4   1   4  100.47    9.14
  -4   1   4   85.89    9.72
  -4   1   4  100.07    9.09
   3  -1  -4  154.30   10.15
   3  -1  -4  147.67   10.85
   3  -1  -4  156.88   11.05
  -3   1   4  135.80    9.98
  -3   1   4  142.05   10.00
  -3   1   4  145.52   10.51
  -3   1   4  123.65    9.98
   2  -1  -4  121.44    8.99
   2  -1  -4  125.99    8.28
   2  -1  -4  129.12    8.58
   2  -1  -4  140.33    9.85
   2  -1  -4  132.20    8.80
  -2   1   4  114.34    8.10
  -2   1   4  103.93    8.42
  -2   1   4  108.10    8.32
  -2   1   4  107.50    7.81
   1  -1  -4  887.10   40.17
   1  -1  -4  897.14   45.40
   1  -1  -4  899.70   39.31
   1  -1  -4  913.74   40.64
   1  -1  -4  920.68   38.85
  -1   1   4  817.06   38.28
  -1   1   4  886.81   39.77
  -1   1   4  921.18   39.42
  -1   1   4  898.08   44.32
  -1   1   4  883.49   37.90
   0  -1  -4    9.61    2.10
   0  -1  -4   10.23    2.59
   0  -1  -4   12.18    2.10
   0  -1  -4    8.65    1.60
   0  -1  -4    9.91    3.14
   0  -1  -4   11.56    2.31
   0   1   4    6.39    2.71
   0   1   4    9.99    2.11
   0   1   4    9.58    1.59
   0   1   4   11.59    2.20
   0   1   4   20.12    3.11
   0   1   4   10.82    2.05
  -1  -1  -4  702.28   40.98
  -1  -1  -4  860.28   36.66
  -1  -1  -4  873.36   35.88
   1   1   4  893.31   37.22
   1   1   4  905.62   38.18
   1   1   4  738.13   42.44
  -2  -1  -4  116.61    7.95
  -2  -1  -4  113.25    8.60
  -2  -1  -4  113.56    9.29
   2   1   4  117.78    9.12
   2   1   4  119.08    8.54
   2   1   4  144.66    9.39
  -3  -1  -4  141.47   10.57
  -3  -1  -4  142.19    9.75
  -3  -1  -4  149.07   10.13
  -3  -1  -4  142.38   11.01
   3   1   4  150.46   11.54
   3   1   4  140.20   10.82
   3   1   4  148.95   10.13
  -4  -1  -4   92.10    8.57
  -4  -1  -4   93.47    9.23
  -4  -1  -4   99.45    9.11
  -4  -1  -4  101.87    8.59
   4   1   4  105.61   10.64
  -5  -1  -4   39.28    7.29
  -5  -1  -4   35.05    7.15
  -5  -1  -4   36.53    6.55
  -5  -1  -4   39.28    7.52
   5   1   4   40.02    7.92
  -6  -1  -4   18.09    6.50
  -6  -1  -4   26.84    6.50
  -6  -1  -4   17.51    6.25
   6   1   4   19.19    6.72
  -7  -1  -4    3.34    4.56
  -7  -1  -4   -1.77    4.75
  -7  -1  -4    0.13    4.43
   7   1   4    0.51    3.91
  -8  -1  -4   24.62    7.99
  -8  -1  -4   32.36    8.99
   8   1   4   31.66    8.08
  -9  -1  -4   -3.54    5.02
  -9   2   4    3.23    6.04
   8  -2  -4    4.11    5.80
  -8   2   4   -6.82    3.28
  -8   2   4   -2.95    4.27
   7  -2  -4   20.34    7.60
  -7   2   4   21.73    7.39
  -7   2   4   24.41    7.33
  -7   2   4   28.22    7.15
   6  -2  -4    8.10    3.95
   6  -2  -4    9.32    5.51
  -6   2   4    5.41    4.74
  -6   2   4    0.41    4.91
  -6   2   4    3.51    4.39
   5  -2  -4   76.18   10.48
   5  -2  -4   60.26    8.05
   5  -2  -4   77.15   10.01
  -5   2   4   57.98    9.00
  -5   2   4   59.18    9.00
  -5   2   4   64.06    9.09
  -5   2   4   56.08    7.90
   4  -2  -4   29.70    6.26
   4  -2  -4   27.20    5.20
   4  -2  -4   25.71    6.13
  -4   2   4   35.19    6.79
  -4   2   4   39.82    6.65
  -4   2   4   44.66    7.39
  -4   2   4   42.01    6.51
   3  -2  -4   41.62    6.60
   3  -2  -4   44.65    6.05
   3  -2  -4   47.24    6.17
   3  -2  -4   55.41    6.46
   3  -2  -4   47.10    7.43
  -3   2   4   45.03    6.82
  -3   2   4   48.03    6.27
  -3   2   4   49.62    6.84
  -3   2   4   47.72    6.38
   2  -2  -4   72.59    7.87
   2  -2  -4   75.19    6.50
   2  -2  -4   74.36    6.45
   2  -2  -4   69.24    6.75
   2  -2  -4   74.53    6.76
  -2   2   4   89.11    7.22
  -2   2   4   80.88    7.83
  -2   2   4   82.31    7.05
  -2   2   4   73.06    7.18
   1  -2  -4  123.39    8.60
   1  -2  -4  132.35    7.96
   1  -2  -4  144.23    9.54
   1  -2  -4  135.67    8.57
   1  -2  -4  133.72    8.69
  -1   2   4  131.67    8.72
  -1   2   4  138.44    8.55
  -1   2   4  127.28    9.29
  -1   2   4  138.32    8.18
   0  -2  -4   -1.67    2.36
   0  -2  -4   -0.78    2.39
   0  -2  -4    3.48    3.52
   0  -2  -4    1.90    2.26
   0  -2  -4    1.01    1.89
   0   2   4    0.99    3.80
   0   2   4    0.44    2.55
   0   2   4   -0.61    2.33
   0   2   4   -0.26    2.46
   0   2   4   -0.72    2.34
  -1  -2  -4  112.53    7.90
  -1  -2  -4  127.66    7.29
  -1  -2  -4  156.32   10.02
  -1  -2  -4  122.92    7.85
   1   2   4  134.37    8.39
   1   2   4  108.19    8.81
   1   2   4  129.08    7.24
   1   2   4  137.55    9.71
   1   2   4  131.88    8.07
  -2  -2  -4   49.82    6.90
  -2  -2  -4   75.88    8.03
   2   2   4   80.43    7.56
   2   2   4   84.02    8.79
   2   2   4   84.31    6.52
  -3  -2  -4   50.01    7.13
  -3  -2  -4   48.90    7.42
  -3  -2  -4   50.26    6.73
   3   2   4   46.54    5.82
   3   2   4   56.52    8.06
  -4  -2  -4   44.08    6.30
  -4  -2  -4   42.19    6.96
  -4  -2  -4   26.74    6.47
  -4  -2  -4   37.15    6.37
   4   2   4   36.38    5.96
   4   2   4   40.66    7.53
  -5  -2  -4   60.80    9.44
  -5  -2  -4   66.43    8.85
  -5  -2  -4   63.27    8.26
  -5  -2  -4   51.12    8.18
   5   2   4   64.57    9.69
   5   2   4   66.55    8.37
  -6  -2  -4    2.15    3.78
  -6  -2  -4    0.84    4.49
  -6  -2  -4    7.26    5.55
   6   2   4   12.10    4.78
  -7  -2  -4   25.06    7.58
  -7  -2  -4   25.22    7.54
   7   2   4   25.27    6.72
  -8  -2  -4    4.51    5.44
  -8  -2  -4    1.08    4.92
   8   2   4    2.08    4.36
  -9  -2  -4   -1.76    5.50
   8  -3  -4   12.62    6.43
  -8   3   4    5.17    5.93
  -8   3   4    7.03    5.34
   7  -3  -4    2.48    5.59
  -7   3   4    1.43    4.75
  -7   3   4   -1.46    5.03
  -7   3   4   -3.15    4.38
   6  -3  -4   10.59    4.38
   6  -3  -4   13.92    4.53
   6  -3  -4   14.07    6.06
  -6   3   4    9.00    5.02
  -6   3   4    7.47    5.22
  -6   3   4   16.66    6.39
   5  -3  -4   -0.91    3.90
   5  -3  -4   13.90    5.93
   5  -3  -4    2.80    3.12
   5  -3  -4    7.72    3.67
  -5   3   4   10.47    5.36
  -5   3   4   10.74    5.28
  -5   3   4    9.11    4.54
  -5   3   4    5.87    4.25
   4  -3  -4   47.42    7.30
   4  -3  -4   54.46    6.98
   4  -3  -4   57.81    8.95
   4  -3  -4   56.14    7.03
  -4   3   4   59.52    8.57
  -4   3   4   60.33    8.03
  -4   3   4   62.86    8.95
  -4   3   4   37.07    6.64
   3  -3  -4   42.21    6.12
   3  -3  -4   50.62    6.26
   3  -3  -4   39.68    7.00
   3  -3  -4   51.28    7.13
  -3   3   4   31.38    5.83
  -3   3   4   34.41    6.75
  -3   3   4   37.18    5.90
  -3   3   4   40.43    6.56
   2  -3  -4   60.98    7.95
   2  -3  -4   60.98    6.36
   2  -3  -4   69.83    6.63
   2  -3  -4   59.69    7.17
  -2   3   4   55.96    6.09
  -2   3   4   62.38    7.70
  -2   3   4   57.66    6.13
  -2   3   4   60.14    6.90
   1  -3  -4  144.09    9.65
   1  -3  -4  142.26   10.48
   1  -3  -4  141.46    9.82
  -1   3   4  128.56    8.86
  -1   3   4  132.18   10.79
  -1   3   4  137.90    9.47
  -1   3   4  137.88    9.18
  -1   3   4  140.32    8.89
   0  -3  -4   43.58    5.76
   0  -3  -4   55.93    5.97
   0  -3  -4   54.28    7.27
   0   3   4   51.85    6.08
   0   3   4   51.55    5.65
   0   3   4   64.21    6.45
   0   3   4   54.47    7.62
   0   3   4   57.17    6.00
   0   3   4   53.22    5.96
  -1  -3  -4  133.43   10.22
  -1  -3  -4  120.33   10.27
  -1  -3  -4  154.81    9.66
  -1  -3  -4  137.59    7.62
   1   3   4  141.57    8.23
   1   3   4  149.97    9.88
   1   3   4  150.87    9.56
   1   3   4  164.92    9.84
   1   3   4  129.73   11.07
  -2  -3  -4   65.99    6.59
  -2  -3  -4   53.75    7.57
  -2  -3  -4   72.87    8.64
   2   3   4   61.16    7.87
   2   3   4   67.37    5.53
   2   3   4   60.14    6.68
  -3  -3  -4   57.01    7.98
  -3  -3  -4   31.64    6.83
  -3  -3  -4   32.38    5.71
   3   3   4   42.14    5.43
   3   3   4   48.01    7.87
  -4  -3  -4   54.83    8.64
  -4  -3  -4   62.29    7.58
  -4  -3  -4   57.70    7.90
  -4  -3  -4   64.76    9.08
   4   3   4   57.62    7.12
   4   3   4   64.48    9.48
  -5  -3  -4   13.05    5.40
  -5  -3  -4   15.79    5.83
  -5  -3  -4   10.97    4.70
  -5  -3  -4   -2.48    3.38
   5   3   4   16.08    5.50
   5   3   4    9.79    4.15
  -6  -3  -4    6.39    5.69
  -6  -3  -4    6.96    4.01
  -6  -3  -4    3.92    5.35
   6   3   4    6.15    4.38
  -7  -3  -4    2.07    4.67
  -7  -3  -4   -2.47    5.02
   7   3   4    3.32    4.33
  -8  -3  -4    3.06    5.86
  -8  -3  -4    8.36    5.27
   8   3   4   11.24    5.16
   8  -4  -4   -9.92    3.54
  -8   4   4    4.26    6.20
  -8   4   4    9.04    5.99
   7  -4  -4   -2.85    4.70
  -7   4   4    4.94    5.51
  -7   4   4    2.48    5.03
  -7   4   4    4.02    4.30
   6  -4  -4   13.82    4.70
   6  -4  -4    6.92    5.93
  -6   4   4   20.65    6.76
  -6   4   4   12.03    6.05
  -6   4   4   -0.26    4.26
   5  -4  -4   32.09    6.27
   5  -4  -4   29.64    7.32
   5  -4  -4   31.53    6.98
  -5   4   4   32.30    6.78
  -5   4   4   40.80    7.87
  -5   4   4   32.51    6.89
   4  -4  -4   22.17    6.01
   4  -4  -4   16.57    5.15
   4  -4  -4   14.99    4.44
  -4   4   4   27.98    6.10
  -4   4   4   25.09    6.58
  -4   4   4   26.78    6.05
  -4   4   4   23.22    5.75
   3  -4  -4   44.62    6.28
   3  -4  -4   48.34    6.12
   3  -4  -4   29.03    5.20
   3  -4  -4   34.95    6.94
   3  -4  -4   49.35    7.35
  -3   4   4   42.34    6.91
  -3   4   4   48.67    7.78
  -3   4   4   51.92    7.04
  -3   4   4   53.70    7.37
   2  -4  -4  222.66   14.00
   2  -4  -4  213.18   13.99
   2  -4  -4  222.80   12.90
   2  -4  -4  214.11   13.28
   2  -4  -4  229.70   14.93
  -2   4   4  203.02   14.28
  -2   4   4  219.77   12.88
  -2   4   4  205.85   13.38
  -2   4   4  230.65   14.26
   1  -4  -4   18.27    5.67
   1  -4  -4   13.72    3.87
   1  -4  -4   21.49    4.83
   1  -4  -4   10.91    3.84
  -1   4   4   14.16    4.09
  -1   4   4   20.11    4.74
  -1   4   4   19.79    4.27
  -1   4   4   12.77    3.62
  -1   4   4    4.98    4.74
   0  -4  -4   78.44    7.32
   0  -4  -4   85.18    7.50
   0  -4  -4   82.34    9.31
   0  -4  -4   74.42    7.73
   0   4   4   76.73    7.25
   0   4   4   73.76    6.90
   0   4   4   66.33    6.63
   0   4   4   82.90    9.40
   0   4   4   71.19    7.61
  -1  -4  -4    1.63    4.10
  -1  -4  -4   15.35    4.04
  -1  -4  -4   12.35    5.64
  -1  -4  -4    9.59    4.31
  -1  -4  -4   15.27    2.47
   1   4   4   15.55    4.18
   1   4   4   14.48    5.04
   1   4   4   11.84    3.81
   1   4   4    5.25    3.76
  -2  -4  -4  176.97   14.03
  -2  -4  -4  204.42   14.08
  -2  -4  -4  226.64   13.38
   2   4   4  217.91   11.78
   2   4   4  230.61   13.48
   2   4   4  237.61   15.59
   2   4   4  218.11   13.58
  -3  -4  -4   37.39    7.20
  -3  -4  -4   35.61    6.45
  -3  -4  -4   48.39    8.10
   3   4   4   41.79    5.23
   3   4   4   62.40    7.80
   3   4   4   48.95    8.31
  -4  -4  -4   22.54    5.51
  -4  -4  -4   25.98    6.78
  -4  -4  -4   42.38    7.77
  -4  -4  -4   26.40    5.66
  -4  -4  -4   22.26    5.84
   4   4   4   23.40    6.48
   4   4   4   26.14    4.86
  -5  -4  -4   44.61    7.85
  -5  -4  -4   45.22    7.13
  -5  -4  -4   32.05    7.97
  -5  -4  -4   34.08    8.04
   5   4   4   44.33    6.76
  -6  -4  -4   22.82    6.36
  -6  -4  -4   24.46    7.60
  -6  -4  -4   14.28    6.87
   6   4   4   13.17    4.79
  -7  -4  -4    7.87    5.44
  -7  -4  -4    5.75    6.38
   7   4   4   10.41    4.70
  -8  -4  -4    2.17    4.80
  -8  -4  -4    1.86    5.91
   8   4   4   -1.19    3.54
  -8   5   4    0.72    4.98
  -8   5   4    1.21    3.96
   7  -5  -4    5.57    5.74
  -7   5   4    5.47    5.83
  -7   5   4   13.04    6.49
  -7   5   4    4.37    4.92
   6  -5  -4    3.02    5.55
   6  -5  -4   10.91    4.05
  -6   5   4    3.99    5.05
  -6   5   4    6.63    4.91
  -6   5   4   -0.44    4.99
   5  -5  -4   22.77    5.84
   5  -5  -4   43.08    9.11
   5  -5  -4   48.45    7.38
   5  -5  -4   50.48    8.39
  -5   5   4   39.87    7.60
  -5   5   4   46.83    8.40
  -5   5   4   54.92    9.26
   4  -5  -4   -1.43    2.49
   4  -5  -4    3.57    4.79
   4  -5  -4    9.65    4.16
   4  -5  -4    5.04    3.44
  -4   5   4   -0.39    3.53
  -4   5   4    5.64    4.12
  -4   5   4    5.39    4.78
  -4   5   4    6.21    4.24
   3  -5  -4  153.81   11.72
   3  -5  -4  168.11   12.05
   3  -5  -4  167.19   13.46
   3  -5  -4  158.70   12.34
   3  -5  -4  174.61   11.20
  -3   5   4  157.18   12.08
  -3   5   4  159.36   12.48
  -3   5   4  173.96   13.44
   2  -5  -4   23.19    4.72
   2  -5  -4   20.80    5.06
   2  -5  -4   18.00    4.37
   2  -5  -4   18.98    6.19
   2  -5  -4   23.19    4.98
  -2   5   4   22.12    5.16
  -2   5   4   17.78    5.06
  -2   5   4   15.19    4.21
  -2   5   4   24.49    6.23
   1  -5  -4  116.12   10.70
   1  -5  -4  129.23    9.68
   1  -5  -4  121.74    9.82
   1  -5  -4  125.79    9.44
  -1   5   4  133.68    9.41
  -1   5   4  116.98    9.76
  -1   5   4  121.87    9.80
  -1   5   4  129.16   11.04
   0  -5  -4   51.11    7.03
   0  -5  -4   48.09    6.58
   0  -5  -4   46.16    7.84
   0  -5  -4   42.37    6.49
   0   5   4   37.85    6.06
   0   5   4   52.03    8.02
   0   5   4   42.50    6.08
   0   5   4   45.03    6.20
  -1  -5  -4  124.83   10.50
  -1  -5  -4  121.10    6.56
  -1  -5  -4  110.35   11.00
  -1  -5  -4   88.40    9.66
  -1  -5  -4  116.71    9.15
   1   5   4  133.13   12.19
   1   5   4  126.53    9.78
   1   5   4  121.36    9.80
  -2  -5  -4   20.56    6.26
  -2  -5  -4   24.75    5.75
  -2  -5  -4   18.84    5.90
   2   5   4   14.38    4.45
   2   5   4   26.26    3.47
   2   5   4   29.79    5.79
   2   5   4   17.04    5.77
  -3  -5  -4  157.24   12.34
  -3  -5  -4  160.18   13.36
   3   5   4  158.14   11.57
   3   5   4  168.09   13.81
   3   5   4  158.48    9.81
  -4  -5  -4   -4.20    4.57
  -4  -5  -4   -2.29    3.99
  -4  -5  -4   -0.10    4.11
  -4  -5  -4    5.75    3.67
  -4  -5  -4    3.42    3.52
   4   5   4    3.06    4.27
   4   5   4    6.45    3.58
   4   5   4    1.46    2.59
  -5  -5  -4   27.52    7.95
  -5  -5  -4   57.06    8.27
  -5  -5  -4   51.19    9.17
  -5  -5  -4   45.88    9.08
  -5  -5  -4   56.60    8.74
   5   5   4   49.90    6.82
   5   5   4   42.46    7.64
  -6  -5  -4    7.36    6.68
  -6  -5  -4    5.17    6.05
  -6  -5  -4    4.23    5.13
  -6  -5  -4    4.17    4.37
   6   5   4    3.90    3.45
  -7  -5  -4   12.85    6.26
  -7  -5  -4    0.08    5.17
  -7  -5  -4   -4.02    5.40
   7   5   4    8.47    3.97
  -8  -5  -4    7.80    7.03
  -8  -5  -4    1.47    5.98
   8   5   4   13.45    4.56
  -8   6   4   11.32    6.84
  -8   6   4   14.27    6.19
   7  -6  -4   22.68    7.89
  -7   6   4   28.96    7.61
  -7   6   4   10.15    6.02
   6  -6  -4   12.26    6.43
   6  -6  -4    4.17    3.66
  -6   6   4    1.40    4.52
  -6   6   4   11.76    5.21
  -6   6   4    9.04    5.51
   5  -6  -4    7.14    3.92
   5  -6  -4   21.38    6.08
   5  -6  -4   14.55    4.61
   5  -6  -4   12.40    6.11
  -5   6   4    5.91    4.93
  -5   6   4   21.44    6.32
   4  -6  -4   11.95    4.44
   4  -6  -4   10.28    3.60
   4  -6  -4    6.51    4.46
   4  -6  -4    2.73    4.95
  -4   6   4    2.35    4.09
  -4   6   4   -1.35    3.91
   3  -6  -4    9.93    5.30
   3  -6  -4    9.77    4.22
   3  -6  -4   20.41    5.50
   3  -6  -4    9.36    3.74
   3  -6  -4   13.07    4.17
  -3   6   4   13.03    4.99
  -3   6   4   11.46    4.52
  -3   6   4    3.69    4.88
   2  -6  -4  126.03   10.27
   2  -6  -4  133.11   10.75
   2  -6  -4  129.80    9.65
   2  -6  -4  138.02   10.78
   2  -6  -4  149.32   12.26
  -2   6   4  115.72    9.33
  -2   6   4  114.37   11.12
  -2   6   4  120.11   10.18
  -2   6   4  123.24   10.38
   1  -6  -4   25.42    5.54
   1  -6  -4   36.89    7.59
   1  -6  -4   41.24    6.67
  -1   6   4   32.43    5.40
  -1   6   4   37.55    7.39
  -1   6   4   34.68    6.13
  -1   6   4   28.97    5.84
   0  -6  -4  252.82   17.45
   0  -6  -4  278.08   17.15
   0  -6  -4  266.92   16.10
   0  -6  -4  248.38   15.79
   0   6   4  289.20   16.40
   0   6   4  265.89   16.77
   0   6   4  231.36   14.95
   0   6   4  248.44   17.81
  -1  -6  -4   22.44    6.63
  -1  -6  -4   35.77    5.83
  -1  -6  -4   36.07    3.45
  -1  -6  -4   29.89    6.88
   1   6   4   35.83    6.40
   1   6   4   30.06    5.52
   1   6   4   21.51    6.86
  -2  -6  -4  121.58   11.06
  -2  -6  -4  137.93   12.57
  -2  -6  -4  113.19    9.84
   2   6   4  126.46   10.36
   2   6   4  112.97   10.03
   2   6   4  143.98   12.86
  -3  -6  -4    5.00    5.42
  -3  -6  -4   16.38    5.60
  -3  -6  -4   30.54    7.12
   3   6   4   12.89    5.67
   3   6   4   20.17    4.98
   3   6   4   11.12    2.97
   3   6   4   19.15    5.39
  -4  -6  -4    6.79    5.21
  -4  -6  -4    1.65    5.25
  -4  -6  -4    6.56    4.27
  -4  -6  -4    2.17    3.70
  -4  -6  -4   10.76    5.79
   4   6   4    1.89    2.64
   4   6   4   14.53    4.83
  -5  -6  -4   10.46    4.67
  -5  -6  -4   20.78    6.79
  -5  -6  -4    1.47    5.88
  -5  -6  -4    4.22    5.49
  -5  -6  -4   10.34    4.72
   5   6   4   17.23    5.24
   5   6   4   13.29    3.93
  -6  -6  -4   10.57    6.53
  -6  -6  -4    3.20    5.78
  -6  -6  -4   12.54    7.05
  -6  -6  -4    6.17    4.79
   6   6   4   -0.59    3.02
  -7  -6  -4   20.97    7.64
  -7  -6  -4    2.29    6.57
  -7  -6  -4   13.32    6.75
   7   6   4   25.27    5.75
  -8  -6  -4    2.91    6.63
  -8  -6  -4    8.48    6.35
  -7   7   4   10.02    5.15
  -7   7   4   -4.66    4.43
   6  -7  -4   11.15    6.38
   6  -7  -4   14.62    4.34
  -6   7   4   17.53    6.75
  -6   7   4   11.21    6.10
   5  -7  -4   18.84    6.06
   5  -7  -4   18.21    4.89
   5  -7  -4   31.59    8.05
  -5   7   4   11.13    5.59
  -5   7   4   13.74    5.88
   4  -7  -4    7.35    5.87
   4  -7  -4   15.71    4.96
   4  -7  -4   10.70    5.25
   4  -7  -4    9.81    4.11
  -4   7   4   10.48    5.33
  -4   7   4    9.77    5.40
   3  -7  -4   60.85    6.81
   3  -7  -4   61.51    9.93
   3  -7  -4   55.18    8.37
   3  -7  -4   58.88    7.03
   3  -7  -4   46.87    7.98
  -3   7   4   39.15    7.66
  -3   7   4   51.35    8.16
   2  -7  -4   74.71    9.27
   2  -7  -4   69.72   10.23
   2  -7  -4   73.04    7.26
   2  -7  -4   61.95    8.44
  -2   7   4   68.84    7.77
  -2   7   4   63.21    8.71
  -2   7   4   57.68    7.61
   1  -7  -4   22.16    5.59
   1  -7  -4   32.41    7.14
   1  -7  -4   19.51    5.61
   1  -7  -4   38.83    7.10
  -1   7   4   29.15    5.52
  -1   7   4   27.99    5.81
  -1   7   4   18.79    6.58
  -1   7   4   21.71    5.83
   0  -7  -4   10.86    5.56
   0  -7  -4   15.10    6.10
   0  -7  -4   11.51    4.69
   0  -7  -4   15.11    4.82
   0   7   4   19.23    4.81
   0   7   4    4.89    3.94
   0   7   4   10.67    4.15
   0   7   4   11.51    5.78
  -1  -7  -4   29.98    7.05
  -1  -7  -4   30.26    7.49
  -1  -7  -4   22.51    5.38
   1   7   4   23.85    5.71
   1   7   4   26.26    6.98
   1   7   4   22.30    4.95
  -2  -7  -4   60.66    8.53
  -2  -7  -4   65.52   10.18
  -2  -7  -4   68.27   10.08
   2   7   4   64.13    8.45
   2   7   4   62.84    8.70
  -3  -7  -4   42.70    8.38
  -3  -7  -4   48.36    9.70
   3   7   4   46.23    7.90
   3   7   4   53.47    8.23
  -4  -7  -4    9.03    6.21
  -4  -7  -4   16.70    6.65
  -4  -7  -4    6.22    5.46
  -4  -7  -4   14.29    5.08
   4   7   4   20.44    3.92
   4   7   4   13.69    5.75
   4   7   4   17.06    5.13
  -5  -7  -4   -3.60    5.73
  -5  -7  -4   22.10    7.21
  -5  -7  -4   10.84    5.02
  -5  -7  -4   20.08    7.39
   5   7   4   27.11    5.03
  -6  -7  -4    2.94    6.06
  -6  -7  -4    6.93    6.78
  -6  -7  -4   12.36    6.44
   6   7   4   21.16    4.93
  -7  -7  -4   -1.73    5.77
  -7  -7  -4    0.08    6.30
  -7   8   4   18.14    7.13
  -7   8   4    0.87    4.64
   6  -8  -4    6.08    5.79
  -6   8   4    5.96    4.59
  -6   8   4    0.21    4.36
   5  -8  -4   10.77    6.15
   5  -8  -4   35.50    6.04
  -5   8   4   11.59    5.29
  -5   8   4   13.50    5.91
   4  -8  -4   14.77    4.85
   4  -8  -4    2.51    5.17
   4  -8  -4    2.78    2.92
   4  -8  -4    4.30    4.28
  -4   8   4    2.25    4.40
  -4   8   4    6.62    4.98
   3  -8  -4   12.35    6.03
   3  -8  -4   10.25    4.44
   3  -8  -4   11.10    5.08
   3  -8  -4   12.98    4.05
  -3   8   4    9.03    4.97
  -3   8   4   10.29    5.28
  -3   8   4   13.91    4.41
   2  -8  -4   -1.64    4.44
   2  -8  -4    9.20    3.67
   2  -8  -4   10.69    4.71
   2  -8  -4   13.78    5.01
  -2   8   4    4.40    3.99
  -2   8   4    7.56    3.62
  -2   8   4    5.18    4.58
   1  -8  -4   -2.39    4.46
   1  -8  -4    6.73    3.88
   1  -8  -4   -0.13    3.04
  -1   8   4   -1.29    3.62
  -1   8   4    1.13    3.87
  -1   8   4   -2.13    2.56
   0  -8  -4   -5.65    4.34
   0  -8  -4   -6.33    4.07
   0  -8  -4    2.06    3.67
   0  -8  -4   -5.56    2.55
   0   8   4    2.39    3.74
   0   8   4    2.57    2.95
   0   8   4    0.57    3.71
  -1  -8  -4   -1.72    2.68
  -1  -8  -4    2.91    4.98
  -1  -8  -4   -5.09    4.32
   1   8   4   -2.55    2.83
   1   8   4   -1.45    3.54
   1   8   4   -4.39    2.51
  -2  -8  -4    8.95    6.00
  -2  -8  -4    9.13    5.97
  -2  -8  -4    7.43    4.11
   2   8   4    9.93    4.35
   2   8   4    9.99    4.99
  -3  -8  -4    3.62    5.06
  -3  -8  -4   12.12    6.61
  -3  -8  -4   21.14    7.35
   3   8   4   10.15    5.34
   3   8   4   12.36    4.86
  -4  -8  -4   -1.91    5.57
  -4  -8  -4   -6.48    4.36
  -4  -8  -4   -2.46    3.44
  -4  -8  -4    6.39    5.54
   4   8   4    1.85    4.36
  -5  -8  -4   20.48    6.08
  -5  -8  -4   -0.74    5.71
  -5  -8  -4   19.22    7.88
  -5  -8  -4   15.79    7.03
   5   8   4   19.54    3.88
   5   8   4   24.75    7.23
  -6  -8  -4    7.60    6.93
  -6  -8  -4   -0.52    5.11
  -6  -8  -4    3.58    6.20
  -7  -8  -4   -2.38    5.53
  -7  -8  -4   12.79    7.77
  -6   9   4    4.28    4.94
  -6   9   4   10.42    4.97
   5  -9  -4    6.84    6.31
  -5   9   4    7.20    5.17
  -5   9   4    8.13    4.98
   4  -9  -4   19.75    6.00
   4  -9  -4   18.59    4.27
   4  -9  -4   13.56    6.44
  -4   9   4   20.44    6.46
  -4   9   4   11.28    5.49
   3  -9  -4   28.08    6.80
   3  -9  -4   30.94    5.16
   3  -9  -4   23.48    7.49
   3  -9  -4   25.01    6.28
  -3   9   4   20.73    6.46
  -3   9   4   28.89    7.23
   2  -9  -4   22.02    5.78
   2  -9  -4   11.24    3.57
   2  -9  -4   13.72    6.69
   2  -9  -4   15.95    5.71
  -2   9   4   15.36    5.57
  -2   9   4   16.59    4.44
  -2   9   4   10.71    5.39
   1  -9  -4   24.12    7.80
   1  -9  -4   40.39    7.86
   1  -9  -4   43.08    7.56
  -1   9   4   34.94    6.25
  -1   9   4   39.07    7.47
  -1   9   4   33.86    7.44
   0  -9  -4   -1.77    4.85
   0  -9  -4    2.16    3.21
   0  -9  -4    4.01    3.92
   0  -9  -4    1.77    1.64
   0  -9  -4    6.64    5.36
   0   9   4    3.56    4.17
   0   9   4    1.28    2.99
   0   9   4    2.89    4.37
  -1  -9  -4   26.77    8.01
  -1  -9  -4   37.33    8.32
  -1  -9  -4   29.34    6.58
   1   9   4   33.92    7.49
   1   9   4   35.54    6.46
   1   9   4   39.73    7.77
  -2  -9  -4   11.66    6.30
  -2  -9  -4   14.32    4.81
  -2  -9  -4   13.04    7.32
   2   9   4    9.38    4.25
   2   9   4   13.37    5.36
  -3  -9  -4   22.63    8.27
  -3  -9  -4   16.11    7.30
   3   9   4   27.02    6.91
  -4  -9  -4   13.90    7.06
  -4  -9  -4   18.37    5.28
  -4  -9  -4    1.56    5.74
  -4  -9  -4   16.81    7.79
   4   9   4   10.05    5.85
  -5  -9  -4   -5.63    4.62
  -5  -9  -4    4.92    6.80
  -5  -9  -4    3.96    4.13
  -5  -9  -4    9.16    6.51
   5   9   4    7.11    5.77
  -6  -9  -4   -0.79    5.23
  -6  -9  -4    8.76    7.08
   6   9   4    2.56    4.51
  -5  10   4    6.00    5.15
  -5  10   4   25.65    6.91
   4 -10  -4   12.41    6.46
  -4  10   4   13.64    5.66
  -4  10   4   15.53    6.68
   3 -10  -4   22.96    7.76
  -3  10   4    8.91    5.23
  -3  10   4    8.79    5.24
   2 -10  -4   41.28    9.26
   2 -10  -4   58.13    9.13
  -2  10   4   27.07    7.17
  -2  10   4   46.54    8.67
   1 -10  -4    8.53    5.90
   1 -10  -4    9.00    5.08
   1 -10  -4   11.72    4.68
   1 -10  -4   14.75    3.85
  -1  10   4    5.77    4.49
  -1  10   4   12.87    5.71
   0 -10  -4   39.73    7.53
   0 -10  -4   74.83   11.14
   0 -10  -4   63.25   11.15
   0  10   4   57.15    9.38
   0  10   4   68.12   10.08
  -1 -10  -4    0.70    5.20
  -1 -10  -4    3.64    5.83
  -1 -10  -4   11.26    4.19
   1  10   4    7.83    5.34
   1  10   4    4.22    5.02
  -2 -10  -4   34.16    8.76
  -2 -10  -4   41.47    9.69
   2  10   4   43.14    8.06
   2  10   4   30.42    7.45
  -3 -10  -4   25.40    8.41
  -3 -10  -4   10.74    7.57
   3  10   4    7.11    4.84
  -4 -10  -4   11.93    6.52
  -4 -10  -4   12.11    4.61
  -4 -10  -4    7.74    7.14
   4  10   4   10.02    5.41
  -5 -10  -4    6.41    6.89
  -5 -10  -4   20.97    8.55
   5  10   4   12.38    5.38
  -4  11   4   17.97    6.48
  -4  11   4    8.89    5.32
   3 -11  -4   38.24    9.48
  -3  11   4   43.45    8.97
  -3  11   4   38.96    8.30
   2 -11  -4   13.67    7.24
  -2  11   4    2.24    4.11
  -2  11   4   19.43    6.45
   1 -11  -4   20.48    7.49
  -1  11   4   17.83    6.08
  -1  11   4   22.98    6.91
   0 -11  -4   16.20    6.77
   0 -11  -4   13.44    7.20
   0  11   4    8.86    5.09
   0  11   4    8.91    4.94
  -1 -11  -4   27.55    8.00
  -1 -11  -4   15.60    7.30
   1  11   4   21.33    6.57
   1  11   4   13.62    6.16
  -2 -11  -4    6.26    5.59
  -2 -11  -4    8.32    6.89
   2  11   4   20.26    6.30
   2  11   4   12.18    5.81
  -3 -11  -4   24.09    7.99
  -3 -11  -4   30.32    9.12
   3  11   4   43.70    8.84
  -4 -11  -4   11.67    7.61
   4  11   4    9.38    5.24
  -3  12   4   12.86    5.75
  -2  12   4   11.02    4.55
  -2  12   4   -0.38    3.24
   1 -12  -4    5.88    5.29
  -1  12   4    9.18    4.95
  -1  12   4   11.41    5.09
   0 -12  -4   23.77    8.02
   0 -12  -4   29.89    8.63
   0  12   4   19.00    5.93
   0  12   4   25.51    6.66
  -1 -12  -4   18.51    8.00
  -1 -12  -4   16.60    7.05
   1  12   4   16.99    5.88
   1  12   4   12.37    5.00
  -2 -12  -4    3.78    6.33
   2  12   4    7.17    5.03
   2  12   4   11.06    4.83
  -3 -12  -4    0.08    6.50
   3  12   4    8.73    5.65
   3  12   4    5.29    4.29
   0 -13  -4    8.18    7.31
   0  13   4    4.87    4.62
   0 -13   5    1.16    6.67
  -3 -12   5   12.44    8.43
  -2 -12   5    0.73    7.20
  -2 -12   5    6.28    4.92
  -1 -12   5   13.95    7.90
  -1 -12   5   12.21    5.52
   0 -12   5    5.96    5.11
   0 -12   5    5.06    7.00
   1 -12   5    9.19    4.95
   2 -12   5    8.88    5.48
  -4 -11   5    5.08    5.49
  -4 -11   5   16.09    8.42
  -3 -11   5    4.35    4.99
  -3 -11   5    0.41    6.81
  -2 -11   5   15.61    6.38
  -2 -11   5   17.51    8.61
  -1 -11   5   -0.82    6.28
  -1 -11   5    0.94    3.36
  -1 -11   5    3.33    5.37
   0  11  -5    2.88    3.25
   0 -11   5    8.73    6.95
   0 -11   5    5.42    3.44
   0 -11   5    7.37    5.40
   1 -11   5    1.55    3.07
   1 -11   5   -0.47    4.41
   2 -11   5   20.66    6.41
   2 -11   5   12.26    4.52
   3 -11   5    3.02    4.48
   4 -11   5    6.68    5.04
  -5 -10   5    7.69    6.22
  -5 -10   5    8.78    8.18
   4  10  -5    5.73    4.15
  -4 -10   5    1.99    5.14
  -4 -10   5    5.50    6.80
   3  10  -5   14.04    5.99
  -3 -10   5   19.71    6.72
  -3 -10   5   19.57    8.56
   2  10  -5    9.39    4.79
  -2 -10   5   36.19    7.03
  -2 -10   5   22.20    8.39
  -2 -10   5   26.04    7.05
   1  10  -5   18.37    5.57
  -1 -10   5   20.94    5.64
  -1 -10   5   19.19    6.61
  -1 -10   5   23.23    8.31
   0  10  -5    0.77    3.18
   0  10  -5   -4.37    3.20
   0 -10   5   -3.18    5.76
   0 -10   5    5.04    3.46
   0 -10   5    6.90    5.00
  -1  10  -5   12.31    4.83
  -1  10  -5   20.38    5.91
   1 -10   5    8.48    5.57
   1 -10   5   16.15    5.43
  -2  10  -5   10.71    4.62
  -2  10  -5   11.50    4.83
   2 -10   5   12.14    4.93
   2 -10   5   12.24    3.54
   2 -10   5    5.84    5.42
  -3  10  -5   12.67    5.03
  -3  10  -5    7.54    4.56
   3 -10   5    8.68    5.26
   3 -10   5   13.99    4.20
   3 -10   5    5.09    3.76
   4 -10   5    5.09    5.06
   4 -10   5    5.92    3.77
   5 -10   5    3.22    4.97
   5 -10   5    6.14    3.39
  -6  -9   5    6.40    5.13
  -6  -9   5   12.97    8.82
   5   9  -5   18.47    5.83
  -5  -9   5    5.32    7.24
  -5  -9   5   13.36    6.59
  -5  -9   5   22.83    5.79
   4   9  -5   26.57    7.08
  -4  -9   5   36.18    6.50
  -4  -9   5   28.25    8.14
  -4  -9   5   31.47    9.44
   3   9  -5   -0.72    3.67
  -3  -9   5    3.75    5.68
  -3  -9   5   -1.85    2.83
  -3  -9   5    1.01    5.67
   2   9  -5    0.96    3.98
  -2  -9   5    0.86    4.80
  -2  -9   5    1.00    3.08
  -2  -9   5    0.68    5.89
  -2  -9   5    4.22    2.58
   1   9  -5    4.08    4.10
  -1  -9   5    1.17    3.32
  -1  -9   5   -2.50    4.06
  -1  -9   5    1.76    2.00
  -1  -9   5   -0.38    5.41
   0   9  -5   12.91    4.40
   0   9  -5   17.20    5.14
   0  -9   5   15.90    6.02
   0  -9   5    8.92    4.53
   0  -9   5   16.43    7.09
  -1   9  -5    6.86    4.03
  -1   9  -5   -0.11    3.07
   1  -9   5   13.17    6.95
   1  -9   5    4.06    3.26
   1  -9   5    7.69    4.26
   1  -9   5    9.50    2.30
   1  -9   5   13.81    5.57
  -2   9  -5    6.26    4.14
  -2   9  -5    4.05    4.05
   2  -9   5   16.48    5.60
   2  -9   5    6.94    3.50
   2  -9   5    7.64    3.42
   2  -9   5    0.10    3.40
  -3   9  -5    2.23    3.86
  -3   9  -5   -2.53    3.26
   3  -9   5   11.65    4.34
   3  -9   5    5.10    4.53
   3  -9   5    6.19    4.10
  -4   9  -5   31.63    7.39
  -4   9  -5   36.07    7.94
   4  -9   5   20.16    5.89
   4  -9   5   26.68    7.36
   4  -9   5   33.78    6.84
  -5   9  -5   24.18    5.98
  -5   9  -5    8.92    5.23
   5  -9   5   27.95    6.88
   5  -9   5   12.01    4.48
   6  -9   5    9.31    4.75
  -7  -8   5    8.56    5.88
  -7  -8   5   15.10    8.52
  -6  -8   5    5.52    5.88
  -6  -8   5   -2.06    6.22
  -6  -8   5    0.70    4.88
  -5  -8   5   -5.29    4.04
  -5  -8   5   23.65    5.89
  -5  -8   5    3.12    6.33
  -5  -8   5    0.16    4.65
  -4  -8   5    9.01    4.62
  -4  -8   5   11.02    6.27
  -4  -8   5    7.21    3.88
  -4  -8   5   21.10    8.12
   3   8  -5    8.43    4.40
  -3  -8   5    5.82    6.16
  -3  -8   5    8.44    3.68
  -3  -8   5    7.40    3.90
  -3  -8   5    6.03    5.59
   2   8  -5   14.21    4.85
  -2  -8   5   10.19    5.37
  -2  -8   5    9.73    6.64
  -2  -8   5    6.49    2.97
  -2  -8   5    9.94    4.03
   1   8  -5   -4.43    2.84
  -1  -8   5    7.87    5.87
  -1  -8   5    0.71    2.99
  -1  -8   5   -2.62    3.86
  -1  -8   5    4.07    2.15
   0   8  -5   20.61    5.15
   0  -8   5   18.91    5.19
   0  -8   5   18.94    6.96
   0  -8   5   23.65    5.92
  -1   8  -5    1.61    3.22
  -1   8  -5    0.23    2.97
   1  -8   5    3.89    3.32
   1  -8   5    0.96    3.10
   1  -8   5    0.46    4.86
   1  -8   5    0.73    1.94
   1  -8   5    5.99    4.33
  -2   8  -5   11.24    4.33
  -2   8  -5    9.47    4.30
   2  -8   5   13.84    5.37
   2  -8   5    2.72    3.15
   2  -8   5    8.94    4.18
   2  -8   5   15.24    4.36
  -3   8  -5    3.92    4.06
  -3   8  -5    4.24    3.87
   3  -8   5   10.20    4.51
   3  -8   5   14.53    5.49
   3  -8   5    2.60    3.54
   3  -8   5    9.13    4.24
  -4   8  -5    8.75    4.75
  -4   8  -5    5.51    4.28
   4  -8   5    8.61    4.30
   4  -8   5    4.74    4.85
   4  -8   5   15.87    5.20
   4  -8   5   11.15    4.27
  -5   8  -5   14.21    5.66
  -5   8  -5   14.55    5.93
   5  -8   5   10.94    6.21
   5  -8   5    5.95    3.51
  -6   8  -5    5.45    4.55
  -6   8  -5    9.48    4.84
   6  -8   5    3.90    3.86
   6  -8   5   10.04    5.47
  -7   8  -5   14.60    5.82
   7  -8   5   26.60    7.08
  -7  -7   5    9.69    6.97
  -7  -7   5   -1.23    5.58
   6   7  -5    7.31    3.38
  -6  -7   5    5.73    5.76
  -6  -7   5    3.51    5.04
  -6  -7   5   11.09    6.98
  -6  -7   5    6.02    4.58
   5   7  -5    6.97    3.13
  -5  -7   5    6.46    4.38
  -5  -7   5   -0.86    4.24
  -5  -7   5   -2.34    3.36
  -5  -7   5    6.93    6.85
  -5  -7   5    1.21    4.77
   4   7  -5    0.87    1.87
  -4  -7   5    7.70    3.44
  -4  -7   5   -0.35    4.49
  -4  -7   5    5.92    4.26
  -4  -7   5    4.85    3.68
  -4  -7   5   13.59    6.77
  -3  -7   5    4.51    5.49
  -3  -7   5    0.51    3.43
  -3  -7   5    3.18    3.41
  -3  -7   5    4.23    4.50
   2   7  -5    1.02    3.47
   2   7  -5   -1.54    3.88
  -2  -7   5    5.04    2.72
  -2  -7   5    4.21    4.51
  -2  -7   5    2.71    5.08
   1   7  -5   -0.34    3.25
   1   7  -5   -6.07    3.28
  -1  -7   5   -6.26    3.52
  -1  -7   5    3.97    3.19
  -1  -7   5   -2.19    4.48
  -1  -7   5    1.58    2.10
   0   7  -5    3.06    3.30
   0   7  -5   -8.39    3.51
   0  -7   5   -0.62    4.33
   0  -7   5    4.01    4.01
   0  -7   5   -2.66    2.74
  -1   7  -5   -0.27    3.07
  -1   7  -5    2.91    2.82
  -1   7  -5    5.21    4.51
   1  -7   5    1.81    3.92
   1  -7   5    4.44    5.04
   1  -7   5    1.28    2.16
   1  -7   5   -1.10    2.71
   1  -7   5    5.94    3.56
  -2   7  -5   -1.25    4.02
  -2   7  -5    0.20    2.90
  -2   7  -5   -5.07    2.31
   2  -7   5   -6.47    3.32
   2  -7   5   -0.74    3.08
   2  -7   5   -0.86    2.85
   2  -7   5    3.54    2.99
  -3   7  -5   -0.79    3.13
  -3   7  -5    0.86    3.42
   3  -7   5   -2.46    3.22
   3  -7   5    5.10    3.75
   3  -7   5    0.96    3.82
  -4   7  -5    0.57    3.80
  -4   7  -5    0.78    3.81
   4  -7   5    4.42    3.62
   4  -7   5    4.23    4.28
   4  -7   5    1.69    3.48
  -5   7  -5   12.41    4.27
  -5   7  -5   11.88    5.28
  -5   7  -5    8.64    4.73
   5  -7   5    1.56    4.23
   5  -7   5    8.34    4.41
   5  -7   5    1.25    3.24
  -6   7  -5    6.81    5.04
  -6   7  -5    9.05    4.16
  -6   7  -5    1.14    4.16
   6  -7   5    3.24    4.41
  -7   7  -5    7.56    3.96
  -7   7  -5    0.79    4.49
  -7   7  -5   10.48    5.46
   7  -7   5    3.58    4.37
  -8  -6   5    6.63    6.47
  -8  -6   5   -0.19    6.03
   7   6  -5    5.81    3.52
  -7  -6   5    0.49    4.71
  -7  -6   5    4.06    6.15
  -7  -6   5    3.39    5.80
  -6  -6   5    6.13    4.15
  -6  -6   5    4.48    4.90
  -6  -6   5    6.55    6.29
  -6  -6   5    0.93    5.29
  -6  -6   5    5.47    4.60
   5   6  -5    2.93    3.22
  -5  -6   5   -0.08    4.43
  -5  -6   5    3.21    3.98
  -5  -6   5   -0.98    3.26
  -5  -6   5    0.66    5.07
  -5  -6   5   -1.25    5.08
   4   6  -5    2.21    2.62
  -4  -6   5    3.61    5.16
  -4  -6   5    0.73    3.38
  -4  -6   5    3.89    4.15
  -4  -6   5    2.09    4.70
  -4  -6   5   -2.02    3.03
   3   6  -5   13.05    4.16
   3   6  -5    5.56    5.08
  -3  -6   5   14.00    5.85
  -3  -6   5   11.88    4.31
  -3  -6   5    7.33    4.06
  -3  -6   5   11.13    3.82
  -3  -6   5   14.56    5.68
   2   6  -5   39.94    6.19
   2   6  -5   44.33    5.91
   2   6  -5   35.54    6.76
  -2  -6   5   28.18    6.48
  -2  -6   5   35.00    7.34
  -2  -6   5   32.57    4.82
   1   6  -5   54.60    8.01
   1   6  -5   48.29    5.78
   1   6  -5   53.30    6.62
  -1  -6   5   47.15    6.18
  -1  -6   5   46.74    4.52
  -1  -6   5   46.82    8.18
  -1  -6   5   52.06    7.43
   0   6  -5    2.24    3.25
   0   6  -5    0.71    4.30
   0   6  -5    2.34    2.51
   0  -6   5   10.36    5.36
   0  -6   5   -0.80    2.79
   0  -6   5    2.13    3.82
  -1   6  -5   47.31    5.95
  -1   6  -5   48.99    7.42
  -1   6  -5   48.29    6.42
  -1   6  -5   51.54    5.59
   1  -6   5   44.03    4.92
   1  -6   5   43.58    5.90
   1  -6   5   52.10    7.16
   1  -6   5   65.31    8.82
   1  -6   5   41.59    5.91
  -2   6  -5   32.42    5.34
  -2   6  -5   29.94    6.04
  -2   6  -5   26.55    5.55
   2  -6   5   30.15    5.18
   2  -6   5   31.33    5.44
   2  -6   5   25.83    4.95
   2  -6   5   30.30    5.92
  -3   6  -5    9.13    4.80
  -3   6  -5   13.15    4.36
  -3   6  -5   15.66    3.65
  -3   6  -5   21.79    5.32
   3  -6   5   12.39    4.28
   3  -6   5    8.74    4.00
   3  -6   5   10.84    4.73
  -4   6  -5    0.80    3.47
  -4   6  -5   -5.29    3.10
  -4   6  -5    2.55    3.02
   4  -6   5   -0.63    4.02
   4  -6   5    2.34    2.14
   4  -6   5   10.50    4.25
   4  -6   5    1.71    3.32
  -5   6  -5   -0.87    4.21
  -5   6  -5    0.82    3.87
  -5   6  -5   -2.27    3.27
   5  -6   5   -4.67    2.82
   5  -6   5    4.32    3.89
   5  -6   5   -5.96    3.20
  -6   6  -5    5.55    4.18
  -6   6  -5   -0.05    4.32
  -6   6  -5   -0.91    4.06
   6  -6   5    6.66    4.93
  -7   6  -5    0.06    4.83
  -7   6  -5    2.94    5.01
  -7   6  -5    7.59    3.64
   7  -6   5   10.60    5.43
  -8   6  -5    0.33    4.25
  -8   6  -5    3.94    4.93
  -8  -5   5    1.83    5.63
  -8  -5   5    1.33    6.00
  -7  -5   5    9.84    6.99
  -7  -5   5    2.99    4.74
  -7  -5   5    0.38    5.10
  -6  -5   5    5.08    5.72
  -6  -5   5   -2.45    3.42
  -6  -5   5   10.00    5.16
  -6  -5   5    5.24    4.34
  -6  -5   5    1.15    5.15
  -5  -5   5   27.03    6.88
  -5  -5   5   25.65    7.32
  -5  -5   5   31.66    6.60
  -5  -5   5   35.31    6.83
   4   5  -5   16.75    4.65
  -4  -5   5   12.08    5.11
  -4  -5   5   11.68    4.34
  -4  -5   5    6.92    4.80
  -4  -5   5   13.33    5.73
  -4  -5   5    8.80    4.08
   3   5  -5   84.98    9.83
   3   5  -5   63.11    7.38
  -3  -5   5   79.36    8.50
  -3  -5   5   76.36    9.26
  -3  -5   5   72.13    9.56
  -3  -5   5   75.90    7.47
   2   5  -5   37.57    6.70
   2   5  -5   38.03    5.39
  -2  -5   5   31.28    4.53
  -2  -5   5   27.89    4.84
  -2  -5   5   33.54    6.95
  -2  -5   5   35.95    6.39
   1   5  -5    3.58    2.64
   1   5  -5    1.16    3.13
   1   5  -5    5.68    4.08
  -1  -5   5   -3.52    3.81
  -1  -5   5    5.88    4.74
  -1  -5   5    5.27    2.32
  -1  -5   5    4.41    3.01
   0   5  -5   87.80    6.54
   0   5  -5   92.22    7.11
   0   5  -5   96.85    8.76
   0  -5   5   93.93    9.69
   0  -5   5  100.88    8.46
   0  -5   5  103.89    7.73
   0  -5   5   97.03    5.62
  -1   5  -5    2.17    3.60
  -1   5  -5    6.13    2.80
  -1   5  -5    3.51    2.39
  -1   5  -5    8.13    3.22
   1  -5   5    8.34    4.64
   1  -5   5    4.67    3.73
   1  -5   5    1.08    2.76
   1  -5   5    5.22    2.94
   1  -5   5    2.77    2.51
  -2   5  -5   27.54    5.88
  -2   5  -5   27.54    4.72
  -2   5  -5   29.89    5.15
   2  -5   5   29.23    4.79
   2  -5   5   25.79    4.80
   2  -5   5   21.42    4.99
  -3   5  -5   72.30    7.39
  -3   5  -5   72.51    8.30
  -3   5  -5   70.39    8.80
  -3   5  -5   65.64    6.18
   3  -5   5   68.46    7.92
   3  -5   5   68.09    7.94
   3  -5   5   73.47    6.15
   3  -5   5   71.90    8.56
  -4   5  -5    5.20    3.83
  -4   5  -5   10.85    4.88
  -4   5  -5   12.30    3.85
   4  -5   5   12.60    4.22
   4  -5   5   17.17    3.67
   4  -5   5    9.16    4.57
   4  -5   5   15.13    4.68
  -5   5  -5   29.91    7.19
  -5   5  -5   36.55    7.26
  -5   5  -5   32.98    6.08
   5  -5   5   34.55    7.21
   5  -5   5   35.42    6.40
   5  -5   5   39.77    7.14
   5  -5   5   32.09    5.63
  -6   5  -5    6.62    4.26
  -6   5  -5    7.71    5.19
  -6   5  -5    8.60    5.48
   6  -5   5    4.66    5.00
   6  -5   5   13.52    4.08
   6  -5   5   -0.04    3.72
  -7   5  -5    6.38    4.85
  -7   5  -5   12.78    6.02
  -7   5  -5    9.62    5.65
   7  -5   5   14.88    5.88
  -8   5  -5    2.02    4.92
  -8   5  -5    2.67    4.32
  -8  -4   5   -3.73    5.26
  -8  -4   5    0.99    6.19
  -7  -4   5   -0.60    5.36
  -7  -4   5   10.44    6.28
  -7  -4   5    4.05    5.03
  -6  -4   5    6.50    4.63
  -6  -4   5   -1.48    4.30
  -6  -4   5    5.91    5.83
  -6  -4   5    6.77    4.57
  -6  -4   5    0.51    5.17
  -5  -4   5   -2.45    4.15
  -5  -4   5   -0.26    4.26
  -5  -4   5    6.84    4.41
  -5  -4   5    2.97    4.62
  -5  -4   5   10.67    4.30
   4   4  -5   19.24    5.70
  -4  -4   5   20.69    5.01
  -4  -4   5   24.42    6.16
  -4  -4   5    7.92    4.78
  -4  -4   5   17.70    5.49
  -4  -4   5   15.68    4.74
   3   4  -5   48.30    7.40
   3   4  -5   50.26    6.39
  -3  -4   5   58.15    7.92
  -3  -4   5   42.62    6.01
  -3  -4   5   42.45    6.21
  -3  -4   5   48.38    7.21
   2   4  -5    4.67    2.86
   2   4  -5    1.36    3.97
  -2  -4   5    1.34    4.01
  -2  -4   5    2.76    4.20
  -2  -4   5    2.68    2.72
  -2  -4   5    2.02    3.15
   1   4  -5   33.14    4.24
   1   4  -5   25.88    5.21
  -1  -4   5   23.30    3.22
  -1  -4   5   29.55    4.31
  -1  -4   5   31.94    5.41
  -1  -4   5   31.85    6.31
   0   4  -5    4.64    3.69
   0   4  -5    2.93    2.09
   0   4  -5   -1.22    2.39
   0  -4   5    1.91    3.36
   0  -4   5   -1.20    3.89
   0  -4   5    1.95    2.53
   0  -4   5   -2.63    1.47
  -1   4  -5   20.73    4.74
  -1   4  -5   28.14    3.78
  -1   4  -5   27.35    4.40
   1  -4   5   29.33    4.73
   1  -4   5   20.38    3.67
   1  -4   5   21.36    3.75
   1  -4   5   21.91    3.83
   1  -4   5   26.63    5.55
  -2   4  -5   -0.54    2.94
  -2   4  -5    4.45    3.92
  -2   4  -5    2.06    2.20
  -2   4  -5   -0.13    2.63
   2  -4   5    8.79    3.21
   2  -4   5    7.38    3.40
   2  -4   5    1.86    3.30
  -3   4  -5   40.41    5.08
  -3   4  -5   42.18    6.68
  -3   4  -5   50.11    6.38
  -3   4  -5   39.75    6.29
   3  -4   5   41.62    5.89
   3  -4   5   41.22    6.12
   3  -4   5   56.92    7.09
  -4   4  -5   12.07    4.69
  -4   4  -5   20.86    5.18
  -4   4  -5   17.83    5.56
  -4   4  -5   22.69    4.49
   4  -4   5   26.42    5.49
   4  -4   5   23.94    4.51
   4  -4   5   26.38    5.84
  -5   4  -5    1.95    3.28
  -5   4  -5   -1.28    4.27
  -5   4  -5    9.48    4.74
   5  -4   5    2.47    2.72
   5  -4   5    4.52    4.40
   5  -4   5   15.25    4.77
  -6   4  -5    0.19    4.50
  -6   4  -5    3.11    3.87
  -6   4  -5    0.63    4.60
   6  -4   5    6.17    4.79
   6  -4   5    5.04    4.87
  -7   4  -5    7.75    4.97
  -7   4  -5    6.85    5.15
  -7   4  -5   -2.93    4.51
   7  -4   5    5.57    4.84
  -8   4  -5    9.08    5.88
  -8   4  -5    8.80    6.92
   8  -4   5   11.55    5.65
  -8  -3   5   17.12    7.09
  -8  -3   5    7.56    5.96
  -7  -3   5   -2.01    4.29
  -7  -3   5   -0.44    5.47
  -6  -3   5   29.59    7.35
  -6  -3   5   35.40    7.25
  -6  -3   5   32.18    6.97
  -6  -3   5   12.98    6.17
   5   3  -5    7.96    4.66
  -5  -3   5    4.33    4.40
  -5  -3   5    2.80    3.64
  -5  -3   5    9.38    4.62
  -5  -3   5    2.19    4.28
   4   3  -5   81.63   10.12
  -4  -3   5   81.47    8.12
  -4  -3   5   60.71    8.93
  -4  -3   5   54.15    8.13
  -4  -3   5   77.31    8.37
  -4  -3   5   78.32    9.50
   3   3  -5    1.44    3.72
   3   3  -5    0.88    2.55
  -3  -3   5   -3.98    3.00
  -3  -3   5    2.25    3.81
  -3  -3   5   -4.36    3.28
  -3  -3   5   -0.71    2.95
  -3  -3   5    6.28    3.92
   2   3  -5    7.86    2.94
   2   3  -5    7.52    3.78
   2   3  -5    4.30    2.64
  -2  -3   5    1.79    3.68
  -2  -3   5    3.35    2.85
  -2  -3   5    9.99    3.51
  -2  -3   5    3.84    3.30
  -2  -3   5    4.97    3.91
   1   3  -5   52.49    5.80
   1   3  -5   44.69    5.12
   1   3  -5   46.65    6.29
   1   3  -5   48.69    4.57
   1   3  -5   51.67    4.26
  -1  -3   5   48.03    4.49
  -1  -3   5   51.43    5.84
  -1  -3   5   48.11    4.75
  -1  -3   5   59.10    4.83
  -1  -3   5   47.48    6.76
   0   3  -5  298.21   13.13
   0   3  -5  292.39   13.42
   0   3  -5  292.62   14.91
   0   3  -5  279.16   13.97
   0   3  -5  260.62   16.43
   0  -3   5  313.56   17.13
   0  -3   5  301.28   14.08
   0  -3   5  288.26   14.69
   0  -3   5  293.52   13.95
  -1   3  -5   49.37    4.35
  -1   3  -5   57.69    5.75
  -1   3  -5   55.97    5.31
  -1   3  -5   53.73    3.42
  -1   3  -5   57.79    6.55
   1  -3   5   52.01    5.18
   1  -3   5   49.85    4.86
   1  -3   5   47.39    4.59
   1  -3   5   51.96    4.97
  -2   3  -5    6.03    2.70
  -2   3  -5    3.94    3.13
  -2   3  -5    2.50    3.26
  -2   3  -5    3.51    2.38
   2  -3   5    5.88    3.21
   2  -3   5    6.77    2.38
   2  -3   5    2.99    3.28
  -3   3  -5   -0.49    2.39
  -3   3  -5    1.12    3.35
  -3   3  -5    6.75    3.91
  -3   3  -5    1.41    2.78
   3  -3   5    0.79    3.21
   3  -3   5   -0.54    2.37
   3  -3   5   -1.89    3.09
  -4   3  -5   78.93    7.20
  -4   3  -5   71.42    8.93
  -4   3  -5   76.52    8.83
  -4   3  -5   62.16    7.32
   4  -3   5   80.95    8.07
   4  -3   5   74.67    8.76
   4  -3   5   71.22    6.78
  -5   3  -5    5.85    4.39
  -5   3  -5    1.94    3.34
  -5   3  -5   17.67    5.87
   5  -3   5    0.20    3.48
   5  -3   5    4.68    4.38
   5  -3   5    8.68    3.76
  -6   3  -5   40.73    7.19
  -6   3  -5   27.66    7.37
  -6   3  -5   39.74    8.40
   6  -3   5   25.53    6.64
   6  -3   5   30.72    6.79
  -7   3  -5    8.54    5.10
  -7   3  -5   -2.17    3.64
  -7   3  -5    7.49    5.62
   7  -3   5    2.44    4.38
  -8   3  -5   25.61    7.37
  -8   3  -5   23.28    8.03
   8  -3   5   17.76    6.44
   8  -3   5   26.91    7.84
  -9  -2   5    8.43    6.47
   8   2  -5    4.08    4.97
  -8  -2   5   -0.01    4.52
  -8  -2   5    1.14    5.36
   7   2  -5    9.40    5.51
  -7  -2   5   11.07    6.03
  -7  -2   5   23.61    6.82
   6   2  -5    7.78    5.36
  -6  -2   5    4.74    4.91
  -6  -2   5    9.39    4.43
  -6  -2   5   15.00    5.09
  -6  -2   5    3.26    4.29
   5   2  -5   17.34    6.24
   5   2  -5   10.56    3.64
   5   2  -5   13.60    5.71
  -5  -2   5   13.85    4.94
  -5  -2   5    7.55    4.21
  -5  -2   5    3.01    4.47
  -5  -2   5    0.74    3.90
   4   2  -5   15.13    5.22
   4   2  -5   14.32    4.91
   4   2  -5    8.76    3.56
  -4  -2   5    6.61    3.97
  -4  -2   5    8.57    4.49
  -4  -2   5    3.31    3.53
  -4  -2   5    9.37    4.34
   3   2  -5   11.72    4.23
   3   2  -5   18.11    4.65
   3   2  -5   16.41    3.90
  -3  -2   5   21.47    4.42
  -3  -2   5   14.85    4.40
  -3  -2   5   13.39    4.77
  -3  -2   5   16.16    4.53
   2   2  -5   16.36    3.90
   2   2  -5    8.08    3.06
   2   2  -5   12.67    4.15
  -2  -2   5   16.45    4.25
  -2  -2   5    9.70    3.94
  -2  -2   5    7.90    3.17
  -2  -2   5    9.74    3.65
  -2  -2   5   17.87    3.82
   1   2  -5    3.15    1.90
   1   2  -5    5.47    2.24
   1   2  -5   -1.23    2.55
   1   2  -5    5.22    3.30
   1   2  -5    2.21    2.89
  -1  -2   5   -2.26    3.06
  -1  -2   5    0.79    2.15
  -1  -2   5    5.79    2.89
  -1  -2   5    2.76    2.16
   0   2  -5  107.21    5.48
   0   2  -5   97.49    5.80
   0   2  -5  101.38    5.06
   0   2  -5   94.67    7.80
   0   2  -5   98.27    6.07
   0  -2   5   95.25    5.37
   0  -2   5   96.82    5.83
   0  -2   5   99.00    5.08
   0  -2   5   97.12    7.51
  -1   2  -5    2.82    2.41
  -1   2  -5    3.26    2.55
  -1   2  -5    1.93    1.61
  -1   2  -5    2.73    2.90
   1  -2   5    5.31    2.37
   1  -2   5    2.68    1.89
   1  -2   5    3.57    2.47
  -2   2  -5    9.44    3.74
  -2   2  -5   13.88    3.84
  -2   2  -5   17.13    3.18
  -2   2  -5   14.54    3.18
   2  -2   5   10.44    3.36
   2  -2   5   16.32    4.02
   2  -2   5   13.15    3.55
  -3   2  -5   13.10    4.45
  -3   2  -5   14.03    3.60
  -3   2  -5   18.38    4.74
  -3   2  -5   18.78    4.26
   3  -2   5   21.25    4.05
   3  -2   5   11.47    4.03
   3  -2   5   17.55    4.42
  -4   2  -5   18.45    4.79
  -4   2  -5    9.53    3.79
  -4   2  -5   17.45    4.74
  -4   2  -5   11.70    4.69
   4  -2   5   16.41    4.72
   4  -2   5    7.28    3.98
   4  -2   5   11.40    3.98
  -5   2  -5   12.62    4.94
  -5   2  -5   10.91    5.11
  -5   2  -5    7.82    4.55
  -5   2  -5   10.57    4.20
   5  -2   5   11.89    4.13
   5  -2   5   13.37    4.88
   5  -2   5   10.74    4.91
  -6   2  -5   10.61    5.43
  -6   2  -5   14.71    4.97
  -6   2  -5   19.58    6.76
   6  -2   5    7.14    4.85
   6  -2   5    3.43    4.77
  -7   2  -5   17.56    7.63
  -7   2  -5    9.93    6.13
  -7   2  -5   20.41    6.09
   7  -2   5   18.18    6.60
  -8   2  -5    3.31    4.94
  -8   2  -5    4.44    5.41
   8  -2   5    1.65    4.70
   8  -2   5    6.70    4.99
  -9   2  -5   12.98    6.70
  -9   2  -5   15.84    7.11
   9   1  -5    1.89    4.83
  -9  -1   5    0.68    5.37
   8   1  -5    9.32    6.40
  -8  -1   5    7.48    6.07
  -8  -1   5    2.26    5.22
   7   1  -5    7.97    6.14
  -7  -1   5   10.25    5.21
  -7  -1   5    2.16    5.07
  -7  -1   5   -2.28    4.70
   6   1  -5   26.12    7.34
   6   1  -5   26.21    5.61
  -6  -1   5   26.99    6.72
  -6  -1   5   26.19    6.79
  -6  -1   5   19.72    6.75
  -6  -1   5   29.68    6.72
   5   1  -5   34.72    6.95
   5   1  -5   33.95    7.02
   5   1  -5   19.10    4.71
  -5  -1   5   27.92    6.21
  -5  -1   5   22.59    5.45
  -5  -1   5   17.49    5.48
  -5  -1   5   16.36    5.54
   4   1  -5   24.77    4.94
   4   1  -5   23.88    5.82
   4   1  -5   26.63    5.57
  -4  -1   5   34.03    6.27
  -4  -1   5   16.95    4.66
  -4  -1   5   28.20    5.80
  -4  -1   5   24.87    5.51
   3   1  -5    6.26    4.11
   3   1  -5   10.10    4.19
   3   1  -5    0.49    2.84
  -3  -1   5    8.51    3.79
  -3  -1   5    4.51    3.39
  -3  -1   5    7.97    3.77
  -3  -1   5    9.98    4.05
   2   1  -5   19.89    3.75
   2   1  -5   21.99    4.43
   2   1  -5   33.94    4.60
   2   1  -5   21.96    4.28
  -2  -1   5   31.61    4.42
  -2  -1   5   24.82    4.18
  -2  -1   5   27.66    4.60
  -2  -1   5   29.79    4.54
   1   1  -5   70.25    4.74
   1   1  -5   60.58    5.09
   1   1  -5   68.38    5.17
   1   1  -5   64.15    4.94
  -1  -1   5   59.41    5.44
  -1  -1   5   59.54    5.31
  -1  -1   5   81.23    4.59
  -1  -1   5   63.44    4.98
  -1  -1   5   67.90    5.18
   0   1  -5   34.70    3.86
   0   1  -5   38.04    3.33
   0  -1   5   38.11    4.04
   0  -1   5   31.87    3.22
  -1   1  -5   67.33    5.65
  -1   1  -5   66.93    4.61
  -1   1  -5   60.20    4.12
  -1   1  -5   65.74    4.69
   1  -1   5   65.40    4.56
   1  -1   5   64.27    5.32
   1  -1   5   63.86    4.44
  -2   1  -5   27.50    4.10
  -2   1  -5   29.50    4.36
  -2   1  -5   28.97    4.73
   2  -1   5   31.06    4.69
   2  -1   5   25.43    3.60
   2  -1   5   24.61    4.28
   2  -1   5   22.29    4.14
  -3   1  -5    6.25    3.99
  -3   1  -5    3.66    3.04
  -3   1  -5    4.92    3.36
  -3   1  -5    3.51    3.15
   3  -1   5    5.45    3.02
   3  -1   5   10.04    4.00
   3  -1   5   -2.33    3.51
  -4   1  -5   16.52    4.94
  -4   1  -5   20.31    5.19
  -4   1  -5   15.34    4.67
  -4   1  -5   24.94    4.96
   4  -1   5   21.45    4.69
   4  -1   5   27.46    5.96
   4  -1   5   25.98    5.61
  -5   1  -5   22.58    5.15
  -5   1  -5   27.11    6.84
  -5   1  -5   25.46    5.95
  -5   1  -5   18.19    5.56
   5  -1   5   33.76    6.56
   5  -1   5   25.44    6.47
   5  -1   5   25.72    5.29
  -6   1  -5   20.89    6.68
  -6   1  -5   24.92    6.68
  -6   1  -5   26.24    6.39
   6  -1   5   32.64    7.08
   6  -1   5   42.44    8.32
  -7   1  -5    3.99    4.64
  -7   1  -5    2.41    5.37
  -7   1  -5    5.93    5.99
   7  -1   5   11.15    4.98
  -8   1  -5    3.39    5.79
  -8   1  -5    8.51    5.77
   8  -1   5   11.41    5.45
   8  -1   5   -0.35    4.49
  -9   1  -5    8.88    5.80
  -9   1  -5    4.23    6.26
  -9   0   5    9.99    7.09
   8   0  -5    1.48    5.69
  -8   0   5   -5.97    4.23
  -8   0   5    1.22    5.18
   7   0  -5   -1.02    4.92
  -7   0   5    1.28    5.29
  -7   0   5   -0.09    4.84
  -7   0   5    1.38    4.78
   6   0  -5    1.46    2.95
   6   0  -5    6.13    5.10
  -6   0   5    1.43    3.80
  -6   0   5    9.86    4.99
  -6   0   5    5.00    4.20
  -6   0   5    2.30    4.22
   5   0  -5   21.79    6.37
   5   0  -5   18.58    4.63
   5   0  -5   28.78    6.60
  -5   0   5   22.17    5.66
  -5   0   5   12.30    5.04
  -5   0   5   23.78    6.23
  -5   0   5   20.54    5.56
   4   0  -5   50.64    7.68
   4   0  -5   51.39    7.86
   4   0  -5   39.07    5.89
  -4   0   5   48.04    7.45
  -4   0   5   46.77    6.97
  -4   0   5   50.38    6.79
  -4   0   5   53.46    7.49
   3   0  -5   63.76    7.52
   3   0  -5   61.17    6.78
   3   0  -5   77.06    8.24
  -3   0   5   69.72    7.65
  -3   0   5   61.37    6.43
  -3   0   5   62.08    7.37
  -3   0   5   73.86    7.05
   2   0  -5    6.19    3.08
   2   0  -5    7.90    3.63
   2   0  -5   12.59    4.20
   2   0  -5   12.59    3.48
  -2   0   5   14.43    3.91
  -2   0   5    4.44    3.10
  -2   0   5    9.24    3.48
  -2   0   5   10.96    3.84
   1   0  -5   77.71    5.75
   1   0  -5   87.24    6.08
   1   0  -5   84.19    5.95
   1   0  -5   77.75    5.36
   1   0  -5   75.82    5.17
  -1   0   5   78.29    5.41
  -1   0   5   79.13    5.95
  -1   0   5   83.60    6.28
  -1   0   5   89.88    5.84
   0   0  -5   -0.64    1.19
   0   0  -5   -0.42    0.79
   0   0  -5   -1.34    1.71
   0   0  -5    0.26    0.90
   0   0  -5    0.44    1.02
   0   0  -5   -0.74    1.22
   0   0   5   -0.81    0.41
   0   0   5   -2.19    1.04
   0   0   5   -1.47    1.06
   0   0   5    0.04    1.28
  -1   0  -5   77.02    5.95
  -1   0  -5   83.91    5.75
  -1   0  -5   78.53    5.40
   1   0   5   82.20    5.89
   1   0   5   72.62    5.57
  -2   0  -5    8.34    3.84
  -2   0  -5    8.51    3.39
  -2   0  -5   14.25    3.64
   2   0   5    9.18    3.12
   2   0   5    9.97    4.04
   2   0   5   13.20    3.53
  -3   0  -5   72.36    7.92
  -3   0  -5   70.14    6.81
  -3   0  -5   71.55    7.51
  -3   0  -5   70.08    6.70
   3   0   5   68.12    6.48
   3   0   5   72.54    6.73
   3   0   5   59.46    7.12
   3   0   5   72.08    8.01
  -4   0  -5   46.44    7.13
  -4   0  -5   50.73    7.72
  -4   0  -5   54.53    6.95
  -4   0  -5   54.31    7.47
   4   0   5   54.37    7.42
   4   0   5   53.35    8.17
   4   0   5   55.67    7.38
  -5   0  -5    8.55    5.45
  -5   0  -5   19.51    5.11
  -5   0  -5   15.21    5.25
  -5   0  -5   24.29    5.67
   5   0   5   25.20    5.89
   5   0   5   13.63    5.15
  -6   0  -5    1.55    3.64
  -6   0  -5    3.97    4.84
  -6   0  -5    2.56    4.65
   6   0   5    7.06    4.85
   6   0   5   -0.59    4.22
  -7   0  -5   -4.67    4.79
  -7   0  -5   -2.78    4.19
  -7   0  -5    4.72    4.71
   7   0   5    2.82    4.20
  -8   0  -5    3.25    5.16
  -8   0  -5    1.30    5.48
   8   0   5    0.34    3.91
  -9   0  -5    8.83    6.65
  -9   0  -5   12.00    5.75
  -9   1   5    0.85    5.99
   8  -1  -5    8.84    5.88
  -8   1   5   10.61    6.37
  -8   1   5   -4.35    4.12
   7  -1  -5   19.94    7.05
  -7   1   5    6.11    5.32
  -7   1   5    5.74    5.22
  -7   1   5    6.24    5.45
   6  -1  -5   25.48    7.20
   6  -1  -5   16.18    5.00
  -6   1   5   27.05    6.93
  -6   1   5   24.50    7.05
  -6   1   5   27.19    6.79
   5  -1  -5   26.77    6.57
   5  -1  -5   21.42    6.45
   5  -1  -5   29.90    5.53
  -5   1   5   30.52    6.59
  -5   1   5   21.39    5.93
  -5   1   5   32.81    6.52
  -5   1   5   26.56    6.47
   4  -1  -5   20.13    5.35
   4  -1  -5   13.78    5.28
   4  -1  -5   17.40    4.37
  -4   1   5   21.98    5.64
  -4   1   5   18.02    4.93
  -4   1   5   17.52    5.09
  -4   1   5   23.18    5.22
   3  -1  -5    5.94    3.37
   3  -1  -5    1.72    3.67
   3  -1  -5    4.94    4.35
  -3   1   5    7.92    4.30
  -3   1   5    7.91    3.64
  -3   1   5    5.98    4.07
  -3   1   5    4.05    3.30
   2  -1  -5   29.57    4.42
   2  -1  -5   23.94    4.27
   2  -1  -5   19.43    4.75
   2  -1  -5   25.39    4.56
   2  -1  -5   27.23    4.12
  -2   1   5   25.48    4.63
  -2   1   5   27.84    4.74
  -2   1   5   24.01    4.98
  -2   1   5   30.79    4.53
   1  -1  -5   69.24    5.39
   1  -1  -5   67.82    6.54
   1  -1  -5   72.10    5.70
   1  -1  -5   65.88    5.98
   1  -1  -5   61.38    5.14
  -1   1   5   65.21    5.19
  -1   1   5   58.83    5.82
  -1   1   5   63.07    5.62
  -1   1   5   68.01    5.04
   0  -1  -5   39.60    3.40
   0  -1  -5   34.81    3.51
   0  -1  -5   34.26    2.63
   0  -1  -5   41.36    3.90
   0  -1  -5   39.84    4.61
   0  -1  -5   41.13    4.19
   0   1   5   39.13    4.78
   0   1   5   39.96    3.97
   0   1   5   40.68    3.88
   0   1   5   36.90    3.66
   0   1   5   39.19    2.55
   0   1   5   37.86    3.43
  -1  -1  -5   54.96    5.59
  -1  -1  -5   53.56    5.37
  -1  -1  -5   61.41    5.04
   1   1   5   71.28    5.68
   1   1   5   68.35    5.36
   1   1   5   64.49    6.56
  -2  -1  -5   30.11    4.86
  -2  -1  -5   38.75    5.91
   2   1   5   34.05    5.25
   2   1   5   28.69    4.32
   2   1   5   35.76    5.19
  -3  -1  -5    5.51    3.83
  -3  -1  -5   10.27    4.62
  -3  -1  -5    2.47    3.58
   3   1   5    1.51    3.31
   3   1   5    0.50    3.00
   3   1   5    4.26    4.50
  -4  -1  -5   24.63    5.52
  -4  -1  -5   20.00    4.75
  -4  -1  -5   25.49    6.21
  -4  -1  -5   25.06    5.91
   4   1   5   30.78    5.61
   4   1   5   20.02    5.78
  -5  -1  -5   22.40    5.83
  -5  -1  -5   25.10    5.63
  -5  -1  -5   20.56    6.24
  -5  -1  -5   32.70    6.93
   5   1   5   28.97    6.06
   5   1   5   23.74    6.37
  -6  -1  -5   10.44    5.45
  -6  -1  -5   23.90    6.26
  -6  -1  -5   20.09    7.07
   6   1   5   25.47    6.40
   6   1   5   24.41    7.49
  -7  -1  -5    6.48    5.95
  -7  -1  -5    7.23    4.81
  -7  -1  -5    3.61    4.79
   7   1   5   10.25    5.39
  -8  -1  -5   15.86    6.76
  -8  -1  -5    2.52    5.65
   8   1   5   -3.93    3.55
  -9  -1  -5   10.07    6.43
  -9   2   5   28.25    8.71
   8  -2  -5   -1.42    4.85
  -8   2   5   16.77    7.23
  -8   2   5    2.39    4.67
   7  -2  -5   23.36    7.77
  -7   2   5   14.36    5.79
  -7   2   5    7.61    5.81
  -7   2   5    9.32    6.12
   6  -2  -5    9.60    5.93
   6  -2  -5    2.40    3.48
  -6   2   5   12.06    5.10
  -6   2   5    8.07    5.35
  -6   2   5    1.82    4.68
   5  -2  -5   12.15    5.10
   5  -2  -5   10.05    3.92
   5  -2  -5   11.54    4.88
  -5   2   5   15.27    4.89
  -5   2   5   10.84    4.93
  -5   2   5   11.16    5.10
  -5   2   5    5.92    4.51
   4  -2  -5   18.57    5.41
   4  -2  -5   11.38    4.05
   4  -2  -5   14.32    5.13
   4  -2  -5   11.93    4.01
  -4   2   5    4.85    4.05
  -4   2   5   13.35    4.69
  -4   2   5   14.62    4.76
  -4   2   5   17.26    4.84
   3  -2  -5   18.31    4.22
   3  -2  -5   20.15    5.85
   3  -2  -5   17.73    4.30
   3  -2  -5   18.66    5.26
  -3   2   5   10.39    4.05
  -3   2   5   18.60    4.69
  -3   2   5   14.04    5.17
  -3   2   5   20.32    5.16
   2  -2  -5   19.43    4.09
   2  -2  -5   18.55    4.17
   2  -2  -5   17.97    5.10
   2  -2  -5    6.79    3.40
   2  -2  -5   10.04    4.06
  -2   2   5   11.70    4.22
  -2   2   5   15.10    4.89
  -2   2   5   14.24    3.70
  -2   2   5   14.52    4.29
   1  -2  -5    5.94    3.43
   1  -2  -5    6.76    2.79
   1  -2  -5    5.30    2.98
   1  -2  -5    2.96    4.20
  -1   2   5    4.43    2.84
  -1   2   5    1.70    2.46
  -1   2   5    1.71    3.86
  -1   2   5    3.49    3.22
   0  -2  -5  104.07    7.09
   0  -2  -5   95.59    6.99
   0  -2  -5  100.96    7.01
   0  -2  -5   97.69    8.18
   0  -2  -5  107.02    6.56
   0   2   5  100.97    6.26
   0   2   5   99.18    7.06
   0   2   5  101.40    6.64
   0   2   5   93.15    7.98
   0   2   5   68.22    6.99
   0   2   5   89.58    6.66
  -1  -2  -5    4.37    2.23
  -1  -2  -5    4.40    2.90
  -1  -2  -5    1.36    2.50
  -1  -2  -5    0.38    3.57
  -1  -2  -5   -1.35    3.76
   1   2   5    1.82    2.63
   1   2   5    6.26    3.74
   1   2   5    4.39    3.21
   1   2   5    3.27    2.27
   1   2   5    3.79    3.50
  -2  -2  -5   15.67    4.88
  -2  -2  -5    4.37    4.24
   2   2   5   11.14    4.78
   2   2   5   15.45    4.14
   2   2   5   15.32    3.34
  -3  -2  -5   14.03    5.05
  -3  -2  -5   14.82    4.67
  -3  -2  -5   25.34    5.83
   3   2   5   26.91    6.04
   3   2   5   22.30    4.34
   3   2   5   14.67    4.62
  -4  -2  -5   16.71    5.20
  -4  -2  -5   13.40    4.29
  -4  -2  -5    3.37    4.57
  -4  -2  -5    8.74    4.18
   4   2   5   14.15    5.29
   4   2   5   16.67    4.55
  -5  -2  -5   15.78    4.76
  -5  -2  -5    6.27    4.47
  -5  -2  -5   11.37    5.45
  -5  -2  -5    9.78    4.39
   5   2   5    5.86    3.83
   5   2   5    5.55    4.90
  -6  -2  -5   17.22    5.46
  -6  -2  -5    8.16    5.33
  -6  -2  -5   18.81    6.76
   6   2   5   11.09    4.97
  -7  -2  -5    7.45    5.96
  -7  -2  -5   17.51    7.14
   7   2   5   12.48    5.57
  -8  -2  -5    9.76    6.38
  -8  -2  -5    4.01    6.03
   8   2   5    2.24    4.34
  -9  -2  -5   12.99    7.44
   8  -3  -5   20.91    7.66
  -8   3   5   14.03    6.71
  -8   3   5   10.24    5.87
   7  -3  -5    3.47    5.77
  -7   3   5    6.15    4.87
  -7   3   5    3.42    5.09
  -7   3   5   -2.30    4.09
   6  -3  -5   33.96    8.48
   6  -3  -5   27.64    5.82
   6  -3  -5   32.31    6.30
  -6   3   5   30.76    7.01
  -6   3   5   24.22    6.69
  -6   3   5   23.50    6.88
   5  -3  -5   -0.59    4.26
   5  -3  -5    8.44    3.86
   5  -3  -5    6.08    3.72
   5  -3  -5    6.38    4.22
  -5   3   5    2.94    4.32
  -5   3   5    8.95    4.49
  -5   3   5    8.02    4.70
  -5   3   5    4.92    4.25
   4  -3  -5   68.71    8.11
   4  -3  -5   75.50    9.19
   4  -3  -5   65.59    9.51
   4  -3  -5   65.04    7.79
  -4   3   5   65.49    7.70
  -4   3   5   92.35   10.30
  -4   3   5   87.10   10.30
  -4   3   5   59.90    8.19
   3  -3  -5    4.36    3.28
   3  -3  -5    2.44    3.63
   3  -3  -5   -6.42    3.76
   3  -3  -5   -1.87    2.65
  -3   3   5   -1.12    4.00
  -3   3   5    0.82    3.63
  -3   3   5    1.28    3.48
  -3   3   5   -1.54    3.31
   2  -3  -5    7.44    3.51
   2  -3  -5    8.77    4.14
   2  -3  -5    3.54    4.64
   2  -3  -5   13.03    3.57
   2  -3  -5    8.72    2.74
  -2   3   5    8.11    3.82
  -2   3   5    2.89    3.25
  -2   3   5    4.71    4.16
  -2   3   5    5.91    3.18
   1  -3  -5   55.13    7.33
   1  -3  -5   53.28    5.51
   1  -3  -5   62.26    6.74
  -1   3   5   50.63    5.37
  -1   3   5   55.88    7.14
  -1   3   5   50.16    5.93
  -1   3   5   42.30    5.34
  -1   3   5   43.91    5.96
   0  -3  -5  314.63   16.11
   0  -3  -5  280.73   17.34
   0  -3  -5  293.30   16.00
   0   3   5  287.29   15.49
   0   3   5  287.37   16.59
   0   3   5  307.91   15.76
   0   3   5  285.46   17.25
   0   3   5  282.63   15.01
  -1  -3  -5   42.05    6.64
  -1  -3  -5   41.33    5.00
  -1  -3  -5   48.82    7.03
  -1  -3  -5   51.35    4.60
  -1  -3  -5   53.21    5.85
   1   3   5   56.06    5.80
   1   3   5   57.60    6.51
   1   3   5   60.75    7.54
   1   3   5   64.75    7.72
   1   3   5   61.48    6.13
  -2  -3  -5    4.84    4.13
  -2  -3  -5    0.88    2.39
  -2  -3  -5    2.76    4.57
  -2  -3  -5    0.83    3.26
   2   3   5    9.17    4.80
   2   3   5    4.12    2.61
   2   3   5    1.88    3.08
   2   3   5   13.11    4.35
  -3  -3  -5    2.09    4.15
  -3  -3  -5    0.29    4.37
   3   3   5   -1.69    2.42
   3   3   5   -1.17    3.58
  -4  -3  -5   74.34    8.97
  -4  -3  -5   72.10    9.96
  -4  -3  -5   82.40    8.84
  -4  -3  -5   80.52   10.25
   4   3   5   75.95    9.90
   4   3   5   73.34    7.95
  -5  -3  -5    9.14    5.30
  -5  -3  -5    3.38    3.84
  -5  -3  -5    5.93    4.75
  -5  -3  -5    9.17    4.51
   5   3   5    4.35    3.61
   5   3   5   10.52    5.51
  -6  -3  -5   28.62    8.08
  -6  -3  -5   37.47    7.29
  -6  -3  -5   17.49    7.00
   6   3   5   35.63    7.01
  -7  -3  -5    7.45    5.49
  -7  -3  -5   -1.16    5.44
   7   3   5   -0.82    3.51
  -8  -3  -5   21.75    7.46
  -8  -3  -5   20.64    8.13
   8   3   5   23.25    6.34
   8  -4  -5   13.92    7.04
  -8   4   5   22.55    7.11
  -8   4   5    3.36    6.46
   7  -4  -5   12.88    6.84
  -7   4   5    7.28    5.18
  -7   4   5    6.32    5.97
  -7   4   5    1.03    4.50
   6  -4  -5    2.55    3.48
   6  -4  -5    3.23    5.36
  -6   4   5   -1.57    4.07
  -6   4   5   -2.10    4.49
  -6   4   5    3.29    4.90
   5  -4  -5   10.54    4.25
   5  -4  -5   16.50    5.28
   5  -4  -5    0.38    2.62
   5  -4  -5    4.81    5.51
  -5   4   5    8.92    5.34
  -5   4   5    8.02    4.71
  -5   4   5    3.89    4.29
   4  -4  -5   21.47    5.01
   4  -4  -5   27.33    6.23
   4  -4  -5   31.82    6.86
  -4   4   5   16.82    5.80
  -4   4   5   25.95    6.02
  -4   4   5   12.59    4.90
  -4   4   5   27.60    6.22
   3  -4  -5   39.06    7.13
   3  -4  -5   35.20    6.32
   3  -4  -5   41.05    6.03
  -3   4   5   36.73    7.12
  -3   4   5   32.93    6.27
  -3   4   5   47.29    6.78
   2  -4  -5    7.02    4.69
   2  -4  -5    3.64    2.88
   2  -4  -5    7.93    3.65
   2  -4  -5    8.77    4.25
  -2   4   5    7.16    3.38
  -2   4   5    8.73    4.29
  -2   4   5   11.36    4.67
  -2   4   5    1.58    3.52
   1  -4  -5   22.43    4.52
   1  -4  -5   26.36    6.41
   1  -4  -5   26.46    5.35
  -1   4   5   31.85    5.10
  -1   4   5   22.68    5.04
  -1   4   5   26.00    4.50
  -1   4   5   24.81    4.82
  -1   4   5   23.14    6.13
   0  -4  -5    0.60    4.13
   0  -4  -5    2.07    2.06
   0  -4  -5   -1.26    3.21
   0  -4  -5    0.67    3.22
   0   4   5   -2.15    2.71
   0   4   5   -0.53    3.33
   0   4   5    0.06    3.10
   0   4   5   -0.92    2.95
   0   4   5   -0.96    4.17
  -1  -4  -5   26.18    5.38
  -1  -4  -5   23.35    3.16
  -1  -4  -5   29.50    5.84
  -1  -4  -5   23.35    6.20
   1   4   5   22.72    5.85
   1   4   5   27.69    4.82
   1   4   5   22.89    4.76
   1   4   5   23.95    4.73
  -2  -4  -5    2.22    3.76
  -2  -4  -5    4.78    4.53
  -2  -4  -5   -0.88    2.23
   2   4   5    3.32    3.17
   2   4   5    3.08    4.72
   2   4   5    3.77    2.36
   2   4   5    2.39    3.44
  -3  -4  -5   53.17    7.21
  -3  -4  -5   37.95    7.49
  -3  -4  -5   30.19    7.12
   3   4   5   50.77    8.28
   3   4   5   46.94    5.43
   3   4   5   46.83    6.74
  -4  -4  -5    8.94    4.85
  -4  -4  -5    0.38    4.88
  -4  -4  -5   24.43    6.28
  -4  -4  -5   15.76    5.03
   4   4   5   17.78    5.77
   4   4   5   21.45    4.46
  -5  -4  -5   10.55    4.60
  -5  -4  -5    3.23    3.58
  -5  -4  -5    1.00    4.75
  -5  -4  -5    2.75    5.05
   5   4   5    5.37    3.68
  -6  -4  -5    9.23    6.22
  -6  -4  -5   -0.60    3.64
  -6  -4  -5   -1.83    5.01
   6   4   5   13.72    4.77
  -7  -4  -5   12.45    7.08
  -7  -4  -5   10.45    6.16
   7   4   5   -1.19    3.62
  -8  -4  -5    2.02    5.45
  -8  -4  -5    8.30    5.99
   8   4   5   -1.30    3.94
  -8   5   5    7.50    4.69
  -8   5   5   -4.31    4.50
   7  -5  -5    9.73    6.36
  -7   5   5    6.50    5.75
  -7   5   5    4.28    5.73
   6  -5  -5    8.46    3.88
   6  -5  -5    4.23    5.57
  -6   5   5    3.59    4.82
  -6   5   5    8.63    5.46
  -6   5   5   -0.35    4.41
   5  -5  -5   43.39    7.28
   5  -5  -5   33.63    7.39
   5  -5  -5   44.53    9.01
  -5   5   5   27.87    6.55
  -5   5   5   30.14    7.25
  -5   5   5   28.09    7.52
   4  -5  -5    4.46    3.34
   4  -5  -5    9.52    4.18
   4  -5  -5    0.59    1.75
   4  -5  -5    4.66    5.22
  -4   5   5   14.42    5.74
  -4   5   5   10.74    4.83
  -4   5   5   16.03    5.16
   3  -5  -5   80.24    7.62
   3  -5  -5   76.18   10.25
   3  -5  -5   72.09    8.66
   3  -5  -5   62.13    8.60
  -3   5   5   71.43    9.89
  -3   5   5   67.11    7.60
  -3   5   5   59.93    8.35
   2  -5  -5   34.59    6.33
   2  -5  -5   28.26    5.51
   2  -5  -5   33.00    7.33
   2  -5  -5   29.19    5.43
   2  -5  -5   33.24    5.51
  -2   5   5   28.37    5.08
  -2   5   5   22.51    6.27
  -2   5   5   29.85    5.89
  -2   5   5   26.42    5.54
   1  -5  -5    4.41    3.26
   1  -5  -5    0.90    4.50
   1  -5  -5    0.41    3.63
   1  -5  -5    3.55    3.18
  -1   5   5    1.38    3.48
  -1   5   5   14.37    3.99
  -1   5   5    4.63    3.59
  -1   5   5    7.76    4.55
   0  -5  -5  102.13   10.37
   0  -5  -5   95.36    8.59
   0  -5  -5   94.96    8.48
   0  -5  -5   86.56    8.11
   0   5   5   91.11    8.02
   0   5   5   79.56    8.15
   0   5   5   98.98   10.96
   0   5   5   84.70    7.85
  -1  -5  -5    4.50    3.22
  -1  -5  -5    4.76    2.00
  -1  -5  -5    8.76    4.75
  -1  -5  -5    4.97    4.65
  -1  -5  -5    3.80    4.97
   1   5   5    5.49    3.72
   1   5   5    2.44    3.46
   1   5   5    2.92    5.31
  -2  -5  -5   35.48    6.50
  -2  -5  -5   12.02    5.67
  -2  -5  -5   32.96    7.35
   2   5   5   38.84    6.21
   2   5   5   24.86    5.77
   2   5   5   36.26    7.45
   2   5   5   34.82    4.22
  -3  -5  -5   77.81   10.64
  -3  -5  -5   87.10   10.03
   3   5   5   88.56   11.09
   3   5   5   57.15    7.83
   3   5   5   74.10    6.44
  -4  -5  -5   13.59    5.49
  -4  -5  -5    7.44    5.53
  -4  -5  -5    9.38    4.31
  -4  -5  -5    5.12    5.40
   4   5   5    8.76    3.35
   4   5   5    6.35    4.92
   4   5   5   11.24    4.60
  -5  -5  -5   10.85    6.57
  -5  -5  -5   34.74    7.67
  -5  -5  -5   38.09    6.98
  -5  -5  -5   28.84    6.49
  -5  -5  -5   42.66    8.92
   5   5   5   34.57    5.98
   5   5   5   35.85    7.10
  -6  -5  -5    8.53    6.38
  -6  -5  -5    5.88    5.59
  -6  -5  -5    6.87    4.93
  -6  -5  -5   -2.94    4.82
   6   5   5    2.13    3.48
  -7  -5  -5    3.66    5.86
  -7  -5  -5    4.58    5.93
  -7  -5  -5   -5.40    4.76
   7   5   5   19.14    5.37
  -8  -5  -5   -0.90    5.97
  -8  -5  -5    2.87    5.72
   8   5   5    6.88    3.49
  -8   6   5   -0.58    5.98
  -8   6   5    4.05    4.62
   7  -6  -5    8.99    6.77
  -7   6   5    5.19    5.84
  -7   6   5    5.62    5.06
   6  -6  -5   -0.80    4.98
   6  -6  -5    4.34    3.08
  -6   6   5   -6.61    4.33
  -6   6   5    4.83    5.07
  -6   6   5    3.81    4.90
   5  -6  -5   -1.24    3.12
   5  -6  -5    9.15    3.86
   5  -6  -5   -6.09    3.76
   5  -6  -5    2.88    3.97
  -5   6   5    4.57    4.79
  -5   6   5    5.95    5.08
   4  -6  -5   -7.36    2.26
   4  -6  -5   -2.11    4.46
   4  -6  -5    7.75    4.14
   4  -6  -5   -4.10    3.25
  -4   6   5   -1.92    3.96
  -4   6   5    2.79    4.08
   3  -6  -5    2.69    3.58
   3  -6  -5   23.78    6.00
   3  -6  -5   18.05    4.67
   3  -6  -5   16.07    6.45
   3  -6  -5   18.41    4.77
  -3   6   5   22.01    6.04
  -3   6   5    8.99    5.43
  -3   6   5    6.45    4.46
   2  -6  -5   37.14    5.90
   2  -6  -5   25.65    5.74
   2  -6  -5   38.94    6.90
   2  -6  -5   33.20    7.42
   2  -6  -5   31.77    5.57
  -2   6   5   37.51    7.38
  -2   6   5   30.18    6.24
  -2   6   5   34.11    6.37
  -2   6   5   36.93    5.94
   1  -6  -5   60.88    9.31
   1  -6  -5   37.91    6.60
   1  -6  -5   53.79    7.49
  -1   6   5   41.96    6.32
  -1   6   5   35.73    6.67
  -1   6   5   50.31    7.02
  -1   6   5   43.90    8.00
   0  -6  -5    5.79    5.15
   0  -6  -5    1.85    3.91
   0  -6  -5    2.25    3.55
   0  -6  -5   -1.59    3.79
   0   6   5    7.26    3.96
   0   6   5    6.37    3.54
   0   6   5    8.53    4.20
   0   6   5    2.94    5.00
  -1  -6  -5   50.98    7.13
  -1  -6  -5   47.48    7.69
  -1  -6  -5   40.28    3.95
  -1  -6  -5   31.41    7.70
   1   6   5   50.89    7.36
   1   6   5   56.56    9.47
   1   6   5   51.51    7.24
  -2  -6  -5   23.01    6.33
  -2  -6  -5   23.33    7.39
  -2  -6  -5   35.83    6.04
  -2  -6  -5    2.99    4.87
   2   6   5   24.99    5.52
   2   6   5   22.95    5.71
   2   6   5   42.82    8.27
  -3  -6  -5    6.54    5.30
  -3  -6  -5   17.18    5.98
  -3  -6  -5   14.42    6.19
   3   6   5   16.03    3.38
   3   6   5   14.31    5.17
   3   6   5   19.16    6.13
   3   6   5    4.44    4.13
  -4  -6  -5    2.89    5.44
  -4  -6  -5    4.00    4.71
  -4  -6  -5    2.40    4.58
   4   6   5    0.87    2.51
   4   6   5    3.25    3.50
  -5  -6  -5    7.59    4.31
  -5  -6  -5    7.83    6.34
  -5  -6  -5    0.44    4.65
  -5  -6  -5    1.12    4.59
   5   6   5    2.09    3.38
   5   6   5    3.18    2.99
  -6  -6  -5    3.65    5.80
  -6  -6  -5    8.51    6.76
  -6  -6  -5    0.79    4.47
  -6  -6  -5   -6.78    3.98
   6   6   5    6.01    3.52
  -7  -6  -5   14.44    7.76
  -7  -6  -5   -1.64    5.35
  -7  -6  -5    2.75    5.75
   7   6   5    9.26    3.69
  -8  -6  -5    5.05    6.75
  -8  -6  -5    3.02    6.38
  -7   7   5    3.62    5.82
  -7   7   5    8.02    4.84
   6  -7  -5    1.64    5.15
   6  -7  -5    7.64    3.76
  -6   7   5   -1.86    5.01
  -6   7   5    6.94    4.82
   5  -7  -5   -4.28    4.45
   5  -7  -5    4.05    3.44
  -5   7   5   -0.03    4.11
  -5   7   5   10.81    5.52
   4  -7  -5    3.62    3.39
   4  -7  -5    0.50    3.08
   4  -7  -5   -7.50    3.05
   4  -7  -5   -0.18    5.09
  -4   7   5    5.87    4.76
  -4   7   5   -3.80    3.99
   3  -7  -5    4.78    3.15
   3  -7  -5    0.58    4.79
   3  -7  -5   -3.23    2.84
   3  -7  -5    3.49    4.06
   3  -7  -5   -0.54    2.88
  -3   7   5   -2.14    2.50
  -3   7   5   -1.24    3.89
  -3   7   5   -1.26    3.25
   2  -7  -5   -1.36    3.10
   2  -7  -5   -0.50    3.32
   2  -7  -5    1.90    4.71
   2  -7  -5   -0.80    3.07
  -2   7   5   -0.68    3.88
  -2   7   5    0.79    2.97
  -2   7   5   -1.82    3.73
   1  -7  -5    5.60    4.15
   1  -7  -5    1.65    3.21
   1  -7  -5    2.07    5.09
  -1   7   5    3.81    3.25
  -1   7   5    5.24    5.22
  -1   7   5    1.09    3.32
  -1   7   5   -1.89    3.46
   0  -7  -5    6.46    3.80
   0  -7  -5    3.83    5.15
   0  -7  -5    5.52    4.40
   0  -7  -5    1.07    3.34
   0   7   5   -1.66    3.15
   0   7   5    1.10    3.81
   0   7   5    0.07    4.74
   0   7   5    6.11    3.73
  -1  -7  -5   -0.86    4.07
  -1  -7  -5    3.07    4.45
  -1  -7  -5    2.24    1.47
  -1  -7  -5   -1.08    2.88
   1   7   5    3.51    4.04
   1   7   5    2.93    3.58
   1   7   5    2.55    3.31
   1   7   5   -3.47    4.35
  -2  -7  -5    2.21    3.19
  -2  -7  -5    0.60    4.60
  -2  -7  -5    2.16    5.01
  -2  -7  -5   -0.17    4.34
   2   7   5    0.94    2.90
   2   7   5    2.58    3.45
  -3  -7  -5   -2.23    4.55
  -3  -7  -5   -2.10    4.21
  -3  -7  -5    7.88    5.48
   3   7   5   -0.97    3.81
   3   7   5    3.87    3.80
  -4  -7  -5    4.84    5.61
  -4  -7  -5   -0.35    5.21
  -4  -7  -5   -7.36    3.84
   4   7   5   -3.64    3.92
   4   7   5   -3.54    2.55
   4   7   5    0.11    2.42
  -5  -7  -5    2.84    4.08
  -5  -7  -5    9.96    5.62
  -5  -7  -5    4.47    6.44
  -5  -7  -5    4.33    6.04
   5   7   5    5.58    3.15
  -6  -7  -5   16.00    6.60
  -6  -7  -5    0.02    5.70
  -6  -7  -5    3.35    6.22
   6   7   5    2.29    2.81
  -7  -7  -5   -5.85    5.18
  -7  -7  -5    5.32    7.32
  -7   8   5   32.15    7.82
  -7   8   5   19.95    7.03
   6  -8  -5    1.21    5.48
  -6   8   5    1.29    5.15
  -6   8   5    0.25    4.53
   5  -8  -5   13.75    4.15
   5  -8  -5   -3.52    4.99
  -5   8   5    7.11    5.20
  -5   8   5    7.77    5.25
   4  -8  -5   21.43    6.06
   4  -8  -5   13.18    6.60
   4  -8  -5   12.55    4.26
  -4   8   5   11.63    5.86
  -4   8   5    1.07    4.67
   3  -8  -5   10.07    3.92
   3  -8  -5    8.25    3.98
   3  -8  -5    8.55    4.43
   3  -8  -5   -1.75    4.38
  -3   8   5    3.21    4.19
  -3   8   5    2.11    2.85
  -3   8   5    9.56    5.11
   2  -8  -5    6.24    4.06
   2  -8  -5    5.12    3.81
   2  -8  -5   10.97    5.72
   2  -8  -5   14.38    5.07
  -2   8   5    9.14    5.01
  -2   8   5    9.49    3.91
  -2   8   5    8.17    4.87
   1  -8  -5    5.51    3.68
   1  -8  -5   11.44    6.08
   1  -8  -5    2.90    3.87
  -1   8   5    0.53    3.83
  -1   8   5    7.13    4.04
  -1   8   5    1.80    3.18
   0  -8  -5   24.57    6.65
   0  -8  -5   18.55    6.65
   0  -8  -5   29.12    6.22
   0  -8  -5   23.11    5.91
   0   8   5   21.71    5.98
   0   8   5   19.13    5.13
   0   8   5   21.52    5.63
  -1  -8  -5   -3.79    4.63
  -1  -8  -5    0.45    4.59
  -1  -8  -5    2.19    3.57
   1   8   5   -5.10    2.93
   1   8   5    1.48    4.02
   1   8   5    0.45    3.00
  -2  -8  -5   -3.82    4.89
  -2  -8  -5    4.64    5.33
  -2  -8  -5    6.64    4.08
   2   8   5    6.46    3.82
   2   8   5    5.00    4.73
  -3  -8  -5    2.86    5.51
  -3  -8  -5   -3.10    4.82
  -3  -8  -5    2.40    4.79
   3   8   5    3.93    4.41
   3   8   5    0.78    2.98
  -4  -8  -5   16.49    7.09
  -4  -8  -5   11.58    6.44
  -4  -8  -5    6.33    5.70
   4   8   5   17.56    6.55
  -5  -8  -5   10.97    4.82
  -5  -8  -5    7.92    6.62
  -5  -8  -5   10.55    6.94
  -5  -8  -5    4.24    6.62
   5   8   5   19.57    6.51
   5   8   5    7.80    2.99
  -6  -8  -5    5.98    7.19
  -6  -8  -5   -7.50    4.44
  -6  -8  -5    8.64    6.54
   6   8   5    5.73    4.47
  -7  -8  -5    9.89    6.95
  -7  -8  -5   23.05    8.71
  -6   9   5   19.39    6.31
  -6   9   5    9.32    6.05
   5  -9  -5   17.44    7.31
  -5   9   5    7.20    4.86
  -5   9   5    8.59    5.99
   4  -9  -5   44.61    6.53
   4  -9  -5   27.71    8.07
  -4   9   5   33.11    7.93
  -4   9   5   35.03    7.82
   3  -9  -5   -1.72    4.99
   3  -9  -5    1.35    2.92
   3  -9  -5    4.88    4.64
  -3   9   5    1.81    4.58
  -3   9   5    1.87    4.39
   2  -9  -5    1.77    3.91
   2  -9  -5    5.13    3.07
   2  -9  -5    2.46    5.84
   2  -9  -5    6.68    4.08
  -2   9   5    1.49    4.64
  -2   9   5    3.58    4.80
  -2   9   5    6.33    3.59
   1  -9  -5    5.06    5.81
   1  -9  -5   -0.84    3.10
   1  -9  -5    6.45    4.34
  -1   9   5    4.90    3.65
  -1   9   5   11.91    5.24
  -1   9   5    2.22    3.99
   0  -9  -5   20.35    5.67
   0  -9  -5   11.98    2.41
   0  -9  -5    5.98    5.71
   0  -9  -5   28.48    7.47
   0  -9  -5   18.71    5.50
   0   9   5   17.91    5.74
   0   9   5   10.24    4.77
   0   9   5    9.74    4.21
  -1  -9  -5    4.08    3.61
  -1  -9  -5    1.42    4.98
  -1  -9  -5    2.77    5.12
   1   9   5    8.62    4.85
   1   9   5   -6.08    3.28
   1   9   5    5.94    3.30
  -2  -9  -5   12.01    4.40
  -2  -9  -5    3.75    5.59
  -2  -9  -5    8.61    6.54
   2   9   5    2.61    4.14
   2   9   5    4.26    3.38
  -3  -9  -5    1.39    5.85
  -3  -9  -5    3.84    5.88
   3   9   5    2.48    4.36
  -4  -9  -5   48.06    7.97
  -4  -9  -5   34.37    9.20
  -4  -9  -5   26.56    8.77
   4   9   5   40.21    8.72
  -5  -9  -5   -1.49    5.73
  -5  -9  -5   14.04    7.60
  -5  -9  -5   14.58    5.49
  -5  -9  -5   17.12    7.50
   5   9   5    2.99    4.68
  -6  -9  -5   23.17    8.75
  -6  -9  -5    7.79    6.92
   6   9   5   19.35    6.52
  -5  10   5    1.73    4.21
  -5  10   5   -1.23    4.61
   4 -10  -5    5.94    5.93
  -4  10   5    7.01    4.68
  -4  10   5   -2.87    4.24
   3 -10  -5    4.95    5.66
  -3  10   5   16.20    5.94
  -3  10   5    4.96    5.12
   2 -10  -5   23.28    7.61
   2 -10  -5   19.81    6.07
  -2  10   5   10.73    5.77
  -2  10   5   20.74    6.56
   1 -10  -5   18.35    4.30
   1 -10  -5   18.13    7.37
   1 -10  -5   22.77    6.09
  -1  10   5   25.25    6.68
  -1  10   5   14.06    5.94
   0 -10  -5    7.42    5.92
   0 -10  -5   -1.46    2.83
   0 -10  -5   -0.23    5.31
   0 -10  -5    6.62    4.42
   0  10   5    3.86    4.28
   0  10   5    7.88    4.84
  -1 -10  -5   14.44    7.18
  -1 -10  -5   10.72    6.10
   1  10   5    2.69    4.12
   1  10   5    7.85    5.33
  -2 -10  -5    6.30    6.35
  -2 -10  -5   10.12    6.72
   2  10   5   21.74    6.37
   2  10   5   12.82    5.82
  -3 -10  -5    9.03    6.29
  -3 -10  -5    9.60    7.04
   3  10   5   11.00    5.51
  -4 -10  -5   12.56    7.35
  -4 -10  -5    5.97    4.06
  -4 -10  -5   13.43    6.46
   4  10   5    3.31    5.09
  -5 -10  -5   -5.06    5.34
  -5 -10  -5    5.54    6.50
   5  10   5    9.21    5.13
  -4  11   5    5.11    5.09
  -4  11   5    7.47    4.73
   3 -11  -5    2.04    5.81
  -3  11   5    7.05    4.52
  -3  11   5    6.71    5.21
   2 -11  -5    5.24    5.35
  -2  11   5    9.57    5.30
  -2  11   5    7.86    5.10
   1 -11  -5    2.54    5.94
  -1  11   5   -0.32    3.86
  -1  11   5    1.46    4.26
   0 -11  -5   19.07    7.38
   0 -11  -5    1.11    5.54
   0  11   5    5.91    4.76
   0  11   5   21.08    6.17
  -1 -11  -5   -2.35    4.93
  -1 -11  -5    4.17    5.54
   1  11   5    6.39    4.41
   1  11   5    4.82    4.94
  -2 -11  -5    9.94    6.66
  -2 -11  -5    3.13    5.19
   2  11   5   15.87    6.34
   2  11   5   14.45    5.78
  -3 -11  -5   12.44    6.86
  -3 -11  -5    4.43    6.08
   3  11   5   -0.50    3.99
  -4 -11  -5   16.01    7.84
   4  11   5   10.75    4.96
  -3  12   5   10.50    5.00
  -2  12   5    3.64    4.86
  -2  12   5   12.48    5.02
   1 -12  -5    4.38    6.24
  -1  12   5    2.48    4.03
  -1  12   5    6.72    5.11
   0 -12  -5   -6.46    4.00
   0 -12  -5   -1.63    5.78
   0  12   5    8.48    5.04
   0  12   5    6.66    4.33
  -1 -12  -5    9.18    6.88
  -1 -12  -5   -2.54    5.88
   1  12   5    7.65    4.61
   1  12   5    0.47    3.84
  -2 -12  -5    8.33    6.80
   2  12   5    4.53    4.49
   2  12   5    5.71    5.04
  -3 -12  -5   -3.03    5.80
   3  12   5   -2.85    4.25
   3  12   5    2.59    4.34
   0 -13  -5    0.58    5.21
   0  13   5    4.74    4.36
  -3 -12   6    0.29    7.10
  -2 -12   6    6.92    4.90
  -2 -12   6    2.51    6.85
  -1 -12   6    1.89    3.91
  -1 -12   6   -0.94    6.03
   0 -12   6    6.52    4.54
   0 -12   6   -9.55    4.85
   1 -12   6    4.31    4.46
   2 -12   6    1.02    4.16
   3 -12   6   15.88    5.56
  -4 -11   6    0.65    4.79
  -4 -11   6   -7.99    6.08
  -3 -11   6    4.41    6.79
  -3 -11   6   14.25    5.54
  -2 -11   6   -4.03    6.50
  -2 -11   6   11.18    5.26
  -1 -11   6   19.54    5.49
  -1 -11   6   34.35    7.94
  -1 -11   6   47.66   10.63
   0 -11   6   17.55    6.23
   0 -11   6   10.81    7.63
   0 -11   6    6.58    3.75
   1 -11   6   33.81    7.52
   1 -11   6   24.43    6.05
   2 -11   6    6.92    4.21
   2 -11   6   -1.65    4.10
   3 -11   6    6.71    4.94
   4 -11   6   -0.39    4.12
  -5 -10   6    9.68    8.39
  -5 -10   6    9.62    5.48
  -4 -10   6   21.86    7.32
  -4 -10   6   12.15    8.03
   3  10  -6    5.24    4.38
  -3 -10   6   16.82    7.87
  -3 -10   6   -6.67    3.77
   2  10  -6   -1.77    3.29
  -2 -10   6   18.94    8.26
  -2 -10   6   -3.97    4.03
   1  10  -6   22.31    5.60
  -1 -10   6   11.22    4.30
  -1 -10   6    9.43    5.71
  -1 -10   6    8.32    6.77
   0  10  -6    8.34    4.43
   0  10  -6    5.39    3.89
   0 -10   6    3.80    3.80
   0 -10   6   13.44    5.95
   0 -10   6    5.29    6.37
  -1  10  -6   11.74    4.64
  -1  10  -6    8.63    4.49
   1 -10   6   11.37    5.19
   1 -10   6   18.87    6.08
  -2  10  -6    8.33    4.13
  -2  10  -6    6.06    3.84
   2 -10   6    4.13    2.47
   2 -10   6    3.74    3.69
   2 -10   6    4.97    4.78
  -3  10  -6   10.88    4.42
   3 -10   6    7.58    4.05
   3 -10   6    7.10    3.28
   3 -10   6    9.88    5.06
   4 -10   6   10.91    5.42
   4 -10   6   22.50    5.55
   5 -10   6    6.85    4.02
   5 -10   6    4.31    4.97
  -6  -9   6    8.77    8.03
   5   9  -6    1.58    4.64
  -5  -9   6    4.73    5.10
  -5  -9   6   -3.82    6.47
  -5  -9   6    1.64    3.87
   4   9  -6    0.74    3.72
  -4  -9   6    0.49    6.21
  -4  -9   6    5.93    5.58
  -4  -9   6    4.97    3.69
   3   9  -6    6.51    4.50
  -3  -9   6   14.75    7.83
  -3  -9   6    2.46    5.10
  -3  -9   6    4.54    3.16
   2   9  -6   18.14    5.55
  -2  -9   6   11.67    6.91
  -2  -9   6   19.74    3.78
  -2  -9   6    8.36    5.48
   1   9  -6    1.92    3.84
  -1  -9   6   11.40    6.82
  -1  -9   6   11.40    4.31
  -1  -9   6   10.08    2.25
  -1  -9   6   -3.60    4.07
   0   9  -6   10.03    4.16
   0   9  -6    9.96    4.40
   0  -9   6   17.33    7.07
   0  -9   6   16.62    5.91
   0  -9   6   12.10    4.85
  -1   9  -6   13.16    4.53
  -1   9  -6    2.30    3.71
   1  -9   6    9.63    3.92
   1  -9   6    7.80    6.55
   1  -9   6    5.51    4.16
   1  -9   6    6.36    2.18
   1  -9   6   -0.85    4.64
  -2   9  -6   11.42    4.98
  -2   9  -6   17.81    5.35
   2  -9   6   14.87    4.36
   2  -9   6    5.61    3.96
   2  -9   6   14.59    5.71
   2  -9   6   17.11    4.08
  -3   9  -6   12.49    4.61
  -3   9  -6    5.98    4.24
   3  -9   6    0.44    3.17
   3  -9   6    7.91    4.12
   3  -9   6    9.54    5.16
  -4   9  -6   -1.21    3.63
  -4   9  -6    4.21    3.84
   4  -9   6   10.16    4.44
   4  -9   6   -3.26    4.18
   4  -9   6    2.53    3.41
  -5   9  -6    8.61    4.70
   5  -9   6    4.13    4.58
   5  -9   6    3.83    4.03
   6  -9   6    2.25    3.58
  -7  -8   6    3.15    5.19
  -7  -8   6    3.28    6.94
  -6  -8   6   23.55    7.62
  -6  -8   6    6.63    5.18
  -6  -8   6   25.89    9.23
  -5  -8   6   13.11    6.24
  -5  -8   6    6.22    6.87
  -5  -8   6   12.80    5.59
  -5  -8   6    8.32    4.60
  -4  -8   6    3.19    3.18
  -4  -8   6   -1.14    5.52
  -4  -8   6   -2.63    3.31
  -4  -8   6   -3.75    4.36
   3   8  -6    1.08    3.81
  -3  -8   6    3.92    3.27
  -3  -8   6   -2.01    4.33
  -3  -8   6    5.81    3.63
  -3  -8   6    2.57    5.78
   2   8  -6   12.13    4.45
  -2  -8   6    3.85    4.62
  -2  -8   6    5.35    3.01
  -2  -8   6    1.55    5.79
   1   8  -6   18.84    4.96
  -1  -8   6   14.46    4.66
  -1  -8   6   24.59    3.30
  -1  -8   6   29.03    6.52
  -1  -8   6   23.18    7.74
   0   8  -6    7.41    4.01
   0  -8   6    1.14    3.17
   0  -8   6    9.19    5.70
   0  -8   6   10.88    4.75
  -1   8  -6   22.97    5.11
  -1   8  -6   21.69    5.06
   1  -8   6   20.32    3.43
   1  -8   6   26.85    7.51
   1  -8   6   28.54    6.27
   1  -8   6   25.54    4.99
   1  -8   6   20.55    5.21
  -2   8  -6   11.94    4.37
  -2   8  -6    5.00    3.65
   2  -8   6   12.97    4.82
   2  -8   6    7.23    3.33
   2  -8   6    7.67    4.08
   2  -8   6    8.97    3.99
  -3   8  -6    3.15    4.35
  -3   8  -6    6.59    4.05
   3  -8   6    7.28    4.63
   3  -8   6   -2.50    3.51
   3  -8   6    3.28    3.16
   3  -8   6    0.51    3.28
  -4   8  -6   -1.33    3.60
  -4   8  -6    2.82    4.03
   4  -8   6    4.80    3.89
   4  -8   6   -1.09    3.63
   4  -8   6   -6.02    3.28
  -5   8  -6   -0.07    3.84
  -5   8  -6    7.98    4.97
   5  -8   6    9.09    4.85
   5  -8   6    6.18    3.44
   5  -8   6   11.51    5.27
  -6   8  -6   34.19    7.65
  -6   8  -6   26.12    6.82
   6  -8   6   28.93    7.01
   6  -8   6   23.54    6.97
   7  -8   6    0.47    3.59
  -7  -7   6    6.59    6.54
  -7  -7   6    0.31    5.54
   6   7  -6   20.73    4.66
  -6  -7   6   21.07    7.30
  -6  -7   6   22.75    8.20
  -6  -7   6   10.98    6.04
  -6  -7   6    5.64    4.94
   5   7  -6    5.01    2.74
  -5  -7   6    3.56    4.77
  -5  -7   6   10.51    5.64
  -5  -7   6   10.50    4.14
  -5  -7   6    2.78    3.91
  -5  -7   6    4.47    6.03
   4   7  -6    4.47    2.29
  -4  -7   6   -2.10    4.73
  -4  -7   6    6.66    3.71
  -4  -7   6    8.01    4.45
  -4  -7   6    5.08    3.90
  -4  -7   6   -6.17    4.62
  -3  -7   6   32.18    5.94
  -3  -7   6   28.58    7.90
  -3  -7   6   30.93    7.30
  -3  -7   6   34.32    5.68
   2   7  -6    1.36    3.21
   2   7  -6   -1.21    4.00
  -2  -7   6    2.17    4.29
  -2  -7   6   -0.43    4.90
  -2  -7   6   -3.11    2.22
   1   7  -6    4.24    3.47
   1   7  -6   11.57    5.12
  -1  -7   6    8.00    2.31
  -1  -7   6    8.28    3.84
  -1  -7   6    9.21    4.75
  -1  -7   6   12.11    5.89
   0   7  -6   63.66    9.26
   0   7  -6   65.97    7.60
   0  -7   6   70.67    7.97
   0  -7   6   69.87   10.07
   0  -7   6   58.48    8.19
  -1   7  -6   17.31    5.42
  -1   7  -6    9.11    3.78
  -1   7  -6    4.09    3.13
   1  -7   6   16.70    4.13
   1  -7   6    4.29    4.27
   1  -7   6    4.69    3.44
   1  -7   6    7.53    2.57
   1  -7   6    6.37    5.04
  -2   7  -6    3.77    4.45
  -2   7  -6    0.89    3.41
  -2   7  -6    5.21    3.43
   2  -7   6   -0.81    2.68
   2  -7   6   -1.77    2.92
   2  -7   6    2.05    3.91
   2  -7   6    2.20    3.24
  -3   7  -6   23.97    5.62
  -3   7  -6   36.51    6.78
   3  -7   6   39.01    6.50
   3  -7   6   34.58    6.76
   3  -7   6   28.41    5.76
   3  -7   6   33.09    6.19
  -4   7  -6    4.58    4.02
  -4   7  -6    5.40    4.17
   4  -7   6    5.26    4.58
   4  -7   6    0.19    3.63
   4  -7   6    2.67    3.19
   4  -7   6    9.86    4.33
  -5   7  -6   22.27    6.98
  -5   7  -6   14.17    5.10
  -5   7  -6   16.67    4.54
   5  -7   6    4.48    4.71
   5  -7   6   10.02    4.81
   5  -7   6    6.68    3.36
  -6   7  -6   19.46    6.31
  -6   7  -6   20.96    5.34
  -6   7  -6   12.97    6.07
   6  -7   6   21.78    6.77
   6  -7   6   21.89    6.58
  -7   7  -6   21.38    6.05
  -7   7  -6   10.19    5.40
   7  -7   6    8.60    5.23
  -8  -6   6    2.70    6.22
  -8  -6   6   -2.37    4.91
  -7  -6   6    4.71    6.16
  -7  -6   6   -1.38    5.74
  -7  -6   6   -5.32    4.17
  -6  -6   6   12.24    7.25
  -6  -6   6   13.49    5.89
  -6  -6   6    2.22    5.67
  -6  -6   6   13.99    5.53
  -5  -6   6   21.84    7.22
  -5  -6   6   32.24    6.60
  -5  -6   6   21.81    5.94
  -5  -6   6    4.10    4.94
  -5  -6   6   17.45    6.26
  -4  -6   6   50.52    9.22
  -4  -6   6   56.22    7.75
  -4  -6   6   38.12    7.00
  -4  -6   6   41.82    8.32
   3   6  -6   22.02    4.83
   3   6  -6   28.58    6.82
  -3  -6   6   15.39    4.45
  -3  -6   6   23.66    6.85
  -3  -6   6   25.04    6.40
  -3  -6   6   24.96    5.41
  -3  -6   6   19.02    4.42
   2   6  -6   46.74    7.50
   2   6  -6   41.76    5.65
  -2  -6   6   32.30    6.70
  -2  -6   6   33.87    4.82
  -2  -6   6   40.81    7.86
  -2  -6   6   40.68    5.87
   1   6  -6    0.29    2.24
   1   6  -6    4.80    3.29
   1   6  -6   -3.60    3.39
  -1  -6   6    0.76    2.68
  -1  -6   6   -3.32    4.36
  -1  -6   6   -0.77    1.89
  -1  -6   6    0.11    3.99
   0   6  -6   87.94    9.62
   0   6  -6   65.83    6.77
   0  -6   6   74.10    7.56
   0  -6   6   69.73    4.71
   0  -6   6   82.24   10.20
   0  -6   6   74.69    7.07
  -1   6  -6    1.47    3.85
  -1   6  -6   -1.15    2.24
  -1   6  -6   -0.42    2.84
   1  -6   6   -2.07    4.06
   1  -6   6    3.55    2.89
   1  -6   6    1.29    2.15
   1  -6   6    1.66    3.85
   1  -6   6    1.57    2.85
  -2   6  -6   31.79    5.69
  -2   6  -6   32.99    5.33
  -2   6  -6   32.53    6.42
   2  -6   6   36.30    5.59
   2  -6   6   35.02    5.52
   2  -6   6   30.91    5.68
   2  -6   6   35.31    5.58
  -3   6  -6   23.20    3.90
  -3   6  -6   19.88    5.09
  -3   6  -6   23.53    5.43
  -3   6  -6   21.52    5.56
   3  -6   6   30.13    5.50
   3  -6   6   22.01    5.23
   3  -6   6   21.40    5.16
   3  -6   6   18.99    5.41
  -4   6  -6   44.50    7.52
  -4   6  -6   56.59    8.16
  -4   6  -6   59.65    6.90
   4  -6   6   48.50    7.66
   4  -6   6   54.22    7.75
   4  -6   6   52.89    8.09
   4  -6   6   51.89    5.54
  -5   6  -6   10.89    5.16
  -5   6  -6   10.88    4.39
  -5   6  -6   11.12    5.47
   5  -6   6   17.63    6.06
   5  -6   6   17.21    5.09
   5  -6   6   18.69    5.25
  -6   6  -6   14.12    5.71
  -6   6  -6   16.73    5.29
  -6   6  -6    7.80    5.78
   6  -6   6   15.12    5.66
  -7   6  -6    5.71    4.80
  -7   6  -6    3.77    4.32
  -7   6  -6   14.18    4.45
   7  -6   6    5.74    4.29
   7  -6   6   19.95    6.61
  -8   6  -6    8.94    6.26
  -8  -5   6    5.83    6.41
  -8  -5   6    3.03    6.84
  -7  -5   6    8.99    5.39
  -7  -5   6   -0.51    5.73
  -7  -5   6    9.40    6.23
  -6  -5   6   39.71    7.69
  -6  -5   6   30.84    7.75
  -6  -5   6   45.39    8.30
  -6  -5   6   29.12    8.47
  -5  -5   6   17.54    6.03
  -5  -5   6   24.89    6.75
  -5  -5   6   27.88    6.27
  -5  -5   6   33.32    6.85
  -5  -5   6   35.21    8.17
   4   5  -6   -1.75    2.70
  -4  -5   6    2.49    4.24
  -4  -5   6    0.92    3.44
  -4  -5   6   -0.65    4.16
  -4  -5   6   -0.38    3.30
  -4  -5   6   -0.72    3.96
   3   5  -6  115.55    8.81
   3   5  -6  114.07   10.57
  -3  -5   6  106.60    8.62
  -3  -5   6  104.59    9.75
  -3  -5   6  118.49    9.31
  -3  -5   6  112.89   10.76
  -3  -5   6   94.53    8.47
   2   5  -6    2.39    3.72
   2   5  -6    0.36    2.21
  -2  -5   6    1.39    3.97
  -2  -5   6    8.18    4.82
  -2  -5   6   -0.09    2.62
  -2  -5   6    0.94    2.85
   1   5  -6  141.98   10.33
   1   5  -6  130.51    9.07
   1   5  -6  135.15    8.44
  -1  -5   6  123.75    7.14
  -1  -5   6  124.92    9.48
  -1  -5   6  111.63   10.95
  -1  -5   6  112.91    8.15
   0   5  -6   12.57    3.54
   0   5  -6    9.30    4.55
   0   5  -6   14.21    2.93
   0  -5   6   15.86    5.40
   0  -5   6   19.16    4.59
   0  -5   6   15.24    3.65
   0  -5   6   13.46    2.34
  -1   5  -6  136.80   10.23
  -1   5  -6  126.40    8.89
  -1   5  -6  129.30    8.81
   1  -5   6  150.47   11.20
   1  -5   6  139.21    8.41
   1  -5   6  121.21    8.61
   1  -5   6  132.84    9.55
   1  -5   6  117.04    8.60
  -2   5  -6    0.65    2.73
  -2   5  -6   -1.58    1.92
  -2   5  -6    1.48    3.12
  -2   5  -6   -2.64    3.11
   2  -5   6    0.13    3.41
   2  -5   6   -0.93    2.64
   2  -5   6    0.37    2.74
   2  -5   6   -1.64    2.45
  -3   5  -6  130.16    8.06
  -3   5  -6  108.85    9.49
  -3   5  -6   99.63    9.62
  -3   5  -6  114.43    9.45
   3  -5   6  118.27    8.04
   3  -5   6  106.99    9.08
   3  -5   6  115.65    9.21
   3  -5   6  121.42    9.82
  -4   5  -6    4.34    3.66
  -4   5  -6   10.18    3.61
  -4   5  -6   -4.75    3.37
   4  -5   6    6.41    4.31
   4  -5   6    8.18    4.07
   4  -5   6   -0.83    2.97
  -5   5  -6   41.28    7.59
  -5   5  -6   32.61    5.88
  -5   5  -6   25.87    6.66
   5  -5   6   31.72    5.44
   5  -5   6   34.76    6.63
   5  -5   6   28.67    6.10
   5  -5   6   34.70    6.91
  -6   5  -6   37.75    8.13
  -6   5  -6   46.49    7.37
  -6   5  -6   41.19    8.42
   6  -5   6   33.55    6.91
   6  -5   6   35.04    7.96
   6  -5   6   33.39    6.69
  -7   5  -6    4.96    4.52
  -7   5  -6    7.55    5.51
  -7   5  -6    4.47    4.07
   7  -5   6    3.82    4.88
   7  -5   6   -4.18    3.51
  -8   5  -6   12.01    6.34
  -8   5  -6   23.70    7.35
  -8  -4   6   -1.58    6.02
  -8  -4   6    0.30    6.35
  -7  -4   6    0.96    5.41
  -7  -4   6    4.47    4.93
  -7  -4   6   13.27    6.75
  -6  -4   6   23.87    6.78
  -6  -4   6   17.82    5.78
  -6  -4   6   15.20    6.20
  -6  -4   6   29.46    7.97
  -6  -4   6   16.57    5.73
  -5  -4   6    7.32    5.08
  -5  -4   6   24.31    6.92
  -5  -4   6   22.12    5.69
  -5  -4   6   23.66    6.29
  -5  -4   6   12.58    5.02
   4   4  -6    8.41    4.31
  -4  -4   6   10.64    4.31
  -4  -4   6    4.83    4.38
  -4  -4   6    6.67    4.60
  -4  -4   6   12.63    4.91
  -4  -4   6   10.11    4.15
   3   4  -6   10.20    4.64
   3   4  -6    9.40    3.49
  -3  -4   6    5.81    3.40
  -3  -4   6   12.48    3.80
  -3  -4   6    9.70    4.62
  -3  -4   6    7.53    4.61
  -3  -4   6   15.53    4.49
   2   4  -6   10.24    4.38
   2   4  -6   15.11    3.51
  -2  -4   6   11.97    5.08
  -2  -4   6   22.80    3.92
  -2  -4   6    9.86    3.57
  -2  -4   6   15.16    4.67
  -2  -4   6   14.73    3.55
   1   4  -6   57.50    6.53
   1   4  -6   49.46    3.86
   1   4  -6   54.96    5.00
  -1  -4   6   44.06    4.43
  -1  -4   6   48.55    5.11
  -1  -4   6   54.90    7.54
  -1  -4   6   47.59    6.00
   0   4  -6   84.86    5.54
   0   4  -6   82.86    6.35
   0   4  -6   85.05    7.89
   0  -4   6   82.30    5.51
   0  -4   6   94.96    6.57
   0  -4   6   81.52    7.07
   0  -4   6   97.07    8.84
  -1   4  -6   52.24    5.22
  -1   4  -6   50.11    6.07
  -1   4  -6   44.92    4.31
   1  -4   6   52.35    7.11
   1  -4   6   50.67    5.15
   1  -4   6   55.27    5.34
   1  -4   6   53.27    5.04
   1  -4   6   52.93    5.59
  -2   4  -6   15.56    4.18
  -2   4  -6   11.55    3.43
  -2   4  -6   15.86    4.59
  -2   4  -6   18.11    2.87
   2  -4   6   20.53    3.91
   2  -4   6   15.68    4.13
   2  -4   6   12.57    3.65
   2  -4   6   20.40    4.40
  -3   4  -6    8.60    2.97
  -3   4  -6    4.88    3.82
  -3   4  -6   11.69    4.45
  -3   4  -6    9.72    3.60
   3  -4   6   15.00    4.43
   3  -4   6   13.74    3.15
   3  -4   6   13.85    4.31
  -4   4  -6   21.50    5.58
  -4   4  -6   17.09    5.13
  -4   4  -6   11.49    3.73
  -4   4  -6    9.99    4.32
   4  -4   6   16.90    4.69
   4  -4   6    6.39    4.16
   4  -4   6   13.30    3.67
  -5   4  -6   24.36    6.62
  -5   4  -6   21.93    5.23
  -5   4  -6   22.71    5.73
   5  -4   6   18.46    5.33
   5  -4   6   19.97    5.72
   5  -4   6   29.80    5.33
  -6   4  -6   15.45    6.35
  -6   4  -6   24.11    6.93
  -6   4  -6   26.07    5.81
   6  -4   6   29.95    6.62
   6  -4   6   21.30    6.46
  -7   4  -6   15.05    6.50
  -7   4  -6   17.80    5.68
  -7   4  -6    9.04    5.85
   7  -4   6   10.28    5.61
  -8   4  -6    9.06    5.48
  -8   4  -6    4.60    5.11
  -8  -3   6    3.32    5.69
  -8  -3   6    0.27    4.68
  -7  -3   6   -1.01    4.97
  -7  -3   6    2.24    5.04
   6   3  -6   44.34    8.52
  -6  -3   6   27.88    6.76
  -6  -3   6   17.73    6.30
  -6  -3   6   34.31    7.23
  -6  -3   6   18.41    6.37
   5   3  -6   13.92    5.52
  -5  -3   6   10.63    4.93
  -5  -3   6   11.27    5.15
  -5  -3   6   19.57    5.29
  -5  -3   6   11.55    4.80
   4   3  -6   33.27    5.93
   4   3  -6   25.61    4.75
   4   3  -6   24.27    5.87
  -4  -3   6   21.83    5.43
  -4  -3   6   30.49    6.40
  -4  -3   6   26.23    6.15
  -4  -3   6   37.40    6.20
  -4  -3   6   25.04    5.90
   3   3  -6   43.11    6.24
   3   3  -6   45.72    5.83
   3   3  -6   43.80    6.78
  -3  -3   6   35.79    6.29
  -3  -3   6   32.15    5.68
  -3  -3   6   39.66    6.52
  -3  -3   6   34.24    5.47
  -3  -3   6   26.09    5.09
   2   3  -6   13.96    3.35
   2   3  -6   16.30    4.27
   2   3  -6   10.98    3.13
  -2  -3   6   14.49    3.53
  -2  -3   6   13.30    4.61
  -2  -3   6   16.03    3.70
  -2  -3   6   15.84    4.49
   1   3  -6  109.42    6.48
   1   3  -6  109.52    6.60
   1   3  -6  105.63    7.76
  -1  -3   6  108.60    9.24
  -1  -3   6  120.35    7.12
  -1  -3   6  111.66    8.07
  -1  -3   6  115.28    7.05
   0   3  -6   58.68    4.51
   0   3  -6   63.25    5.75
   0   3  -6   61.00    4.67
   0   3  -6   61.06    3.86
   0   3  -6   61.46    7.28
   0  -3   6   52.44    4.90
   0  -3   6   61.13    4.64
   0  -3   6   59.36    4.60
   0  -3   6   67.91    7.38
  -1   3  -6  124.03    5.80
  -1   3  -6  120.74    8.10
  -1   3  -6  111.01    7.04
  -1   3  -6  119.16    7.40
   1  -3   6  101.64    6.49
   1  -3   6  112.95    7.07
   1  -3   6  107.05    7.14
   1  -3   6  100.46    6.15
  -2   3  -6   14.84    3.38
  -2   3  -6   16.92    2.95
  -2   3  -6   12.52    4.11
  -2   3  -6   15.29    3.79
   2  -3   6   16.77    3.79
   2  -3   6   11.75    3.42
   2  -3   6   17.13    2.61
   2  -3   6   16.05    4.06
  -3   3  -6   37.44    5.83
  -3   3  -6   41.87    5.63
  -3   3  -6   37.34    4.93
  -3   3  -6   40.59    6.15
   3  -3   6   37.15    5.69
   3  -3   6   42.46    6.08
  -4   3  -6   26.01    5.59
  -4   3  -6   40.38    6.30
  -4   3  -6   29.69    5.16
  -4   3  -6   28.86    6.04
   4  -3   6   41.61    6.61
   4  -3   6   36.90    5.33
   4  -3   6   20.16    5.25
  -5   3  -6   12.75    4.92
  -5   3  -6    5.35    4.85
  -5   3  -6   11.71    4.21
   5  -3   6   14.98    5.21
   5  -3   6    6.58    4.28
   5  -3   6   13.82    4.02
  -6   3  -6   28.50    7.36
  -6   3  -6   37.73    6.88
  -6   3  -6   34.89    7.61
   6  -3   6   34.31    7.11
   6  -3   6   24.03    6.02
  -7   3  -6    0.58    3.82
  -7   3  -6    5.15    5.41
  -7   3  -6    3.48    4.88
   7  -3   6    7.68    5.08
  -8   3  -6   13.97    6.60
  -8   3  -6    5.88    5.96
   8  -3   6    8.68    5.47
   8  -3   6    2.69    4.37
   8   2  -6    2.05    4.09
  -8  -2   6    6.57    5.15
  -8  -2   6    3.13    5.60
   7   2  -6    3.49    4.68
  -7  -2   6    8.87    5.53
  -7  -2   6    2.72    4.77
   6   2  -6   36.57    7.96
  -6  -2   6   23.06    6.37
  -6  -2   6   26.44    7.07
  -6  -2   6   28.76    6.62
  -6  -2   6   23.25    6.34
   5   2  -6    9.71    4.84
   5   2  -6    6.53    4.74
   5   2  -6    2.14    3.00
  -5  -2   6   -2.60    3.78
  -5  -2   6    4.85    3.93
  -5  -2   6    9.37    4.63
  -5  -2   6    0.64    3.84
   4   2  -6   57.96    7.99
   4   2  -6   63.08    7.65
   4   2  -6   71.21    8.96
  -4  -2   6   53.58    7.06
  -4  -2   6   44.26    7.08
  -4  -2   6   52.90    7.35
  -4  -2   6   53.17    7.27
   3   2  -6   18.23    4.95
   3   2  -6   18.52    4.63
   3   2  -6   22.92    4.39
  -3  -2   6   14.14    4.36
  -3  -2   6   21.50    4.72
  -3  -2   6   18.31    4.41
  -3  -2   6   24.28    5.04
   2   2  -6   14.23    4.16
   2   2  -6   13.13    3.32
   2   2  -6   15.41    3.90
  -2  -2   6   22.01    4.58
  -2  -2   6   18.88    4.35
  -2  -2   6   22.50    4.12
  -2  -2   6   18.24    3.91
  -2  -2   6   26.78    4.31
   1   2  -6  102.96    7.78
   1   2  -6   90.70    6.96
   1   2  -6  123.82    6.90
   1   2  -6   97.41    6.57
   1   2  -6   98.47    5.93
   1   2  -6  107.00    6.64
  -1  -2   6   91.94    6.20
  -1  -2   6   74.09    5.10
  -1  -2   6   88.12    7.56
  -1  -2   6   97.52    6.31
   0   2  -6   34.47    3.49
   0   2  -6   39.22    3.22
   0   2  -6   35.75    2.79
   0   2  -6   38.27    3.84
   0   2  -6   33.80    5.10
   0  -2   6   36.06    2.61
   0  -2   6   32.25    3.56
   0  -2   6   41.11    5.31
  -1   2  -6   97.27    6.21
  -1   2  -6   91.34    5.97
  -1   2  -6   92.57    5.38
  -1   2  -6  100.14    7.39
  -1   2  -6   95.69    6.77
   1  -2   6   95.69    5.78
   1  -2   6   95.48    6.74
  -2   2  -6   19.67    3.98
  -2   2  -6   21.38    3.29
  -2   2  -6   22.50    3.58
  -2   2  -6   19.39    4.17
   2  -2   6   16.15    3.52
   2  -2   6   20.86    3.01
   2  -2   6   19.50    4.15
   2  -2   6   21.98    3.79
  -3   2  -6   19.38    4.37
  -3   2  -6   20.08    3.78
  -3   2  -6   16.23    4.41
  -3   2  -6   14.14    4.62
   3  -2   6   15.81    4.25
   3  -2   6   18.96    4.42
   3  -2   6   19.92    3.81
  -4   2  -6   55.39    6.72
  -4   2  -6   54.45    7.43
  -4   2  -6   54.03    7.94
  -4   2  -6   62.59    7.86
   4  -2   6   49.90    5.89
   4  -2   6   57.78    7.47
   4  -2   6   59.53    7.61
  -5   2  -6    1.09    3.41
  -5   2  -6    3.59    4.02
  -5   2  -6    8.43    5.14
   5  -2   6    2.34    3.07
   5  -2   6   12.82    4.88
   5  -2   6   -4.49    2.93
  -6   2  -6   37.61    8.45
  -6   2  -6   21.62    6.70
  -6   2  -6   35.29    6.95
   6  -2   6   32.47    7.21
   6  -2   6   33.72    7.18
  -7   2  -6    5.41    5.33
  -7   2  -6   11.62    5.78
  -7   2  -6   14.22    5.30
   7  -2   6    9.20    5.12
   7  -2   6    3.51    4.86
  -8   2  -6    6.61    6.00
  -8   2  -6    1.63    5.48
   8  -2   6    6.27    5.33
   8  -2   6   -4.77    4.16
   9   1  -6   -0.34    4.46
  -9  -1   6   -0.85    5.12
   8   1  -6   21.46    7.71
  -8  -1   6   28.88    8.35
  -8  -1   6   21.18    7.27
   7   1  -6   32.62    8.33
  -7  -1   6   37.62    8.12
  -7  -1   6   23.58    7.58
   6   1  -6    6.11    3.68
   6   1  -6    8.57    5.44
  -6  -1   6    8.56    4.97
  -6  -1   6    7.00    5.22
  -6  -1   6    9.70    4.26
  -6  -1   6    7.88    4.63
   5   1  -6   66.08    9.49
   5   1  -6   74.27    9.88
   5   1  -6   65.40    8.33
  -5  -1   6   66.99    8.53
  -5  -1   6   60.08    8.93
  -5  -1   6   61.00    8.71
  -5  -1   6   73.45    8.30
   4   1  -6    9.41    4.78
   4   1  -6   10.93    3.60
   4   1  -6   15.34    5.19
  -4  -1   6    9.18    4.52
  -4  -1   6   13.11    4.79
  -4  -1   6   22.66    5.20
  -4  -1   6   15.97    4.52
   3   1  -6    7.94    4.09
   3   1  -6    6.23    3.29
   3   1  -6   11.73    4.08
  -3  -1   6    8.37    3.62
  -3  -1   6    2.42    3.31
  -3  -1   6    8.23    3.92
  -3  -1   6    7.09    3.83
   2   1  -6   88.66    7.49
   2   1  -6   88.72    6.94
   2   1  -6   86.02    6.84
   2   1  -6   80.00    7.19
  -2  -1   6   79.75    6.63
  -2  -1   6   77.20    6.67
  -2  -1   6   85.81    7.17
  -2  -1   6   50.06    5.46
   1   1  -6  974.68   42.80
   1   1  -6 1000.00   45.26
   1   1  -6  999.58   42.04
   1   1  -6  978.88   42.72
   1   1  -6  920.43   48.24
  -1  -1   6  956.88   40.97
  -1  -1   6  937.08   43.47
  -1  -1   6  907.28   40.97
  -1  -1   6  932.26   40.48
   0   1  -6  114.18    7.51
   0   1  -6  127.60    7.06
   0  -1   6  124.12    7.58
  -1   1  -6  956.77   46.08
  -1   1  -6  882.26   41.42
  -1   1  -6  928.98   40.80
  -1   1  -6  962.73   40.95
   1  -1   6  945.35   42.00
  -2   1  -6   77.66    6.13
  -2   1  -6   83.01    6.92
  -2   1  -6   81.56    6.88
   2  -1   6   73.63    7.01
   2  -1   6   77.69    6.29
   2  -1   6   80.56    6.96
  -3   1  -6    5.95    3.55
  -3   1  -6   11.16    3.42
  -3   1  -6    6.25    4.07
  -3   1  -6    7.82    3.84
   3  -1   6    4.47    3.37
   3  -1   6    5.16    3.49
   3  -1   6   10.58    4.16
   3  -1   6    7.96    3.15
  -4   1  -6   13.47    4.09
  -4   1  -6   12.55    4.59
  -4   1  -6    7.92    3.96
  -4   1  -6   19.26    5.13
   4  -1   6   17.93    5.10
   4  -1   6   11.79    4.44
   4  -1   6   19.53    4.36
  -5   1  -6   74.02    9.98
  -5   1  -6   67.83    9.22
  -5   1  -6   77.17    8.54
  -5   1  -6   61.35    8.75
   5  -1   6   67.31    9.27
   5  -1   6   71.62    7.50
   5  -1   6   71.53    9.17
  -6   1  -6    8.74    4.83
  -6   1  -6    6.02    4.29
  -6   1  -6    6.21    4.91
   6  -1   6    5.14    4.50
   6  -1   6    0.81    4.37
  -7   1  -6   23.49    7.25
  -7   1  -6   30.58    6.98
  -7   1  -6   29.52    7.58
   7  -1   6   23.94    7.05
   7  -1   6   16.93    6.00
  -8   1  -6   25.02    7.52
  -8   1  -6   19.59    7.27
   8  -1   6   18.85    6.53
  -9   1  -6    8.07    4.96
  -9   1  -6    7.02    6.27
  -9   0   6    8.89    6.39
   8   0  -6   13.42    5.98
  -8   0   6   -6.32    4.63
  -8   0   6   -4.38    4.18
   7   0  -6   -3.03    4.81
  -7   0   6    4.39    4.96
  -7   0   6    2.10    5.19
  -7   0   6    1.75    4.04
   6   0  -6   37.88    8.29
   6   0  -6   23.52    5.49
  -6   0   6   27.72    6.55
  -6   0   6   20.67    6.40
  -6   0   6   25.05    6.72
  -6   0   6   25.64    6.33
   5   0  -6    3.42    3.22
   5   0  -6   -1.25    3.67
   5   0  -6    3.76    4.42
  -5   0   6    0.87    4.00
  -5   0   6    5.12    3.89
  -5   0   6    3.28    3.86
  -5   0   6   13.31    4.92
   4   0  -6   92.23    8.97
   4   0  -6   85.81    8.08
   4   0  -6   86.97    8.85
  -4   0   6   85.75    9.41
  -4   0   6   87.97    8.48
  -4   0   6   80.02    7.94
  -4   0   6   84.74    8.31
   3   0  -6   13.47    3.90
   3   0  -6   12.68    4.53
   3   0  -6   16.41    4.80
  -3   0   6   14.04    4.03
  -3   0   6    9.50    4.34
  -3   0   6   19.04    4.60
  -3   0   6   18.76    4.84
   2   0  -6  134.46    9.05
   2   0  -6  131.34    9.28
   2   0  -6  147.52    9.43
   2   0  -6  136.69    9.28
  -2   0   6  125.26    8.81
  -2   0   6  129.58    8.68
  -2   0   6  123.06    8.53
  -2   0   6  124.51    9.08
   1   0  -6    7.33    3.13
   1   0  -6   14.11    2.82
   1   0  -6   11.54    2.39
   1   0  -6    9.70    2.48
   1   0  -6   13.54    3.28
  -1   0   6    8.61    3.18
  -1   0   6   12.25    2.91
  -1   0   6   12.54    3.17
  -1   0   6    9.54    2.44
  -1   0   6   12.83    2.44
   0   0  -6  273.85   12.95
   0   0  -6  280.44   13.57
   0   0  -6  269.37   12.43
   0   0  -6  254.29   12.75
   0   0  -6  271.08   11.93
   0   0   6  260.96   12.76
   0   0   6  282.93   13.18
   0   0   6  299.07   12.57
  -1   0  -6    8.05    2.41
  -1   0  -6    8.00    2.46
  -1   0  -6    7.42    3.01
   1   0   6   11.32    2.67
   1   0   6    7.45    2.78
  -2   0  -6  113.29    8.53
  -2   0  -6  139.10    8.69
  -2   0  -6  132.84    9.11
   2   0   6  115.48    8.12
   2   0   6  124.16    8.61
   2   0   6  127.20    8.88
  -3   0  -6   16.72    4.18
  -3   0  -6   15.88    4.92
  -3   0  -6   12.82    4.05
   3   0   6   22.54    5.32
   3   0   6   15.69    4.12
   3   0   6   11.79    3.99
  -4   0  -6   83.12    8.24
  -4   0  -6   88.84    9.89
  -4   0  -6   88.07    8.14
  -4   0  -6   89.81    8.62
   4   0   6   88.65    8.94
   4   0   6   94.07    8.76
   4   0   6   84.74    8.15
   4   0   6   91.05    8.14
  -5   0  -6    2.38    4.70
  -5   0  -6    4.26    3.68
  -5   0  -6    0.50    3.69
  -5   0  -6    1.96    3.45
   5   0   6    2.05    4.01
   5   0   6    3.39    4.17
   5   0   6    4.36    3.97
  -6   0  -6   18.38    6.16
  -6   0  -6   35.48    6.83
  -6   0  -6   26.47    7.09
   6   0   6   30.93    7.10
   6   0   6   31.00    6.96
  -7   0  -6    4.89    4.71
  -7   0  -6   -0.82    4.20
  -7   0  -6   -6.17    4.55
   7   0   6    5.88    4.71
  -8   0  -6    1.47    4.74
  -8   0  -6    1.64    5.86
   8   0   6    3.61    4.44
  -9   0  -6    4.07    5.27
  -9   0  -6   -0.46    5.55
  -9   1   6    7.35    6.61
   8  -1  -6   56.75   11.10
  -8   1   6   30.81    8.19
  -8   1   6   33.80    8.75
   7  -1  -6   30.83    8.04
  -7   1   6   35.84    7.73
  -7   1   6   20.22    7.15
  -7   1   6   16.88    6.82
   6  -1  -6    8.18    3.93
   6  -1  -6    8.02    5.31
  -6   1   6    6.83    4.82
  -6   1   6    8.05    5.37
  -6   1   6    3.47    4.28
   5  -1  -6   78.50   10.01
   5  -1  -6   91.09   11.06
   5  -1  -6   62.58    8.32
  -5   1   6   62.42    8.90
  -5   1   6   73.94    8.96
  -5   1   6   61.87    8.80
  -5   1   6   48.85    8.06
   4  -1  -6   16.86    4.44
   4  -1  -6   13.43    4.94
   4  -1  -6    9.78    4.19
  -4   1   6   20.08    5.16
  -4   1   6   16.29    4.69
  -4   1   6   16.12    4.96
  -4   1   6   13.35    5.05
   3  -1  -6    8.21    4.17
   3  -1  -6    8.29    3.62
   3  -1  -6    6.41    4.57
  -3   1   6    6.60    4.29
  -3   1   6    9.07    3.83
  -3   1   6    7.49    3.78
  -3   1   6    4.61    4.07
   2  -1  -6   80.02    7.20
   2  -1  -6   82.45    6.73
   2  -1  -6   74.53    6.86
   2  -1  -6   98.46    8.43
   2  -1  -6   78.38    6.55
  -2   1   6   77.68    6.70
  -2   1   6   74.82    6.79
  -2   1   6   79.81    7.99
  -2   1   6   85.31    7.70
   1  -1  -6  925.53   39.92
   1  -1  -6  910.90   41.92
   1  -1  -6  965.31   41.47
   1  -1  -6  889.88   40.74
   1  -1  -6  930.02   46.65
  -1   1   6  947.08   41.64
  -1   1   6  914.30   41.05
  -1   1   6  888.16   39.53
  -1   1   6  921.41   46.19
   0  -1  -6  130.36    7.62
   0  -1  -6  124.93    7.81
   0  -1  -6  126.85    8.70
   0  -1  -6  131.04    7.46
   0  -1  -6  142.73    8.45
   0   1   6  154.49    8.73
   0   1   6  126.09    8.91
   0   1   6  134.16    7.84
   0   1   6  134.28    8.08
   0   1   6  136.99    7.72
  -1  -1  -6  936.02   37.91
  -1  -1  -6  896.50   38.59
  -1  -1  -6  716.91   42.88
   1   1   6  919.55   41.75
   1   1   6  978.66   47.58
   1   1   6  928.70   40.56
   1   1   6  934.76   42.41
   1   1   6  939.29   41.76
  -2  -1  -6   76.99    7.77
  -2  -1  -6   75.40    6.69
  -2  -1  -6   74.20    6.63
   2   1   6   93.03    7.43
   2   1   6   77.93    8.13
   2   1   6   87.57    6.96
  -3  -1  -6   12.14    4.02
  -3  -1  -6    6.07    4.21
  -3  -1  -6   11.02    4.48
   3   1   6    9.42    3.85
   3   1   6    8.60    4.07
   3   1   6   13.28    4.85
  -4  -1  -6   16.49    5.16
  -4  -1  -6   13.09    4.45
  -4  -1  -6   15.70    5.04
  -4  -1  -6   17.04    4.54
   4   1   6    5.13    4.63
   4   1   6   14.69    4.55
   4   1   6   12.67    4.26
  -5  -1  -6   66.94    8.42
  -5  -1  -6   48.99    8.21
  -5  -1  -6   72.11    9.27
  -5  -1  -6   57.72    9.08
   5   1   6   57.44    8.01
   5   1   6   62.23    9.55
  -6  -1  -6    9.09    5.72
  -6  -1  -6    6.08    4.21
  -6  -1  -6    6.54    5.08
   6   1   6   11.44    5.37
   6   1   6    5.37    4.36
  -7  -1  -6   27.22    8.18
  -7  -1  -6   32.08    7.46
  -7  -1  -6   26.04    7.65
   7   1   6   18.28    6.51
  -8  -1  -6   29.39    8.78
  -8  -1  -6   22.77    7.77
   8   1   6   45.26    8.78
  -9  -1  -6   -2.93    5.59
   8  -2  -6   12.25    6.33
  -8   2   6   -1.87    5.17
  -8   2   6    8.46    6.16
   7  -2  -6   11.42    6.65
  -7   2   6    4.41    5.08
  -7   2   6    5.91    5.34
  -7   2   6   13.24    6.31
   6  -2  -6   32.78    6.61
   6  -2  -6   23.88    7.13
  -6   2   6   35.84    7.15
  -6   2   6   21.31    6.48
  -6   2   6   18.59    6.30
   5  -2  -6    0.76    3.60
   5  -2  -6    2.10    2.83
   5  -2  -6    1.10    3.15
   5  -2  -6    6.95    4.70
  -5   2   6    1.68    3.92
  -5   2   6    1.95    3.91
  -5   2   6    5.29    4.76
  -5   2   6    9.78    4.59
   4  -2  -6   66.14    9.12
   4  -2  -6   56.45    8.07
   4  -2  -6   58.22    7.23
   4  -2  -6   50.04    6.88
  -4   2   6   64.18    8.18
  -4   2   6   51.82    7.47
  -4   2   6   65.98    8.68
  -4   2   6   58.45    8.32
   3  -2  -6   25.69    4.77
   3  -2  -6   15.44    4.06
   3  -2  -6   16.40    5.40
   3  -2  -6   14.23    4.51
  -3   2   6   14.73    4.98
  -3   2   6   18.84    4.60
  -3   2   6   21.91    5.33
  -3   2   6   16.87    4.64
   2  -2  -6   16.61    4.20
   2  -2  -6   19.85    4.30
   2  -2  -6   16.64    3.88
   2  -2  -6   19.55    5.46
   2  -2  -6   21.07    4.18
  -2   2   6   15.97    4.40
  -2   2   6   10.40    4.01
  -2   2   6   13.36    4.80
  -2   2   6   12.62    3.72
  -2   2   6   14.59    3.82
   1  -2  -6   92.27    7.24
   1  -2  -6   98.47    8.36
   1  -2  -6  100.39    7.41
   1  -2  -6   97.68    7.61
  -1   2   6  106.08    7.32
  -1   2   6   93.29    7.11
  -1   2   6   85.89    8.66
  -1   2   6   96.05    6.98
   0  -2  -6   43.24    4.79
   0  -2  -6   38.97    4.89
   0  -2  -6   39.01    5.48
   0  -2  -6   32.09    4.34
   0  -2  -6   33.90    5.95
   0  -2  -6   39.33    4.04
   0   2   6   42.01    6.35
   0   2   6   35.28    5.44
   0   2   6   39.50    4.88
   0   2   6   34.12    3.78
   0   2   6   37.61    4.50
   0   2   6   33.22    4.37
  -1  -2  -6   95.10    6.81
  -1  -2  -6   96.48    8.93
  -1  -2  -6  102.30    6.79
  -1  -2  -6  129.27    8.77
  -1  -2  -6   96.28    7.23
   1   2   6   93.88    8.70
   1   2   6  100.11    6.86
   1   2   6  118.26    8.14
   1   2   6   86.01    6.92
   1   2   6   90.87    6.99
  -2  -2  -6   16.26    3.54
  -2  -2  -6   17.44    5.19
  -2  -2  -6   18.85    5.06
   2   2   6   17.98    3.53
   2   2   6   28.12    5.16
   2   2   6   22.10    5.13
  -3  -2  -6   19.42    5.31
  -3  -2  -6   22.65    5.43
  -3  -2  -6   22.63    4.75
   3   2   6   22.27    5.05
   3   2   6   23.18    5.57
   3   2   6   19.34    4.23
  -4  -2  -6   61.86    7.40
  -4  -2  -6   56.52    7.64
  -4  -2  -6   45.83    7.44
  -4  -2  -6   59.90    8.90
   4   2   6   65.03    9.17
   4   2   6   61.38    7.56
  -5  -2  -6    6.64    4.02
  -5  -2  -6   -3.00    4.21
  -5  -2  -6    3.05    3.84
  -5  -2  -6    3.26    4.60
   5   2   6   10.42    4.23
   5   2   6    4.97    4.53
  -6  -2  -6   22.34    6.50
  -6  -2  -6   33.97    7.85
  -6  -2  -6   30.37    6.74
   6   2   6   34.30    7.01
  -7  -2  -6   -2.80    4.51
  -7  -2  -6   -0.31    5.59
   7   2   6   -3.65    3.90
  -8  -2  -6    5.38    5.95
  -8  -2  -6   11.43    6.22
   8   2   6    0.95    4.37
   8  -3  -6    4.33    5.56
  -8   3   6   12.71    7.37
  -8   3   6   -4.24    4.59
   7  -3  -6    6.18    5.79
  -7   3   6   -2.42    4.86
  -7   3   6   -1.22    4.32
  -7   3   6    4.28    5.12
   6  -3  -6   33.53    6.56
   6  -3  -6   37.81    8.65
   6  -3  -6   30.78    6.49
  -6   3   6   41.32    8.52
  -6   3   6   25.75    7.14
  -6   3   6   31.45    7.36
   5  -3  -6   15.26    5.57
   5  -3  -6    9.34    3.99
   5  -3  -6   24.27    6.93
   5  -3  -6   13.19    4.56
  -5   3   6   17.87    5.62
  -5   3   6   15.92    5.55
  -5   3   6   21.92    5.90
  -5   3   6   17.65    5.80
   4  -3  -6   28.07    5.40
   4  -3  -6   22.54    5.31
   4  -3  -6   33.62    6.60
   4  -3  -6   23.47    6.51
  -4   3   6   21.87    5.86
  -4   3   6   21.38    5.48
  -4   3   6   24.75    5.59
  -4   3   6   24.76    6.11
   3  -3  -6   35.21    6.24
   3  -3  -6   30.75    5.69
   3  -3  -6   29.77    6.89
   3  -3  -6   41.69    6.00
  -3   3   6   40.87    6.42
  -3   3   6   40.01    7.03
  -3   3   6   42.40    6.39
  -3   3   6   37.69    6.30
   2  -3  -6   11.33    5.37
   2  -3  -6   15.29    4.28
   2  -3  -6   13.73    4.14
   2  -3  -6   14.35    4.09
   2  -3  -6    8.22    4.20
  -2   3   6    8.21    3.39
  -2   3   6   11.15    4.32
  -2   3   6   13.99    4.02
  -2   3   6    9.66    5.02
   1  -3  -6  116.49    8.54
   1  -3  -6  129.00   10.81
   1  -3  -6  114.67    9.05
   1  -3  -6  114.74    8.42
  -1   3   6  110.90   10.16
  -1   3   6  102.44    7.81
  -1   3   6  116.43    8.75
  -1   3   6  110.51    7.71
  -1   3   6  106.12    8.16
   0  -3  -6   60.32    6.56
   0  -3  -6   63.25    5.74
   0  -3  -6   58.48    5.79
   0  -3  -6   66.31    8.16
   0  -3  -6   68.66    6.92
   0   3   6   62.99    6.42
   0   3   6   57.74    7.65
   0   3   6   62.63    6.74
   0   3   6   61.71    6.08
   0   3   6   63.42    6.07
  -1  -3  -6  117.17    8.10
  -1  -3  -6  107.28    8.14
  -1  -3  -6  106.95    7.18
  -1  -3  -6  119.76    9.99
   1   3   6  119.68    8.84
   1   3   6  114.69    7.99
   1   3   6  124.06    8.60
   1   3   6  108.02   10.42
  -2  -3  -6   15.35    4.15
  -2  -3  -6   14.76    5.06
  -2  -3  -6   15.34    3.37
   2   3   6    9.49    5.08
   2   3   6   13.35    3.25
   2   3   6   15.47    4.72
   2   3   6   13.08    3.88
  -3  -3  -6   38.93    7.35
  -3  -3  -6   50.01    7.91
   3   3   6   39.54    7.43
   3   3   6   40.11    5.32
  -4  -3  -6   33.55    7.01
  -4  -3  -6   24.95    5.64
  -4  -3  -6   24.17    6.69
   4   3   6   25.47    5.06
   4   3   6   30.05    7.09
  -5  -3  -6   25.83    5.87
  -5  -3  -6    7.37    5.39
  -5  -3  -6   18.33    5.71
  -5  -3  -6   23.83    6.89
   5   3   6   15.86    4.91
   5   3   6   19.37    6.53
  -6  -3  -6   28.75    6.94
  -6  -3  -6   24.29    7.27
  -6  -3  -6   36.70    8.14
   6   3   6   35.88    6.84
  -7  -3  -6   -0.99    4.62
  -7  -3  -6    3.69    6.03
   7   3   6    4.72    4.45
  -8  -3  -6   -8.09    4.74
  -8  -3  -6    8.65    6.78
   8   3   6    6.38    4.39
   8  -4  -6    2.02    5.69
  -8   4   6    8.49    6.20
  -8   4   6    4.56    5.88
   7  -4  -6    9.76    6.52
  -7   4   6    3.89    4.62
  -7   4   6   16.18    7.00
   6  -4  -6   30.87    8.14
   6  -4  -6   29.45    6.20
  -6   4   6   12.21    6.30
  -6   4   6   20.11    6.33
  -6   4   6   27.22    7.38
   5  -4  -6   32.11    6.26
   5  -4  -6   10.01    5.65
   5  -4  -6   19.31    5.87
   5  -4  -6   23.29    5.38
  -5   4   6   11.01    5.60
  -5   4   6   20.60    5.93
  -5   4   6   20.16    5.93
   4  -4  -6   14.01    4.38
   4  -4  -6    6.57    5.32
   4  -4  -6    8.06    4.63
   4  -4  -6    4.47    3.46
  -4   4   6   11.19    4.53
  -4   4   6    8.17    4.61
  -4   4   6   10.22    5.10
  -4   4   6    9.38    4.58
   3  -4  -6    6.98    3.22
   3  -4  -6   10.97    5.05
   3  -4  -6   15.08    4.15
   3  -4  -6    3.27    3.79
  -3   4   6    7.54    3.99
  -3   4   6    3.59    4.81
  -3   4   6    7.55    4.43
   2  -4  -6   13.97    4.16
   2  -4  -6   12.96    5.28
   2  -4  -6   17.85    5.11
   2  -4  -6   19.78    4.63
  -2   4   6   16.93    4.75
  -2   4   6   16.14    4.62
  -2   4   6   11.18    3.78
  -2   4   6    9.88    5.35
   1  -4  -6   50.58    6.34
   1  -4  -6   45.39    7.93
   1  -4  -6   53.43    7.03
  -1   4   6   49.85    6.11
  -1   4   6   45.12    7.28
  -1   4   6   49.03    5.97
  -1   4   6   50.50    6.42
  -1   4   6   42.80    6.25
   0  -4  -6   82.45    9.73
   0  -4  -6   80.60    7.34
   0  -4  -6   76.34    7.93
   0   4   6   93.87    7.71
   0   4   6   76.06    7.34
   0   4   6   73.75    7.20
   0   4   6   88.01    7.37
   0   4   6   86.43   10.19
  -1  -4  -6   53.96    8.33
  -1  -4  -6   52.02    6.52
  -1  -4  -6   38.40    6.93
  -1  -4  -6   48.41    4.80
   1   4   6   41.31    5.91
   1   4   6   51.57    6.00
   1   4   6   42.16    6.10
   1   4   6   53.29    7.96
  -2  -4  -6   15.68    4.67
  -2  -4  -6   14.26    6.04
  -2  -4  -6   32.70    6.86
  -2  -4  -6   14.24    3.33
   2   4   6   16.43    3.37
   2   4   6   16.91    4.38
   2   4   6   17.49    5.72
   2   4   6   14.74    4.37
  -3  -4  -6    3.87    4.53
  -3  -4  -6    9.58    4.42
  -3  -4  -6   16.11    5.72
   3   4   6    1.12    4.23
   3   4   6    8.58    3.86
   3   4   6    9.04    3.17
  -4  -4  -6    7.96    5.50
  -4  -4  -6    7.12    4.35
  -4  -4  -6   12.86    4.98
  -4  -4  -6   -0.56    4.79
   4   4   6   11.94    3.82
   4   4   6   10.74    5.69
   4   4   6   14.46    4.74
  -5  -4  -6   23.65    6.26
  -5  -4  -6   18.50    6.78
  -5  -4  -6   24.40    6.04
  -5  -4  -6   11.78    6.07
   5   4   6   19.04    4.86
  -6  -4  -6   16.59    6.64
  -6  -4  -6   12.07    6.50
  -6  -4  -6   30.56    6.83
   6   4   6   27.15    6.30
  -7  -4  -6    5.02    5.71
  -7  -4  -6    6.55    6.51
   7   4   6    8.62    4.69
  -8  -4  -6    0.52    6.16
  -8  -4  -6    4.61    5.77
   8   4   6    6.50    4.29
  -8   5   6   20.19    7.10
  -8   5   6   16.69    7.87
   7  -5  -6    5.56    5.91
  -7   5   6    5.49    5.55
  -7   5   6    9.16    6.30
   6  -5  -6   44.13    7.46
   6  -5  -6   34.65    8.60
  -6   5   6   40.25    8.54
  -6   5   6   35.73    8.42
  -6   5   6   23.41    6.80
   5  -5  -6   30.51    5.86
   5  -5  -6   29.20    6.26
   5  -5  -6   27.89    6.79
   5  -5  -6   25.35    7.46
  -5   5   6   27.80    6.85
  -5   5   6   35.59    7.68
  -5   5   6   33.99    7.91
   4  -5  -6    4.91    3.98
   4  -5  -6    8.45    5.35
   4  -5  -6    0.86    0.93
   4  -5  -6    3.08    3.54
  -4   5   6    2.84    3.81
  -4   5   6   -1.64    4.42
  -4   5   6   -1.04    3.63
   3  -5  -6  128.16    9.98
   3  -5  -6  115.66   10.29
   3  -5  -6  132.29   12.07
  -3   5   6  103.96   12.14
  -3   5   6  102.38    9.79
  -3   5   6  114.27   10.21
   2  -5  -6   -1.95    3.45
   2  -5  -6   -2.97    3.78
   2  -5  -6    0.57    2.81
   2  -5  -6   -0.20    2.07
   2  -5  -6   -1.32    3.23
  -2   5   6   -1.18    4.39
  -2   5   6    0.77    3.33
  -2   5   6    1.05    2.91
  -2   5   6    3.34    3.91
   1  -5  -6  125.05   11.48
   1  -5  -6  135.78   10.10
   1  -5  -6  112.69    9.52
   1  -5  -6  149.45   10.86
  -1   5   6  138.81   10.39
  -1   5   6  120.40    9.35
  -1   5   6  124.22    9.87
  -1   5   6  111.59   10.91
   0  -5  -6   12.77    5.84
   0  -5  -6   16.51    4.32
   0  -5  -6    8.99    4.33
   0  -5  -6    6.86    4.44
   0   5   6   18.60    4.37
   0   5   6   16.02    5.86
   0   5   6   11.42    4.32
   0   5   6   10.84    4.15
  -1  -5  -6  122.54   11.87
  -1  -5  -6  117.44   10.32
  -1  -5  -6  125.72    7.61
   1   5   6  120.68   12.31
   1   5   6  139.12   10.57
   1   5   6  135.63   10.17
  -2  -5  -6   -1.20    4.11
  -2  -5  -6   -1.85    4.23
  -2  -5  -6   -0.32    3.61
  -2  -5  -6    1.44    2.00
   2   5   6    3.75    4.81
   2   5   6    2.70    3.84
   2   5   6   -3.76    2.75
   2   5   6    0.79    2.27
  -3  -5  -6  103.60   12.23
  -3  -5  -6  104.97   10.05
  -3  -5  -6  119.11   11.56
   3   5   6  113.08   10.08
   3   5   6  128.68    8.68
   3   5   6  123.05   12.30
  -4  -5  -6    0.87    3.52
  -4  -5  -6    1.58    4.76
  -4  -5  -6   -1.17    4.75
  -4  -5  -6    2.69    4.28
   4   5   6   -1.04    2.52
   4   5   6   -3.11    2.94
   4   5   6    5.93    4.93
  -5  -5  -6   23.09    7.52
  -5  -5  -6   33.29    6.76
  -5  -5  -6   29.19    7.44
  -5  -5  -6   33.38    8.07
   5   5   6   40.36    6.20
   5   5   6   23.27    6.13
  -6  -5  -6   40.43    7.77
  -6  -5  -6   37.08    8.45
  -6  -5  -6   34.05    8.85
  -6  -5  -6    9.34    6.67
   6   5   6   49.39    7.65
  -7  -5  -6    2.27    5.50
  -7  -5  -6    8.40    6.59
  -7  -5  -6    0.23    5.30
   7   5   6    1.88    3.44
  -8  -5  -6   -0.32    5.90
  -8  -5  -6    8.42    6.80
   8   5   6   26.26    5.91
  -8   6   6    2.74    5.22
  -8   6   6    1.49    4.88
   7  -6  -6   16.92    7.22
  -7   6   6   12.00    6.14
  -7   6   6    6.28    6.10
   6  -6  -6   13.28    4.42
   6  -6  -6    6.56    6.19
  -6   6   6    8.97    5.73
  -6   6   6    9.39    5.83
   5  -6  -6    9.03    4.13
   5  -6  -6   11.41    6.26
  -5   6   6    6.87    5.44
  -5   6   6   12.63    5.99
   4  -6  -6   46.35    7.02
   4  -6  -6   48.75    8.41
   4  -6  -6   46.32    7.58
   4  -6  -6   60.12   10.04
  -4   6   6   46.00    8.06
  -4   6   6   53.51    8.66
   3  -6  -6   24.89    5.90
   3  -6  -6   16.19    4.76
   3  -6  -6   26.27    6.98
   3  -6  -6   21.80    5.43
  -3   6   6   15.23    5.92
  -3   6   6   12.33    4.17
  -3   6   6   21.27    5.63
  -3   6   6   23.49    5.82
   2  -6  -6   47.34    7.33
   2  -6  -6   44.31    6.41
   2  -6  -6   39.59    8.13
   2  -6  -6   34.86    6.30
   2  -6  -6   34.76    6.13
  -2   6   6   40.67    6.82
  -2   6   6   29.69    6.28
  -2   6   6   43.98    8.09
  -2   6   6   33.87    5.97
   1  -6  -6   -2.12    2.95
   1  -6  -6   -2.49    3.55
   1  -6  -6    2.32    4.50
  -1   6   6    2.69    4.49
  -1   6   6    1.42    3.35
  -1   6   6    1.00    2.73
  -1   6   6    2.76    4.00
   0  -6  -6   77.42    8.06
   0  -6  -6   79.18   10.69
   0  -6  -6   81.41    9.17
   0  -6  -6   71.94    8.62
   0   6   6   72.94    7.55
   0   6   6   75.38   10.58
   0   6   6   65.86    8.42
   0   6   6   68.87    8.08
  -1  -6  -6   -0.41    4.96
  -1  -6  -6   -0.02    1.61
  -1  -6  -6   -0.64    2.67
  -1  -6  -6    0.04    3.86
   1   6   6    3.94    3.55
   1   6   6    1.42    3.13
   1   6   6   -4.40    2.60
   1   6   6    0.68    4.69
  -2  -6  -6   33.50    3.96
  -2  -6  -6   28.94    6.50
  -2  -6  -6    9.94    5.41
  -2  -6  -6   37.56    6.15
  -2  -6  -6   30.89    7.49
   2   6   6   32.59    7.49
   2   6   6   31.09    5.97
   2   6   6   32.20    6.47
  -3  -6  -6   19.97    6.53
  -3  -6  -6   22.13    5.89
  -3  -6  -6   13.55    6.24
   3   6   6   28.61    4.30
   3   6   6   16.73    4.84
   3   6   6   36.81    8.07
   3   6   6   18.67    5.44
  -4  -6  -6   53.05    9.08
  -4  -6  -6   43.82    9.18
   4   6   6   45.45    7.79
   4   6   6   44.08    5.94
  -5  -6  -6   22.07    7.52
  -5  -6  -6   16.77    6.23
  -5  -6  -6   37.11    8.68
  -5  -6  -6    9.50    4.92
   5   6   6   20.26    5.70
   5   6   6   19.87    4.60
  -6  -6  -6   -4.49    5.45
  -6  -6  -6    7.07    6.06
  -6  -6  -6   10.73    6.24
   6   6   6   22.53    5.09
  -7  -6  -6    3.87    6.03
  -7  -6  -6   -4.95    5.14
  -7  -6  -6   11.01    7.59
   7   6   6   10.46    3.88
  -8  -6  -6   -1.64    5.53
  -8  -6  -6   15.56    8.54
  -7   7   6    5.87    6.27
  -7   7   6   19.10    6.70
   6  -7  -6   29.12    6.28
   6  -7  -6   32.27    8.51
  -6   7   6   20.94    7.46
  -6   7   6   16.54    6.45
   5  -7  -6    9.18    4.21
   5  -7  -6   12.89    6.84
  -5   7   6   12.94    5.39
  -5   7   6    9.27    5.01
   4  -7  -6    6.05    3.51
   4  -7  -6    1.13    2.85
   4  -7  -6    4.25    4.14
   4  -7  -6   -7.42    3.88
  -4   7   6    6.75    5.02
  -4   7   6    0.29    4.19
   3  -7  -6   28.69    7.87
   3  -7  -6   34.06    7.07
   3  -7  -6   31.14    5.70
   3  -7  -6   31.64    6.60
  -3   7   6   31.49    6.96
  -3   7   6   27.06    5.45
  -3   7   6   29.57    6.76
   2  -7  -6    3.70    3.71
   2  -7  -6   -1.24    3.40
   2  -7  -6    1.02    4.90
   2  -7  -6   -0.29    3.01
   2  -7  -6   -4.06    2.42
  -2   7   6    3.03    4.29
  -2   7   6    0.21    2.93
  -2   7   6   -0.73    3.37
   1  -7  -6    6.32    4.09
   1  -7  -6   -1.51    3.06
   1  -7  -6   12.23    6.07
  -1   7   6    6.94    3.75
  -1   7   6   20.33    6.81
  -1   7   6   12.16    4.82
  -1   7   6    8.24    4.27
   0  -7  -6   69.82    9.03
   0  -7  -6   53.05    9.69
   0  -7  -6   84.11    9.97
   0  -7  -6   66.17    8.96
   0   7   6   53.11    9.60
   0   7   6   60.19    8.24
   0   7   6   58.87    7.79
   0   7   6   56.70    8.29
  -1  -7  -6    4.23    4.80
  -1  -7  -6    9.72    2.09
  -1  -7  -6    5.32    3.81
  -1  -7  -6    7.32    5.32
   1   7   6   12.83    6.26
   1   7   6   12.56    4.42
   1   7   6    9.70    4.50
   1   7   6    4.41    3.98
  -2  -7  -6    5.29    4.73
  -2  -7  -6    3.21    5.02
  -2  -7  -6    0.12    2.98
  -2  -7  -6   16.92    6.45
   2   7   6    5.37    3.61
   2   7   6    7.15    4.40
  -3  -7  -6   33.10    7.52
  -3  -7  -6   22.60    7.74
  -3  -7  -6    8.24    5.49
   3   7   6   31.47    6.90
   3   7   6   25.63    5.95
  -4  -7  -6   11.51    6.10
  -4  -7  -6    8.02    5.87
  -4  -7  -6    3.14    5.22
   4   7   6   -3.37    2.19
   4   7   6    2.80    3.60
   4   7   6    1.92    4.38
  -5  -7  -6    6.92    6.20
  -5  -7  -6    1.05    5.14
  -5  -7  -6    2.33    4.14
  -5  -7  -6    2.72    5.95
   5   7   6   11.98    3.55
  -6  -7  -6   16.43    7.41
  -6  -7  -6   18.33    7.99
  -6  -7  -6   17.92    7.41
   6   7   6   13.02    3.95
  -7  -7  -6    2.00    7.04
  -7  -7  -6   11.40    7.28
  -7   8   6    0.17    5.14
  -7   8   6    2.72    4.41
   6  -8  -6   25.67    8.15
  -6   8   6   35.02    8.56
  -6   8   6   32.79    8.22
   5  -8  -6    7.67    3.68
   5  -8  -6    3.85    5.90
  -5   8   6   12.24    6.00
  -5   8   6   13.13    5.80
   4  -8  -6    3.89    4.20
   4  -8  -6    5.67    3.21
   4  -8  -6    5.26    5.74
  -4   8   6   -1.73    4.54
  -4   8   6    0.64    4.13
   3  -8  -6    3.63    5.42
   3  -8  -6    1.47    3.55
   3  -8  -6    4.25    3.74
   3  -8  -6    8.26    4.89
  -3   8   6    1.28    4.24
  -3   8   6    7.19    3.53
  -3   8   6    6.04    4.83
   2  -8  -6    7.56    3.73
   2  -8  -6    4.59    3.58
   2  -8  -6   -0.50    3.96
   2  -8  -6    1.64    5.32
  -2   8   6    7.12    4.40
  -2   8   6   13.31    5.56
  -2   8   6   11.06    3.98
   1  -8  -6   18.77    5.67
   1  -8  -6   21.61    6.05
   1  -8  -6   17.54    7.25
  -1   8   6   16.63    5.83
  -1   8   6   27.33    5.48
  -1   8   6   19.71    5.79
   0  -8  -6    4.22    3.67
   0  -8  -6    7.21    4.67
   0  -8  -6   -2.14    4.97
   0  -8  -6    4.62    3.59
   0   8   6    6.03    4.61
   0   8   6    5.43    3.36
   0   8   6    0.03    3.97
  -1  -8  -6   17.08    6.75
  -1  -8  -6   22.67    2.83
  -1  -8  -6   13.77    5.87
  -1  -8  -6   26.95    6.11
   1   8   6   31.43    6.76
   1   8   6   22.63    5.23
   1   8   6   19.68    5.70
  -2  -8  -6    4.34    5.19
  -2  -8  -6    6.34    3.98
  -2  -8  -6   12.96    6.43
   2   8   6    2.43    3.43
   2   8   6    3.11    4.44
  -3  -8  -6   13.76    6.91
  -3  -8  -6    0.24    4.94
  -3  -8  -6   15.59    6.71
   3   8   6   13.33    4.68
   3   8   6    8.12    4.96
  -4  -8  -6    9.53    7.08
  -4  -8  -6    4.75    6.01
  -4  -8  -6   -1.43    5.14
   4   8   6   -1.22    4.20
  -5  -8  -6   12.14    6.15
  -5  -8  -6    5.95    6.74
  -5  -8  -6    7.47    6.82
  -5  -8  -6    8.64    4.89
   5   8   6    9.54    3.29
   5   8   6   14.58    5.67
  -6  -8  -6   20.55    8.18
  -6  -8  -6    7.93    6.74
  -6  -8  -6    1.37    6.04
   6   8   6   27.92    7.31
  -7  -8  -6    2.23    6.31
  -7  -8  -6   -0.38    6.82
  -6   9   6    1.01    5.06
  -6   9   6    6.11    4.42
   5  -9  -6    3.75    5.86
  -5   9   6    6.92    5.05
  -5   9   6    3.20    4.43
   4  -9  -6    6.98    5.72
   4  -9  -6   -0.96    2.49
  -4   9   6   -2.94    3.90
  -4   9   6   -5.46    3.94
   3  -9  -6    4.37    4.57
   3  -9  -6    5.53    3.03
   3  -9  -6    8.89    6.45
  -3   9   6    4.91    4.55
  -3   9   6    5.61    4.76
   2  -9  -6   14.66    4.33
   2  -9  -6   25.33    7.84
   2  -9  -6   17.27    6.01
   2  -9  -6   21.76    5.69
  -2   9   6   18.59    6.19
  -2   9   6   19.30    6.34
  -2   9   6    9.23    3.92
   1  -9  -6    7.53    3.72
   1  -9  -6    5.86    5.82
   1  -9  -6   12.10    5.10
  -1   9   6    4.59    3.48
  -1   9   6    4.52    4.51
  -1   9   6   11.36    4.99
   0  -9  -6    8.78    5.44
   0  -9  -6   13.45    2.60
   0  -9  -6    8.64    5.46
   0  -9  -6    4.95    3.90
   0  -9  -6   16.28    5.11
   0   9   6   12.88    5.49
   0   9   6   17.96    4.90
   0   9   6    8.19    4.91
  -1  -9  -6    8.41    5.28
  -1  -9  -6   -3.59    4.96
  -1  -9  -6    2.82    4.04
   1   9   6    8.08    4.77
   1   9   6    8.12    3.97
   1   9   6    8.80    4.82
  -2  -9  -6   17.32    5.22
  -2  -9  -6   25.61    7.71
  -2  -9  -6   20.76    7.42
   2   9   6   18.61    5.37
   2   9   6   23.26    6.53
   2   9   6   17.37    5.90
  -3  -9  -6    7.56    6.79
  -3  -9  -6    6.56    5.65
  -3  -9  -6    5.27    6.19
   3   9   6    3.75    4.80
  -4  -9  -6   -0.81    5.50
  -4  -9  -6    7.89    6.34
  -4  -9  -6    5.76    6.31
   4   9   6    4.13    5.00
  -5  -9  -6   -5.16    3.46
  -5  -9  -6    6.76    6.85
  -5  -9  -6   -1.74    5.43
  -5  -9  -6    2.28    5.71
   5   9   6   -1.18    4.40
  -6  -9  -6   -3.61    5.59
  -6  -9  -6   -1.27    5.18
   6   9   6    6.00    4.77
  -5  10   6   -1.49    3.41
  -5  10   6    9.01    5.52
   4 -10  -6   23.58    7.71
  -4  10   6   16.47    6.67
  -4  10   6   13.52    5.84
   3 -10  -6   -3.06    4.49
  -3  10   6    6.35    4.59
  -3  10   6    6.59    5.44
   2 -10  -6    4.38    3.73
   2 -10  -6    2.81    5.73
  -2  10   6    1.52    4.13
  -2  10   6    6.14    4.87
   1 -10  -6    8.09    6.57
   1 -10  -6    6.96    4.47
  -1  10   6   11.85    5.49
  -1  10   6   22.53    6.53
   0 -10  -6    1.61    3.75
   0 -10  -6   13.29    6.39
   0 -10  -6    3.26    6.25
   0  10   6    3.74    4.35
   0  10   6    6.09    4.92
  -1 -10  -6   17.07    7.22
  -1 -10  -6   16.79    7.03
   1  10   6   18.70    6.13
   1  10   6   13.81    5.92
  -2 -10  -6    2.52    5.28
  -2 -10  -6    5.12    6.23
   2  10   6    6.74    4.91
   2  10   6   12.02    5.09
  -3 -10  -6    0.85    5.98
  -3 -10  -6    9.04    6.70
   3  10   6    0.97    4.58
  -4 -10  -6   16.45    7.25
  -4 -10  -6   11.50    7.14
  -4 -10  -6   34.68    9.57
  -4 -10  -6   24.99    6.04
   4  10   6   17.56    6.23
  -5 -10  -6    9.13    7.11
  -5 -10  -6   12.19    6.88
   5  10   6    5.20    4.64
  -4  11   6   -0.51    4.01
  -4  11   6    5.10    4.73
   3 -11  -6    0.41    5.76
  -3  11   6    1.96    4.53
  -3  11   6    4.52    5.00
   2 -11  -6    2.61    5.68
  -2  11   6   -3.54    4.04
  -2  11   6    4.36    4.35
   1 -11  -6   19.08    7.12
  -1  11   6   23.08    6.72
  -1  11   6   31.24    7.86
   0 -11  -6   18.34    6.82
   0 -11  -6    6.22    5.93
   0  11   6   10.47    5.33
   0  11   6    0.66    4.57
  -1 -11  -6   33.69    8.78
  -1 -11  -6   16.56    7.83
   1  11   6   24.57    7.04
   1  11   6   38.44    8.40
  -2 -11  -6   -2.56    4.55
  -2 -11  -6   -4.80    5.10
   2  11   6   -0.69    3.90
   2  11   6   -3.75    3.69
  -3 -11  -6    5.06    6.76
  -3 -11  -6    9.59    6.03
   3  11   6    6.70    4.90
   3  11   6    2.30    4.97
  -4 -11  -6    6.77    6.76
   4  11   6   -5.05    3.64
  -3  12   6   16.41    5.70
  -3  12   6   11.49    5.88
  -2  12   6    9.64    5.25
  -2  12   6    4.15    4.54
   1 -12  -6    0.90    5.22
  -1  12   6    7.38    5.35
  -1  12   6   -2.11    3.52
   0 -12  -6   -3.62    5.33
   0 -12  -6    1.29    5.37
   0  12   6   -2.29    4.29
   0  12   6   -1.49    3.36
  -1 -12  -6    1.19    5.48
   1  12   6    9.06    4.70
   1  12   6    3.42    4.20
  -2 -12  -6    5.85    5.83
   2  12   6    6.59    4.93
   2  12   6    6.78    4.60
  -3 -12  -6    8.88    7.14
   3  12   6    7.73    4.38
   3  12   6    5.45    5.58
  -3 -12   7    4.08    7.42
  -2 -12   7    6.36    4.84
  -2 -12   7    6.75    6.75
  -1 -12   7   17.62    8.19
  -1 -12   7   11.59    5.14
   0 -12   7    9.96    8.07
   0 -12   7   20.51    6.05
   1 -12   7   13.11    5.68
   2 -12   7   14.97    5.63
   3 -12   7   12.33    5.33
  -4 -11   7    8.89    5.40
  -4 -11   7    7.98    8.07
  -3 -11   7   -3.24    5.85
  -3 -11   7    5.71    5.12
  -2 -11   7    8.81    5.35
  -2 -11   7   -2.87    5.78
  -1 -11   7   23.22    6.26
  -1 -11   7   12.15    7.97
  -1 -11   7   16.35    4.92
   0 -11   7    5.34    6.17
   0 -11   7    8.32    5.06
   0 -11   7    4.76    3.33
   1 -11   7   14.41    5.20
   1 -11   7   13.95    5.59
   2 -11   7    3.07    4.47
   2 -11   7    0.66    3.28
   3 -11   7   20.14    6.10
   4 -11   7   14.56    5.58
  -5 -10   7   10.51    5.86
  -5 -10   7    5.96    7.16
  -4 -10   7   -3.30    6.07
  -4 -10   7    5.55    5.25
   3  10  -7    9.57    4.98
  -3 -10   7    7.03    7.42
  -3 -10   7    9.73    5.33
   2  10  -7   -0.92    3.63
  -2 -10   7    9.87    5.70
  -2 -10   7   13.23    8.07
   1  10  -7   -3.89    3.35
  -1 -10   7   -2.60    3.97
  -1 -10   7    2.71    3.56
  -1 -10   7   14.80    7.52
   0  10  -7    7.06    3.97
   0  10  -7    5.84    3.49
   0 -10   7    7.72    6.04
   0 -10   7    4.18    3.67
   0 -10   7    9.40    5.09
  -1  10  -7    4.77    4.07
  -1  10  -7    6.04    3.70
   1 -10   7   12.56    5.27
   1 -10   7    2.39    3.97
  -2  10  -7    5.26    3.97
  -2  10  -7    8.03    4.28
   2 -10   7    6.97    4.35
   2 -10   7    9.75    5.17
   3 -10   7    6.64    4.02
   3 -10   7    6.02    5.38
   3 -10   7   17.66    4.60
   4 -10   7    0.12    4.31
   4 -10   7   12.20    4.42
   5 -10   7   14.33    4.77
   5 -10   7    7.59    4.76
  -6  -9   7   17.66    8.90
  -5  -9   7    8.99    7.45
  -5  -9   7    0.15    3.67
  -5  -9   7   -0.12    5.23
   4   9  -7   24.41    6.74
  -4  -9   7   26.20    7.76
  -4  -9   7   23.09    5.07
  -4  -9   7   31.44    9.82
   3   9  -7   30.32    6.83
  -3  -9   7   25.62    8.81
  -3  -9   7   27.49    5.11
  -3  -9   7   29.26    7.52
   2   9  -7   11.73    4.77
  -2  -9   7    3.25    6.01
  -2  -9   7    9.78    5.46
  -2  -9   7   12.23    3.14
   1   9  -7   22.96    5.59
  -1  -9   7   26.88    6.58
  -1  -9   7   29.03    3.16
  -1  -9   7   23.48    5.44
  -1  -9   7   15.67    7.11
   0   9  -7   22.19    5.66
   0   9  -7   17.55    4.69
   0  -9   7   27.89    7.82
   0  -9   7   12.02    4.91
   0  -9   7   29.62    6.63
  -1   9  -7   26.35    5.72
  -1   9  -7   37.99    6.85
   1  -9   7   26.39    3.57
   1  -9   7   23.43    6.35
   1  -9   7   26.69    6.23
   1  -9   7   38.74    9.06
  -2   9  -7   10.85    4.51
  -2   9  -7    8.44    4.27
   2  -9   7   11.01    3.43
   2  -9   7   10.29    4.72
   2  -9   7   15.77    4.52
   2  -9   7   15.10    5.29
  -3   9  -7   30.97    6.49
  -3   9  -7   28.38    6.49
   3  -9   7   18.20    5.36
   3  -9   7   27.54    6.88
   3  -9   7   34.91    6.24
  -4   9  -7   25.49    6.34
  -4   9  -7   22.03    6.06
   4  -9   7   25.70    5.84
   4  -9   7   20.27    5.56
   4  -9   7   24.10    6.62
   5  -9   7    1.88    3.40
   5  -9   7    1.91    4.27
   6  -9   7   23.80    6.04
  -7  -8   7   15.66    8.53
  -7  -8   7    8.76    5.36
  -6  -8   7    1.48    4.53
  -6  -8   7   -4.91    4.95
  -6  -8   7   21.18    8.95
  -5  -8   7   36.81   10.08
  -5  -8   7   37.04    7.28
  -5  -8   7   38.48    8.81
  -4  -8   7   34.59    9.08
  -4  -8   7   31.97    8.03
  -4  -8   7   44.23    7.16
   3   8  -7   39.35    7.18
  -3  -8   7   52.92   10.22
  -3  -8   7   30.68    7.67
  -3  -8   7   30.32    5.52
  -3  -8   7   36.43    6.31
   2   8  -7   48.48    7.41
  -2  -8   7   60.49    6.17
  -2  -8   7   39.29    9.21
  -2  -8   7   52.07    8.33
   1   8  -7    5.71    3.78
  -1  -8   7   10.99    4.10
  -1  -8   7   12.63    6.50
  -1  -8   7    9.12    4.87
  -1  -8   7   11.92    2.34
   0   8  -7   31.70    5.80
   0  -8   7   16.64    4.81
   0  -8   7   30.46    8.13
   0  -8   7   27.22    5.84
  -1   8  -7   19.47    4.72
  -1   8  -7   11.46    3.85
   1  -8   7   16.05    5.30
   1  -8   7   11.25    4.27
   1  -8   7   10.97    3.59
   1  -8   7   11.44    2.82
   1  -8   7    5.56    5.67
  -2   8  -7   55.66    7.52
  -2   8  -7   45.71    7.05
   2  -8   7   48.12    7.33
   2  -8   7   52.70    7.83
   2  -8   7   54.55    7.16
   2  -8   7   63.81    6.44
  -3   8  -7   37.76    7.03
  -3   8  -7   32.95    6.55
   3  -8   7   32.35    6.29
   3  -8   7   23.40    5.99
   3  -8   7   35.60    6.01
   3  -8   7   33.30    6.92
  -4   8  -7   35.24    7.03
  -4   8  -7   31.07    6.65
   4  -8   7   34.37    6.96
   4  -8   7   23.22    6.02
   4  -8   7   33.37    7.15
  -5   8  -7   45.43    8.34
  -5   8  -7   51.06    8.93
   5  -8   7   29.52    6.83
   5  -8   7   49.63    8.78
   5  -8   7   30.32    6.85
  -6   8  -7    9.21    4.82
   6  -8   7    7.90    4.65
   6  -8   7    8.36    5.48
   7  -8   7    8.19    4.53
  -7  -7   7    8.31    7.38
  -7  -7   7   -0.94    4.95
   6   7  -7    2.06    2.69
[truncated: 7,095,120 more chars]
