# Supplementary material for: Synthesis and characterization of enanti­opure planar–chiral phospho­rus-linked diferrocenes
Source: Acta Crystallogr C Struct Chem. 2021 Feb 25;77(Pt 3):152–60. doi: 10.1107/S2053229621001996 (PMC7941264; doi:10.1107/S2053229621001996)
Supplement: Supplementary file 2 [file c-77-00152-6sup2.hkl]

data_6                                                                          
_shelx_title ' MiWiPH_55_P21 in P21 No4' 
_shelx_refln_list_code          4                                               
_shelx_F_calc_maximum      376.18                                               
_exptl_crystal_F_000      1160.00                                               
_reflns_d_resolution_high  0.7063                                               
                                                                                
loop_                                                                           
 _space_group_symop_operation_xyz                                               
 'x, y, z'                                                                      
 '-x, y+1/2, -z'                                                                
                                                                                
_cell_length_a     8.4709                                                       
_cell_length_b    14.1401                                                       
_cell_length_c    21.0310                                                       
_cell_angle_alpha  90.000                                                       
_cell_angle_beta   91.880                                                       
_cell_angle_gamma  90.000                                                       
                                                                                
_shelx_F_squared_multiplier     1.000                                           
                                                                                
loop_                                                                           
 _refln_index_h                                                                 
 _refln_index_k                                                                 
 _refln_index_l                                                                 
 _refln_F_squared_calc                                                          
 _refln_F_squared_meas                                                          
 _refln_F_squared_sigma                                                         
 _refln_observed_status                                                         
   0 -18   0        808.11        871.68        72.90 o                         
   1 -18   0        276.89        285.98        49.63 o                         
   2 -18   0        827.17        845.27        50.41 o                         
   3 -18   0         54.38         51.18        20.84 o                         
   1 -17   0        210.48        220.72        28.45 o                         
   2 -17   0        599.34        632.25        47.31 o                         
   3 -17   0        132.34        124.03        23.56 o                         
   4 -17   0        120.01        116.13        24.05 o                         
   5 -17   0        378.58        418.73        40.54 o                         
   0 -16   0       2180.65       2176.11       116.33 o                         
   1 -16   0          1.04         17.18        14.13 o                         
   2 -16   0         20.56         42.83        18.61 o                         
   3 -16   0        163.63        142.68        23.56 o                         
   4 -16   0        524.33        542.22        42.77 o                         
   5 -16   0         13.04          7.15        20.94 o                         
   6 -16   0        282.46        317.23        58.16 o                         
   7 -16   0         48.95         52.97        21.61 o                         
   1 -15   0        878.24        779.46        42.77 o                         
   2 -15   0       1709.64       1619.46        65.80 o                         
   3 -15   0        530.18        579.04        66.69 o                         
   4 -15   0        893.15        992.72        50.45 o                         
   5 -15   0        655.21        624.13        76.78 o                         
   6 -15   0         84.47        120.52        22.30 o                         
   7 -15   0        424.37        475.98        43.31 o                         
   0 -14   0        384.06        286.94        38.78 o                         
   1 -14   0        990.05       1003.67        47.16 o                         
   2 -14   0        653.22        698.79        38.92 o                         
   3 -14   0       1797.11       1758.07        68.54 o                         
   4 -14   0        687.70        643.54        38.34 o                         
   5 -14   0       1134.02       1203.54        55.31 o                         
   6 -14   0        435.69        410.88        42.65 o                         
   7 -14   0         61.62         60.49        31.02 o                         
   1 -13   0        924.14        935.47        26.70 o                         
   2 -13   0       3192.92       3231.79        90.67 o                         
   3 -13   0       1285.78       1272.14        40.62 o                         
   4 -13   0        353.64        319.71        20.64 o                         
   5 -13   0       2130.43       2177.42        73.73 o                         
   6 -13   0         49.35         54.56        14.53 o                         
   0 -12   0       4656.03       4731.36       126.71 o                         
   1 -12   0        500.02        505.34        19.25 o                         
   2 -12   0       1120.30       1200.81        53.95 o                         
   3 -12   0       1234.22       1238.71        32.41 o                         
   4 -12   0        134.28        153.87        13.62 o                         
   5 -12   0       1625.17       1597.14        57.63 o                         
   6 -12   0         79.00         97.33        17.48 o                         
   7 -12   0        191.97        207.84        31.02 o                         
   8 -12   0        447.25        477.72        49.63 o                         
   1 -11   0       1700.06       1672.67        37.80 o                         
   2 -11   0        510.65        503.09        17.39 o                         
   3 -11   0        559.81        572.20        21.44 o                         
   4 -11   0       2613.55       2683.63        73.93 o                         
   5 -11   0        561.21        585.54        17.45 o                         
   6 -11   0        860.53        920.52        31.72 o                         
   7 -11   0        830.25        834.33        29.90 o                         
   8 -11   0        138.86        153.55        29.47 o                         
   9 -11   0       1621.13       2016.35       105.47 o                         
   0 -10   0       1976.76       2095.95        62.49 o                         
   1 -10   0       2226.42       2139.09        87.76 o                         
   2 -10   0       3153.45       3159.67        71.11 o                         
   3 -10   0       1755.23       1681.70        43.55 o                         
   4 -10   0        604.91        617.64        19.24 o                         
   5 -10   0        391.38        408.56        16.26 o                         
   6 -10   0        337.22        351.24        20.60 o                         
   7 -10   0        246.95        244.03        15.83 o                         
   8 -10   0        138.45        156.72        23.75 o                         
   9 -10   0        207.63        207.84        34.12 o                         
  10 -10   0        568.74        513.39        55.84 o                         
   1  -9   0       1482.71       1459.70        40.74 o                         
   2  -9   0        487.94        518.56        18.53 o                         
   3  -9   0        543.27        569.31        14.05 o                         
   4  -9   0       1230.14       1268.23        26.92 o                         
   5  -9   0        495.07        489.76        18.12 o                         
   6  -9   0        553.68        595.51        19.36 o                         
   7  -9   0       1577.67       1626.57        41.60 o                         
   8  -9   0        806.79        844.70        28.91 o                         
   9  -9   0       1608.57       1624.44        70.43 o                         
  10  -9   0         70.12        105.47        29.47 o                         
   0  -8   0      13468.47      14070.53       276.04 o                         
   1  -8   0       1919.28       2002.13        64.16 o                         
   2  -8   0        179.70        208.13         6.45 o                         
   3  -8   0       6691.44       6570.19       103.97 o                         
   4  -8   0       2046.09       2044.32        38.76 o                         
   5  -8   0        162.67        165.05        11.69 o                         
   6  -8   0        605.46        576.35        20.97 o                         
   7  -8   0       1382.57       1408.80        38.15 o                         
   8  -8   0       1206.28       1202.63        41.42 o                         
   9  -8   0        157.49        194.35        22.70 o                         
  10  -8   0        326.87        412.58        51.18 o                         
   1  -7   0       6804.31       7267.67       112.60 o                         
   2  -7   0       5073.44       4785.80        64.26 o                         
   3  -7   0       7900.00       7714.54       120.94 o                         
   4  -7   0        622.87        620.18        16.69 o                         
   5  -7   0       2330.81       2257.00        60.67 o                         
   6  -7   0        902.84        939.92        27.67 o                         
   7  -7   0       1147.76       1196.55        34.19 o                         
   8  -7   0        370.33        391.94        21.79 o                         
   9  -7   0        646.44        693.08        34.90 o                         
  10  -7   0        226.13        214.04        37.22 o                         
  11  -7   0         94.66         93.06        29.47 o                         
   0  -6   0       1304.60       1713.76        74.61 o                         
   1  -6   0       4716.60       4981.74        65.32 o                         
   2  -6   0       8008.27       8050.54       104.83 o                         
   3  -6   0        896.02       1030.55        19.74 o                         
   4  -6   0       1139.27       1152.07        44.95 o                         
   5  -6   0        295.52        296.35        16.57 o                         
   6  -6   0       3171.93       3125.19        65.86 o                         
   7  -6   0       2350.96       2380.75        65.15 o                         
   8  -6   0        664.96        627.72        25.31 o                         
   9  -6   0        673.42        673.04        37.63 o                         
  10  -6   0         72.30         85.87        19.65 o                         
  11  -6   0        316.39        285.39        44.98 o                         
   1  -5   0         95.23        107.79         4.39 o                         
   2  -5   0       5522.08       5560.75        75.70 o                         
   3  -5   0       5497.19       5678.63        71.27 o                         
   4  -5   0        612.59        578.79        15.95 o                         
   5  -5   0       4222.93       4074.78        79.57 o                         
   6  -5   0        661.90        640.33        22.35 o                         
   7  -5   0       1284.74       1209.99        52.60 o                         
   8  -5   0         57.54         68.00        11.32 o                         
   9  -5   0        158.76        212.56        33.35 o                         
  10  -5   0        628.74        708.97        47.31 o                         
  11  -5   0        310.45        361.55        39.55 o                         
   0  -4   0       6487.75       6827.16       115.70 o                         
   1  -4   0       3595.10       3750.31        49.51 o                         
   2  -4   0       1800.60       1798.42        25.65 o                         
   3  -4   0       6260.23       6437.79        80.06 o                         
   4  -4   0       2132.17       2228.65        45.26 o                         
   5  -4   0        487.52        455.85        18.40 o                         
   6  -4   0       5775.95       5652.55       121.35 o                         
   7  -4   0       1974.21       1970.27        77.24 o                         
   8  -4   0        955.16        937.52        33.60 o                         
   9  -4   0        396.58        464.62        35.63 o                         
  10  -4   0        327.31        314.78        30.71 o                         
  11  -4   0       1212.63       1340.42        61.90 o                         
   1  -3   0       6677.85       7201.50        85.87 o                         
   2  -3   0        198.34        177.62         4.91 o                         
   3  -3   0        838.48        850.35        14.90 o                         
   4  -3   0       1317.34       1385.93        29.96 o                         
   5  -3   0       5067.73       4889.63        89.88 o                         
   6  -3   0       2474.63       2278.61        56.68 o                         
   7  -3   0       1901.67       1924.12        51.83 o                         
   8  -3   0        353.20        325.16        21.45 o                         
   9  -3   0        904.32        961.14        46.02 o                         
  10  -3   0        644.31        729.66        42.21 o                         
  11  -3   0        215.82        180.39        32.57 o                         
   0  -2   0      54760.42      55185.50       912.58 o                         
   1  -2   0      18137.62      19051.89       224.62 o                         
   2  -2   0       8020.45       8449.28       108.28 o                         
   3  -2   0       1267.29       1311.07        27.74 o                         
   4  -2   0       4336.55       4318.60        78.64 o                         
   5  -2   0       1960.06       1910.07        47.24 o                         
   6  -2   0        424.71        428.27        19.13 o                         
   7  -2   0       1714.01       1575.65        45.26 o                         
   8  -2   0          7.17          8.58         7.96 o                         
   9  -2   0        395.47        411.30        32.85 o                         
  10  -2   0        740.85        779.40        43.87 o                         
  11  -2   0        145.69        149.03        24.51 o                         
   1  -1   0       4782.61       4997.06        63.89 o                         
   2  -1   0        386.07        400.49        10.82 o                         
   3  -1   0       8165.16       8333.11       128.33 o                         
   4  -1   0       4672.18       4442.70        96.06 o                         
   5  -1   0       3754.30       3474.20        73.21 o                         
   6  -1   0       1173.26       1089.67        44.77 o                         
   7  -1   0         98.60         94.59        12.08 o                         
   8  -1   0        360.49        372.40        23.03 o                         
   9  -1   0        905.44        959.27        96.16 o                         
  10  -1   0        103.04         68.25        18.64 o                         
  11  -1   0         55.15         52.29        35.67 o                         
   1   0   0      14917.52      14994.06       353.70 o                         
   2   0   0       1873.13       1983.69        33.52 o                         
   3   0   0         85.71        130.18         8.12 o                         
   4   0   0        232.52        226.53        16.76 o                         
   5   0   0       2163.13       2055.02        66.69 o                         
   6   0   0        672.92        649.04        45.90 o                         
   7   0   0        280.79        261.32        18.22 o                         
   8   0   0        867.68        899.10        33.58 o                         
   9   0   0        380.16        386.15        32.85 o                         
  10   0   0          9.01          8.44        13.68 o                         
  11   0   0         25.58         10.75        15.65 o                         
   1   1   0       4721.30       4892.98        67.90 o                         
   2   1   0        347.43        361.78         7.84 o                         
   3   1   0       8074.27       8376.02       118.11 o                         
   4   1   0       4750.89       4451.98        86.96 o                         
   5   1   0       3646.75       3397.61        66.35 o                         
   6   1   0       1150.40       1162.89        82.17 o                         
   7   1   0         99.29         90.41        11.98 o                         
   8   1   0        334.98        300.46        20.99 o                         
   9   1   0       1125.16       1217.80        55.18 o                         
  10   1   0         84.15         89.52        19.74 o                         
  11   1   0         31.36         17.60        15.87 o                         
   0   2   0      55677.30      56299.38      1078.47 o                         
   1   2   0      17588.48      18578.32       218.72 o                         
   2   2   0       8013.52       8490.29       109.09 o                         
   3   2   0       1197.06       1226.62        24.16 o                         
   4   2   0       4350.19       4350.82        71.71 o                         
   5   2   0       1876.92       1785.52        36.58 o                         
   6   2   0        452.39        467.77        33.36 o                         
   7   2   0       1700.03       1631.26        84.18 o                         
   8   2   0         12.90          5.32        17.06 o                         
   9   2   0        348.33        373.80        34.22 o                         
  10   2   0        725.28        788.51        45.43 o                         
  11   2   0        127.20        149.19        30.25 o                         
   1   3   0       6564.93       7024.34        84.36 o                         
   2   3   0        268.48        253.96         6.63 o                         
   3   3   0        772.18        811.53        14.86 o                         
   4   3   0       1308.56       1369.59        25.27 o                         
   5   3   0       4789.89       4746.71       102.95 o                         
   6   3   0       2393.55       2216.26        48.96 o                         
   7   3   0       1870.32       1930.02        96.71 o                         
   8   3   0        370.84        361.61        32.01 o                         
   9   3   0       1002.13        996.51        50.13 o                         
  10   3   0        610.45        669.06        45.27 o                         
  11   3   0        191.77        189.83        28.45 o                         
   0   4   0       5716.96       5997.62       123.99 o                         
   1   4   0       3596.97       3767.56        50.30 o                         
   2   4   0       1946.76       1964.81        29.01 o                         
   3   4   0       6223.34       6465.68        89.68 o                         
   4   4   0       2234.73       2258.85        41.32 o                         
   5   4   0        612.42        604.53        30.11 o                         
   6   4   0       5625.32       5604.09       120.22 o                         
   7   4   0       1836.41       1882.11        85.75 o                         
   8   4   0        995.53       1048.34        50.31 o                         
   9   4   0        406.50        385.17        35.33 o                         
  10   4   0        336.09        370.58        36.44 o                         
  11   4   0       1227.22       1448.08        68.38 o                         
   1   5   0         70.37         71.44         4.01 o                         
   2   5   0       6257.96       6276.37        83.49 o                         
   3   5   0       5632.36       5813.94        84.51 o                         
   4   5   0        715.50        678.72        32.69 o                         
   5   5   0       4243.08       4179.70        81.21 o                         
   6   5   0        751.36        745.90        26.86 o                         
   7   5   0       1344.45       1298.34        48.59 o                         
   8   5   0         35.07         22.91        14.13 o                         
   9   5   0        146.71        125.61        22.95 o                         
  10   5   0        600.69        730.28        86.08 o                         
  11   5   0        316.25        394.51        62.04 o                         
   0   6   0       1156.25       1612.68        52.74 o                         
   1   6   0       4522.85       4682.56        68.23 o                         
   2   6   0       8405.13       8481.86       111.49 o                         
   3   6   0        985.63       1173.21        22.20 o                         
   4   6   0       1124.50       1198.44        60.45 o                         
   5   6   0        292.68        273.61        23.28 o                         
   6   6   0       3244.00       3161.24        83.30 o                         
   7   6   0       2031.53       1908.02        89.88 o                         
   8   6   0        622.70        567.89        50.41 o                         
   9   6   0        699.74        717.00        45.76 o                         
  10   6   0         81.29         93.31        32.57 o                         
  11   6   0        313.00        353.53        39.07 o                         
   1   7   0       6495.52       6665.42        95.65 o                         
   2   7   0       5259.48       4936.01        70.77 o                         
   3   7   0       7731.88       7567.00       119.77 o                         
   4   7   0        564.17        590.76        22.84 o                         
   5   7   0       2295.21       2229.42       142.44 o                         
   6   7   0        986.89       1049.22        58.69 o                         
   7   7   0       1129.08       1029.18        49.17 o                         
   8   7   0        392.55        382.17        34.89 o                         
   9   7   0        618.65        600.88        77.55 o                         
  10   7   0        212.26        184.30        57.39 o                         
  11   7   0         88.07         79.60        31.02 o                         
   0   8   0      12938.06      13486.42       265.93 o                         
   1   8   0       2159.59       2219.25        81.50 o                         
   2   8   0        160.40        189.94        10.53 o                         
   3   8   0       6607.87       6488.75       107.57 o                         
   4   8   0       2285.25       2220.00        55.99 o                         
   5   8   0        156.81        160.29        17.42 o                         
   6   8   0        613.60        592.99        39.00 o                         
   7   8   0       1324.56       1211.00        55.81 o                         
   8   8   0       1247.70       1192.68        57.63 o                         
   9   8   0        160.36        166.70        26.45 o                         
  10   8   0        353.53        376.85        48.86 o                         
   1   9   0       1404.86       1382.99        26.29 o                         
   2   9   0        452.64        508.74        16.07 o                         
   3   9   0        534.24        551.76        20.49 o                         
   4   9   0       1406.84       1397.51        40.95 o                         
   5   9   0        464.50        427.50        22.53 o                         
   6   9   0        510.63        483.76        26.75 o                         
   7   9   0       1562.89       1501.57        64.26 o                         
   8   9   0        869.72        896.50        50.57 o                         
   9   9   0       1689.02       1654.38        74.40 o                         
  10   9   0         56.26         33.43        20.49 o                         
   0  10   0       1775.27       1790.63        58.48 o                         
   1  10   0       2156.17       2162.18        68.56 o                         
   2  10   0       2886.33       2835.69        60.26 o                         
   3  10   0       1888.66       1760.57        43.49 o                         
   4  10   0        737.06        764.04        28.81 o                         
   5  10   0        439.19        466.89        37.28 o                         
   6  10   0        307.29        289.27        28.68 o                         
   7  10   0        297.76        292.96        30.65 o                         
   8  10   0        122.12        112.83        23.41 o                         
   9  10   0        192.17        115.58        24.94 o                         
  10  10   0        609.48        634.99        53.44 o                         
   1  11   0       1803.84       1718.99        42.11 o                         
   2  11   0        426.85        408.15        18.65 o                         
   3  11   0        540.41        516.77        39.63 o                         
   4  11   0       2395.95       2351.36        62.60 o                         
   5  11   0        525.66        495.56        55.39 o                         
   6  11   0        838.24        794.39        65.92 o                         
   7  11   0        792.15        751.89        47.59 o                         
   8  11   0        197.45        232.81        30.90 o                         
   9  11   0       1658.84       1847.65        82.21 o                         
   0  12   0       4566.23       4513.75       129.19 o                         
   1  12   0        387.26        394.85        21.27 o                         
   2  12   0       1021.53       1058.81        36.94 o                         
   3  12   0       1299.35       1276.98        56.64 o                         
   4  12   0        144.66        156.89        16.31 o                         
   5  12   0       1736.72       1682.79       112.45 o                         
   6  12   0         63.10         56.64        17.48 o                         
   7  12   0        224.80        222.69        28.92 o                         
   8  12   0        430.45        396.61        40.18 o                         
   9  12   0         23.41         16.00        17.45 o                         
   1  13   0       1031.83       1033.82        33.25 o                         
   2  13   0       3246.28       3317.71        73.87 o                         
   3  13   0       1267.83       1296.26        54.40 o                         
   4  13   0        305.95        293.80        22.67 o                         
   5  13   0       2141.59       2049.03        76.68 o                         
   6  13   0         63.73         56.11        24.82 o                         
   7  13   0         93.80        103.02        22.72 o                         
   8  13   0         32.69         15.77        18.93 o                         
   9  13   0         73.41        104.66        27.35 o                         
   0  14   0        340.92        347.43        30.56 o                         
   1  14   0        905.62        921.28        32.74 o                         
   2  14   0        657.02        626.61        29.81 o                         
   3  14   0       1810.31       1814.58        67.44 o                         
   4  14   0        665.07        630.83        80.65 o                         
   5  14   0       1116.60       1043.77        62.82 o                         
   6  14   0        349.84        315.58        34.12 o                         
   7  14   0         62.66         80.20        21.52 o                         
   8  14   0        140.52        169.41        44.98 o                         
   1  15   0        890.58        899.86        43.83 o                         
   2  15   0       1731.02       1709.72        65.25 o                         
   3  15   0        510.38        483.64        54.29 o                         
   4  15   0        910.99        874.28        57.39 o                         
   5  15   0        687.83        644.53        60.49 o                         
   6  15   0         45.16         75.43        20.75 o                         
   7  15   0        413.21        370.28        39.87 o                         
   0  16   0       2255.28       2312.60       116.33 o                         
   1  16   0          1.03          7.76        13.16 o                         
   2  16   0         19.68         34.90        15.35 o                         
   3  16   0        124.21        148.45        23.03 o                         
   4  16   0        516.91        529.76        41.50 o                         
   5  16   0         25.12         49.81        19.17 o                         
   6  16   0        328.74        277.54        34.43 o                         
   7  16   0         57.56        -10.49        18.55 o                         
   1  17   0        206.42        216.56        32.57 o                         
   2  17   0        553.45        512.13        62.82 o                         
   3  17   0        137.11        136.39        23.56 o                         
   4  17   0         98.62        146.00        34.90 o                         
   5  17   0        436.02        475.60        42.77 o                         
   6  17   0        109.64         83.96        50.41 o                         
   0  18   0        908.68        822.05        66.69 o                         
   1  18   0        205.64        191.69        53.51 o                         
   2  18   0        809.56        826.19        48.26 o                         
   3  18   0         46.51         63.17        20.27 o                         
   4  18   0         85.49        107.10        24.66 o                         
   5  18   0         89.53         49.99        21.20 o                         
   1  19   0        479.54        461.62        51.96 o                         
   2  19   0          0.48          0.75        16.97 o                         
   3  19   0        536.28        504.78        43.87 o                         
  -3 -18   1         57.40         80.43        22.72 o                         
  -2 -18   1        246.13        314.31        37.22 o                         
  -1 -18   1        526.76        550.54        44.81 o                         
   0 -18   1        526.29        499.51        42.77 o                         
   1 -18   1        397.19        338.92        36.19 o                         
   2 -18   1         35.47         20.16        17.55 o                         
   3 -18   1        613.13        573.12        46.06 o                         
  -5 -17   1        194.26        274.25        34.00 o                         
  -4 -17   1         54.39         58.16        19.74 o                         
  -3 -17   1        446.18        514.66        42.73 o                         
  -2 -17   1        108.90        144.41        39.55 o                         
  -1 -17   1        180.73        190.31        35.67 o                         
   0 -17   1        548.58        528.44        72.12 o                         
   1 -17   1        340.16        251.03        51.18 o                         
   2 -17   1         63.88         39.32        18.55 o                         
   3 -17   1        130.97         96.95        21.93 o                         
   4 -17   1         42.94         42.54        44.20 o                         
   5 -17   1        633.91        668.23        50.41 o                         
  -6 -16   1        103.72        109.29        24.04 o                         
  -5 -16   1        300.93        264.24        34.12 o                         
  -4 -16   1         41.29         54.05        18.07 o                         
  -3 -16   1        506.25        465.02        44.20 o                         
  -2 -16   1       1066.56       1106.69        93.84 o                         
  -1 -16   1        591.25        649.19        40.54 o                         
   0 -16   1         56.95         67.88        36.45 o                         
   1 -16   1       1028.76       1044.23       112.45 o                         
   2 -16   1       1428.94       1431.40        78.33 o                         
   3 -16   1       1018.71        989.77        51.51 o                         
   4 -16   1       1077.29       1111.44        55.93 o                         
   5 -16   1          7.97         15.62        15.65 o                         
   6 -16   1        277.65        389.20        54.29 o                         
   7 -16   1        116.65        125.58        25.15 o                         
  -7 -15   1        156.61        204.74        41.88 o                         
  -6 -15   1        132.36        127.69        24.51 o                         
  -5 -15   1       1269.51       1420.93       102.37 o                         
  -4 -15   1        155.81        228.83        27.95 o                         
  -3 -15   1        887.83        997.01       124.86 o                         
  -2 -15   1       1776.95       1928.20        83.76 o                         
  -1 -15   1        903.68        875.42        61.27 o                         
   0 -15   1        993.94       1005.07        69.80 o                         
   1 -15   1          1.76         16.54        13.02 o                         
   2 -15   1        514.52        497.13        38.34 o                         
   3 -15   1       1068.20       1193.49        64.37 o                         
   4 -15   1         75.95         76.75        19.17 o                         
   5 -15   1        834.41        798.62        64.37 o                         
   6 -15   1        312.29        305.70        45.76 o                         
   7 -15   1        364.52        429.21        40.02 o                         
  -6 -14   1        819.36        777.07        65.14 o                         
  -5 -14   1       1304.93       1457.98        88.41 o                         
  -4 -14   1       1419.59       1528.40        48.77 o                         
  -3 -14   1        167.47        165.06        26.11 o                         
  -2 -14   1       1079.07       1021.89        95.39 o                         
  -1 -14   1       1136.50       1166.27        42.38 o                         
   0 -14   1        778.56        791.76        58.67 o                         
   1 -14   1        191.03        199.75        44.20 o                         
   2 -14   1       4036.83       4123.04       125.49 o                         
   3 -14   1       1634.04       1599.62        64.60 o                         
   4 -14   1         16.98          3.88        13.02 o                         
   5 -14   1        365.78        355.88        33.44 o                         
   6 -14   1         50.32         43.43        17.55 o                         
   7 -14   1        619.38        713.83        44.93 o                         
   8 -14   1        530.46        556.82        62.04 o                         
  -7 -13   1        789.23        763.11        54.29 o                         
  -6 -13   1        143.72        135.10        24.82 o                         
  -5 -13   1       1475.52       1491.59        56.64 o                         
  -4 -13   1       2313.36       2468.32        98.49 o                         
  -3 -13   1        348.04        371.99        21.62 o                         
  -2 -13   1       1560.38       1619.56        47.46 o                         
  -1 -13   1        490.68        492.67        27.37 o                         
   0 -13   1        864.80        929.23        48.80 o                         
   1 -13   1        350.42        401.58        19.25 o                         
   2 -13   1         12.18         18.20         6.55 o                         
   3 -13   1        129.21        145.17        23.10 o                         
   4 -13   1        689.73        644.26        29.11 o                         
   5 -13   1        406.35        404.15        23.66 o                         
   6 -13   1        510.41        592.50        58.94 o                         
   7 -13   1         71.47        111.67        32.57 o                         
  -8 -12   1        696.85        825.15        58.94 o                         
  -7 -12   1        703.84        696.42        51.18 o                         
  -6 -12   1       1745.32       1728.82        40.41 o                         
  -5 -12   1       1374.75       1380.93        31.75 o                         
  -4 -12   1        805.05        728.35        34.22 o                         
  -3 -12   1        441.90        456.79        19.05 o                         
  -2 -12   1       4449.40       4552.48        96.49 o                         
  -1 -12   1         78.26         75.91         8.01 o                         
   0 -12   1       1136.74       1215.45        37.33 o                         
   1 -12   1       1206.78       1199.82        30.15 o                         
   2 -12   1        449.31        464.93        17.81 o                         
   3 -12   1        447.30        441.30        17.80 o                         
   4 -12   1        231.41        256.81        15.45 o                         
   5 -12   1        356.55        362.24        20.43 o                         
   6 -12   1        227.74        213.74        21.99 o                         
   7 -12   1       1215.46       1243.93        69.80 o                         
  -9 -11   1        418.39        442.05        51.18 o                         
  -8 -11   1        117.22        142.70        29.47 o                         
  -7 -11   1        903.26       1014.43        34.63 o                         
  -6 -11   1        635.95        623.65        21.85 o                         
  -5 -11   1       2443.29       2454.23        46.36 o                         
  -4 -11   1       2634.20       2623.98        52.83 o                         
  -3 -11   1         87.09        104.31        11.43 o                         
  -2 -11   1        252.11        246.60        13.04 o                         
  -1 -11   1       1558.64       1567.01        48.04 o                         
   0 -11   1       1851.57       1884.19        41.18 o                         
   1 -11   1        252.80        248.07        24.18 o                         
   2 -11   1       2026.92       2039.03        47.52 o                         
   3 -11   1       2001.23       2053.17        45.43 o                         
   4 -11   1       1108.85       1154.57        34.77 o                         
   5 -11   1        151.13        142.29        13.98 o                         
   6 -11   1        992.40       1019.65        40.57 o                         
   7 -11   1        379.65        460.66        44.98 o                         
   8 -11   1       1370.22       1453.32        79.10 o                         
   9 -11   1          8.32          0.00        17.06 o                         
 -10 -10   1        174.58        165.96        35.67 o                         
  -9 -10   1        228.89        302.45        41.88 o                         
  -8 -10   1        310.48        266.73        31.43 o                         
  -7 -10   1          5.10          4.58         9.17 o                         
  -6 -10   1        544.64        551.17        18.36 o                         
  -5 -10   1        305.18        327.38        13.78 o                         
  -4 -10   1       2738.92       2648.91        54.02 o                         
  -3 -10   1       1709.07       1714.67        32.09 o                         
  -2 -10   1       1497.87       1499.86        42.31 o                         
  -1 -10   1       1115.12       1115.55        27.88 o                         
   0 -10   1       3680.92       3684.44       108.18 o                         
   1 -10   1       3946.31       3932.32        75.15 o                         
   2 -10   1       1365.25       1354.11        32.21 o                         
   3 -10   1       1984.89       2019.89        62.25 o                         
   4 -10   1        159.97        198.24        14.36 o                         
   5 -10   1       2465.17       2455.63        44.91 o                         
   6 -10   1        475.43        453.65        16.05 o                         
   7 -10   1        264.78        297.58        17.97 o                         
   8 -10   1        548.35        576.99        46.53 o                         
   9 -10   1        324.99        297.80        40.33 o                         
  10 -10   1       1213.44       1352.51        83.76 o                         
 -10  -9   1        119.14        148.90        32.57 o                         
  -9  -9   1        349.65        354.33        26.03 o                         
  -8  -9   1        315.05        287.42        29.87 o                         
  -7  -9   1        951.90       1002.31        42.54 o                         
  -6  -9   1         52.42         57.83         8.71 o                         
  -5  -9   1        187.96        173.58        10.64 o                         
  -4  -9   1        117.94        136.01        13.46 o                         
  -3  -9   1       1416.00       1365.98        27.32 o                         
  -2  -9   1         77.03         88.36         5.06 o                         
  -1  -9   1        604.11        592.47        19.25 o                         
   0  -9   1        370.23        362.77        23.95 o                         
   1  -9   1       3655.49       3805.07        63.73 o                         
   2  -9   1       5502.07       5320.43       118.65 o                         
   3  -9   1        649.36        659.81        22.29 o                         
   4  -9   1       1614.63       1575.32        30.59 o                         
   5  -9   1       2632.89       2711.37        49.76 o                         
   6  -9   1       1393.85       1408.03        38.03 o                         
   7  -9   1        935.02        934.86        57.98 o                         
   8  -9   1         89.43         84.25        11.96 o                         
   9  -9   1         16.02         21.71        18.61 o                         
  10  -9   1        657.93        781.72        60.49 o                         
 -10  -8   1        911.65        894.95        66.69 o                         
  -9  -8   1         72.24         59.82        14.51 o                         
  -8  -8   1         62.43         72.76        11.38 o                         
  -7  -8   1        392.61        421.35        19.28 o                         
  -6  -8   1        835.60        836.22        25.85 o                         
  -5  -8   1         53.18         54.12         7.77 o                         
  -4  -8   1       4023.44       3823.27        74.21 o                         
  -3  -8   1         58.64         58.07         8.31 o                         
  -2  -8   1       4293.18       4232.22        86.71 o                         
  -1  -8   1       1560.33       1546.95        50.64 o                         
   0  -8   1       8305.84       8487.99       120.09 o                         
   1  -8   1      13531.77      13826.17       191.98 o                         
   2  -8   1        340.19        386.20        15.01 o                         
   3  -8   1        734.24        657.36        23.08 o                         
   4  -8   1        328.60        336.14        11.79 o                         
   5  -8   1         68.81         66.54         8.98 o                         
   6  -8   1         54.79         52.83         8.44 o                         
   7  -8   1       1249.95       1234.27        34.60 o                         
   8  -8   1        329.00        338.24        20.30 o                         
   9  -8   1        689.61        711.91        29.03 o                         
  10  -8   1       1032.13       1175.69        76.00 o                         
 -11  -7   1        137.69        131.84        34.12 o                         
 -10  -7   1         93.07        128.74        31.02 o                         
  -9  -7   1        112.85        103.67        16.98 o                         
  -8  -7   1       1097.15       1111.18        46.57 o                         
  -7  -7   1       1037.86       1067.83        55.07 o                         
  -6  -7   1       1740.22       1771.58        53.73 o                         
  -5  -7   1       8797.45       8656.60       139.31 o                         
  -4  -7   1       2370.70       2297.27        48.44 o                         
  -3  -7   1       2359.62       2319.26        37.84 o                         
  -2  -7   1       3471.39       3777.56        56.16 o                         
  -1  -7   1        992.15       1079.82        17.33 o                         
   0  -7   1       3865.17       3705.55        46.76 o                         
   1  -7   1        329.18        327.92        10.17 o                         
   2  -7   1       3450.12       3588.29        82.90 o                         
   3  -7   1       2733.37       2683.02        81.50 o                         
   4  -7   1         22.93         11.08         3.73 o                         
   5  -7   1       3357.41       3424.33        61.10 o                         
   6  -7   1        644.29        595.61        21.69 o                         
   7  -7   1        790.95        767.93        26.37 o                         
   8  -7   1        314.33        330.78        20.19 o                         
   9  -7   1        143.92        129.61        22.39 o                         
  10  -7   1       1408.77       1469.51        61.96 o                         
  11  -7   1        545.32        601.80        62.04 o                         
 -11  -6   1         61.29         97.72        29.47 o                         
 -10  -6   1       1337.01       1274.51        57.00 o                         
  -9  -6   1       1732.92       1714.45        96.16 o                         
  -8  -6   1        444.09        442.97        36.76 o                         
  -7  -6   1        208.36        242.70        16.38 o                         
  -6  -6   1        396.44        376.73        16.66 o                         
  -5  -6   1         31.92         45.80         7.47 o                         
  -4  -6   1       4591.84       4357.81        73.70 o                         
  -3  -6   1        220.49        219.22         8.90 o                         
  -2  -6   1       1775.84       1885.79        30.29 o                         
  -1  -6   1       3992.91       4043.40        54.12 o                         
   0  -6   1        217.06        202.59         5.28 o                         
   1  -6   1        101.59        100.89         7.25 o                         
   2  -6   1       1628.69       1690.06        25.35 o                         
   3  -6   1       1264.87       1259.59        33.29 o                         
   4  -6   1       5749.12       5702.90       101.70 o                         
   5  -6   1       2654.46       2725.29        46.23 o                         
   6  -6   1        943.29        919.32        27.44 o                         
   7  -6   1        839.47        868.25        28.27 o                         
   8  -6   1        239.87        210.08        19.92 o                         
   9  -6   1         47.02         41.52        10.90 o                         
  10  -6   1        255.36        315.99        45.76 o                         
  11  -6   1         98.65        226.45        40.33 o                         
 -11  -5   1        135.38        152.00        34.12 o                         
 -10  -5   1        102.80        116.82        31.02 o                         
  -9  -5   1        545.59        559.60        36.63 o                         
  -8  -5   1        502.97        517.16        24.05 o                         
  -7  -5   1        499.46        496.08        22.12 o                         
  -6  -5   1        192.03        183.98        13.49 o                         
  -5  -5   1       6124.08       5818.23       108.76 o                         
  -4  -5   1       3448.62       3360.68        58.65 o                         
  -3  -5   1       1560.68       1579.39        29.36 o                         
  -2  -5   1       1036.35       1060.00        17.62 o                         
  -1  -5   1        543.06        536.48        10.03 o                         
   0  -5   1       6094.55       6474.66        90.20 o                         
   1  -5   1       1236.68       1459.65        23.12 o                         
   2  -5   1       2241.84       2152.55        28.64 o                         
   3  -5   1       3762.42       3912.00        57.89 o                         
   4  -5   1        258.15        301.12        15.18 o                         
   5  -5   1       1746.52       1716.22        34.55 o                         
   6  -5   1        238.41        223.09        12.37 o                         
   7  -5   1        702.28        651.69        26.08 o                         
   8  -5   1       2052.65       2044.88        88.98 o                         
   9  -5   1        173.58        148.55        20.75 o                         
  10  -5   1        695.57        766.85        42.73 o                         
  11  -5   1        249.49        274.95        30.65 o                         
 -11  -4   1        572.80        701.82        46.02 o                         
 -10  -4   1        240.10        267.81        46.53 o                         
  -9  -4   1        940.20        954.68        45.51 o                         
  -8  -4   1       1321.08       1315.91        41.11 o                         
  -7  -4   1       1626.34       1639.07        46.17 o                         
  -6  -4   1       1989.24       1902.37        49.20 o                         
  -5  -4   1        458.15        452.27        17.87 o                         
  -4  -4   1        132.30        111.01         8.95 o                         
  -3  -4   1        515.92        521.75        36.04 o                         
  -2  -4   1       4947.85       5037.85        67.11 o                         
  -1  -4   1       4350.40       4637.98        61.00 o                         
   0  -4   1       3642.35       3925.66        55.69 o                         
   1  -4   1       1672.20       1807.94        27.52 o                         
   2  -4   1       1244.15       1282.32        18.48 o                         
   3  -4   1       1442.85       1361.14        20.71 o                         
   4  -4   1      16673.34      16674.72       231.44 o                         
   5  -4   1        396.95        388.47        32.34 o                         
   6  -4   1       3267.59       3069.12        61.73 o                         
   7  -4   1        843.64        832.69        39.80 o                         
   8  -4   1         59.55         44.41        10.45 o                         
   9  -4   1        408.36        439.48        33.95 o                         
  10  -4   1         41.11         49.12        19.39 o                         
  11  -4   1          8.02          9.57        15.87 o                         
 -11  -3   1         82.49         81.66        23.27 o                         
 -10  -3   1        502.39        553.28        48.08 o                         
  -9  -3   1        461.34        456.95        97.72 o                         
  -8  -3   1       1932.88       1999.78        55.42 o                         
  -7  -3   1        928.94        830.12        41.02 o                         
  -6  -3   1       1774.67       1616.87        43.46 o                         
  -5  -3   1       1674.06       1756.78        68.49 o                         
  -4  -3   1       1558.57       1732.44        50.35 o                         
  -3  -3   1        420.20        407.24        11.05 o                         
  -2  -3   1       4341.03       4345.73        58.27 o                         
  -1  -3   1      12076.20      12721.27       173.80 o                         
   0  -3   1      14841.69      16008.55       217.74 o                         
   1  -3   1       4504.02       4773.56        57.51 o                         
   2  -3   1       1921.87       2064.14        27.46 o                         
   3  -3   1       6006.52       6112.92        87.24 o                         
   4  -3   1        158.15        220.54        12.98 o                         
   5  -3   1       2214.68       2150.19        44.71 o                         
   6  -3   1       2160.98       2179.79        47.18 o                         
   7  -3   1       2835.89       2772.06        68.85 o                         
   8  -3   1       1629.88       1612.46        48.21 o                         
   9  -3   1        391.36        441.51        34.53 o                         
  10  -3   1        271.45        332.33        31.75 o                         
  11  -3   1        435.83        496.00        40.54 o                         
 -11  -2   1         31.11         39.84        17.45 o                         
 -10  -2   1        469.34        441.94        36.14 o                         
  -9  -2   1         83.86        119.07        19.65 o                         
  -8  -2   1         39.79         27.46        11.44 o                         
  -7  -2   1        518.01        479.69        22.00 o                         
  -6  -2   1       2930.02       2767.13        66.18 o                         
  -5  -2   1        738.82        753.05        24.33 o                         
  -4  -2   1       1268.31       1259.45        29.03 o                         
  -3  -2   1       7249.03       7396.54       136.77 o                         
  -2  -2   1       8434.83       8701.56       132.16 o                         
  -1  -2   1      12840.36      13047.51       194.32 o                         
   0  -2   1       1727.36       1814.26        31.81 o                         
   1  -2   1       2471.90       2736.98        33.99 o                         
   2  -2   1       7101.84       7259.54       100.98 o                         
   3  -2   1       5441.04       5461.88        78.58 o                         
   4  -2   1       1044.89       1034.32        27.64 o                         
   5  -2   1       1804.02       1772.95        42.98 o                         
   6  -2   1        702.87        699.40        29.74 o                         
   7  -2   1        755.07        665.09        26.23 o                         
   8  -2   1        445.30        420.29        23.74 o                         
   9  -2   1        501.37        547.62        43.43 o                         
  10  -2   1         99.92        106.90        21.71 o                         
  11  -2   1        151.32        185.64        27.35 o                         
 -11  -1   1        109.39        132.51        24.05 o                         
 -10  -1   1        560.77        533.61        39.93 o                         
  -9  -1   1        151.43        137.91        30.25 o                         
  -8  -1   1        848.24        812.46        30.90 o                         
  -7  -1   1       6895.80       6498.92       140.50 o                         
  -6  -1   1       3761.75       3536.75        81.07 o                         
  -5  -1   1        968.04        944.87        85.31 o                         
  -4  -1   1          5.35          3.42         3.49 o                         
  -3  -1   1       1039.26       1041.05        34.43 o                         
  -2  -1   1      23579.74      24881.91       438.12 o                         
  -1  -1   1       5518.68       5737.89       110.15 o                         
   1  -1   1      42680.79      43244.36       543.92 o                         
   2  -1   1       5658.08       5998.20        84.18 o                         
   3  -1   1       2027.72       1992.20        32.08 o                         
   4  -1   1         66.87         61.16         6.49 o                         
   5  -1   1       1105.89       1122.73        27.82 o                         
   6  -1   1       1914.12       1883.93        51.27 o                         
   7  -1   1       2144.21       2038.62        47.14 o                         
   8  -1   1        386.23        399.64        24.57 o                         
   9  -1   1        989.37        946.07        46.60 o                         
  10  -1   1       1164.81       1131.93        73.67 o                         
  11  -1   1        199.63        221.96        29.05 o                         
 -11   0   1         66.13         69.58        19.65 o                         
 -10   0   1       1720.18       1707.42        69.59 o                         
  -9   0   1          6.04         19.39        13.16 o                         
  -8   0   1        906.47        865.09        32.57 o                         
  -7   0   1       8100.86       7843.90       166.62 o                         
  -6   0   1        194.87        195.05        19.39 o                         
  -5   0   1        262.14        316.05        15.21 o                         
  -4   0   1        613.70        567.13        15.53 o                         
  -3   0   1       1059.86        968.39        23.01 o                         
  -2   0   1     141511.28     146462.97      2920.29 o                         
  -1   0   1      12956.46      13183.80       254.26 o                         
   1   0   1       6211.48       6414.92        88.21 o                         
   2   0   1       1596.02       1583.61        35.83 o                         
   3   0   1        337.53        315.53        13.06 o                         
   4   0   1        893.74        807.56        18.58 o                         
   5   0   1         36.14         42.17         6.61 o                         
   6   0   1        945.49        948.94        42.76 o                         
   7   0   1       2643.33       2652.91        58.02 o                         
   8   0   1         11.87         13.41         8.43 o                         
   9   0   1         12.06         17.06        13.16 o                         
  10   0   1         16.60         32.05        19.39 o                         
  11   0   1        428.81        510.36        44.20 o                         
 -11   1   1        153.79        150.52        25.76 o                         
 -10   1   1        566.64        635.75        42.13 o                         
  -9   1   1        139.31        131.86        20.84 o                         
  -8   1   1        856.45        833.39        41.63 o                         
  -7   1   1       6751.83       6663.41       158.77 o                         
  -6   1   1       3696.91       3558.06       125.77 o                         
  -5   1   1        911.28        854.49        27.20 o                         
  -4   1   1         13.00         22.16         5.37 o                         
  -3   1   1       1115.58       1166.13        26.04 o                         
  -2   1   1      23608.61      25289.40       381.58 o                         
  -1   1   1       5675.78       5983.16       100.53 o                         
   1   1   1      42582.14      42757.11       580.99 o                         
   2   1   1       6090.56       6482.90        84.05 o                         
   3   1   1       1871.37       1875.41        48.21 o                         
   4   1   1         36.23         27.73         4.48 o                         
   5   1   1       1065.68       1077.50        26.99 o                         
   6   1   1       1900.08       1785.17        54.29 o                         
   7   1   1       2284.82       2276.33        78.80 o                         
   8   1   1        242.08        244.39        19.54 o                         
   9   1   1        977.38        935.92        64.37 o                         
  10   1   1       1207.76       1119.82        55.38 o                         
  11   1   1        256.29        359.06        37.24 o                         
 -11   2   1         25.26         47.66        17.87 o                         
 -10   2   1        445.34        449.92        38.20 o                         
  -9   2   1         79.61         81.92        18.55 o                         
  -8   2   1         24.63         -1.03         9.69 o                         
  -7   2   1        422.38        377.75        21.40 o                         
  -6   2   1       3139.96       3023.91        85.07 o                         
  -5   2   1        734.25        767.41        22.03 o                         
  -4   2   1       1087.32       1052.50        36.51 o                         
  -3   2   1       6972.07       7086.80       100.86 o                         
  -2   2   1       8408.69       9031.68       125.12 o                         
  -1   2   1      12556.26      12835.82       191.97 o                         
   0   2   1       1754.02       1872.94        32.66 o                         
   1   2   1       2452.67       2571.40        39.35 o                         
   2   2   1       7585.35       7831.39       108.86 o                         
   3   2   1       5310.49       5290.28        70.93 o                         
   4   2   1        954.60        970.83        28.79 o                         
   5   2   1       1773.45       1780.85        48.83 o                         
   6   2   1        688.95        730.07        22.61 o                         
   7   2   1        644.94        585.69        28.01 o                         
   8   2   1        474.13        471.99        35.53 o                         
   9   2   1        516.11        490.82        55.06 o                         
  10   2   1        126.31        160.67        25.76 o                         
  11   2   1        135.45        181.50        27.95 o                         
 -11   3   1         79.12        101.55        22.95 o                         
 -10   3   1        479.91        590.86        54.29 o                         
  -9   3   1        449.38        438.24        36.63 o                         
  -8   3   1       1819.43       1808.97        68.86 o                         
  -7   3   1        998.18        948.95        37.72 o                         
  -6   3   1       1654.68       1671.10        66.71 o                         
  -5   3   1       1610.72       1718.04        38.71 o                         
  -4   3   1       1743.03       1931.28        40.61 o                         
  -3   3   1        322.74        296.98         8.55 o                         
  -2   3   1       4337.40       4483.98        64.09 o                         
  -1   3   1      11954.55      12643.77       172.14 o                         
   0   3   1      14867.27      15578.65       212.00 o                         
   1   3   1       4695.79       4886.43        59.46 o                         
   2   3   1       1921.35       2037.14        28.96 o                         
   3   3   1       5596.13       5596.28        74.72 o                         
   4   3   1         86.33        119.29         9.29 o                         
   5   3   1       2009.45       1855.48        43.08 o                         
   6   3   1       2362.40       2359.90        50.85 o                         
   7   3   1       2774.02       2771.32        64.03 o                         
   8   3   1       1568.72       1565.88       155.10 o                         
   9   3   1        423.37        407.63        37.22 o                         
  10   3   1        264.70        290.30        32.68 o                         
  11   3   1        425.53        482.80        45.76 o                         
 -11   4   1        557.99        610.30        48.22 o                         
 -10   4   1        226.65        243.77        30.15 o                         
  -9   4   1        902.72        872.78        47.12 o                         
  -8   4   1       1261.55       1200.15        89.96 o                         
  -7   4   1       1663.66       1647.69        54.22 o                         
  -6   4   1       2104.82       2038.20        46.22 o                         
  -5   4   1        514.88        510.45        17.34 o                         
  -4   4   1        107.02         82.55         6.68 o                         
  -3   4   1        563.83        573.49        16.59 o                         
  -2   4   1       4944.36       5033.25        71.89 o                         
  -1   4   1       4190.03       4393.68        58.16 o                         
   0   4   1       4166.12       4429.46        59.81 o                         
   1   4   1       2295.59       2497.55        34.40 o                         
   2   4   1       1415.51       1447.14        21.05 o                         
   3   4   1       1707.71       1594.30        28.74 o                         
   4   4   1      16520.49      16463.71       277.07 o                         
   5   4   1        411.76        444.01        21.98 o                         
   6   4   1       3268.72       3099.96        81.33 o                         
   7   4   1        904.94        842.49        26.90 o                         
   8   4   1        106.82         74.05        37.22 o                         
   9   4   1        389.96        389.62        35.53 o                         
  10   4   1         41.70         40.74        16.34 o                         
  11   4   1          9.60         -1.55        14.53 o                         
 -11   5   1        151.18        153.76        26.72 o                         
 -10   5   1        132.77        155.81        25.71 o                         
  -9   5   1        574.03        540.07        41.70 o                         
  -8   5   1        569.20        509.54        35.76 o                         
  -7   5   1        424.11        394.51        22.57 o                         
  -6   5   1        115.04        110.17        16.83 o                         
  -5   5   1       6630.54       6578.89       151.56 o                         
  -4   5   1       3819.07       3890.61        73.35 o                         
  -3   5   1       1509.49       1502.00        26.19 o                         
  -2   5   1        926.12        969.30        16.86 o                         
  -1   5   1        468.62        458.36         9.11 o                         
   0   5   1       5941.60       6235.77        87.36 o                         
   1   5   1       1200.88       1379.66        20.87 o                         
   2   5   1       2443.51       2375.57        32.36 o                         
   3   5   1       3890.96       3941.85        54.92 o                         
   4   5   1        254.14        302.24        11.63 o                         
   5   5   1       1592.87       1566.81        32.98 o                         
   6   5   1        191.19        194.53        13.75 o                         
   7   5   1        730.59        744.01        30.51 o                         
   8   5   1       1985.37       1910.12        74.64 o                         
   9   5   1        138.92        106.72        21.61 o                         
  10   5   1        678.10        791.97        50.68 o                         
  11   5   1        235.66        218.70        31.75 o                         
 -11   6   1         65.21         60.37        21.37 o                         
 -10   6   1       1343.91       1376.01        67.47 o                         
  -9   6   1       1660.62       1660.05       119.43 o                         
  -8   6   1        486.96        431.11        52.74 o                         
  -7   6   1        191.27        195.72        17.77 o                         
  -6   6   1        333.54        310.99        20.30 o                         
  -5   6   1         42.93         54.44        18.24 o                         
  -4   6   1       4804.20       4692.20        78.45 o                         
  -3   6   1        274.84        298.01        10.55 o                         
  -2   6   1       1843.05       1992.13        34.79 o                         
  -1   6   1       3907.07       3885.35        53.21 o                         
   0   6   1        356.66        361.94         9.94 o                         
   1   6   1        111.94        128.73        13.34 o                         
   2   6   1       1525.44       1575.57        23.63 o                         
   3   6   1       1273.56       1287.36        24.51 o                         
   4   6   1       5473.25       5340.61       139.09 o                         
   5   6   1       2738.24       2712.53        61.72 o                         
   6   6   1        736.33        677.38        27.71 o                         
   7   6   1        880.28        868.58        34.52 o                         
   8   6   1        293.23        283.05        30.18 o                         
   9   6   1         56.20         32.57        23.27 o                         
  10   6   1        220.80        230.00        30.56 o                         
  11   6   1         94.60        140.03        31.80 o                         
 -11   7   1        147.39        116.59        27.14 o                         
 -10   7   1         97.58         89.31        25.59 o                         
  -9   7   1        104.02         88.90        20.75 o                         
  -8   7   1       1205.10       1119.95        54.31 o                         
  -7   7   1       1014.92        927.48        77.51 o                         
  -6   7   1       1564.64       1614.34        87.44 o                         
  -5   7   1       8939.29       8554.65       179.20 o                         
  -4   7   1       2590.84       2536.17       187.86 o                         
  -3   7   1       2224.17       2229.96        40.72 o                         
  -2   7   1       3358.27       3582.38        51.13 o                         
  -1   7   1        867.44        924.65        17.91 o                         
   0   7   1       4005.83       3819.62        57.07 o                         
   1   7   1        293.45        308.07        15.84 o                         
   2   7   1       3438.50       3519.44        54.56 o                         
   3   7   1       2673.89       2664.77        58.78 o                         
   4   7   1         53.22         59.64         7.84 o                         
   5   7   1       3569.75       3469.87        88.52 o                         
   6   7   1        677.24        695.97        48.36 o                         
   7   7   1        750.04        651.48        58.94 o                         
   8   7   1        299.92        266.97        29.79 o                         
   9   7   1        134.19        166.73        31.80 o                         
  10   7   1       1308.88       1352.21       126.41 o                         
  11   7   1        607.27        695.59        69.80 o                         
 -10   8   1        870.20        907.86        77.55 o                         
  -9   8   1         66.92         84.43        20.49 o                         
  -8   8   1         66.75         87.09        20.09 o                         
  -7   8   1        386.79        387.56        34.43 o                         
  -6   8   1        834.72        818.88        31.42 o                         
  -5   8   1         73.50         98.10        27.51 o                         
  -4   8   1       3978.97       3850.87       155.82 o                         
  -3   8   1         78.20         88.52        12.51 o                         
  -2   8   1       4116.03       4035.29        68.31 o                         
  -1   8   1       1674.39       1650.09        57.46 o                         
   0   8   1       8035.82       8180.75       116.76 o                         
   1   8   1      14140.34      14352.31       199.98 o                         
   2   8   1        386.31        429.21        12.44 o                         
   3   8   1        716.08        645.05        21.66 o                         
   4   8   1        345.01        301.22        21.49 o                         
   5   8   1         59.34         48.64        18.78 o                         
   6   8   1         54.91         57.08        12.87 o                         
   7   8   1       1249.00       1135.98        54.08 o                         
   8   8   1        389.55        380.58        35.75 o                         
   9   8   1        756.79        685.95        79.88 o                         
  10   8   1       1002.40       1117.07        61.15 o                         
 -10   9   1        167.26        198.03        34.12 o                         
  -9   9   1        334.62        252.71        38.78 o                         
  -8   9   1        325.03        260.38        30.91 o                         
  -7   9   1        873.19        814.90        45.27 o                         
  -6   9   1         57.83         67.98        12.33 o                         
  -5   9   1        171.57        182.50        16.18 o                         
  -4   9   1         59.08         73.20        11.77 o                         
  -3   9   1       1334.18       1291.64        33.67 o                         
  -2   9   1         63.51         75.51         6.93 o                         
  -1   9   1        583.28        540.47        15.44 o                         
   0   9   1        323.25        315.62        23.70 o                         
   1   9   1       3329.77       3426.43        54.18 o                         
   2   9   1       5796.10       5598.66       104.94 o                         
   3   9   1        614.38        611.26        21.96 o                         
   4   9   1       1573.14       1488.40        43.54 o                         
   5   9   1       2862.98       2809.98        72.00 o                         
   6   9   1       1374.92       1354.74        67.84 o                         
   7   9   1        937.22        896.64        74.45 o                         
   8   9   1        124.52        133.89        44.20 o                         
   9   9   1         17.35         -6.82        12.91 o                         
  10   9   1        668.89        666.59        65.14 o                         
 -10  10   1        188.99        128.40        26.85 o                         
  -9  10   1        213.38        185.90        29.37 o                         
  -8  10   1        322.46        250.31        33.35 o                         
  -7  10   1         11.69          4.96        13.68 o                         
  -6  10   1        515.41        528.92        27.67 o                         
  -5  10   1        304.38        264.58        20.99 o                         
  -4  10   1       2686.48       2569.98        64.70 o                         
  -3  10   1       1661.19       1602.45        40.30 o                         
  -2  10   1       1365.20       1332.79        32.22 o                         
  -1  10   1       1004.05        999.42        25.07 o                         
   0  10   1       3492.79       3450.10        61.21 o                         
   1  10   1       4034.70       3969.34        69.23 o                         
   2  10   1       1630.08       1585.56        39.42 o                         
   3  10   1       2046.02       1971.64        47.60 o                         
   4  10   1        150.36        142.03        17.39 o                         
   5  10   1       2406.37       2283.52        62.60 o                         
   6  10   1        474.35        319.96        65.14 o                         
   7  10   1        227.10        188.69        26.06 o                         
   8  10   1        571.34        546.17        45.76 o                         
   9  10   1        387.01        400.10        72.90 o                         
  10  10   1       1223.91       1373.33       120.21 o                         
  -9  11   1        430.46        364.34        59.71 o                         
  -8  11   1        113.44        107.49        23.11 o                         
  -7  11   1        868.39        800.63        46.14 o                         
  -6  11   1        561.27        489.95        38.34 o                         
  -5  11   1       2284.48       2185.23       108.99 o                         
  -4  11   1       2602.44       2690.50        68.87 o                         
  -3  11   1         48.66         72.49        10.25 o                         
  -2  11   1        243.53        233.12        15.20 o                         
  -1  11   1       1591.48       1495.76        50.82 o                         
   0  11   1       1902.91       1935.65        47.68 o                         
   1  11   1        240.52        264.80        25.75 o                         
   2  11   1       2070.24       1981.96        64.92 o                         
   3  11   1       1974.39       1962.58        48.54 o                         
   4  11   1       1161.32       1117.32        37.86 o                         
   5  11   1        115.47        112.62        23.62 o                         
   6  11   1       1022.61       1002.88        49.68 o                         
   7  11   1        384.51        384.20        35.99 o                         
   8  11   1       1415.80       1414.95        67.57 o                         
   9  11   1         14.86         -3.30        22.49 o                         
  -9  12   1         15.13          6.77        17.87 o                         
  -8  12   1        662.33        675.19        82.98 o                         
  -7  12   1        744.98        735.73        47.33 o                         
  -6  12   1       1742.72       1721.69        69.78 o                         
  -5  12   1       1439.50       1433.02        52.61 o                         
  -4  12   1        849.38        846.61        57.46 o                         
  -3  12   1        282.67        275.80        26.86 o                         
  -2  12   1       4374.84       4187.44        86.35 o                         
  -1  12   1         58.69         61.38         9.97 o                         
   0  12   1       1221.92       1173.66        34.10 o                         
   1  12   1       1376.23       1317.07        36.92 o                         
   2  12   1        479.75        458.63        29.10 o                         
   3  12   1        398.21        394.52        22.04 o                         
   4  12   1        268.91        265.31        20.84 o                         
   5  12   1        356.84        322.10        31.02 o                         
   6  12   1        262.85        232.85        27.82 o                         
   7  12   1       1184.18       1207.91       100.04 o                         
   8  12   1        146.21        120.43        39.55 o                         
   9  12   1         37.54         18.66        19.65 o                         
  -9  13   1          3.73         21.54        21.71 o                         
  -8  13   1         12.55         25.68        18.26 o                         
  -7  13   1        709.11        721.69        48.45 o                         
  -6  13   1        109.04         94.24        20.84 o                         
  -5  13   1       1430.18       1412.02        63.59 o                         
  -4  13   1       2378.40       2284.69        80.80 o                         
  -3  13   1        305.89        320.49        22.35 o                         
  -2  13   1       1619.26       1669.83        79.03 o                         
  -1  13   1        462.02        484.12        22.91 o                         
   0  13   1        930.08        857.35        29.61 o                         
   1  13   1        304.58        333.12        24.85 o                         
   2  13   1          3.62         13.00         8.32 o                         
   3  13   1        191.47        189.60        17.01 o                         
   4  13   1        671.84        646.05        37.10 o                         
   5  13   1        304.77        298.77        29.79 o                         
   6  13   1        510.84        452.65        38.83 o                         
   7  13   1         87.91         91.41        21.20 o                         
   8  13   1        347.98        318.00        37.26 o                         
   9  13   1         60.40         75.61        24.05 o                         
  -8  14   1        301.18        356.73        40.54 o                         
  -7  14   1         33.70         57.03        27.92 o                         
  -6  14   1        828.26        900.87        50.92 o                         
  -5  14   1       1377.95       1333.45        72.90 o                         
  -4  14   1       1301.00       1295.49        58.94 o                         
  -3  14   1        143.67        142.68        17.18 o                         
  -2  14   1       1031.62       1017.63        46.39 o                         
  -1  14   1       1141.88       1232.13        38.54 o                         
   0  14   1        749.46        758.70        29.79 o                         
   1  14   1        206.71        199.98        19.25 o                         
   2  14   1       4090.30       4081.60        89.00 o                         
   3  14   1       1534.69       1483.44        59.19 o                         
   4  14   1         12.91         -1.69        12.29 o                         
   5  14   1        371.19        346.60        33.33 o                         
   6  14   1         30.05          6.38        14.53 o                         
   7  14   1        512.82        524.63        66.69 o                         
   8  14   1        544.83        463.94        45.27 o                         
  -7  15   1        149.99         82.21        34.90 o                         
  -6  15   1        135.92        142.03        25.71 o                         
  -5  15   1       1227.31       1297.68        60.86 o                         
  -4  15   1        185.29        195.45        27.14 o                         
  -3  15   1        863.90        789.45       101.59 o                         
  -2  15   1       1793.62       1775.82        66.87 o                         
  -1  15   1        873.25        953.09        40.77 o                         
   0  15   1        939.82        984.06        53.21 o                         
   1  15   1          2.35          5.39        11.48 o                         
   2  15   1        460.97        425.01        33.33 o                         
   3  15   1       1097.09       1163.51        52.51 o                         
   4  15   1         49.00         25.16        14.53 o                         
   5  15   1        867.82        882.94        48.80 o                         
   6  15   1        329.09        285.66        33.44 o                         
   7  15   1        434.90        409.47        41.70 o                         
  -7  16   1         55.13         55.17        26.37 o                         
  -6  16   1         94.89         98.98        23.83 o                         
  -5  16   1        325.92        357.08        36.44 o                         
  -4  16   1         26.95         12.41        15.35 o                         
  -3  16   1        486.75        455.15        36.73 o                         
  -2  16   1       1125.57       1088.18        51.55 o                         
  -1  16   1        607.93        653.23        38.92 o                         
   0  16   1         40.67         57.19        24.04 o                         
   1  16   1       1089.35       1079.27        50.45 o                         
   2  16   1       1426.98       1484.55        61.42 o                         
   3  16   1        842.08        827.00       126.41 o                         
   4  16   1       1086.38       1213.42       158.98 o                         
   5  16   1          5.55        -10.86        14.13 o                         
   6  16   1        334.86        370.40        38.83 o                         
   7  16   1        102.96        108.86        27.35 o                         
  -6  17   1         88.35        108.41        26.05 o                         
  -5  17   1        200.45        172.57        28.92 o                         
  -4  17   1         51.80         42.79        18.55 o                         
  -3  17   1        351.39        334.93        48.86 o                         
  -2  17   1        150.20        127.89        22.46 o                         
  -1  17   1        207.54        273.81        29.55 o                         
   0  17   1        439.31        492.05        38.92 o                         
   1  17   1        352.99        345.51        40.33 o                         
   2  17   1         31.99         24.92        15.65 o                         
   3  17   1        118.65         98.42        20.75 o                         
   4  17   1         59.03         82.56        21.20 o                         
   5  17   1        641.68        626.37        49.03 o                         
   6  17   1         72.93         77.12        23.56 o                         
  -5  18   1         25.80         23.68        20.09 o                         
  -4  18   1        329.18        341.58        54.29 o                         
  -3  18   1         46.73         51.31        20.27 o                         
  -2  18   1        299.89        331.70        33.95 o                         
  -1  18   1        461.87        485.47        40.54 o                         
   0  18   1        514.88        513.84        41.63 o                         
   1  18   1        357.07        353.21        47.31 o                         
   2  18   1         43.07         30.78        17.45 o                         
   3  18   1        544.40        542.73        53.51 o                         
   4  18   1        174.15        201.22        36.45 o                         
   5  18   1        166.00        168.62        29.79 o                         
  -3  19   1        194.47        170.37        28.45 o                         
  -2  19   1         58.24         51.31        19.65 o                         
  -1  19   1        105.18        110.52        31.02 o                         
   0  19   1        192.07        228.69        30.03 o                         
   1  19   1        492.21        568.87        66.69 o                         
   2  19   1        158.60        197.96        29.55 o                         
   3  19   1        347.86        359.34       112.45 o                         
  -3 -18   2         87.01         85.00        22.46 o                         
  -2 -18   2        344.13        402.69        86.08 o                         
  -1 -18   2        820.02        783.43        57.39 o                         
   0 -18   2        346.32        336.50        35.63 o                         
   1 -18   2        216.92        240.35        31.24 o                         
   2 -18   2        393.60        420.90        51.18 o                         
   3 -18   2        353.16        351.43        37.73 o                         
  -5 -17   2        114.06        120.45        25.23 o                         
  -4 -17   2        194.95        170.62        62.82 o                         
  -3 -17   2        310.72        334.17        35.63 o                         
  -2 -17   2         36.10         48.86        18.64 o                         
  -1 -17   2        361.22        390.28        63.59 o                         
   0 -17   2        206.61        190.55        26.85 o                         
   1 -17   2         11.73          4.82        15.24 o                         
   2 -17   2        987.82       1050.33        54.84 o                         
   3 -17   2         66.62         87.53        21.37 o                         
   4 -17   2        304.98        302.65        34.53 o                         
   5 -17   2         74.22        130.38        72.90 o                         
   6 -17   2        293.02        263.68        46.53 o                         
  -6 -16   2         11.90         -0.78        17.84 o                         
  -5 -16   2        111.45        133.39        24.66 o                         
  -4 -16   2        108.74        148.94        24.05 o                         
  -3 -16   2        544.65        534.90        41.63 o                         
  -2 -16   2       1301.58       1409.68        82.98 o                         
  -1 -16   2       2702.96       2709.50        95.40 o                         
   0 -16   2        555.12        543.15        41.12 o                         
   1 -16   2       1197.17       1159.98        93.06 o                         
   2 -16   2        415.84        447.72        44.20 o                         
   3 -16   2        239.17        238.00        29.05 o                         
   4 -16   2        135.20        158.75        25.23 o                         
   5 -16   2        143.45        150.62        26.25 o                         
   6 -16   2        428.79        612.84        46.52 o                         
   7 -16   2         85.30        127.10        26.37 o                         
  -6 -15   2        181.66        158.21        37.22 o                         
  -5 -15   2       1338.01       1323.04        62.49 o                         
  -4 -15   2       2347.86       2431.26        88.84 o                         
  -3 -15   2        467.33        413.27        35.63 o                         
  -2 -15   2        205.04        212.06        26.32 o                         
  -1 -15   2        570.45        646.08        38.92 o                         
   0 -15   2        254.13        192.75        25.15 o                         
   1 -15   2        552.09        601.46        55.06 o                         
   2 -15   2         92.46        115.44        24.04 o                         
   3 -15   2        589.79        569.91        41.12 o                         
   4 -15   2         33.05         29.30        15.24 o                         
   5 -15   2        194.76        214.82        27.42 o                         
   6 -15   2        267.06        267.74        31.24 o                         
   7 -15   2        116.49        143.51        25.76 o                         
  -6 -14   2        379.64        415.68        54.29 o                         
  -5 -14   2        832.50        861.06        42.39 o                         
  -4 -14   2       1637.81       1701.15        62.20 o                         
  -3 -14   2         73.59         80.78        13.24 o                         
  -2 -14   2         71.67         72.96        12.33 o                         
  -1 -14   2        204.52        207.29        17.27 o                         
   0 -14   2       2433.04       2622.07        68.23 o                         
   1 -14   2        133.48        161.10        15.40 o                         
   2 -14   2        485.18        498.31        47.26 o                         
   3 -14   2        839.18        825.09        43.31 o                         
   4 -14   2        119.42        109.28        20.27 o                         
   5 -14   2       1281.16       1280.31        57.57 o                         
   6 -14   2         41.26         40.88        16.97 o                         
   7 -14   2        130.68        131.78        23.56 o                         
   8 -14   2        132.45        150.45        35.67 o                         
  -8 -13   2         94.90        141.14        29.47 o                         
  -7 -13   2        898.10        867.03        58.94 o                         
  -6 -13   2        625.33        666.68        87.63 o                         
  -5 -13   2        997.23       1010.22        29.60 o                         
  -4 -13   2       1447.87       1457.66        67.47 o                         
  -3 -13   2        254.94        245.45        21.61 o                         
  -2 -13   2        416.76        374.72        33.12 o                         
  -1 -13   2         11.39         17.00         7.89 o                         
   0 -13   2       1266.17       1242.01        39.23 o                         
   1 -13   2        676.53        662.02        26.91 o                         
   2 -13   2        249.88        260.93        21.04 o                         
   3 -13   2        142.33        128.93        10.99 o                         
   4 -13   2        158.98        175.42        16.65 o                         
   5 -13   2        422.55        452.26        35.04 o                         
   6 -13   2        523.03        586.90        38.83 o                         
   7 -13   2         62.32         83.23        20.16 o                         
   8 -13   2       1005.91       1099.69        76.00 o                         
  -9 -12   2         58.52         63.59        24.82 o                         
  -8 -12   2        661.38        694.86        54.29 o                         
  -7 -12   2         53.85         46.53        20.16 o                         
  -6 -12   2        757.04        787.58        25.12 o                         
  -5 -12   2        209.28        219.81        12.70 o                         
  -4 -12   2       1886.76       1948.36        42.31 o                         
  -3 -12   2        529.30        546.61        29.07 o                         
  -2 -12   2        982.90        989.02        62.02 o                         
  -1 -12   2         13.33         15.63         6.06 o                         
   0 -12   2       1267.56       1327.32        39.59 o                         
   1 -12   2        527.21        563.38        18.15 o                         
   2 -12   2        975.29       1026.60        27.37 o                         
   3 -12   2       1056.61       1113.48        29.83 o                         
   4 -12   2        287.29        303.93        16.15 o                         
   5 -12   2       2962.51       3133.82        67.11 o                         
   6 -12   2         76.03         78.45        15.65 o                         
   7 -12   2        184.28        240.41        40.33 o                         
  -9 -11   2        263.46        311.76        41.88 o                         
  -8 -11   2        323.77        274.53        37.22 o                         
  -7 -11   2       1229.97       1269.78        41.33 o                         
  -6 -11   2        714.91        738.65        24.99 o                         
  -5 -11   2        611.98        583.35        20.41 o                         
  -4 -11   2       1096.64       1176.28        32.44 o                         
  -3 -11   2       1712.95       1817.40        30.52 o                         
  -2 -11   2       2060.17       2041.31        54.92 o                         
  -1 -11   2        879.83        871.92        45.00 o                         
   0 -11   2        445.44        432.47        12.54 o                         
   1 -11   2       6935.93       7075.13       237.24 o                         
   2 -11   2        656.02        688.15        20.65 o                         
   3 -11   2        285.24        315.80        14.57 o                         
   4 -11   2       1473.20       1493.20        50.82 o                         
   5 -11   2        348.82        393.86        43.85 o                         
   6 -11   2       1032.06       1124.86        45.91 o                         
   7 -11   2        520.16        541.04        42.65 o                         
   8 -11   2        358.03        392.41        41.88 o                         
 -10 -10   2        159.95        176.82        35.67 o                         
  -9 -10   2        284.18        302.45        41.88 o                         
  -8 -10   2        106.34         81.45        13.81 o                         
  -7 -10   2        461.21        457.56        24.31 o                         
  -6 -10   2       1858.44       1912.63        44.42 o                         
  -5 -10   2        865.00        868.34        22.56 o                         
  -4 -10   2        268.56        270.48        11.79 o                         
  -3 -10   2       1311.61       1337.10        53.31 o                         
  -2 -10   2       1007.53        990.07        19.32 o                         
  -1 -10   2       1461.10       1467.05        23.75 o                         
   0 -10   2       1520.76       1582.07        37.23 o                         
   1 -10   2        624.86        644.70        29.42 o                         
   2 -10   2         85.78         84.39         7.91 o                         
   3 -10   2       4541.22       4443.64       102.09 o                         
   4 -10   2         77.47         84.81        10.26 o                         
   5 -10   2        475.29        443.48        24.10 o                         
   6 -10   2         43.46         58.01         6.92 o                         
   7 -10   2        688.60        720.48        23.29 o                         
   8 -10   2        576.26        598.13        33.95 o                         
   9 -10   2        972.66       1108.99        69.80 o                         
 -10  -9   2        487.73        521.15        57.39 o                         
  -9  -9   2        349.45        372.91        39.55 o                         
  -8  -9   2         83.17        102.60        15.30 o                         
  -7  -9   2        265.55        273.39        17.25 o                         
  -6  -9   2       1457.87       1426.11        42.31 o                         
  -5  -9   2          7.12         12.10         5.46 o                         
  -4  -9   2          2.45         -0.45         4.09 o                         
  -3  -9   2       3633.60       3511.76        96.34 o                         
  -2  -9   2       1409.75       1376.31        28.64 o                         
  -1  -9   2       2088.82       2155.92        35.61 o                         
   0  -9   2       7425.90       7576.20        98.96 o                         
   1  -9   2       7496.54       7356.76       104.83 o                         
   2  -9   2       3940.77       3831.37        72.95 o                         
   3  -9   2       1206.88       1220.10        39.35 o                         
   4  -9   2       2836.30       2930.10        69.14 o                         
   5  -9   2        111.59        124.56         8.64 o                         
   6  -9   2        157.58        158.22        10.72 o                         
   7  -9   2        252.13        274.84        16.79 o                         
   8  -9   2        887.35        900.93        29.98 o                         
   9  -9   2         11.69         27.09        15.24 o                         
  10  -9   2        134.34        165.96        32.57 o                         
 -10  -8   2         31.86         40.33        23.27 o                         
  -9  -8   2        298.37        350.85        36.39 o                         
  -8  -8   2        135.90        170.77        15.67 o                         
  -7  -8   2       2055.19       2091.54        64.25 o                         
  -6  -8   2        923.81        948.82        49.70 o                         
  -5  -8   2         50.15         65.00         8.98 o                         
  -4  -8   2         55.17         58.36         6.77 o                         
  -3  -8   2        917.59        935.90        22.55 o                         
  -2  -8   2       9331.91       9037.61       127.20 o                         
  -1  -8   2       1863.83       1990.84        31.32 o                         
   0  -8   2       2278.15       2267.84        32.64 o                         
   1  -8   2       1085.47       1132.91        20.25 o                         
   2  -8   2       3390.56       3639.75        55.01 o                         
   3  -8   2       2916.34       2878.80        54.64 o                         
   4  -8   2       1041.42       1112.34        45.09 o                         
   5  -8   2       2268.53       2328.84        39.24 o                         
   6  -8   2       1170.28       1223.53        65.82 o                         
   7  -8   2        581.98        599.32        23.08 o                         
   8  -8   2         38.98         38.64        11.60 o                         
   9  -8   2        490.00        516.81        24.96 o                         
  10  -8   2        605.85        618.86        54.29 o                         
 -11  -7   2        195.01        274.53        44.98 o                         
 -10  -7   2        695.14        673.15        55.84 o                         
  -9  -7   2        769.48        798.50        40.02 o                         
  -8  -7   2        408.97        432.71        22.13 o                         
  -7  -7   2       2015.52       1943.54        47.76 o                         
  -6  -7   2         56.96         65.19         9.29 o                         
  -5  -7   2         45.34         65.37        13.22 o                         
  -4  -7   2       2823.40       2933.87        52.93 o                         
  -3  -7   2       2980.85       2992.87        51.00 o                         
  -2  -7   2       3159.72       3212.89        48.60 o                         
  -1  -7   2       2567.34       2633.65        37.08 o                         
   0  -7   2       8714.94       9312.77       129.53 o                         
   1  -7   2        984.06       1012.93        20.45 o                         
   2  -7   2       5079.76       5098.11        90.91 o                         
   3  -7   2       5429.39       5714.10       109.48 o                         
   4  -7   2        374.95        378.14        10.76 o                         
   5  -7   2        195.65        203.99         9.94 o                         
   6  -7   2         51.24         51.93         6.80 o                         
   7  -7   2       1134.98       1122.18        32.69 o                         
   8  -7   2       2388.40       2346.71        63.36 o                         
   9  -7   2        186.43        213.66        18.20 o                         
  10  -7   2        146.94        181.14        25.15 o                         
  11  -7   2        151.31        120.98        32.57 o                         
 -11  -6   2        454.77        477.72        57.39 o                         
 -10  -6   2         95.25        105.47        29.47 o                         
  -9  -6   2        171.24        186.00        22.72 o                         
  -8  -6   2        447.03        427.69        26.53 o                         
  -7  -6   2         11.56         11.94         7.18 o                         
  -6  -6   2        991.72        939.25        27.69 o                         
  -5  -6   2        618.71        588.44        26.42 o                         
  -4  -6   2       2567.71       2398.42        44.69 o                         
  -3  -6   2       3265.66       3280.45        50.89 o                         
  -2  -6   2       1260.67       1247.91        21.67 o                         
  -1  -6   2       1758.52       1898.68        29.89 o                         
   0  -6   2        122.55        126.07         6.54 o                         
   1  -6   2       2734.95       2720.68        38.03 o                         
   2  -6   2        497.82        576.20        12.43 o                         
   3  -6   2      21522.10      22143.73       302.42 o                         
   4  -6   2       1966.61       1865.32        31.92 o                         
   5  -6   2       1912.31       1919.48        34.19 o                         
   6  -6   2        119.92        121.44        15.89 o                         
   7  -6   2        164.76        143.24        13.02 o                         
   8  -6   2        440.98        395.55        21.36 o                         
   9  -6   2        246.80        243.53        50.37 o                         
  10  -6   2         93.19         64.60        18.55 o                         
  11  -6   2        436.01        586.48        44.20 o                         
 -11  -5   2         81.03        103.92        31.02 o                         
 -10  -5   2         95.67         76.84        24.82 o                         
  -9  -5   2        183.72        178.31        22.46 o                         
  -8  -5   2        873.38        918.72        38.63 o                         
  -7  -5   2       2067.37       1969.15        52.72 o                         
  -6  -5   2       1016.56        997.60        33.58 o                         
  -5  -5   2        774.66        694.46        40.30 o                         
  -4  -5   2       1649.72       1604.10        32.00 o                         
  -3  -5   2       3303.12       3121.84        55.14 o                         
  -2  -5   2       2210.57       2134.07        34.26 o                         
  -1  -5   2        776.66        763.73        13.76 o                         
   0  -5   2        162.91        186.41        10.98 o                         
   1  -5   2       1097.78       1194.86        25.30 o                         
   2  -5   2        860.77        907.89        14.88 o                         
   3  -5   2        225.55        289.65        12.33 o                         
   4  -5   2        288.64        316.55        12.72 o                         
   5  -5   2       3526.55       3436.45        76.71 o                         
   6  -5   2        691.42        646.01        21.61 o                         
   7  -5   2       2741.49       2754.76        54.19 o                         
   8  -5   2       2289.36       2242.40        63.47 o                         
   9  -5   2        311.19        334.59        21.85 o                         
  10  -5   2        110.82        122.96        21.20 o                         
  11  -5   2        154.02        143.02        24.82 o                         
 -11  -4   2         98.90         98.23        21.85 o                         
 -10  -4   2        405.54        515.21        58.94 o                         
  -9  -4   2        922.13        974.32        46.02 o                         
  -8  -4   2        266.52        262.81        20.27 o                         
  -7  -4   2        261.02        259.85        17.21 o                         
  -6  -4   2       2899.42       2680.05        63.81 o                         
  -5  -4   2        470.80        443.05        17.87 o                         
  -4  -4   2       4527.27       4667.30        97.61 o                         
  -3  -4   2       4047.02       4106.81        57.26 o                         
  -2  -4   2       1322.99       1281.60        20.30 o                         
  -1  -4   2       5559.33       5587.71        86.65 o                         
   0  -4   2       5351.30       5651.76        86.78 o                         
   1  -4   2       2934.39       2847.68        38.54 o                         
   2  -4   2      14549.01      15196.73       180.13 o                         
   3  -4   2        523.70        496.35        10.11 o                         
   4  -4   2       5055.51       5018.85        74.78 o                         
   5  -4   2       6712.90       6625.92       118.61 o                         
   6  -4   2        452.13        406.46        15.78 o                         
   7  -4   2        653.36        659.13        22.24 o                         
   8  -4   2        226.01        216.12        54.60 o                         
   9  -4   2         10.72         20.49        13.02 o                         
  10  -4   2         19.85          5.25        20.94 o                         
  11  -4   2        623.64        687.79        44.81 o                         
 -11  -3   2        251.92        278.60        31.24 o                         
 -10  -3   2        127.46        118.33        28.69 o                         
  -9  -3   2        298.23        316.41        29.05 o                         
  -8  -3   2        867.91        834.07        45.61 o                         
  -7  -3   2        740.47        712.25        29.90 o                         
  -6  -3   2         25.02         26.34         7.05 o                         
  -5  -3   2        269.63        234.50        13.65 o                         
  -4  -3   2       8631.91       8261.65       163.43 o                         
  -3  -3   2       3666.53       3698.58        94.37 o                         
  -2  -3   2       7041.35       7058.59        99.76 o                         
  -1  -3   2        482.37        515.58        15.76 o                         
   0  -3   2       4726.01       4821.54        96.70 o                         
   1  -3   2      10423.34      11128.32       141.11 o                         
   2  -3   2       5081.67       5164.21        63.44 o                         
   3  -3   2        656.38        646.51        14.94 o                         
   4  -3   2       6769.44       6713.46       118.20 o                         
   5  -3   2       3936.82       3700.75        70.48 o                         
   6  -3   2        403.85        412.32        34.48 o                         
   7  -3   2       1405.12       1351.03        34.97 o                         
   8  -3   2        712.86        685.22        28.57 o                         
   9  -3   2        641.83        632.29        37.24 o                         
  10  -3   2        182.45        246.15        43.43 o                         
  11  -3   2        392.44        431.69        38.20 o                         
 -11  -2   2        234.94        259.10        29.55 o                         
 -10  -2   2        102.53        113.34        20.27 o                         
  -9  -2   2       1676.24       1663.12        64.15 o                         
  -8  -2   2        148.49        144.78        14.61 o                         
  -7  -2   2        126.73        146.55        13.46 o                         
  -6  -2   2       3179.72       2854.80        69.98 o                         
  -5  -2   2       2238.02       1991.60        48.82 o                         
  -4  -2   2       1003.36       1036.84        28.21 o                         
  -3  -2   2       9704.86      10763.09       183.76 o                         
  -2  -2   2       2600.65       2731.66        49.37 o                         
  -1  -2   2      15655.89      16280.61       271.86 o                         
   0  -2   2      42261.01      41646.57       757.69 o                         
   1  -2   2      21994.28      23297.61       318.16 o                         
   2  -2   2        612.52        593.33        18.84 o                         
   3  -2   2       3345.47       3342.53        50.17 o                         
   4  -2   2       1698.59       1681.75        35.18 o                         
   5  -2   2        119.51        106.85        12.02 o                         
   6  -2   2       2460.89       2331.73        50.12 o                         
   7  -2   2        844.56        850.92        28.83 o                         
   8  -2   2         75.18         81.52        12.47 o                         
   9  -2   2        168.89        172.85        23.03 o                         
  10  -2   2        964.35       1006.93        50.41 o                         
  11  -2   2        620.44        674.57       106.25 o                         
 -11  -1   2        119.84        125.94        23.03 o                         
 -10  -1   2        164.81        168.83        23.41 o                         
  -9  -1   2       3424.41       3483.47       109.12 o                         
  -8  -1   2        121.77        154.41        18.44 o                         
  -7  -1   2        960.52        913.04        31.53 o                         
  -6  -1   2       3228.59       2847.53        84.95 o                         
  -5  -1   2        175.23        163.66        15.51 o                         
  -4  -1   2       4535.10       4298.03        71.25 o                         
  -3  -1   2       1784.51       1956.50        38.84 o                         
  -2  -1   2      13229.75      14038.74       235.16 o                         
  -1  -1   2      18898.54      19491.19       323.44 o                         
   0  -1   2      19562.04      19540.43       338.27 o                         
   1  -1   2      18885.35      19398.32       244.29 o                         
   2  -1   2       4438.49       4648.04        66.44 o                         
   3  -1   2       2373.05       2342.20        39.33 o                         
   4  -1   2       5067.39       5071.59        91.94 o                         
   5  -1   2       2824.17       2732.94        55.34 o                         
   6  -1   2       2126.46       2037.49        51.62 o                         
   7  -1   2       2510.86       2472.72        73.65 o                         
   8  -1   2        320.97        291.17        20.98 o                         
   9  -1   2        346.27        306.33        29.61 o                         
  10  -1   2        238.67        233.32        27.42 o                         
  11  -1   2        116.06        140.83        49.63 o                         
 -11   0   2        105.21         91.65        21.37 o                         
 -10   0   2        620.73        710.16        44.98 o                         
  -9   0   2       4350.34       4525.63       135.42 o                         
  -8   0   2        102.54        107.56        16.21 o                         
  -7   0   2         24.09          2.48         4.24 o                         
  -6   0   2       2447.09       2345.35        58.34 o                         
  -5   0   2        587.18        471.29        18.22 o                         
  -4   0   2          3.57          6.58         4.09 o                         
  -3   0   2      17761.96      18865.46       283.41 o                         
  -2   0   2       2697.97       2935.75        53.10 o                         
  -1   0   2       1554.89       1556.50        28.21 o                         
   0   0   2        343.37         42.94        46.53 o                         
   1   0   2      11786.57      11878.84       161.78 o                         
   2   0   2      11660.92      12718.14       191.84 o                         
   3   0   2        228.73        242.25         8.02 o                         
   4   0   2         36.17         26.81         7.16 o                         
   5   0   2      10041.71       9563.98       168.38 o                         
   6   0   2       1427.19       1380.07        39.04 o                         
   7   0   2        372.75        339.03        14.99 o                         
   8   0   2        866.02        769.58        31.48 o                         
   9   0   2         77.53         55.69        16.97 o                         
  10   0   2       2123.83       2183.92        89.18 o                         
  11   0   2        419.76        386.21        37.29 o                         
 -11   1   2        110.67        109.79        22.46 o                         
 -10   1   2        162.02        164.01        31.80 o                         
  -9   1   2       3411.43       3455.95       190.78 o                         
  -8   1   2        118.06        113.42        17.55 o                         
  -7   1   2        917.29        946.28        32.92 o                         
  -6   1   2       3219.70       3067.19        72.91 o                         
  -5   1   2        273.82        271.22        14.75 o                         
  -4   1   2       4694.87       4492.45        82.65 o                         
  -3   1   2       1944.59       2181.93        37.95 o                         
  -2   1   2      13377.06      14131.48       237.10 o                         
  -1   1   2      18993.48      19460.80       415.51 o                         
   0   1   2      19779.92      19686.87       394.46 o                         
   1   1   2      18657.46      19376.10       287.86 o                         
   2   1   2       4479.39       4845.19        75.28 o                         
   3   1   2       2368.66       2399.89        41.25 o                         
   4   1   2       5072.32       4730.60       180.25 o                         
   5   1   2       2758.03       2565.18        71.19 o                         
   6   1   2       2104.75       2036.96        40.26 o                         
   7   1   2       2687.95       2706.43        57.59 o                         
   8   1   2        283.07        238.08        19.33 o                         
   9   1   2        451.12        442.75        36.63 o                         
  10   1   2        237.38        257.84        30.15 o                         
  11   1   2        114.71        144.68        34.90 o                         
 -11   2   2        186.81        207.26        76.00 o                         
 -10   2   2         85.32         51.23        16.76 o                         
  -9   2   2       1674.97       1634.18        66.35 o                         
  -8   2   2        221.83        196.45        22.95 o                         
  -7   2   2        158.69        149.38        23.88 o                         
  -6   2   2       3082.63       2881.60        74.33 o                         
  -5   2   2       1973.00       1820.52        56.97 o                         
  -4   2   2        972.42        967.04        21.49 o                         
  -3   2   2       9455.92      10220.15       142.87 o                         
  -2   2   2       2353.73       2442.67        45.56 o                         
  -1   2   2      14834.87      15872.02       236.19 o                         
   0   2   2      43056.71      45574.07      1156.69 o                         
   1   2   2      21034.55      21843.40       274.27 o                         
   2   2   2        551.13        541.96        10.10 o                         
   3   2   2       3548.77       3588.49        49.74 o                         
   4   2   2       1686.53       1644.39        31.23 o                         
   5   2   2        129.37        136.65         9.47 o                         
   6   2   2       2264.95       2092.25        46.74 o                         
   7   2   2        772.30        750.87        23.71 o                         
   8   2   2         45.98         86.15        17.55 o                         
   9   2   2        209.70        222.97        40.33 o                         
  10   2   2        989.85        955.26        51.41 o                         
  11   2   2        622.91        623.59        48.22 o                         
 -11   3   2        280.83        297.56        77.55 o                         
 -10   3   2        115.53        139.49        23.41 o                         
  -9   3   2        244.52        290.89        82.98 o                         
  -8   3   2        807.37        767.43        40.40 o                         
  -7   3   2        751.86        765.65        54.24 o                         
  -6   3   2         19.60         25.44         6.81 o                         
  -5   3   2        382.16        387.34        22.61 o                         
  -4   3   2       8443.14       8265.44       130.07 o                         
  -3   3   2       3531.75       3589.43        54.20 o                         
  -2   3   2       7492.14       7807.89       108.79 o                         
  -1   3   2        532.63        556.48        11.09 o                         
   0   3   2       4828.60       4926.58        87.51 o                         
   1   3   2      10172.07      11024.13       168.47 o                         
   2   3   2       5120.06       5220.84        74.22 o                         
   3   3   2        696.99        690.50        17.48 o                         
   4   3   2       6861.38       6633.27       105.92 o                         
   5   3   2       3774.96       3631.84        63.18 o                         
   6   3   2        359.95        338.99        18.06 o                         
   7   3   2       1572.63       1571.61        39.66 o                         
   8   3   2        766.24        740.45        40.85 o                         
   9   3   2        586.88        581.11        43.06 o                         
  10   3   2        168.78        217.52        29.37 o                         
  11   3   2        340.00        387.78        39.48 o                         
 -11   4   2        138.05        179.78        27.35 o                         
 -10   4   2        395.14        424.51        77.55 o                         
  -9   4   2        957.15        922.33        72.12 o                         
  -8   4   2        318.19        296.15        28.68 o                         
  -7   4   2        299.72        302.71        20.61 o                         
  -6   4   2       2882.68       2720.01        87.50 o                         
  -5   4   2        460.47        461.31        16.74 o                         
  -4   4   2       4772.38       4868.68        80.09 o                         
  -3   4   2       4000.29       4063.45        68.79 o                         
  -2   4   2       1467.23       1460.23        23.64 o                         
  -1   4   2       5410.82       5457.96        77.71 o                         
   0   4   2       6287.68       6563.72        91.78 o                         
   1   4   2       2506.64       2374.02        32.61 o                         
   2   4   2      14631.51      15045.53       179.29 o                         
   3   4   2        442.26        387.39         9.47 o                         
   4   4   2       4972.83       4817.69        79.51 o                         
   5   4   2       6898.67       6543.26       106.97 o                         
   6   4   2        386.87        357.77        17.11 o                         
   7   4   2        573.97        571.26        30.29 o                         
   8   4   2        274.07        283.99        69.80 o                         
   9   4   2         11.64         26.81        14.89 o                         
  10   4   2         24.89         12.30        15.87 o                         
  11   4   2        598.14        714.75        53.12 o                         
 -11   5   2         80.80         80.11        21.85 o                         
 -10   5   2        109.79         88.10        20.86 o                         
  -9   5   2        139.12        149.12        23.41 o                         
  -8   5   2        696.05        759.57       120.21 o                         
  -7   5   2       2194.56       2117.91        58.69 o                         
  -6   5   2       1130.46       1163.44        39.89 o                         
  -5   5   2        799.85        784.75        55.99 o                         
  -4   5   2       1558.59       1506.21        30.26 o                         
  -3   5   2       3241.07       3119.89        48.05 o                         
  -2   5   2       2117.93       2108.95        31.15 o                         
  -1   5   2        584.95        586.15        13.39 o                         
   0   5   2        218.21        245.74         7.37 o                         
   1   5   2       1253.38       1353.41        20.57 o                         
   2   5   2        992.97       1060.01        18.19 o                         
   3   5   2        258.47        336.84        13.13 o                         
   4   5   2        298.70        280.26        11.31 o                         
   5   5   2       3398.47       3231.95       106.60 o                         
   6   5   2        622.66        587.67        19.10 o                         
   7   5   2       2592.65       2619.56        60.45 o                         
   8   5   2       2490.29       2419.21        87.23 o                         
   9   5   2        322.04        324.08        50.41 o                         
  10   5   2        126.86        145.29        28.69 o                         
  11   5   2        162.42        182.28        30.15 o                         
 -11   6   2        538.02        592.61        48.72 o                         
 -10   6   2        115.29        110.07        52.74 o                         
  -9   6   2        158.39        156.20        26.37 o                         
  -8   6   2        444.95        440.07        66.69 o                         
  -7   6   2          3.77         -5.31         7.37 o                         
  -6   6   2        875.56        868.26        31.02 o                         
  -5   6   2        702.38        744.52        43.87 o                         
  -4   6   2       2819.93       2655.10        47.86 o                         
  -3   6   2       3181.42       3197.59        54.16 o                         
  -2   6   2       1287.78       1287.72        24.27 o                         
  -1   6   2       1637.99       1779.61        27.98 o                         
   0   6   2        135.34        121.52         4.28 o                         
   1   6   2       2676.04       2573.01        49.74 o                         
   2   6   2        560.73        622.67        12.84 o                         
   3   6   2      21141.93      21416.84       272.91 o                         
   4   6   2       1824.22       1678.38        41.24 o                         
   5   6   2       1982.86       1935.59        45.28 o                         
   6   6   2        182.59        176.43        11.97 o                         
   7   6   2        213.28        201.40        18.88 o                         
   8   6   2        478.40        443.97        37.64 o                         
   9   6   2        251.17        175.18        26.25 o                         
  10   6   2         71.14         90.33        21.99 o                         
  11   6   2        387.78        378.59        44.20 o                         
 -11   7   2        200.89        252.50        39.55 o                         
 -10   7   2        687.31        682.14        47.92 o                         
  -9   7   2        751.56        731.78       118.65 o                         
  -8   7   2        366.21        352.53        58.94 o                         
  -7   7   2       2271.13       2234.99       126.84 o                         
  -6   7   2         47.90         45.16         9.97 o                         
  -5   7   2         46.44         37.94         8.65 o                         
  -4   7   2       2656.06       2742.15        90.67 o                         
  -3   7   2       3023.48       3170.45        54.41 o                         
  -2   7   2       3318.24       3450.89        56.80 o                         
  -1   7   2       2575.91       2683.24        38.91 o                         
   0   7   2       8569.20       8985.63       126.16 o                         
   1   7   2        950.97        953.78        17.83 o                         
   2   7   2       5079.32       4980.48        68.48 o                         
   3   7   2       5610.37       5930.74        95.92 o                         
   4   7   2        468.00        507.74        15.86 o                         
   5   7   2        184.78        167.57        12.18 o                         
   6   7   2         33.12         26.37         9.45 o                         
   7   7   2       1086.68       1042.10        57.39 o                         
   8   7   2       2507.32       2180.88        83.64 o                         
   9   7   2        142.21        164.75        26.45 o                         
  10   7   2        146.79        140.81        25.76 o                         
  11   7   2        149.03        149.33        27.95 o                         
 -10   8   2         31.90         54.41        21.20 o                         
  -9   8   2        265.33        253.67        36.45 o                         
  -8   8   2        117.26        140.49        23.41 o                         
  -7   8   2       2123.41       2030.12        82.21 o                         
  -6   8   2        843.09        888.78        55.93 o                         
  -5   8   2         34.44         32.04         8.28 o                         
  -4   8   2         86.17         77.74         9.58 o                         
  -3   8   2        911.22        929.65        22.05 o                         
  -2   8   2       9218.34       8995.20       141.37 o                         
  -1   8   2       2149.81       2285.43        37.32 o                         
   0   8   2       2187.73       2184.74        35.89 o                         
   1   8   2        942.26        963.93        29.02 o                         
   2   8   2       3323.30       3470.29        83.85 o                         
   3   8   2       2785.83       2625.92        56.56 o                         
   4   8   2        969.81       1000.22        33.06 o                         
   5   8   2       2284.47       2252.84        61.98 o                         
   6   8   2       1375.72       1281.99        89.01 o                         
   7   8   2        664.23        628.30        40.95 o                         
   8   8   2         26.63         20.85        14.53 o                         
   9   8   2        537.78        534.19        44.72 o                         
  10   8   2        550.42        605.02       150.45 o                         
 -10   9   2        475.74        465.09        44.17 o                         
  -9   9   2        313.84        296.99        34.90 o                         
  -8   9   2         75.88         78.21        32.57 o                         
  -7   9   2        256.39        273.17        28.92 o                         
  -6   9   2       1359.90       1345.03        43.51 o                         
  -5   9   2         16.15          6.61         7.30 o                         
  -4   9   2         17.39         12.84         8.14 o                         
  -3   9   2       3764.12       3696.91        65.67 o                         
  -2   9   2       1281.61       1253.18        29.63 o                         
  -1   9   2       1987.03       2032.14        42.01 o                         
   0   9   2       7460.43       7381.56       117.51 o                         
   1   9   2       7697.70       7688.70       155.24 o                         
   2   9   2       4046.35       3952.43        68.64 o                         
   3   9   2       1265.78       1246.33        33.60 o                         
   4   9   2       2893.43       2741.57       110.20 o                         
   5   9   2        122.22        138.09        15.17 o                         
   6   9   2        194.89        178.80        18.42 o                         
   7   9   2        269.68        243.88        34.12 o                         
   8   9   2        900.99        852.02        48.35 o                         
   9   9   2          9.93        -14.76        20.16 o                         
  10   9   2        136.90        129.95        27.57 o                         
 -10  10   2        187.98        244.36        74.45 o                         
  -9  10   2        292.57        257.32        36.45 o                         
  -8  10   2         67.29         55.15        19.38 o                         
  -7  10   2        428.18        409.41        36.86 o                         
  -6  10   2       1921.60       1884.86        55.68 o                         
  -5  10   2        866.28        844.13        49.07 o                         
  -4  10   2        242.76        271.03        17.80 o                         
  -3  10   2       1128.15       1085.10        55.07 o                         
  -2  10   2       1083.71       1058.49        34.52 o                         
  -1  10   2       1631.26       1558.79        32.39 o                         
   0  10   2       1528.79       1517.01        31.74 o                         
   1  10   2        568.07        572.85        18.20 o                         
   2  10   2        115.09        124.28        11.01 o                         
   3  10   2       4547.71       4384.97       133.20 o                         
   4  10   2         65.61         88.13        20.41 o                         
   5  10   2        466.38        404.22        25.73 o                         
   6  10   2         44.85         58.74        16.35 o                         
   7  10   2        715.52        643.00        42.73 o                         
   8  10   2        564.75        567.75        45.91 o                         
   9  10   2       1055.43       1051.75        76.78 o                         
  10  10   2        387.43        366.44        73.67 o                         
  -9  11   2        224.38        248.79        33.33 o                         
  -8  11   2        295.68        225.68        30.90 o                         
  -7  11   2       1173.69       1183.13       165.96 o                         
  -6  11   2        784.62        768.92        44.20 o                         
  -5  11   2        598.45        538.73        41.55 o                         
  -4  11   2       1067.06       1113.52        42.01 o                         
  -3  11   2       1875.83       1824.79        45.16 o                         
  -2  11   2       1859.47       1734.27        42.55 o                         
  -1  11   2        859.61        830.23        27.11 o                         
   0  11   2        508.29        490.93        24.59 o                         
   1  11   2       7124.97       6962.69       167.01 o                         
   2  11   2        718.87        761.48        25.81 o                         
   3  11   2        340.45        383.69        20.09 o                         
   4  11   2       1456.46       1461.34        46.08 o                         
   5  11   2        359.16        357.87        32.57 o                         
   6  11   2       1070.47       1020.79        50.13 o                         
   7  11   2        636.11        583.77        41.37 o                         
   8  11   2        354.94        307.63        39.55 o                         
   9  11   2        233.75        195.24        93.84 o                         
  -9  12   2         81.13         44.18        20.86 o                         
  -8  12   2        707.92        702.83        52.78 o                         
  -7  12   2         50.64         54.80        18.93 o                         
  -6  12   2        752.40        698.65        43.92 o                         
  -5  12   2        126.09        115.28        15.28 o                         
  -4  12   2       1847.10       1902.90        88.05 o                         
  -3  12   2        558.74        537.96        23.66 o                         
  -2  12   2       1189.38       1182.74        38.93 o                         
  -1  12   2          9.85          9.27         6.87 o                         
   0  12   2       1290.12       1385.35        37.69 o                         
   1  12   2        613.20        632.21        24.18 o                         
   2  12   2        977.33       1025.00        32.52 o                         
   3  12   2       1134.54       1146.04        35.74 o                         
   4  12   2        208.82        196.54        18.69 o                         
   5  12   2       2979.56       2894.08        96.22 o                         
   6  12   2         57.41         91.18        19.38 o                         
   7  12   2        197.55        209.46        57.39 o                         
   8  12   2         19.65         28.69        18.64 o                         
   9  12   2        321.65        364.68        60.49 o                         
  -9  13   2        271.29        271.62        86.86 o                         
  -8  13   2         79.88         90.44        27.14 o                         
  -7  13   2        902.25        854.35        89.96 o                         
  -6  13   2        695.23        730.18        46.55 o                         
  -5  13   2        961.99        914.76        51.18 o                         
  -4  13   2       1487.94       1470.94        47.39 o                         
  -3  13   2        256.01        268.05        37.59 o                         
  -2  13   2        426.56        415.04        40.52 o                         
  -1  13   2         12.71          4.01         8.12 o                         
   0  13   2       1165.69       1086.68        48.80 o                         
   1  13   2        589.14        568.87        29.55 o                         
   2  13   2        287.90        268.69        25.97 o                         
   3  13   2        151.37        155.00        15.74 o                         
   4  13   2        128.55        138.08        20.49 o                         
   5  13   2        465.96        501.74        38.65 o                         
   6  13   2        402.95        435.90        37.64 o                         
   7  13   2         40.74         31.02        19.39 o                         
   8  13   2       1009.82       1062.04        60.51 o                         
  -8  14   2        473.26        422.29        43.50 o                         
  -7  14   2         81.10         66.46        21.20 o                         
  -6  14   2        355.36        331.20        34.43 o                         
  -5  14   2        890.96        893.60        58.94 o                         
  -4  14   2       1698.04       1720.70        67.39 o                         
  -3  14   2         84.21         58.16        15.35 o                         
  -2  14   2         56.41         70.27        12.75 o                         
  -1  14   2        200.55        213.57        26.94 o                         
   0  14   2       2452.18       2562.10        62.97 o                         
   1  14   2        150.68        162.48        16.41 o                         
   2  14   2        529.86        508.23        72.87 o                         
   3  14   2        737.77        729.78        58.16 o                         
   4  14   2        168.07        154.05        43.43 o                         
   5  14   2       1185.28       1187.33        93.84 o                         
   6  14   2         73.37         69.64        24.04 o                         
   7  14   2        116.38        107.02        24.22 o                         
   8  14   2        154.02        175.44        30.91 o                         
  -7  15   2        753.22        816.03        58.48 o                         
  -6  15   2        151.07        124.24        27.92 o                         
  -5  15   2       1335.59       1381.13        62.40 o                         
  -4  15   2       2480.89       2285.46        96.16 o                         
  -3  15   2        375.45        374.87        32.57 o                         
  -2  15   2        221.23        237.34        41.88 o                         
  -1  15   2        670.04        771.16        40.02 o                         
   0  15   2        241.09        196.34        23.56 o                         
   1  15   2        580.66        568.17        33.79 o                         
   2  15   2         70.88         40.50        19.39 o                         
   3  15   2        620.77        536.08        36.14 o                         
   4  15   2         51.06         39.73        16.76 o                         
   5  15   2        226.73        238.52        29.79 o                         
   6  15   2        267.26        288.27        33.79 o                         
   7  15   2        130.16        152.68        45.76 o                         
  -7  16   2        463.46        388.48        69.80 o                         
  -6  16   2         13.77          1.69        17.87 o                         
  -5  16   2         72.38         42.32        18.61 o                         
  -4  16   2        108.59         75.16        19.17 o                         
  -3  16   2        590.31        575.87        50.41 o                         
  -2  16   2       1250.99       1312.64        57.00 o                         
  -1  16   2       2919.99       2788.67        93.77 o                         
   0  16   2        573.07        617.58        45.76 o                         
   1  16   2        994.19        982.23        47.62 o                         
   2  16   2        443.95        460.01        36.63 o                         
   3  16   2        193.30        151.47        23.03 o                         
   4  16   2        161.44        180.65        26.05 o                         
   5  16   2        163.08        148.96        38.00 o                         
   6  16   2        455.49        547.59        55.06 o                         
   7  16   2         81.49         73.93        24.22 o                         
  -6  17   2        235.60        239.07        33.79 o                         
  -5  17   2         91.45        102.76        23.56 o                         
  -4  17   2        241.16        243.08        30.03 o                         
  -3  17   2        291.51        309.02        32.34 o                         
  -2  17   2         37.09         23.04        15.24 o                         
  -1  17   2        346.29        374.32        34.00 o                         
   0  17   2        195.70        192.26        31.02 o                         
   1  17   2         21.55         37.97        15.87 o                         
   2  17   2       1032.88       1120.46        54.71 o                         
   3  17   2         98.51        124.92        22.72 o                         
   4  17   2        271.15        241.62        30.65 o                         
   5  17   2        135.61        160.84        27.82 o                         
   6  17   2        313.39        294.45        36.52 o                         
  -5  18   2          8.01          6.67        22.49 o                         
  -4  18   2         58.41         39.55        19.74 o                         
  -3  18   2         86.58         83.57        21.37 o                         
  -2  18   2        286.42        305.83        43.43 o                         
  -1  18   2        857.84        871.44        86.86 o                         
   0  18   2        332.27        291.17        32.01 o                         
   1  18   2        170.50        161.35        51.96 o                         
   2  18   2        431.53        469.04        72.12 o                         
   3  18   2        341.54        351.15        55.06 o                         
   4  18   2         73.07         97.02        34.90 o                         
   5  18   2         16.01         15.79        39.55 o                         
  -3  19   2         19.63         28.97        24.04 o                         
  -2  19   2        500.05        543.60        44.93 o                         
  -1  19   2         52.15         74.19        24.82 o                         
   0  19   2          2.00        -13.37        15.87 o                         
   1  19   2        310.95        344.70        35.33 o                         
   2  19   2        640.01        618.75        55.06 o                         
   3  19   2        403.65        411.30        41.10 o                         
  -3 -18   3         76.67         66.89        21.37 o                         
  -2 -18   3        229.49        157.58        26.72 o                         
  -1 -18   3         63.37         69.59        20.27 o                         
   0 -18   3        305.03        396.33        39.48 o                         
   1 -18   3        733.16        690.47       104.70 o                         
   2 -18   3        207.63        217.69        41.88 o                         
   3 -18   3        680.40        646.35       143.47 o                         
  -5 -17   3        162.10        136.87        26.85 o                         
  -4 -17   3          5.89         16.65        16.34 o                         
  -3 -17   3          7.41          0.44        15.51 o                         
  -2 -17   3        538.68        635.85        77.55 o                         
  -1 -17   3        314.35        318.03        34.00 o                         
   0 -17   3       1319.13       1341.58        61.96 o                         
   1 -17   3        261.52        213.54        51.18 o                         
   2 -17   3        317.27        395.73        41.10 o                         
   3 -17   3        355.85        365.51        36.14 o                         
   4 -17   3        119.48         86.77        21.85 o                         
   5 -17   3        391.31        393.11        38.34 o                         
   6 -17   3        208.27        186.93        28.45 o                         
  -6 -16   3        371.74        355.00        37.73 o                         
  -5 -16   3        197.71        174.45        27.95 o                         
  -4 -16   3        984.48       1085.00        55.31 o                         
  -3 -16   3        632.81        651.41        47.70 o                         
  -2 -16   3        195.62        222.01        28.52 o                         
  -1 -16   3        935.95        976.35        50.99 o                         
   0 -16   3        931.97       1000.99        50.41 o                         
   1 -16   3        288.22        250.78        29.61 o                         
   2 -16   3        314.86        291.80        30.71 o                         
   3 -16   3        182.21        201.55        26.85 o                         
   4 -16   3         38.89         35.57        16.34 o                         
   5 -16   3        614.94        623.02        46.06 o                         
   6 -16   3        245.43        204.32        29.61 o                         
   7 -16   3        130.85        192.00        38.00 o                         
  -6 -15   3        101.50         72.90        32.57 o                         
  -5 -15   3        571.26        583.19        63.59 o                         
  -4 -15   3        898.38        946.08        49.89 o                         
  -3 -15   3         31.71         21.49        10.15 o                         
  -2 -15   3        612.06        603.62        28.90 o                         
  -1 -15   3        135.21        140.13        15.49 o                         
   0 -15   3        125.00        148.81        15.52 o                         
   1 -15   3        313.54        349.60        32.34 o                         
   2 -15   3         43.92         44.77        15.87 o                         
   3 -15   3         49.20         54.28        31.02 o                         
   4 -15   3        143.92        153.40        22.95 o                         
   5 -15   3        835.41        938.34        90.74 o                         
   6 -15   3        157.38        198.86        30.25 o                         
   7 -15   3        146.46        170.34        27.35 o                         
  -6 -14   3        479.39        509.38        35.28 o                         
  -5 -14   3        762.57        716.62        38.37 o                         
  -4 -14   3        284.15        306.90        27.19 o                         
  -3 -14   3        825.66        835.82        33.54 o                         
  -2 -14   3        563.00        596.38        36.74 o                         
  -1 -14   3        203.60        193.21        17.31 o                         
   0 -14   3       1004.87       1008.48        37.58 o                         
   1 -14   3       1779.36       1782.27        80.09 o                         
   2 -14   3       1231.31       1295.23        57.01 o                         
   3 -14   3       1021.37       1065.37        37.55 o                         
   4 -14   3        616.09        627.42        37.83 o                         
   5 -14   3        239.27        289.33        29.55 o                         
   6 -14   3         47.37         42.18        16.97 o                         
   7 -14   3        131.92        122.39        23.56 o                         
  -8 -13   3         26.44         37.22        23.27 o                         
  -7 -13   3       1252.53       1254.79        74.45 o                         
  -6 -13   3         38.05         66.35        19.39 o                         
  -5 -13   3       1013.59       1002.76        27.26 o                         
  -4 -13   3        268.93        247.84        16.88 o                         
  -3 -13   3         69.24         57.32        16.29 o                         
  -2 -13   3       2380.67       2388.92        85.31 o                         
  -1 -13   3        939.95        915.25        33.30 o                         
   0 -13   3        385.50        442.62        22.95 o                         
   1 -13   3        449.46        445.65        25.84 o                         
   2 -13   3         91.08         87.24        12.73 o                         
   3 -13   3        901.61        925.80        33.47 o                         
   4 -13   3         96.41         88.52        13.37 o                         
   5 -13   3        600.98        630.15        56.93 o                         
   6 -13   3       3639.87       3715.85       116.71 o                         
   7 -13   3          3.90         -2.39        13.02 o                         
   8 -13   3        234.95        249.72        40.33 o                         
  -9 -12   3        499.41        618.86        55.84 o                         
  -8 -12   3        301.55        304.00        41.88 o                         
  -7 -12   3         10.73          5.43         9.87 o                         
  -6 -12   3        798.35        789.94        26.53 o                         
  -5 -12   3        491.28        452.03        18.74 o                         
  -4 -12   3        208.19        195.28        12.58 o                         
  -3 -12   3        363.39        375.34        13.98 o                         
  -2 -12   3        597.19        623.89        18.02 o                         
  -1 -12   3       1994.56       1889.41        74.52 o                         
   0 -12   3       1242.65       1225.69        38.24 o                         
   1 -12   3        845.26        540.39       173.50 o                         
   2 -12   3       3731.70       3719.20       101.64 o                         
   3 -12   3       3476.10       3482.54        98.06 o                         
   4 -12   3        578.57        604.55        25.20 o                         
   5 -12   3        725.79        749.89        25.04 o                         
   6 -12   3        562.62        545.87        27.67 o                         
   7 -12   3        913.16        990.28        52.74 o                         
   8 -12   3         84.03         66.69        24.82 o                         
  -9 -11   3         96.74         85.31        26.37 o                         
  -8 -11   3          5.23          3.66        10.61 o                         
  -7 -11   3        133.87        149.92        16.25 o                         
  -6 -11   3       1904.88       1885.98        46.71 o                         
  -5 -11   3        292.96        307.74        16.23 o                         
  -4 -11   3       1716.81       1729.28        40.74 o                         
  -3 -11   3       1085.46       1132.27        30.89 o                         
  -2 -11   3        486.29        491.79        15.42 o                         
  -1 -11   3       5352.43       5297.23       140.82 o                         
   0 -11   3        340.83        333.02        11.87 o                         
   1 -11   3         74.70         81.12         6.87 o                         
   2 -11   3        817.40        864.17        29.55 o                         
   3 -11   3       1447.80       1481.93        35.55 o                         
   4 -11   3         20.12         18.06         6.55 o                         
   5 -11   3        504.38        510.51        20.14 o                         
   6 -11   3       1200.29       1223.43        43.43 o                         
   7 -11   3         10.38          9.46        10.80 o                         
 -10 -10   3         26.01         63.59        26.37 o                         
  -9 -10   3        648.88        665.40        55.84 o                         
  -8 -10   3       1233.43       1206.53        43.06 o                         
  -7 -10   3        131.18        163.57        16.90 o                         
  -6 -10   3        924.50        925.81        34.33 o                         
  -5 -10   3       1427.94       1436.35        38.94 o                         
  -4 -10   3       1924.37       1851.30        32.75 o                         
  -3 -10   3        857.78        863.33        19.57 o                         
  -2 -10   3        785.88        792.63        21.41 o                         
  -1 -10   3        240.08        255.18        11.17 o                         
   0 -10   3        774.96        786.42        18.03 o                         
   1 -10   3       3791.34       3746.34        62.52 o                         
   2 -10   3       3403.76       3413.30        52.49 o                         
   3 -10   3        131.17        137.32         7.38 o                         
   4 -10   3        139.36        136.72         8.82 o                         
   5 -10   3        993.49       1073.96        36.04 o                         
   6 -10   3        303.96        274.30        25.28 o                         
   7 -10   3       2559.38       2512.35        71.08 o                         
   8 -10   3        424.80        461.38        58.94 o                         
   9 -10   3        324.04        325.72        40.33 o                         
 -10  -9   3        241.55        248.17        41.88 o                         
  -9  -9   3        202.17        201.63        35.67 o                         
  -8  -9   3        475.16        539.80        49.73 o                         
  -7  -9   3        208.32        248.26        20.00 o                         
  -6  -9   3       2054.83       2089.12        51.94 o                         
  -5  -9   3       4556.70       4535.66        78.93 o                         
  -4  -9   3       1729.98       1759.07        36.19 o                         
  -3  -9   3        623.23        659.99        23.23 o                         
  -2  -9   3       2309.03       2220.86        46.04 o                         
  -1  -9   3       6072.18       5941.48       158.28 o                         
   0  -9   3       1362.71       1519.61        38.29 o                         
   1  -9   3        923.59        911.80        45.73 o                         
   2  -9   3       1584.02       1546.31        30.39 o                         
   3  -9   3        869.11        880.44        19.84 o                         
   4  -9   3        212.59        195.96        10.77 o                         
   5  -9   3        126.63        126.73         9.63 o                         
   6  -9   3       1858.50       1858.37        37.13 o                         
   7  -9   3         92.32        100.91        12.45 o                         
   8  -9   3        103.36        113.91        14.10 o                         
   9  -9   3        482.85        490.59        36.44 o                         
  10  -9   3        827.40        860.83        63.59 o                         
 -10  -8   3         13.73         21.71        21.71 o                         
  -9  -8   3       1931.97       2061.33       107.02 o                         
  -8  -8   3        112.50        137.99        16.82 o                         
  -7  -8   3         94.29        120.00        12.21 o                         
  -6  -8   3        313.68        313.26        16.20 o                         
  -5  -8   3       1064.05       1063.96        26.00 o                         
  -4  -8   3       2646.87       2508.24        42.05 o                         
  -3  -8   3        273.53        294.14         9.35 o                         
  -2  -8   3       2316.90       2238.72        39.48 o                         
  -1  -8   3       3712.03       3818.29        83.52 o                         
   0  -8   3       6014.99       5991.41       123.81 o                         
   1  -8   3       9383.96       9787.18       150.91 o                         
   2  -8   3       3352.99       3432.75        60.58 o                         
   3  -8   3       2962.08       3093.53        53.38 o                         
   4  -8   3       1691.98       1763.36        37.79 o                         
   5  -8   3        317.49        288.61        10.34 o                         
   6  -8   3        447.55        482.46        14.63 o                         
   7  -8   3        239.63        225.22        17.21 o                         
   8  -8   3        600.42        606.15        37.75 o                         
   9  -8   3        428.56        452.23        34.89 o                         
  10  -8   3         91.05        103.31        21.20 o                         
 -11  -7   3         86.28        139.59        34.12 o                         
 -10  -7   3        144.03        136.49        32.57 o                         
  -9  -7   3         17.31         10.86        17.06 o                         
  -8  -7   3        144.14        178.83        15.39 o                         
  -7  -7   3        261.05        286.85        18.58 o                         
  -6  -7   3          4.87         13.12         7.12 o                         
  -5  -7   3       3361.23       3300.33        67.00 o                         
  -4  -7   3       3198.30       3219.13        51.82 o                         
  -3  -7   3       2923.54       2812.76        44.68 o                         
  -2  -7   3       2318.07       2163.77        38.26 o                         
  -1  -7   3       3064.05       2902.63        65.32 o                         
   0  -7   3       4110.36       4126.21       107.37 o                         
   1  -7   3       1141.84       1081.34        38.50 o                         
   2  -7   3       4045.81       4261.93        69.94 o                         
   3  -7   3        168.91        203.03         9.65 o                         
   4  -7   3       3322.86       3434.81        52.30 o                         
   5  -7   3       3588.55       3613.94        56.97 o                         
   6  -7   3       1795.95       1830.48        37.60 o                         
   7  -7   3        117.26        130.42        10.51 o                         
   8  -7   3       1039.12       1017.76        41.19 o                         
   9  -7   3         11.41         18.76        10.12 o                         
  10  -7   3        673.63        627.04        69.80 o                         
  11  -7   3        169.55        212.49        38.78 o                         
 -11  -6   3        357.52        417.23        54.29 o                         
 -10  -6   3        127.37        192.33        35.67 o                         
  -9  -6   3        123.16        130.03        19.74 o                         
  -8  -6   3        237.91        246.16        25.07 o                         
  -7  -6   3        366.77        372.03        24.63 o                         
  -6  -6   3       1263.59       1163.82        37.83 o                         
  -5  -6   3       2142.79       1988.65        66.71 o                         
  -4  -6   3       2798.72       2719.32        57.23 o                         
  -3  -6   3       1061.05       1029.04        25.66 o                         
  -2  -6   3       1566.95       1502.86        27.39 o                         
  -1  -6   3        146.87        168.00         9.18 o                         
   0  -6   3       3582.39       3524.19       117.31 o                         
   1  -6   3      25135.96      26399.50       358.91 o                         
   2  -6   3        875.04        942.65        17.03 o                         
   3  -6   3       3389.59       3498.84        52.15 o                         
   4  -6   3       1909.33       1922.44        32.26 o                         
   5  -6   3        116.21        117.99         9.96 o                         
   6  -6   3         46.54         60.02         7.39 o                         
   7  -6   3        686.78        710.99        27.17 o                         
   8  -6   3        175.47        196.80        23.68 o                         
   9  -6   3        891.32        938.87        34.01 o                         
  10  -6   3         83.49         79.65        36.06 o                         
  11  -6   3         72.53        119.66        22.72 o                         
 -11  -5   3        187.25        164.41        35.67 o                         
 -10  -5   3        270.26        305.13        54.29 o                         
  -9  -5   3         78.96         80.36        17.45 o                         
  -8  -5   3       1262.48       1236.37        39.60 o                         
  -7  -5   3        682.97        660.69        56.65 o                         
  -6  -5   3       2771.96       2617.43        57.70 o                         
  -5  -5   3       2703.74       2606.01        55.16 o                         
  -4  -5   3       6698.50       6663.87       107.55 o                         
  -3  -5   3       3351.40       3438.62        57.57 o                         
  -2  -5   3       5771.24       6047.18        86.54 o                         
  -1  -5   3        788.54        763.43        21.04 o                         
   0  -5   3        896.52        809.91        19.31 o                         
   1  -5   3       2967.95       3364.20        45.68 o                         
   2  -5   3       1176.42       1358.66        21.47 o                         
   3  -5   3       1558.10       1456.59        28.30 o                         
   4  -5   3       3384.25       3393.68        52.52 o                         
   5  -5   3       6176.03       6078.89       102.33 o                         
   6  -5   3       3398.64       3134.94        58.27 o                         
   7  -5   3         37.35         23.78         7.39 o                         
   8  -5   3         14.26         18.98         7.66 o                         
   9  -5   3        439.46        511.62        43.43 o                         
  10  -5   3        325.98        383.01        34.22 o                         
  11  -5   3         76.77         48.39        41.10 o                         
 -11  -4   3        243.67        254.37        43.43 o                         
 -10  -4   3          0.06         -1.15        12.58 o                         
  -9  -4   3       1662.88       1769.97        66.35 o                         
  -8  -4   3        850.57        836.27        31.53 o                         
  -7  -4   3        171.42        186.11        18.28 o                         
  -6  -4   3        488.67        530.96        21.18 o                         
  -5  -4   3       2312.75       2327.75        55.20 o                         
  -4  -4   3        603.58        542.13        16.05 o                         
  -3  -4   3      11111.63      11195.75       145.57 o                         
  -2  -4   3       2668.91       2587.01        47.51 o                         
  -1  -4   3       4707.79       4745.76       156.83 o                         
   0  -4   3       2691.08       2721.88        50.77 o                         
   1  -4   3       6932.17       7104.55        98.97 o                         
   2  -4   3       1510.78       1584.73        25.90 o                         
   3  -4   3       4106.88       4064.13        52.25 o                         
   4  -4   3        580.55        531.08        13.12 o                         
   5  -4   3       2269.08       2223.07        79.25 o                         
   6  -4   3        483.06        500.36        19.48 o                         
   7  -4   3         32.97         45.17         8.18 o                         
   8  -4   3        169.06        169.81        14.00 o                         
   9  -4   3        400.91        384.68        25.23 o                         
  10  -4   3        264.21        274.28        31.80 o                         
  11  -4   3        416.70        465.84        39.48 o                         
 -11  -3   3        223.34        251.33        56.61 o                         
 -10  -3   3        147.16        155.35        23.03 o                         
  -9  -3   3        207.36        226.49        27.14 o                         
  -8  -3   3        212.22        226.61        17.57 o                         
  -7  -3   3        718.37        649.39        25.23 o                         
  -6  -3   3       6020.85       5795.25       123.75 o                         
  -5  -3   3       7010.24       6847.02       141.18 o                         
  -4  -3   3       2643.92       2776.44        54.06 o                         
  -3  -3   3       1477.78       1610.33        29.23 o                         
  -2  -3   3       4670.97       4936.56        78.73 o                         
  -1  -3   3       3974.32       4383.17        78.05 o                         
   0  -3   3       9689.25      10243.10       232.38 o                         
   1  -3   3       4133.31       4350.30        61.60 o                         
   2  -3   3       3506.78       3637.21        45.69 o                         
   3  -3   3        412.29        597.32        18.83 o                         
   4  -3   3       6078.00       6349.27       138.33 o                         
   5  -3   3       6681.29       6734.90       120.73 o                         
   6  -3   3       4323.12       4170.89        92.49 o                         
   7  -3   3        515.63        559.96        20.57 o                         
   8  -3   3       1961.96       1968.13        47.96 o                         
   9  -3   3        371.74        413.73        38.78 o                         
  10  -3   3        277.59        268.39        30.03 o                         
  11  -3   3        402.96        443.58        55.06 o                         
 -11  -2   3        868.97       1009.71       152.78 o                         
 -10  -2   3        242.21        251.51        27.82 o                         
  -9  -2   3        664.98        650.48        37.24 o                         
  -8  -2   3       2106.88       2118.59        57.52 o                         
  -7  -2   3       2152.68       2095.73        54.80 o                         
  -6  -2   3       2853.36       2818.80        66.81 o                         
  -5  -2   3       2843.35       2857.40        81.14 o                         
  -4  -2   3       3254.35       3664.06        98.04 o                         
  -3  -2   3       4076.47       4223.13        83.95 o                         
  -2  -2   3       2388.06       2365.28        43.38 o                         
  -1  -2   3       2235.10       2408.47        54.49 o                         
   0  -2   3        808.99        862.92        21.04 o                         
   1  -2   3       2056.85       2124.65        36.53 o                         
   2  -2   3       6525.48       6712.71        86.88 o                         
   3  -2   3       6721.56       6928.17       119.71 o                         
   4  -2   3       5609.16       5254.22        94.54 o                         
   5  -2   3          6.90          2.72         4.55 o                         
   6  -2   3        343.33        377.17        15.78 o                         
   7  -2   3        439.23        478.02        19.58 o                         
   8  -2   3       1280.34       1239.92        56.42 o                         
   9  -2   3        173.08        166.96        23.56 o                         
  10  -2   3        557.89        627.30        41.96 o                         
  11  -2   3         58.37         23.27        16.45 o                         
 -11  -1   3        164.51        182.01        28.69 o                         
 -10  -1   3        652.65        687.68        65.14 o                         
  -9  -1   3         56.97         59.87        16.34 o                         
  -8  -1   3       1299.15       1350.40        42.22 o                         
  -7  -1   3        965.20        887.19        54.29 o                         
  -6  -1   3       1121.77       1033.42        64.08 o                         
  -5  -1   3        147.96        150.64        16.86 o                         
  -4  -1   3       4357.28       4503.58       108.82 o                         
  -3  -1   3       3512.91       3781.78        82.16 o                         
  -2  -1   3      24876.54      26360.59       508.44 o                         
  -1  -1   3      25548.49      26844.06       448.47 o                         
   0  -1   3      12120.55      12918.68       229.47 o                         
   1  -1   3       4505.45       4748.85        61.29 o                         
   2  -1   3       3241.07       3248.31        57.11 o                         
   3  -1   3       4537.97       4574.39        67.37 o                         
   4  -1   3       5031.76       5167.53        93.59 o                         
   5  -1   3        238.30        250.17        14.17 o                         
   6  -1   3        470.18        417.15        16.99 o                         
   7  -1   3        138.95        123.05        11.59 o                         
   8  -1   3       1194.23       1077.51        32.82 o                         
   9  -1   3        606.72        529.68        52.74 o                         
  10  -1   3        213.70        191.91        26.25 o                         
  11  -1   3       2175.63       2213.26       132.61 o                         
 -11   0   3        149.25        156.91        42.65 o                         
 -10   0   3        562.69        658.86        40.54 o                         
  -9   0   3         54.39         23.74        14.13 o                         
  -8   0   3        573.53        605.87        34.43 o                         
  -7   0   3          9.37         12.47         7.05 o                         
  -6   0   3       8501.39       8344.63       173.05 o                         
  -5   0   3       2599.59       2479.12        58.66 o                         
  -4   0   3        229.98        249.17        11.22 o                         
  -3   0   3       1391.02       1557.90        32.52 o                         
  -2   0   3        167.72        211.31         7.73 o                         
  -1   0   3       3201.21       3449.06        59.29 o                         
   0   0   3       2343.01       2253.68        39.54 o                         
   1   0   3        356.60        497.80        10.07 o                         
   2   0   3       1179.98       1149.37        19.99 o                         
   3   0   3      15504.18      15503.20       234.82 o                         
   4   0   3       1997.37       1849.73        39.20 o                         
   5   0   3       1336.66       1253.89        30.81 o                         
   6   0   3        481.52        502.17        15.71 o                         
   7   0   3        548.11        626.55        19.23 o                         
   8   0   3       3328.91       3209.25        70.24 o                         
   9   0   3        119.90        146.39        37.22 o                         
  10   0   3        481.12        492.87        40.54 o                         
  11   0   3        186.77        193.49        33.35 o                         
 -11   1   3        166.03        173.51        26.25 o                         
 -10   1   3        645.70        664.51        40.54 o                         
  -9   1   3         52.11         33.66        14.78 o                         
  -8   1   3       1317.83       1237.00       117.88 o                         
  -7   1   3        775.41        794.99        36.76 o                         
  -6   1   3       1145.85       1046.92        59.58 o                         
  -5   1   3        143.77        171.67        17.67 o                         
  -4   1   3       4224.34       4300.08        79.32 o                         
  -3   1   3       3787.31       4069.00        74.23 o                         
  -2   1   3      25030.61      27044.36       448.80 o                         
  -1   1   3      25447.08      26632.70       443.38 o                         
   0   1   3      12127.35      12564.60       209.77 o                         
   1   1   3       4631.08       4893.49        68.46 o                         
   2   1   3       3329.13       3364.63        45.40 o                         
   3   1   3       4815.54       4798.05        64.97 o                         
   4   1   3       5216.38       5355.34       114.52 o                         
   5   1   3        261.86        258.69        15.79 o                         
   6   1   3        576.35        569.47        16.95 o                         
   7   1   3        214.67        210.30        17.46 o                         
   8   1   3       1165.32       1139.56        54.63 o                         
   9   1   3        618.27        483.79        37.54 o                         
  10   1   3        236.43        217.60        28.45 o                         
  11   1   3       2110.70       2200.77        87.72 o                         
 -11   2   3        851.02        961.77        52.51 o                         
 -10   2   3        178.49        170.53        24.05 o                         
  -9   2   3        680.86        657.03        38.39 o                         
  -8   2   3       1971.07       1900.24       183.02 o                         
  -7   2   3       2105.13       2142.48        76.29 o                         
  -6   2   3       2901.51       2844.76        59.37 o                         
  -5   2   3       2732.00       2756.25        62.24 o                         
  -4   2   3       3055.64       3479.92        66.45 o                         
  -3   2   3       3616.15       3718.81        55.55 o                         
  -2   2   3       2565.69       2638.98        43.39 o                         
  -1   2   3       2282.90       2438.52        38.32 o                         
   0   2   3        755.39        801.24        25.07 o                         
   1   2   3       2248.34       2399.71        37.32 o                         
   2   2   3       6942.51       7062.84        98.75 o                         
   3   2   3       6310.52       6356.34       145.85 o                         
   4   2   3       5456.58       4974.24        90.54 o                         
   5   2   3          9.14         16.16         4.46 o                         
   6   2   3        376.33        382.58        14.34 o                         
   7   2   3        600.71        637.32        33.67 o                         
   8   2   3       1376.06       1333.22        38.62 o                         
   9   2   3        159.00        168.72        27.14 o                         
  10   2   3        586.77        640.73        44.61 o                         
  11   2   3         75.21         66.20        20.75 o                         
 -11   3   3        227.09        196.66        28.26 o                         
 -10   3   3        180.62        214.18        27.35 o                         
  -9   3   3        209.67        169.85        35.67 o                         
  -8   3   3        257.66        243.96        41.10 o                         
  -7   3   3        703.78        643.60        36.94 o                         
  -6   3   3       5895.37       5753.91       159.29 o                         
  -5   3   3       6693.53       6763.72       149.10 o                         
  -4   3   3       2706.90       2838.97        71.40 o                         
  -3   3   3       1660.89       1795.12        29.79 o                         
  -2   3   3       4793.81       5135.71        90.12 o                         
  -1   3   3       4280.21       4829.79        74.16 o                         
   0   3   3       9763.78      10076.45       197.88 o                         
   1   3   3       4040.64       4179.99        73.84 o                         
   2   3   3       3263.56       3315.57        53.51 o                         
   3   3   3        412.61        574.78        21.49 o                         
   4   3   3       5969.27       6075.03        97.53 o                         
   5   3   3       6713.70       6924.83       259.80 o                         
   6   3   3       4526.03       4372.72        90.89 o                         
   7   3   3        505.11        537.90        18.66 o                         
   8   3   3       2023.76       2022.10        60.03 o                         
   9   3   3        367.07        428.37        57.39 o                         
  10   3   3        325.47        318.30        47.31 o                         
  11   3   3        373.74        356.89        37.83 o                         
 -11   4   3        223.58        217.48        44.20 o                         
 -10   4   3          4.02          0.87        13.68 o                         
  -9   4   3       1731.37       1665.76       107.80 o                         
  -8   4   3        871.15        791.70        41.96 o                         
  -7   4   3        172.54        191.56        16.88 o                         
  -6   4   3        623.19        662.14        27.75 o                         
  -5   4   3       2267.15       2280.31        48.58 o                         
  -4   4   3        508.40        440.59        13.32 o                         
  -3   4   3      10892.29      11189.68       156.16 o                         
  -2   4   3       3005.63       2991.70        49.22 o                         
  -1   4   3       4342.93       4366.43        68.17 o                         
   0   4   3       2546.81       2627.21        47.51 o                         
   1   4   3       6267.43       6344.66        93.99 o                         
   2   4   3       1245.77       1280.67        20.51 o                         
   3   4   3       4149.19       4072.72        56.46 o                         
   4   4   3        647.83        603.10        15.97 o                         
   5   4   3       2071.27       2073.13        40.31 o                         
   6   4   3        571.62        614.02        18.76 o                         
   7   4   3         34.58         30.87         6.37 o                         
   8   4   3        194.29        184.64        31.80 o                         
   9   4   3        474.49        502.97        65.14 o                         
  10   4   3        248.44        310.90        33.95 o                         
  11   4   3        437.87        402.30        40.40 o                         
 -11   5   3        168.95        151.29        26.25 o                         
 -10   5   3        319.58        367.52        36.19 o                         
  -9   5   3         93.49         93.17        19.74 o                         
  -8   5   3       1381.41       1313.54        96.16 o                         
  -7   5   3        701.67        648.52        27.30 o                         
  -6   5   3       2730.99       2540.24        79.61 o                         
  -5   5   3       2790.72       2786.48        66.80 o                         
  -4   5   3       6739.37       6849.88       109.59 o                         
  -3   5   3       3326.96       3307.16        70.69 o                         
  -2   5   3       5675.64       5885.87        85.57 o                         
  -1   5   3        926.16        926.23        16.85 o                         
   0   5   3        983.61        915.59        16.46 o                         
   1   5   3       3196.00       3556.27        47.77 o                         
   2   5   3       1083.13       1215.69        20.13 o                         
   3   5   3       1451.28       1396.02        23.23 o                         
   4   5   3       3142.59       2974.51        52.73 o                         
   5   5   3       6028.73       6039.67       145.65 o                         
   6   5   3       3718.62       3474.60        63.75 o                         
   7   5   3         58.56         40.21         8.08 o                         
   8   5   3         14.45         14.33        13.68 o                         
   9   5   3        481.59        476.22        39.93 o                         
  10   5   3        380.24        418.78        39.93 o                         
  11   5   3         98.17         92.11        23.41 o                         
 -11   6   3        366.84        410.08        41.03 o                         
 -10   6   3        107.44        165.88        26.05 o                         
  -9   6   3        112.75         94.48        24.82 o                         
  -8   6   3        271.55        244.59        69.02 o                         
  -7   6   3        414.83        386.31        22.50 o                         
  -6   6   3       1442.36       1384.94        50.78 o                         
  -5   6   3       2094.19       1964.71        50.94 o                         
  -4   6   3       2853.68       2887.33        86.31 o                         
  -3   6   3        945.18        939.20        27.06 o                         
  -2   6   3       1688.10       1641.44        25.78 o                         
  -1   6   3        112.13        119.80         9.88 o                         
   0   6   3       3492.53       3470.38        52.19 o                         
   1   6   3      24469.03      25244.82       317.90 o                         
   2   6   3        922.38        982.62        17.76 o                         
   3   6   3       3352.50       3303.41        56.76 o                         
   4   6   3       1992.00       1971.05        39.98 o                         
   5   6   3        113.50        116.67         9.19 o                         
   6   6   3         59.56         69.47         8.22 o                         
   7   6   3        640.59        625.84        25.32 o                         
   8   6   3        148.42        212.40        27.16 o                         
   9   6   3        962.45        955.74        52.78 o                         
  10   6   3         64.01         92.23        23.41 o                         
  11   6   3         84.05        109.05        26.25 o                         
 -11   7   3         74.27         77.55        23.03 o                         
 -10   7   3        209.97        215.81        31.13 o                         
  -9   7   3         18.42          8.35        14.13 o                         
  -8   7   3        139.78        163.96        24.22 o                         
  -7   7   3        287.65        325.61        22.13 o                         
  -6   7   3          3.32         -6.14         6.14 o                         
  -5   7   3       3163.72       3013.08        84.95 o                         
  -4   7   3       3258.20       3313.86        94.46 o                         
  -3   7   3       2753.93       2716.82        84.18 o                         
  -2   7   3       2302.13       2250.24        37.00 o                         
  -1   7   3       3310.55       3167.17        49.29 o                         
   0   7   3       4103.65       3986.96        53.96 o                         
   1   7   3       1089.97       1014.50        27.76 o                         
   2   7   3       4296.78       4558.45        63.47 o                         
   3   7   3        157.35        177.08         9.24 o                         
   4   7   3       2978.60       2879.89        63.36 o                         
   5   7   3       3624.40       3594.83        65.08 o                         
   6   7   3       1989.81       1899.40        47.09 o                         
   7   7   3         88.52         97.23        19.65 o                         
   8   7   3        944.42        936.95        66.69 o                         
   9   7   3          8.69         -1.91        14.13 o                         
  10   7   3        664.77        577.32        80.65 o                         
  11   7   3        177.11        154.73        29.47 o                         
 -10   8   3         11.99         25.99        18.07 o                         
  -9   8   3       1939.23       2026.01       101.59 o                         
  -8   8   3        113.21        129.40        22.72 o                         
  -7   8   3        100.68        123.15        20.49 o                         
  -6   8   3        308.60        296.37        22.33 o                         
  -5   8   3       1083.71       1060.13        33.86 o                         
  -4   8   3       2793.56       2680.54        54.67 o                         
  -3   8   3        195.59        199.59         9.64 o                         
  -2   8   3       2295.34       2258.17        41.25 o                         
  -1   8   3       3704.55       3987.53        60.65 o                         
   0   8   3       6176.37       6247.10        99.13 o                         
   1   8   3       9093.19       9314.29       131.90 o                         
   2   8   3       3610.00       3670.64        57.54 o                         
   3   8   3       2951.97       2945.61        54.65 o                         
   4   8   3       1835.62       1798.29        42.13 o                         
   5   8   3        392.58        362.50        18.32 o                         
   6   8   3        462.96        449.91        32.51 o                         
   7   8   3        240.81        252.69        28.26 o                         
   8   8   3        488.40        481.30        40.59 o                         
   9   8   3        440.70        370.94        37.64 o                         
  10   8   3         53.28         75.23        23.03 o                         
 -10   9   3        222.59        284.89        35.10 o                         
  -9   9   3        204.94        246.95        58.16 o                         
  -8   9   3        425.09        397.14        37.24 o                         
  -7   9   3        181.78        136.32        21.85 o                         
  -6   9   3       2104.60       2085.69        72.49 o                         
  -5   9   3       4469.21       4510.56       136.69 o                         
  -4   9   3       1437.52       1450.22        40.30 o                         
  -3   9   3        662.90        661.69        18.52 o                         
  -2   9   3       2110.27       2031.58        38.92 o                         
  -1   9   3       6203.65       6085.32        98.41 o                         
   0   9   3       1543.72       1696.79        32.93 o                         
   1   9   3        830.76        816.47        24.60 o                         
   2   9   3       1646.20       1631.70        42.20 o                         
   3   9   3        965.15        960.66        24.98 o                         
   4   9   3        202.49        187.61        13.33 o                         
   5   9   3        153.67        161.30        16.31 o                         
   6   9   3       1928.26       1770.72        94.61 o                         
   7   9   3         93.05         68.06        18.55 o                         
   8   9   3        113.07        123.34        23.83 o                         
   9   9   3        515.06        525.40        45.45 o                         
  10   9   3        792.85        837.09        56.27 o                         
 -10  10   3         32.46         11.40        18.55 o                         
  -9  10   3        614.54        663.09        47.66 o                         
  -8  10   3       1319.59       1412.18        65.12 o                         
  -7  10   3        166.26        143.97        22.72 o                         
  -6  10   3        820.60        803.34        32.45 o                         
  -5  10   3       1447.38       1363.62        84.39 o                         
  -4  10   3       1903.40       1809.68        49.03 o                         
  -3  10   3        899.52        901.06        27.60 o                         
  -2  10   3        723.10        746.58        25.02 o                         
  -1  10   3        269.22        315.70        12.49 o                         
   0  10   3        961.68       1044.16        47.96 o                         
   1  10   3       3925.70       3838.75        67.18 o                         
   2  10   3       3410.36       3244.35        68.02 o                         
   3  10   3        160.37        166.25        13.87 o                         
   4  10   3        170.00        149.70        15.92 o                         
   5  10   3       1005.27       1009.04        37.42 o                         
   6  10   3        254.61        245.56        27.57 o                         
   7  10   3       2594.05       2406.81        88.54 o                         
   8  10   3        336.30        349.26        35.99 o                         
   9  10   3        291.12        231.80        32.80 o                         
  10  10   3         79.39         64.30        22.95 o                         
  -9  11   3        109.35         98.60        23.46 o                         
  -8  11   3          7.73          1.86        15.49 o                         
  -7  11   3        176.69        179.47        46.53 o                         
  -6  11   3       1767.23       1826.50        71.06 o                         
  -5  11   3        390.77        373.72        23.24 o                         
  -4  11   3       1618.28       1602.84        46.35 o                         
  -3  11   3       1124.02       1077.13        36.04 o                         
  -2  11   3        511.90        539.65        17.55 o                         
  -1  11   3       5419.39       5248.40       146.54 o                         
   0  11   3        389.05        422.81        21.03 o                         
   1  11   3         63.34         73.81        10.33 o                         
   2  11   3        803.87        844.90        27.90 o                         
   3  11   3       1453.31       1439.97        45.67 o                         
   4  11   3         37.50         29.65        10.26 o                         
   5  11   3        651.02        627.79        36.44 o                         
   6  11   3       1192.12       1088.49        98.49 o                         
   7  11   3         10.75          0.00        18.61 o                         
   8  11   3        293.80        303.51        35.67 o                         
   9  11   3         41.37         29.30        22.49 o                         
  -9  12   3        547.30        653.58        61.27 o                         
  -8  12   3        304.51        299.41        74.45 o                         
  -7  12   3         15.74         28.60        17.45 o                         
  -6  12   3        665.04        661.33        40.54 o                         
  -5  12   3        472.93        512.30        27.83 o                         
  -4  12   3        205.48        223.41        24.88 o                         
  -3  12   3        285.44        302.02        18.07 o                         
  -2  12   3        613.65        609.64        23.39 o                         
  -1  12   3       2110.49       2050.91        68.28 o                         
   0  12   3       1052.28       1050.23        51.94 o                         
   1  12   3        912.47        866.98        28.67 o                         
   2  12   3       3427.24       3386.96        98.73 o                         
   3  12   3       3816.98       3709.47        85.07 o                         
   4  12   3        560.16        541.79        72.12 o                         
   5  12   3        692.80        624.76        39.00 o                         
   6  12   3        615.32        619.47        41.28 o                         
   7  12   3        865.95        917.36        51.40 o                         
   8  12   3         57.70         54.09        34.90 o                         
   9  12   3         73.36         79.78        24.10 o                         
  -9  13   3         76.75         59.09        29.47 o                         
  -8  13   3         26.92         16.11        42.65 o                         
  -7  13   3       1238.50       1217.65       108.57 o                         
  -6  13   3         44.87         41.97        17.45 o                         
  -5  13   3       1053.49        929.35        77.55 o                         
  -4  13   3        250.47        267.41        44.98 o                         
  -3  13   3         47.49         53.47        11.16 o                         
  -2  13   3       2352.55       2553.81        59.85 o                         
  -1  13   3        910.50        849.35        28.98 o                         
   0  13   3        383.49        392.74        21.07 o                         
   1  13   3        458.33        479.37        23.59 o                         
   2  13   3         69.33         64.62        18.36 o                         
   3  13   3        922.07        966.97        52.07 o                         
   4  13   3         62.32         49.53        18.61 o                         
   5  13   3        594.80        600.89        39.48 o                         
   6  13   3       3598.59       3424.15       172.17 o                         
   7  13   3         15.30         10.08        38.00 o                         
   8  13   3        209.15        169.03        29.27 o                         
  -8  14   3         47.27         72.05        23.83 o                         
  -7  14   3        700.36        737.07        53.44 o                         
  -6  14   3        498.86        468.15        53.51 o                         
  -5  14   3        776.54        740.91        42.73 o                         
  -4  14   3        361.75        358.21        98.49 o                         
  -3  14   3        895.30        855.10        42.21 o                         
  -2  14   3        558.02        587.55        66.69 o                         
  -1  14   3        182.80        193.49        21.37 o                         
   0  14   3       1146.42       1143.79       102.37 o                         
   1  14   3       1727.98       1719.89        53.58 o                         
   2  14   3       1167.44       1130.88        58.09 o                         
   3  14   3       1087.77       1114.86        49.46 o                         
   4  14   3        601.87        553.79        43.43 o                         
   5  14   3        228.65        204.96        26.45 o                         
   6  14   3         57.47         46.53        18.07 o                         
   7  14   3        148.57        126.86        25.71 o                         
   8  14   3         58.89         84.83        27.92 o                         
  -7  15   3        446.62        470.00        52.74 o                         
  -6  15   3        136.79        103.29        25.59 o                         
  -5  15   3        490.17        505.87        41.03 o                         
  -4  15   3        823.92        853.97        46.06 o                         
  -3  15   3         58.04         53.87        17.84 o                         
  -2  15   3        642.28        555.83        34.53 o                         
  -1  15   3        121.68         95.30        18.55 o                         
   0  15   3        131.98        126.63        26.37 o                         
   1  15   3        286.06        273.42        35.67 o                         
   2  15   3         37.47         38.55        17.84 o                         
   3  15   3         36.66         55.22        16.34 o                         
   4  15   3        108.70         53.51        24.04 o                         
   5  15   3        839.25        967.71        51.23 o                         
   6  15   3        135.52        182.65        28.26 o                         
   7  15   3        136.32         89.68        24.94 o                         
  -7  16   3        555.41        613.76        55.06 o                         
  -6  16   3        391.28        391.88        82.98 o                         
  -5  16   3        219.23        257.60        31.13 o                         
  -4  16   3        997.84       1097.47        90.74 o                         
  -3  16   3        690.18        714.97        46.53 o                         
  -2  16   3        150.43        180.90        24.51 o                         
  -1  16   3        925.08        953.45        47.01 o                         
   0  16   3        887.84        868.98        43.83 o                         
   1  16   3        279.02        299.24        75.23 o                         
   2  16   3        260.02        300.01        29.79 o                         
   3  16   3        162.52        153.28        23.41 o                         
   4  16   3         35.39          4.65        14.26 o                         
   5  16   3        653.09        687.30        49.88 o                         
   6  16   3        237.34        245.16        32.85 o                         
  -6  17   3        275.44        316.55        37.54 o                         
  -5  17   3        165.29        165.91        49.63 o                         
  -4  17   3          3.55         -5.23        15.51 o                         
  -3  17   3         11.28         16.54        19.39 o                         
  -2  17   3        579.63        617.53        40.99 o                         
  -1  17   3        230.77        261.49        29.37 o                         
   0  17   3       1326.52       1227.90        86.08 o                         
   1  17   3        253.08        297.30        44.20 o                         
   2  17   3        307.68        291.77        31.13 o                         
   3  17   3        434.27        383.90        35.75 o                         
   4  17   3        137.88        133.01        38.78 o                         
   5  17   3        362.60        359.89        37.97 o                         
   6  17   3        220.64        269.40        35.75 o                         
  -5  18   3         65.84         61.93        26.37 o                         
  -4  18   3        664.51        788.75        49.89 o                         
  -3  18   3        104.86         88.41        23.03 o                         
  -2  18   3        201.54        216.39        28.52 o                         
  -1  18   3         79.65         73.67        19.74 o                         
   0  18   3        325.09        387.11       101.59 o                         
   1  18   3        684.09        738.01        47.25 o                         
   2  18   3        180.17        199.87        41.88 o                         
   3  18   3        638.94        666.34        54.29 o                         
   4  18   3        686.26        704.00        48.77 o                         
  -3  19   3        227.46        228.91        31.81 o                         
  -2  19   3        145.83        167.51        38.78 o                         
  -1  19   3        259.85        308.77        56.61 o                         
   0  19   3       1519.85       1653.58        71.83 o                         
   1  19   3         17.94         19.51        18.07 o                         
   2  19   3        171.01        191.55        29.79 o                         
   3  19   3         40.34         42.61        47.31 o                         
  -2 -18   4        132.78        144.96        25.76 o                         
  -1 -18   4        334.55        333.26        49.63 o                         
   0 -18   4          5.84         -7.99        14.13 o                         
   1 -18   4       1917.19       1955.79        80.61 o                         
   2 -18   4         35.39         46.36        19.38 o                         
   3 -18   4        478.57        520.32        44.41 o                         
  -4 -17   4        141.38        138.35        28.69 o                         
  -3 -17   4        981.73       1047.32        55.90 o                         
  -2 -17   4        110.59        120.74        24.05 o                         
  -1 -17   4       1572.68       1663.45       101.59 o                         
   0 -17   4         85.57        107.22        21.93 o                         
   1 -17   4        369.74        386.21        36.19 o                         
   2 -17   4        625.36        653.92        45.27 o                         
   3 -17   4        734.27        756.57        46.02 o                         
   4 -17   4         72.58         79.36        30.25 o                         
   5 -17   4        302.73        316.95        48.86 o                         
   6 -17   4        245.22        253.01        32.34 o                         
  -6 -16   4        104.85        110.12        37.22 o                         
  -5 -16   4          4.92         10.86        23.27 o                         
  -4 -16   4         75.26         54.29        18.55 o                         
  -3 -16   4        311.33        256.49        30.65 o                         
  -2 -16   4        516.38        504.21        40.58 o                         
  -1 -16   4          1.05         -8.53        12.06 o                         
   0 -16   4        294.08        312.34        31.75 o                         
   1 -16   4        168.68        174.25        25.76 o                         
   2 -16   4        238.77        278.22        83.76 o                         
   3 -16   4        611.49        650.08        44.17 o                         
   4 -16   4         37.36         40.33        17.55 o                         
   5 -16   4        505.61        594.18        50.41 o                         
   6 -16   4        706.59        795.99        67.47 o                         
  -6 -15   4        495.59        522.70        62.04 o                         
  -5 -15   4         25.20         29.47        24.82 o                         
  -4 -15   4         99.94         76.69        16.76 o                         
  -3 -15   4        350.02        362.66        25.06 o                         
  -2 -15   4        489.47        467.47        30.12 o                         
  -1 -15   4        350.12        353.10        32.04 o                         
   0 -15   4        248.71        189.29        17.49 o                         
   1 -15   4        670.78        629.77        28.89 o                         
   2 -15   4        483.40        512.64        38.92 o                         
   3 -15   4       2107.89       2099.99       132.61 o                         
   4 -15   4         42.57         57.11        18.07 o                         
   5 -15   4         92.76         77.43        20.27 o                         
   6 -15   4       1640.82       1930.30        76.17 o                         
   7 -15   4         85.48         81.91        21.71 o                         
  -7 -14   4        802.75        775.52        57.39 o                         
  -6 -14   4        331.39        382.09        33.16 o                         
  -5 -14   4         19.42          5.06        12.41 o                         
  -4 -14   4       1171.39       1234.37        51.67 o                         
  -3 -14   4        295.86        292.60        26.05 o                         
  -2 -14   4        934.11        919.45        35.11 o                         
  -1 -14   4       1101.00       1079.89        86.36 o                         
   0 -14   4        133.71        146.00        23.35 o                         
   1 -14   4        133.03        175.96        19.54 o                         
   2 -14   4       1296.08       1362.19        44.00 o                         
   3 -14   4        139.98        164.30        17.03 o                         
   4 -14   4        351.00        340.88        31.24 o                         
   5 -14   4        394.84        451.81        36.63 o                         
   6 -14   4        317.97        370.77        33.44 o                         
   7 -14   4         83.79         94.61        21.37 o                         
  -8 -13   4        701.71        625.07        54.29 o                         
  -7 -13   4        215.44        272.98        38.78 o                         
  -6 -13   4        335.05        377.87        21.79 o                         
  -5 -13   4        108.12        132.78        23.33 o                         
  -4 -13   4       3513.59       3602.27        72.13 o                         
  -3 -13   4        435.14        419.49        25.05 o                         
  -2 -13   4        647.60        701.28        23.28 o                         
  -1 -13   4       2390.63       2405.35        63.86 o                         
   0 -13   4        375.88        366.89        21.82 o                         
   1 -13   4        322.69        266.66        20.08 o                         
   2 -13   4         26.22         29.73         9.77 o                         
   3 -13   4       1355.05       1427.98        77.63 o                         
   4 -13   4       2957.21       3131.56        82.99 o                         
   5 -13   4       1501.84       1512.08        48.51 o                         
   6 -13   4        637.70        564.49        37.73 o                         
   7 -13   4         60.03         62.04        18.64 o                         
  -9 -12   4         31.45         41.88        23.27 o                         
  -8 -12   4        673.97        775.52        58.94 o                         
  -7 -12   4        481.66        487.44        34.27 o                         
  -6 -12   4        383.92        381.89        21.58 o                         
  -5 -12   4        864.53        839.59        30.00 o                         
  -4 -12   4         36.57         50.84         8.36 o                         
  -3 -12   4       1010.89        998.38        26.83 o                         
  -2 -12   4        243.55        270.85        12.61 o                         
  -1 -12   4        752.46        822.75        21.15 o                         
   0 -12   4       2258.51       2347.72        66.48 o                         
   1 -12   4       1259.73       1265.60        44.96 o                         
   2 -12   4        688.01        657.86        27.03 o                         
   3 -12   4        625.31        667.01        33.25 o                         
   4 -12   4       1722.07       1822.73        52.50 o                         
   5 -12   4        267.73        271.97        20.60 o                         
   6 -12   4         63.70         57.31        13.06 o                         
   7 -12   4        252.37        254.74        59.71 o                         
   8 -12   4         71.02         74.45        26.37 o                         
  -9 -11   4          2.47         -1.55        17.06 o                         
  -8 -11   4       1238.74       1205.68        58.14 o                         
  -7 -11   4         62.55         57.37        12.40 o                         
  -6 -11   4       1749.90       1801.60        51.76 o                         
  -5 -11   4        107.47        118.74        11.58 o                         
  -4 -11   4       1552.69       1500.45        37.47 o                         
  -3 -11   4        409.00        435.40        17.07 o                         
  -2 -11   4        824.72        771.03        22.07 o                         
  -1 -11   4        108.23        141.73         9.85 o                         
   0 -11   4       1678.50       1680.78        32.98 o                         
   1 -11   4       2648.63       2628.28        74.77 o                         
   2 -11   4        143.02        145.79         6.34 o                         
   3 -11   4        168.11        174.55         8.90 o                         
   4 -11   4       1207.59       1212.41        26.27 o                         
   5 -11   4        529.02        512.52        19.88 o                         
   6 -11   4         30.15         26.79        17.69 o                         
   7 -11   4         74.97         81.72        17.84 o                         
   8 -11   4        757.16        758.46        55.84 o                         
 -10 -10   4        187.27        198.53        37.22 o                         
  -9 -10   4         61.94         72.90        24.82 o                         
  -8 -10   4        380.09        412.50        43.52 o                         
  -7 -10   4        687.85        677.84        33.64 o                         
  -6 -10   4         78.92         63.58        11.66 o                         
  -5 -10   4        745.40        720.86        36.49 o                         
  -4 -10   4        264.93        266.25        15.67 o                         
  -3 -10   4         10.15         13.59         5.98 o                         
  -2 -10   4       1536.24       1441.94        33.99 o                         
  -1 -10   4        457.15        430.36        15.16 o                         
   0 -10   4       4087.38       3976.00        78.33 o                         
   1 -10   4       2415.04       2342.74        59.77 o                         
   2 -10   4        191.55        217.09        19.08 o                         
   3 -10   4         33.08         30.60         5.10 o                         
   4 -10   4       5063.54       5178.08        86.03 o                         
   5 -10   4       2060.47       2133.87        41.86 o                         
   6 -10   4        142.44        150.25        12.98 o                         
   7 -10   4        672.81        660.56        34.22 o                         
   8 -10   4         75.11         75.47        16.76 o                         
 -10  -9   4         14.54         15.51        20.16 o                         
  -9  -9   4        381.79        291.60        41.88 o                         
  -8  -9   4       1916.17       1980.03        70.77 o                         
  -7  -9   4       1154.01       1184.77        41.30 o                         
  -6  -9   4       1089.03       1107.78        30.64 o                         
  -5  -9   4        567.91        579.45        17.90 o                         
  -4  -9   4        148.76        181.30        14.42 o                         
  -3  -9   4       3893.74       3841.19        75.65 o                         
  -2  -9   4        936.47        835.92        23.34 o                         
  -1  -9   4       5853.86       5627.33       119.60 o                         
   0  -9   4       3368.04       3373.49       132.71 o                         
   1  -9   4       1221.00       1198.65        29.06 o                         
   2  -9   4        530.03        523.26        12.34 o                         
   3  -9   4       1331.94       1372.88        28.25 o                         
   4  -9   4        769.30        736.01        18.93 o                         
   5  -9   4        347.58        377.49        14.02 o                         
   6  -9   4         78.19         62.38         8.39 o                         
   7  -9   4       1343.98       1316.21        32.54 o                         
   8  -9   4        858.27        888.36        43.06 o                         
   9  -9   4        777.06        922.71        84.53 o                         
 -10  -8   4        149.12        119.43        31.02 o                         
  -9  -8   4        170.20        218.70        35.67 o                         
  -8  -8   4        170.25        184.61        26.74 o                         
  -7  -8   4        715.09        758.04        26.19 o                         
  -6  -8   4        696.76        692.06        52.69 o                         
  -5  -8   4        857.21        811.04        25.34 o                         
  -4  -8   4       2367.83       2388.46        40.19 o                         
  -3  -8   4       3627.71       3610.73        71.43 o                         
  -2  -8   4        991.70       1052.66        32.06 o                         
  -1  -8   4       1229.79       1172.51        33.06 o                         
   0  -8   4       1591.70       1720.19        64.69 o                         
   1  -8   4       2460.53       2614.44        82.79 o                         
   2  -8   4        219.71        277.28        16.59 o                         
   3  -8   4       4755.12       4667.42        76.69 o                         
   4  -8   4       4153.17       4185.00        70.50 o                         
   5  -8   4        370.94        394.66        18.81 o                         
   6  -8   4        411.64        430.77        13.39 o                         
   7  -8   4         74.22         86.41         8.88 o                         
   8  -8   4        610.87        658.80        29.33 o                         
   9  -8   4         18.73         13.03        15.51 o                         
  10  -8   4        164.93        189.87        27.14 o                         
 -11  -7   4        161.31        176.82        38.78 o                         
 -10  -7   4        102.88        125.63        31.02 o                         
  -9  -7   4        154.15        144.25        29.47 o                         
  -8  -7   4        317.63        373.98        24.74 o                         
  -7  -7   4        527.93        549.53        26.28 o                         
  -6  -7   4       1417.72       1367.36        40.30 o                         
  -5  -7   4        759.48        770.16        28.66 o                         
  -4  -7   4       1770.69       1696.00        30.53 o                         
  -3  -7   4       2454.13       2315.06        42.23 o                         
  -2  -7   4       4275.24       4302.81       135.69 o                         
  -1  -7   4       3780.80       3626.71        80.21 o                         
   0  -7   4       1637.96       1843.20        91.26 o                         
   1  -7   4        979.78       1041.99        25.52 o                         
   2  -7   4       3878.25       4034.77        59.88 o                         
   3  -7   4       1275.30       1298.91        23.61 o                         
   4  -7   4        867.49        834.06        22.73 o                         
   5  -7   4        563.62        591.64        15.62 o                         
   6  -7   4        847.19        861.16        29.75 o                         
   7  -7   4        579.77        589.03        19.53 o                         
   8  -7   4        667.74        646.88        22.29 o                         
   9  -7   4        164.15        172.44        16.55 o                         
  10  -7   4        435.71        519.01        48.86 o                         
  11  -7   4         86.39         71.70        20.84 o                         
 -11  -6   4         43.59         13.96        21.71 o                         
 -10  -6   4        536.64        556.82        58.94 o                         
  -9  -6   4          3.60         22.39        12.58 o                         
  -8  -6   4         91.79         73.93        22.06 o                         
  -7  -6   4       3297.68       3183.61        92.71 o                         
  -6  -6   4       3349.28       3243.27        71.43 o                         
  -5  -6   4       1700.21       1642.58        38.85 o                         
  -4  -6   4       4452.70       4579.29        76.63 o                         
  -3  -6   4       3325.52       3402.23        52.49 o                         
  -2  -6   4       7190.99       7111.03       148.19 o                         
  -1  -6   4       7033.51       7036.27       129.17 o                         
   0  -6   4       1663.09       1635.94        34.67 o                         
   1  -6   4       5954.32       6020.45       139.00 o                         
   2  -6   4       2663.71       2864.71        43.70 o                         
   3  -6   4        184.55        200.83         7.73 o                         
   4  -6   4        261.23        238.52         8.31 o                         
   5  -6   4        528.48        495.55        13.74 o                         
   6  -6   4       1324.64       1351.88        39.49 o                         
   7  -6   4        620.26        578.77        21.73 o                         
   8  -6   4       1056.97       1062.31        29.48 o                         
   9  -6   4        109.70        164.87        20.66 o                         
  10  -6   4        121.37        150.83        18.48 o                         
  11  -6   4        460.30        509.42        41.29 o                         
 -11  -5   4        310.09        297.80        46.53 o                         
 -10  -5   4        157.54        170.61        34.12 o                         
  -9  -5   4          5.01         -0.62        10.80 o                         
  -8  -5   4       1079.45       1012.27        43.83 o                         
  -7  -5   4        568.29        576.50        23.57 o                         
  -6  -5   4       3575.45       3458.28        71.86 o                         
  -5  -5   4        514.19        533.72        22.84 o                         
  -4  -5   4       8072.37       7513.94       273.05 o                         
  -3  -5   4        816.64        827.53        24.28 o                         
  -2  -5   4       3887.67       3979.01        76.34 o                         
  -1  -5   4       6355.59       6740.90       137.96 o                         
   0  -5   4       4136.42       4479.97        80.97 o                         
   1  -5   4       4968.15       5437.52        85.03 o                         
   2  -5   4      12651.05      12994.76       166.37 o                         
   3  -5   4       4698.99       4940.50       101.04 o                         
   4  -5   4       2006.55       1899.78        32.17 o                         
   5  -5   4       1249.15       1202.06        34.90 o                         
   6  -5   4        452.43        436.39        23.32 o                         
   7  -5   4        107.71        125.27        11.88 o                         
   8  -5   4        136.02        156.05        12.61 o                         
   9  -5   4        507.34        504.82        26.03 o                         
  10  -5   4        184.56        225.17        25.22 o                         
  11  -5   4        235.06        321.11        37.22 o                         
 -11  -4   4        527.19        701.07        62.04 o                         
 -10  -4   4         87.50         75.89        19.17 o                         
  -9  -4   4        226.82        273.63        34.90 o                         
  -8  -4   4         51.60         51.14        13.96 o                         
  -7  -4   4        128.55        119.13        13.46 o                         
  -6  -4   4        779.87        747.13        25.63 o                         
  -5  -4   4       3919.39       3814.73        83.57 o                         
  -4  -4   4        595.96        617.84        24.63 o                         
  -3  -4   4       2766.57       2655.88        51.33 o                         
  -2  -4   4       7716.85       7628.71       156.14 o                         
  -1  -4   4       4559.35       4699.62        84.92 o                         
   0  -4   4       3176.90       3498.91        64.12 o                         
   1  -4   4       1161.32       1264.26        22.86 o                         
   2  -4   4        320.30        326.51         7.71 o                         
   3  -4   4       4759.51       4582.47        61.69 o                         
   4  -4   4       2572.92       2598.91        41.83 o                         
   5  -4   4       1971.25       1936.56        41.39 o                         
   6  -4   4       1999.87       1910.36        53.28 o                         
   7  -4   4        759.54        700.63        26.19 o                         
   8  -4   4        110.74        124.20        21.08 o                         
   9  -4   4        632.07        652.41        25.46 o                         
  10  -4   4        338.98        424.64        36.19 o                         
  11  -4   4        565.11        673.38        44.61 o                         
 -11  -3   4         19.23         16.31        20.16 o                         
 -10  -3   4        153.66        148.00        51.18 o                         
  -9  -3   4        110.84        129.85        24.04 o                         
  -8  -3   4       1627.46       1670.57       104.70 o                         
  -7  -3   4       5663.09       5313.50       116.94 o                         
  -6  -3   4       1433.26       1364.61        57.69 o                         
  -5  -3   4       1371.81       1403.14        37.26 o                         
  -4  -3   4       3157.63       2414.00       636.71 o                         
  -3  -3   4       1589.65       1555.17        31.83 o                         
  -2  -3   4       1035.54       1087.43        20.21 o                         
  -1  -3   4        618.08        588.10        24.40 o                         
   0  -3   4      15097.69      15606.43       303.22 o                         
   1  -3   4       3043.39       3053.35        49.50 o                         
   2  -3   4       2821.69       2850.65        39.31 o                         
   3  -3   4       4845.63       4918.62        66.09 o                         
   4  -3   4       4673.79       4820.21        87.59 o                         
   5  -3   4       3783.58       3686.54        70.72 o                         
   6  -3   4       4197.56       4120.38        79.96 o                         
   7  -3   4        934.54        934.01        27.96 o                         
   8  -3   4       1002.35       1011.78        43.96 o                         
   9  -3   4        323.23        313.02        20.00 o                         
  10  -3   4         41.85         49.73        17.84 o                         
  11  -3   4        106.60        128.68        24.82 o                         
 -11  -2   4        304.73        354.58        34.53 o                         
 -10  -2   4        454.47        545.12        40.33 o                         
  -9  -2   4        972.52        963.74        46.02 o                         
  -8  -2   4        602.17        571.23        50.41 o                         
  -7  -2   4       2637.61       2477.61        62.59 o                         
  -6  -2   4         34.79         18.42        13.96 o                         
  -5  -2   4       1233.36       1039.86        36.14 o                         
  -4  -2   4        891.95        802.21        38.28 o                         
  -3  -2   4        349.97        301.28        10.72 o                         
  -2  -2   4       1941.55       1987.85        42.07 o                         
  -1  -2   4       3253.97       3522.84        98.08 o                         
   0  -2   4       1911.88       1960.67        41.91 o                         
   1  -2   4      11256.42      11655.03       159.63 o                         
   2  -2   4       1195.33       1246.70        19.77 o                         
   3  -2   4       1135.39       1132.18        18.76 o                         
   4  -2   4       6443.97       6485.51       115.31 o                         
   5  -2   4       9980.59       9760.39       171.17 o                         
   6  -2   4       1458.77       1487.73        36.18 o                         
   7  -2   4        490.76        499.33        26.16 o                         
   8  -2   4       1470.04       1453.10        39.28 o                         
   9  -2   4       1131.92       1133.60        41.41 o                         
  10  -2   4        365.36        420.85        36.14 o                         
  11  -2   4        164.15        173.28        36.45 o                         
 -11  -1   4        487.32        563.03        42.73 o                         
 -10  -1   4         34.52         43.38        15.87 o                         
  -9  -1   4       2247.77       2265.80        80.65 o                         
  -8  -1   4         60.09         74.76        15.24 o                         
  -7  -1   4        602.83        613.93        24.70 o                         
  -6  -1   4        926.16        807.61        27.39 o                         
  -5  -1   4       4917.01       4679.91       100.58 o                         
  -4  -1   4       4158.03       4035.49        76.59 o                         
  -3  -1   4         51.35         59.18         5.34 o                         
  -2  -1   4       2032.44       2058.17        45.88 o                         
  -1  -1   4      11207.78      12123.18       201.83 o                         
   0  -1   4       4619.64       5148.39       102.65 o                         
   1  -1   4        150.79        168.10         7.98 o                         
   2  -1   4       1447.17       1551.97        26.81 o                         
   3  -1   4        819.67        864.99        24.67 o                         
   4  -1   4       3734.44       3702.01        70.13 o                         
   5  -1   4       1090.99       1129.51        28.28 o                         
   6  -1   4       3106.48       3030.97        62.65 o                         
   7  -1   4       1112.46       1112.52        31.83 o                         
   8  -1   4        227.95        239.06        16.63 o                         
   9  -1   4       1405.60       1512.99        57.93 o                         
  10  -1   4        938.33        995.32        51.51 o                         
  11  -1   4        391.84        530.75        43.06 o                         
 -11   0   4        153.84         87.20        44.98 o                         
 -10   0   4          3.15         10.86        12.06 o                         
  -9   0   4       2357.84       2310.58       110.12 o                         
  -8   0   4       2766.00       2911.92        92.67 o                         
  -7   0   4        828.16        791.50        29.08 o                         
  -6   0   4        492.34        434.27        23.04 o                         
  -5   0   4       1641.69       1547.68        40.47 o                         
  -4   0   4        167.55        178.65        12.84 o                         
  -3   0   4       2073.57       2352.33        45.32 o                         
  -2   0   4       8312.35       9105.49       206.86 o                         
  -1   0   4        115.61        106.10         4.65 o                         
   0   0   4      10011.48      11314.09       168.47 o                         
   1   0   4      34441.77      36139.80       489.51 o                         
   2   0   4       2890.70       3100.02        51.29 o                         
   3   0   4         97.65         82.54         4.03 o                         
   4   0   4       1589.04       1565.18        29.49 o                         
   5   0   4       9182.52       9145.34       185.62 o                         
   6   0   4         61.96         50.48         6.37 o                         
   7   0   4       1731.34       1690.74        39.96 o                         
   8   0   4         52.76         37.19        11.87 o                         
   9   0   4        209.55        217.19        27.92 o                         
  10   0   4         23.93          7.07        14.53 o                         
  11   0   4          5.79        -14.26        14.26 o                         
 -11   1   4        473.79        464.11        41.88 o                         
 -10   1   4         44.83         41.88        16.45 o                         
  -9   1   4       2109.25       2163.71        77.85 o                         
  -8   1   4         80.01         81.95        31.02 o                         
  -7   1   4        601.04        588.61        37.47 o                         
  -6   1   4        882.87        799.01        27.57 o                         
  -5   1   4       5086.28       5113.56       109.43 o                         
  -4   1   4       3971.73       3795.84        88.43 o                         
  -3   1   4          5.56          0.39         3.10 o                         
  -2   1   4       1945.99       1981.58        49.70 o                         
  -1   1   4      11388.15      12183.35       202.76 o                         
   0   1   4       4564.21       4884.39        68.04 o                         
   1   1   4        217.81        267.03         6.83 o                         
   2   1   4       1481.12       1577.12        25.85 o                         
   3   1   4        813.90        847.68        19.86 o                         
   4   1   4       3810.15       3700.79        61.76 o                         
   5   1   4       1111.27       1103.57        41.80 o                         
   6   1   4       3061.46       3032.25        55.52 o                         
   7   1   4       1092.55       1077.29        26.65 o                         
   8   1   4        261.74        258.61        18.10 o                         
   9   1   4       1355.38       1395.09        61.30 o                         
  10   1   4        951.07        951.14        50.99 o                         
  11   1   4        388.96        413.59        43.43 o                         
 -11   2   4        325.65        368.66        51.18 o                         
 -10   2   4        439.64        472.08        38.20 o                         
  -9   2   4       1069.53       1080.84        50.99 o                         
  -8   2   4        633.64        577.69        40.33 o                         
  -7   2   4       2613.20       2495.28        65.15 o                         
  -6   2   4         33.77         20.38         7.05 o                         
  -5   2   4       1127.48        972.73        25.71 o                         
  -4   2   4        839.87        807.50        28.60 o                         
  -3   2   4        401.20        367.88        11.07 o                         
  -2   2   4       2029.52       2122.64        35.74 o                         
  -1   2   4       3036.16       3332.15        51.96 o                         
   0   2   4       2116.51       2221.85        46.82 o                         
   1   2   4      11451.04      12078.98       239.89 o                         
   2   2   4       1039.04       1016.43        19.79 o                         
   3   2   4       1068.28       1005.82        34.68 o                         
   4   2   4       6617.14       6538.25       116.20 o                         
   5   2   4       9783.26       9544.24       150.14 o                         
   6   2   4       1437.06       1455.04        44.07 o                         
   7   2   4        525.13        558.11        18.27 o                         
   8   2   4       1491.83       1454.96        52.58 o                         
   9   2   4       1236.18       1252.14        62.82 o                         
  10   2   4        331.00        322.95        41.88 o                         
  11   2   4        179.85        190.79        28.52 o                         
 -11   3   4         25.76         23.87        17.84 o                         
 -10   3   4        163.26        140.33        23.56 o                         
  -9   3   4        110.01        103.65        22.49 o                         
  -8   3   4       1731.09       1612.76        63.00 o                         
  -7   3   4       5523.85       5284.85       141.37 o                         
  -6   3   4       1458.66       1435.99        41.17 o                         
  -5   3   4       1526.90       1557.23        46.57 o                         
  -4   3   4       3152.78       3233.09        62.46 o                         
  -3   3   4       1701.72       1697.24        31.85 o                         
  -2   3   4       1094.59       1183.35        22.28 o                         
  -1   3   4        368.07        296.73        10.39 o                         
   0   3   4      15266.05      15683.82       347.37 o                         
   1   3   4       3180.85       3224.61        61.11 o                         
   2   3   4       2671.61       2759.22        66.88 o                         
   3   3   4       4748.41       5014.68        91.03 o                         
   4   3   4       4921.55       4974.20        90.88 o                         
   5   3   4       4178.47       4049.91        69.50 o                         
   6   3   4       4199.78       4142.17        72.61 o                         
   7   3   4        958.03        984.13        31.41 o                         
   8   3   4        917.59        897.86        46.52 o                         
   9   3   4        286.04        255.90        29.05 o                         
  10   3   4         48.51         26.37        16.45 o                         
  11   3   4        131.29        154.36        26.85 o                         
 -11   4   4        504.74        557.73        62.04 o                         
 -10   4   4         93.28         78.44        20.27 o                         
  -9   4   4        289.30        274.96        29.55 o                         
  -8   4   4         39.04         44.41        14.78 o                         
  -7   4   4         96.93        133.24        27.09 o                         
  -6   4   4        671.85        647.57        25.28 o                         
  -5   4   4       3508.38       3402.30        77.94 o                         
  -4   4   4        641.08        707.80        28.90 o                         
  -3   4   4       2912.36       2781.25        53.86 o                         
  -2   4   4       7552.50       7847.57       120.81 o                         
  -1   4   4       4430.47       4525.52        70.24 o                         
   0   4   4       2824.43       3110.36        58.18 o                         
   1   4   4       1012.39       1082.12        40.60 o                         
   2   4   4        386.03        408.60         9.90 o                         
   3   4   4       4499.92       4220.30        63.59 o                         
   4   4   4       2727.15       2657.33        47.59 o                         
   5   4   4       1995.60       1987.01        49.62 o                         
   6   4   4       2170.38       2147.20        48.11 o                         
   7   4   4        822.65        844.52        29.33 o                         
   8   4   4         80.42         65.97        17.45 o                         
   9   4   4        597.12        605.19        42.48 o                         
  10   4   4        370.58        334.54        36.19 o                         
  11   4   4        582.77        664.08        71.35 o                         
 -11   5   4        372.11        496.14       117.10 o                         
 -10   5   4        144.04        181.40        26.85 o                         
  -9   5   4          4.00          2.83        12.58 o                         
  -8   5   4       1028.77        904.61        45.43 o                         
  -7   5   4        638.58        602.91        26.92 o                         
  -6   5   4       3393.67       3264.38       106.98 o                         
  -5   5   4        515.41        559.78        21.68 o                         
  -4   5   4       8096.02       7883.47       174.69 o                         
  -3   5   4        810.66        826.62        18.16 o                         
  -2   5   4       3829.35       3988.09        64.45 o                         
  -1   5   4       6701.43       7264.80       103.07 o                         
   0   5   4       3858.75       4242.33        68.79 o                         
   1   5   4       5036.19       5470.02       125.74 o                         
   2   5   4      12547.03      12817.31       239.54 o                         
   3   5   4       4822.09       4945.10        80.70 o                         
   4   5   4       2075.90       1896.18        69.72 o                         
   5   5   4       1315.74       1232.22        27.82 o                         
   6   5   4        374.38        403.89        26.59 o                         
   7   5   4         97.11         78.06        18.89 o                         
   8   5   4        106.24         87.70        19.74 o                         
   9   5   4        522.65        494.91        41.70 o                         
  10   5   4        184.87        223.92        30.71 o                         
  11   5   4        192.39        213.29        32.34 o                         
 -11   6   4         43.75         37.09        28.69 o                         
 -10   6   4        519.42        580.34        64.37 o                         
  -9   6   4         10.53          6.08        13.68 o                         
  -8   6   4         87.16         91.37        19.65 o                         
  -7   6   4       3424.26       3450.56        85.45 o                         
  -6   6   4       3179.47       3222.33       135.44 o                         
  -5   6   4       1614.53       1589.51        43.82 o                         
  -4   6   4       4508.40       4537.98       108.90 o                         
  -3   6   4       3299.03       3367.54        59.02 o                         
  -2   6   4       6515.73       6320.89       101.39 o                         
  -1   6   4       7182.74       7399.20       105.53 o                         
   0   6   4       1699.20       1725.12        28.67 o                         
   1   6   4       6063.07       5971.64        85.12 o                         
   2   6   4       2566.63       2713.04        67.32 o                         
   3   6   4        205.55        203.71        12.82 o                         
   4   6   4        327.08        286.80        14.10 o                         
   5   6   4        573.73        548.21        18.54 o                         
   6   6   4       1438.74       1456.58        40.50 o                         
   7   6   4        715.68        698.97        31.08 o                         
   8   6   4       1046.19        970.34        80.65 o                         
   9   6   4         90.75         84.51        20.75 o                         
  10   6   4        127.55        122.63        24.94 o                         
  11   6   4        476.51        524.13        47.16 o                         
 -11   7   4        212.84        222.52        32.34 o                         
 -10   7   4         87.65        109.65        41.10 o                         
  -9   7   4        151.37        173.33        26.05 o                         
  -8   7   4        336.46        290.16        30.65 o                         
  -7   7   4        438.17        453.33        25.25 o                         
  -6   7   4       1384.69       1440.13        43.63 o                         
  -5   7   4        686.75        825.16        47.89 o                         
  -4   7   4       1877.58       1817.16        49.25 o                         
  -3   7   4       2567.37       2448.27        47.70 o                         
  -2   7   4       4446.38       4636.21        77.51 o                         
  -1   7   4       4045.34       3910.13        99.42 o                         
   0   7   4       1751.15       1991.03        32.95 o                         
   1   7   4       1041.03       1166.15        21.82 o                         
   2   7   4       3515.36       3558.23        63.91 o                         
   3   7   4       1371.73       1371.70        41.63 o                         
   4   7   4        939.31        879.71        25.24 o                         
   5   7   4        687.63        680.40        34.11 o                         
   6   7   4        754.35        713.95        26.42 o                         
   7   7   4        604.29        582.48        75.23 o                         
   8   7   4        675.41        603.63        42.41 o                         
   9   7   4        178.47        207.09        39.55 o                         
  10   7   4        443.86        475.54        86.86 o                         
  11   7   4         79.35         89.93        24.66 o                         
 -10   8   4        146.14        160.31        65.14 o                         
  -9   8   4        154.02        167.52        26.45 o                         
  -8   8   4        206.10        199.26        26.83 o                         
  -7   8   4        720.50        735.15        41.50 o                         
  -6   8   4        626.58        613.01        26.20 o                         
  -5   8   4       1087.35       1035.67        33.90 o                         
  -4   8   4       2307.16       2278.50        47.66 o                         
  -3   8   4       3584.11       3585.11        62.41 o                         
  -2   8   4        907.78        984.38        28.33 o                         
  -1   8   4       1235.61       1245.52        35.15 o                         
   0   8   4       1765.26       1827.00        32.78 o                         
   1   8   4       2348.54       2388.97        55.89 o                         
   2   8   4        221.95        281.32        10.16 o                         
   3   8   4       4734.02       4622.43        79.54 o                         
   4   8   4       3882.73       3750.05        75.18 o                         
   5   8   4        289.28        280.61        16.74 o                         
   6   8   4        387.47        368.19        22.22 o                         
   7   8   4         72.03         88.74        31.02 o                         
   8   8   4        603.69        620.37        43.86 o                         
   9   8   4         30.96         15.61        20.16 o                         
  10   8   4        150.72        182.46        29.78 o                         
 -10   9   4         14.57         44.20        19.74 o                         
  -9   9   4        311.24        296.20        34.22 o                         
  -8   9   4       1788.11       1764.97       165.96 o                         
  -7   9   4       1151.23       1071.77        58.16 o                         
  -6   9   4       1046.80       1007.94        50.03 o                         
  -5   9   4        540.32        525.98        23.43 o                         
  -4   9   4        139.79        171.01        14.78 o                         
  -3   9   4       3839.75       3810.59        73.71 o                         
  -2   9   4        980.63        920.49        27.07 o                         
  -1   9   4       5946.47       5815.96        94.09 o                         
   0   9   4       3307.18       3341.24        51.38 o                         
   1   9   4       1281.77       1285.99        24.17 o                         
   2   9   4        565.51        513.75        14.12 o                         
   3   9   4       1354.77       1404.72        42.86 o                         
   4   9   4        810.85        756.25        30.89 o                         
   5   9   4        378.51        402.27        20.37 o                         
   6   9   4         70.57         20.47        13.96 o                         
   7   9   4       1376.93       1301.48        59.40 o                         
   8   9   4        772.20        768.17        58.94 o                         
   9   9   4        673.49        691.55        52.74 o                         
  10   9   4        637.22        599.67        51.06 o                         
 -10  10   4        226.16        225.19        33.12 o                         
  -9  10   4         65.97        100.17        22.95 o                         
  -8  10   4        422.22        429.47       101.59 o                         
  -7  10   4        622.50        672.71        79.10 o                         
  -6  10   4         66.82         84.70        22.52 o                         
  -5  10   4        780.26        790.20        51.74 o                         
  -4  10   4        277.31        315.12        17.97 o                         
  -3  10   4         13.73         12.17         5.09 o                         
  -2  10   4       1780.18       1782.48        58.82 o                         
  -1  10   4        477.82        512.98        14.75 o                         
   0  10   4       4098.98       3993.16        68.61 o                         
   1  10   4       2535.98       2565.84        53.47 o                         
   2  10   4        230.33        258.38        21.95 o                         
   3  10   4          6.59          4.32         5.64 o                         
   4  10   4       5031.97       4846.17        95.82 o                         
   5  10   4       1931.15       1847.67        59.68 o                         
   6  10   4        165.79        139.32        21.52 o                         
   7  10   4        646.38        624.70        41.89 o                         
   8  10   4         86.10         72.82        20.86 o                         
   9  10   4        166.86        142.40        27.52 o                         
  10  10   4         24.60         13.71        19.74 o                         
  -9  11   4         12.03         14.54        17.45 o                         
  -8  11   4       1170.78       1149.94       152.00 o                         
  -7  11   4         54.09         35.47        16.76 o                         
  -6  11   4       1690.56       1648.81        66.79 o                         
  -5  11   4        128.04        127.60        14.29 o                         
  -4  11   4       1541.39       1607.19        88.18 o                         
  -3  11   4        393.83        386.13        15.04 o                         
  -2  11   4        968.95       1024.71        32.98 o                         
  -1  11   4         81.87         93.26         8.12 o                         
   0  11   4       1796.24       1784.97        36.82 o                         
   1  11   4       2500.81       2377.10        90.05 o                         
   2  11   4        112.77        103.23        11.33 o                         
   3  11   4        141.69        147.69        23.83 o                         
   4  11   4       1350.30       1335.37        44.24 o                         
   5  11   4        542.51        534.40        34.96 o                         
   6  11   4         47.98         28.64        14.73 o                         
   7  11   4         83.54         65.72        28.69 o                         
   8  11   4        732.82        658.85        48.05 o                         
   9  11   4        591.71        600.10        50.78 o                         
  -9  12   4         25.44          9.96        22.49 o                         
  -8  12   4        633.94        712.90        52.51 o                         
  -7  12   4        454.79        488.84        77.55 o                         
  -6  12   4        441.66        462.97        62.04 o                         
  -5  12   4        694.80        657.92        38.34 o                         
  -4  12   4         35.46         64.12        15.24 o                         
  -3  12   4       1149.41       1135.10        33.35 o                         
  -2  12   4        271.39        275.06        16.40 o                         
  -1  12   4        806.52        806.25        22.02 o                         
   0  12   4       2135.15       2182.86        44.31 o                         
   1  12   4       1374.88       1351.16        45.22 o                         
   2  12   4        687.31        670.28        26.42 o                         
   3  12   4        579.75        597.24        25.72 o                         
   4  12   4       1701.34       1573.33        60.68 o                         
   5  12   4        196.06        224.44        38.00 o                         
   6  12   4         65.02         83.99        20.09 o                         
   7  12   4        215.31        183.67        28.31 o                         
   8  12   4         74.24         36.68        20.09 o                         
   9  12   4         57.74         28.04        21.20 o                         
  -8  13   4        696.74        698.28       126.41 o                         
  -7  13   4        196.43        196.58        49.63 o                         
  -6  13   4        308.24        333.30        65.92 o                         
  -5  13   4        112.55        108.07        44.20 o                         
  -4  13   4       3554.57       3491.11       108.58 o                         
  -3  13   4        410.57        398.46        30.03 o                         
  -2  13   4        562.99        586.86        40.33 o                         
  -1  13   4       2356.29       2347.32        65.89 o                         
   0  13   4        385.49        377.42        35.15 o                         
   1  13   4        389.87        401.79        23.30 o                         
   2  13   4         36.35         30.87        10.07 o                         
   3  13   4       1262.63       1200.07        76.14 o                         
   4  13   4       2921.56       2724.54       104.70 o                         
   5  13   4       1464.00       1399.34        60.51 o                         
   6  13   4        682.15        614.91        41.59 o                         
   7  13   4         68.69         56.43        20.37 o                         
   8  13   4          2.85         18.61        18.07 o                         
  -8  14   4         33.37         62.27        22.30 o                         
  -7  14   4        840.03        889.72       121.76 o                         
  -6  14   4        365.02        410.35        37.83 o                         
  -5  14   4         39.27         21.77        20.94 o                         
  -4  14   4       1170.04       1109.10        98.49 o                         
  -3  14   4        209.95        197.36        31.02 o                         
  -2  14   4       1056.99       1043.50        61.27 o                         
  -1  14   4       1035.87       1083.86        46.52 o                         
   0  14   4        155.03        172.78        20.75 o                         
   1  14   4        147.15        170.28        20.49 o                         
   2  14   4       1257.26       1255.19        85.31 o                         
   3  14   4        119.10        145.06        20.49 o                         
   4  14   4        408.99        420.06        34.90 o                         
   5  14   4        480.10        447.22        37.26 o                         
   6  14   4        350.48        305.22        33.79 o                         
   7  14   4         72.50         82.87        22.33 o                         
   8  14   4        309.48        271.99        36.09 o                         
  -7  15   4        116.18        134.06        34.90 o                         
  -6  15   4        440.51        441.57        40.02 o                         
  -5  15   4         36.27         16.31        15.65 o                         
  -4  15   4        128.62        112.84        20.75 o                         
  -3  15   4        335.13        349.99        31.13 o                         
  -2  15   4        507.66        518.52        34.43 o                         
  -1  15   4        339.58        367.26        31.13 o                         
   0  15   4        199.01        183.82        50.41 o                         
   1  15   4        678.22        673.65        36.86 o                         
   2  15   4        426.55        413.21        33.12 o                         
   3  15   4       2059.39       1976.36       126.41 o                         
   4  15   4         59.07         75.56        18.61 o                         
   5  15   4         73.07         63.31        17.87 o                         
   6  15   4       1684.06       1684.16        76.00 o                         
   7  15   4         71.73         63.78        21.99 o                         
  -7  16   4        224.20        204.74        44.98 o                         
  -6  16   4        129.27        156.29        27.95 o                         
  -5  16   4          7.15          9.31        16.45 o                         
  -4  16   4         60.67         77.32        20.27 o                         
  -3  16   4        302.65        236.65        27.82 o                         
  -2  16   4        490.33        536.96        38.65 o                         
  -1  16   4          3.45        -10.38        10.38 o                         
   0  16   4        282.59        292.19        28.92 o                         
   1  16   4        173.92        154.55        23.11 o                         
   2  16   4        255.54        263.63        28.26 o                         
   3  16   4        671.78        660.60        42.10 o                         
   4  16   4         62.54         58.32        30.25 o                         
   5  16   4        542.41        598.47        46.14 o                         
   6  16   4        702.82        721.31        64.37 o                         
  -6  17   4         79.79         92.76        44.20 o                         
  -5  17   4         18.32          8.00        17.45 o                         
  -4  17   4        135.71        127.45        24.66 o                         
  -3  17   4        895.93        947.78        50.41 o                         
  -2  17   4        130.38        116.74        21.37 o                         
  -1  17   4       1583.89       1467.73       147.35 o                         
   0  17   4         88.86         93.73        24.82 o                         
   1  17   4        336.71        314.81        79.88 o                         
   2  17   4        645.10        642.73        42.48 o                         
   3  17   4        726.22        615.81        42.10 o                         
   4  17   4         61.18         36.98        17.45 o                         
   5  17   4        270.79        306.34        35.33 o                         
  -4  18   4         21.62         25.59        18.64 o                         
  -3  18   4        218.35        186.59        28.52 o                         
  -2  18   4        185.62        168.33        25.76 o                         
  -1  18   4        337.67        356.84        41.88 o                         
   0  18   4          6.22         15.82        16.34 o                         
   1  18   4       2008.51       2032.76        79.24 o                         
   2  18   4         42.65         44.14        18.98 o                         
   3  18   4        518.58        585.91        45.91 o                         
   4  18   4        117.47        130.84        31.80 o                         
  -3  19   4        652.37        653.32        49.32 o                         
  -2  19   4        624.70        705.91        47.66 o                         
  -1  19   4        146.80        169.13        27.35 o                         
   0  19   4         89.35         78.07        31.80 o                         
   1  19   4         70.72         71.56        33.35 o                         
   2  19   4        438.84        480.81        41.96 o                         
   3  19   4         50.38         81.39        30.25 o                         
  -2 -18   5         99.79        138.45        26.85 o                         
  -1 -18   5        853.24        962.24       134.16 o                         
   0 -18   5        328.90        360.01        37.73 o                         
   1 -18   5        125.14        134.21        25.23 o                         
   2 -18   5         78.17         62.43        23.27 o                         
   3 -18   5         31.63         25.01        23.27 o                         
  -4 -17   5        303.44        338.05        36.73 o                         
  -3 -17   5        595.84        656.02       114.78 o                         
  -2 -17   5        437.46        435.11        39.93 o                         
  -1 -17   5        657.89        656.01        47.70 o                         
   0 -17   5       1181.34       1245.80        60.29 o                         
   1 -17   5         56.15         12.85        15.51 o                         
   2 -17   5        694.85        732.04        45.51 o                         
   3 -17   5         62.93         32.85        18.07 o                         
   4 -17   5        389.01        391.49        84.53 o                         
   5 -17   5        108.18        110.20        24.66 o                         
  -5 -16   5        286.23        276.08        48.08 o                         
  -4 -16   5        826.29        805.53        48.22 o                         
  -3 -16   5        236.37        247.95        56.61 o                         
  -2 -16   5        194.82        156.41        24.66 o                         
  -1 -16   5        214.24        240.57        28.52 o                         
   0 -16   5        415.87        467.73        46.53 o                         
   1 -16   5        175.36        172.46        24.66 o                         
   2 -16   5        149.77        105.31        21.85 o                         
   3 -16   5        360.31        392.38        35.63 o                         
   4 -16   5       2048.38       2311.97       120.21 o                         
   5 -16   5        179.85        198.39        34.90 o                         
   6 -16   5         64.68         92.25        21.37 o                         
  -6 -15   5        135.20        180.72        25.54 o                         
  -5 -15   5         48.38         40.92        15.21 o                         
  -4 -15   5        199.60        227.51        25.34 o                         
  -3 -15   5        573.74        602.95        36.42 o                         
  -2 -15   5        243.22        242.47        20.97 o                         
  -1 -15   5       1338.01       1352.59        67.65 o                         
   0 -15   5       1298.13       1380.27        45.56 o                         
   1 -15   5        695.28        719.13        55.44 o                         
   2 -15   5       1668.94       1635.46        61.26 o                         
   3 -15   5        707.08        676.28        55.84 o                         
   4 -15   5        682.27        710.71        41.68 o                         
   5 -15   5        136.71        151.03        24.05 o                         
   6 -15   5        339.50        387.06        36.45 o                         
   7 -15   5        214.77        231.91        30.15 o                         
  -7 -14   5         39.35         48.08        23.27 o                         
  -6 -14   5        549.96        503.21        39.13 o                         
  -5 -14   5        139.76        136.54        21.20 o                         
  -4 -14   5        430.14        490.15        18.81 o                         
  -3 -14   5         74.37         88.17         8.41 o                         
  -2 -14   5        427.78        422.22        16.57 o                         
  -1 -14   5        731.25        782.08        31.62 o                         
   0 -14   5        616.23        616.42        27.61 o                         
   1 -14   5        238.72        255.34        19.82 o                         
   2 -14   5       1129.74       1093.79        39.14 o                         
   3 -14   5        235.20        237.22        20.30 o                         
   4 -14   5        891.17        890.61        35.73 o                         
   5 -14   5        335.26        411.53        59.71 o                         
   6 -14   5       1142.17       1253.72        67.47 o                         
   7 -14   5        761.09        928.10        48.26 o                         
  -8 -13   5        288.99        282.29        41.88 o                         
  -7 -13   5        343.76        355.19        43.43 o                         
  -6 -13   5        915.61        892.28        32.39 o                         
  -5 -13   5         26.57         22.27         8.06 o                         
  -4 -13   5       1758.87       1764.79        42.18 o                         
  -3 -13   5       2370.51       2335.21        50.57 o                         
  -2 -13   5       1191.87       1198.73        49.25 o                         
  -1 -13   5       1767.75       1815.05        37.41 o                         
   0 -13   5         51.32         49.22         7.25 o                         
   1 -13   5        233.88        251.23        20.83 o                         
   2 -13   5        102.03        105.79        13.60 o                         
   3 -13   5       3819.91       3975.97        95.43 o                         
   4 -13   5         14.11         14.04         9.77 o                         
   5 -13   5       1140.80       1210.17        42.03 o                         
   6 -13   5         59.19         40.33        16.34 o                         
   7 -13   5         29.26         13.57        16.29 o                         
  -9 -12   5        215.01        238.86        40.33 o                         
  -8 -12   5         90.34        107.02        27.92 o                         
  -7 -12   5        328.20        330.63        22.83 o                         
  -6 -12   5        532.94        596.49        30.50 o                         
  -5 -12   5        332.64        330.01        17.95 o                         
  -4 -12   5         78.16         93.19        10.77 o                         
  -3 -12   5       2761.17       2714.66        57.73 o                         
  -2 -12   5        680.95        685.92        21.19 o                         
  -1 -12   5        587.97        591.40        18.74 o                         
   0 -12   5        382.34        397.51        13.63 o                         
   1 -12   5        437.30        432.95        16.79 o                         
   2 -12   5        903.02        987.09        26.64 o                         
   3 -12   5        473.54        493.80        17.43 o                         
   4 -12   5        291.08        282.32        20.81 o                         
   5 -12   5         39.53         42.60        11.36 o                         
   6 -12   5       1842.55       1968.80        57.61 o                         
   7 -12   5        452.20        531.63        30.08 o                         
  -9 -11   5         85.38         48.08        23.27 o                         
  -8 -11   5        236.03        209.41        28.65 o                         
  -7 -11   5        741.83        765.73        39.00 o                         
  -6 -11   5       1484.37       1539.24        47.32 o                         
  -5 -11   5        717.60        722.31        25.16 o                         
  -4 -11   5        232.35        211.16        22.61 o                         
  -3 -11   5        494.96        508.70        19.02 o                         
  -2 -11   5       1237.89       1221.07        30.97 o                         
  -1 -11   5        599.59        588.60        18.98 o                         
   0 -11   5        953.37       1033.17        54.63 o                         
   1 -11   5        751.15        711.69        21.59 o                         
   2 -11   5         71.28         56.76         7.13 o                         
   3 -11   5        946.29        989.51        22.54 o                         
   4 -11   5        863.39        834.33        25.30 o                         
   5 -11   5       1036.67       1089.08        25.96 o                         
   6 -11   5        812.90        896.52        32.91 o                         
   7 -11   5        138.89        150.95        16.97 o                         
   8 -11   5         54.58         71.35        26.37 o                         
 -10 -10   5        180.28        189.23        37.22 o                         
  -9 -10   5        383.68        375.35        48.08 o                         
  -8 -10   5        374.03        393.95        37.29 o                         
  -7 -10   5        222.68        239.19        22.59 o                         
  -6 -10   5        449.17        457.80        38.44 o                         
  -5 -10   5        582.08        597.50        23.32 o                         
  -4 -10   5         10.19          6.79         6.66 o                         
  -3 -10   5       1521.04       1523.07        37.48 o                         
  -2 -10   5       2217.29       2062.30        45.80 o                         
  -1 -10   5       3922.01       3703.96       130.29 o                         
   0 -10   5        189.28        166.00        23.77 o                         
   1 -10   5       3973.80       3981.46        81.04 o                         
   2 -10   5       7170.10       7162.04       219.17 o                         
   3 -10   5        771.59        812.56        17.30 o                         
   4 -10   5         89.78         84.00         7.44 o                         
   5 -10   5        182.14        189.09        12.55 o                         
   6 -10   5        475.22        487.24        23.75 o                         
   7 -10   5         92.72         93.70        11.68 o                         
   8 -10   5        304.51        369.15        46.53 o                         
   9 -10   5        159.43        172.17        37.22 o                         
 -10  -9   5        855.07       1037.64        76.00 o                         
  -9  -9   5         74.65         49.63        24.82 o                         
  -8  -9   5        228.31        226.71        29.55 o                         
  -7  -9   5        791.11        802.18        56.23 o                         
  -6  -9   5        225.59        231.49        18.54 o                         
  -5  -9   5        185.07        224.81        18.33 o                         
  -4  -9   5       2422.86       2357.01        53.38 o                         
  -3  -9   5       1936.30       1833.81        42.52 o                         
  -2  -9   5       3703.33       3595.94        83.48 o                         
  -1  -9   5       1069.10       1089.06        41.99 o                         
   0  -9   5       2216.47       2099.10        73.35 o                         
   1  -9   5       4720.13       4826.84        90.28 o                         
   2  -9   5        497.38        493.46        21.69 o                         
   3  -9   5       2305.44       2388.51        39.13 o                         
   4  -9   5        388.49        373.71        19.86 o                         
   5  -9   5       2364.06       2431.09        45.92 o                         
   6  -9   5        743.98        803.90        21.93 o                         
   7  -9   5        769.89        790.24        40.30 o                         
   8  -9   5       1871.77       1907.47        54.85 o                         
   9  -9   5        277.44        308.72        54.29 o                         
 -10  -8   5          6.92          3.10        20.16 o                         
  -9  -8   5        276.56        262.13        40.33 o                         
  -8  -8   5       2255.79       2267.62       111.67 o                         
  -7  -8   5        200.11        209.57        19.15 o                         
  -6  -8   5        177.63        187.97        17.32 o                         
  -5  -8   5        893.90        952.90        35.89 o                         
  -4  -8   5       1394.60       1316.64        34.72 o                         
  -3  -8   5        931.86        849.87        25.01 o                         
  -2  -8   5        250.24        222.79        15.61 o                         
  -1  -8   5       1534.14       1653.24        75.71 o                         
   0  -8   5       5199.40       5060.12       108.04 o                         
   1  -8   5      15942.84      16203.23       277.04 o                         
   2  -8   5       3694.91       3857.85        57.74 o                         
   3  -8   5        348.27        373.40        10.56 o                         
   4  -8   5       1693.46       1653.25        32.85 o                         
   5  -8   5        388.67        381.43        15.65 o                         
   6  -8   5        379.07        400.55        16.74 o                         
   7  -8   5        863.32        911.14        23.28 o                         
   8  -8   5        498.35        516.88        24.93 o                         
   9  -8   5        126.21        124.42        20.49 o                         
  10  -8   5         14.03        -13.54        13.76 o                         
 -11  -7   5        173.35        228.00        41.88 o                         
 -10  -7   5        431.42        380.00        49.63 o                         
  -9  -7   5         16.24         27.92        18.61 o                         
  -8  -7   5        303.29        228.00        34.12 o                         
  -7  -7   5        625.83        580.96        35.85 o                         
  -6  -7   5       3338.46       3113.49        66.20 o                         
  -5  -7   5        913.81        924.24        27.31 o                         
  -4  -7   5       3289.22       3119.36        50.09 o                         
  -3  -7   5       4532.47       4390.62        99.60 o                         
  -2  -7   5        265.99        259.33        15.40 o                         
  -1  -7   5       1442.11       1397.68        38.04 o                         
   0  -7   5       1201.13       1178.37        43.43 o                         
   1  -7   5       4240.40       4271.04        91.50 o                         
   2  -7   5       1545.36       1734.70        40.00 o                         
   3  -7   5       4702.25       4680.08        69.58 o                         
   4  -7   5        219.56        251.61        11.82 o                         
   5  -7   5       1535.98       1551.81        30.22 o                         
   6  -7   5        283.11        290.23        12.75 o                         
   7  -7   5       1019.24       1043.30        27.66 o                         
   8  -7   5        462.67        463.33        19.00 o                         
   9  -7   5        930.36        930.60        55.06 o                         
  10  -7   5         87.64         84.05        25.59 o                         
 -11  -6   5          8.40          7.76        21.71 o                         
 -10  -6   5        430.97        446.70        52.74 o                         
  -9  -6   5       1548.02       1518.47        88.41 o                         
  -8  -6   5       1604.53       1523.41       153.55 o                         
  -7  -6   5         90.82        103.34        11.76 o                         
  -6  -6   5        862.59        858.85        43.31 o                         
  -5  -6   5       2628.01       2569.00       111.26 o                         
  -4  -6   5       1716.75       1660.98        52.87 o                         
  -3  -6   5       1712.76       1819.69        48.97 o                         
  -2  -6   5        270.06        239.74        14.37 o                         
  -1  -6   5       5356.81       5258.86       111.72 o                         
   0  -6   5        337.43        349.04        15.01 o                         
   1  -6   5       2399.27       2496.33        57.93 o                         
   2  -6   5       2402.36       2384.04        37.05 o                         
   3  -6   5       1164.71       1167.76        21.43 o                         
   4  -6   5        806.52        843.44        29.90 o                         
   5  -6   5        908.22        890.09        19.17 o                         
   6  -6   5       4393.98       4367.25        75.66 o                         
   7  -6   5        318.62        363.72        16.40 o                         
   8  -6   5       1457.01       1546.53        41.24 o                         
   9  -6   5        519.12        526.69        22.25 o                         
  10  -6   5        369.09        414.66        52.74 o                         
  11  -6   5        437.43        581.80        44.17 o                         
 -11  -5   5        463.96        592.50        63.59 o                         
 -10  -5   5        130.12        139.59        31.02 o                         
  -9  -5   5        204.00        220.08        23.41 o                         
  -8  -5   5        974.08        916.35        81.43 o                         
  -7  -5   5       1158.52       1148.22        35.67 o                         
  -6  -5   5       1309.92       1188.44        41.19 o                         
  -5  -5   5       4683.96       4553.58        88.48 o                         
  -4  -5   5       3435.15       3597.69        71.28 o                         
  -3  -5   5       2374.73       2183.98        49.51 o                         
  -2  -5   5         16.34         10.01         5.96 o                         
  -1  -5   5      13803.95      14208.08       242.67 o                         
   0  -5   5       3047.10       2950.38        78.80 o                         
   1  -5   5        524.72        529.24        15.89 o                         
   2  -5   5       4062.45       4292.87        64.51 o                         
   3  -5   5       1111.06       1058.98        19.61 o                         
   4  -5   5       4059.04       4244.37        76.41 o                         
   5  -5   5        868.35        874.11        25.20 o                         
   6  -5   5        586.57        533.82        17.77 o                         
   7  -5   5        449.97        447.89        17.93 o                         
   8  -5   5        924.41        877.74        26.71 o                         
   9  -5   5        349.95        348.31        19.83 o                         
  10  -5   5        194.41        197.53        20.60 o                         
  11  -5   5        432.50        491.75        41.03 o                         
 -11  -4   5        200.17        283.84        44.98 o                         
 -10  -4   5        683.04        685.25        39.30 o                         
  -9  -4   5        297.48        318.62        54.29 o                         
  -8  -4   5        380.96        402.41        29.79 o                         
  -7  -4   5        108.75        103.73        12.22 o                         
  -6  -4   5       1065.71        982.82        35.95 o                         
  -5  -4   5       2649.38       2477.18       100.58 o                         
  -4  -4   5       5046.17       5063.32        94.12 o                         
  -3  -4   5       1687.22       1658.43        57.76 o                         
  -2  -4   5       1179.69       1246.33        29.36 o                         
  -1  -4   5         25.15         17.17         4.21 o                         
   0  -4   5       3517.67       3407.70        73.23 o                         
   1  -4   5       1459.07       1457.16        53.73 o                         
   2  -4   5       5160.37       5494.96        72.88 o                         
   3  -4   5       5429.80       5562.28        73.58 o                         
   4  -4   5       2383.34       2209.01        68.39 o                         
   5  -4   5         55.13         69.26         7.12 o                         
   6  -4   5       2859.60       2853.22        69.18 o                         
   7  -4   5       1753.00       1794.25        43.11 o                         
   8  -4   5        591.17        542.04        22.14 o                         
   9  -4   5        185.92        193.32        23.06 o                         
  10  -4   5         79.42         43.38        17.45 o                         
  11  -4   5        204.44        196.59        28.52 o                         
 -11  -3   5         16.99          9.31        21.71 o                         
 -10  -3   5        153.39        151.81        27.14 o                         
  -9  -3   5        195.09        173.93        21.37 o                         
  -8  -3   5        946.63        895.87        82.98 o                         
  -7  -3   5        122.38        118.78        12.47 o                         
  -6  -3   5        607.95        632.12        25.03 o                         
  -5  -3   5       1752.55       1687.53        72.90 o                         
  -4  -3   5       3510.47       3478.80        75.15 o                         
  -3  -3   5       7803.05       7947.89       136.83 o                         
  -2  -3   5       3430.49       3417.96       100.05 o                         
  -1  -3   5      11903.63      11750.35       200.92 o                         
   0  -3   5        816.67        927.31        52.67 o                         
   1  -3   5        336.04        312.29        13.40 o                         
   2  -3   5       1834.50       1933.87        30.07 o                         
   3  -3   5       4389.96       4526.97        60.77 o                         
   4  -3   5       5874.89       6001.26       115.43 o                         
   5  -3   5       1616.77       1527.68        35.17 o                         
   6  -3   5        335.35        339.53        15.62 o                         
   7  -3   5        138.96        137.12        13.37 o                         
   8  -3   5        212.63        199.28        15.57 o                         
   9  -3   5        453.03        491.17        23.46 o                         
  10  -3   5        337.89        303.35        31.81 o                         
  11  -3   5        313.50        323.35        33.79 o                         
 -11  -2   5         29.87         17.01        15.65 o                         
 -10  -2   5         55.25         76.63        20.94 o                         
  -9  -2   5        656.33        572.64        33.79 o                         
  -8  -2   5        594.69        591.75        32.23 o                         
  -7  -2   5         46.60         33.89        10.80 o                         
  -6  -2   5       5990.67       5632.75       120.58 o                         
  -5  -2   5        132.06        120.64        10.67 o                         
  -4  -2   5       4089.18       4401.31       131.12 o                         
  -3  -2   5        135.07        129.85        12.63 o                         
  -2  -2   5       6607.87       6863.45       116.85 o                         
  -1  -2   5      12184.99      12150.77       448.58 o                         
   0  -2   5      13924.80      14176.52       239.16 o                         
   1  -2   5         21.27         22.57         2.89 o                         
   2  -2   5      10370.79      10240.32       118.56 o                         
   3  -2   5       3678.18       3791.21        55.74 o                         
   4  -2   5       1730.64       1653.89        36.03 o                         
   5  -2   5       1941.93       1869.71        63.36 o                         
   6  -2   5        367.15        374.85        18.13 o                         
   7  -2   5       3593.75       3588.77        73.94 o                         
   8  -2   5          1.31         -2.85         7.13 o                         
   9  -2   5        216.42        216.87        42.71 o                         
  10  -2   5        142.41        135.46        22.95 o                         
  11  -2   5        135.77        162.67        44.98 o                         
 -11  -1   5        709.31        824.74        69.80 o                         
 -10  -1   5         55.96         57.89        16.97 o                         
  -9  -1   5        249.08        196.98        23.56 o                         
  -8  -1   5        788.09        852.13        48.08 o                         
  -7  -1   5       4215.77       4154.10        95.14 o                         
  -6  -1   5        685.66        675.83        24.15 o                         
  -5  -1   5          8.11         18.04         6.45 o                         
  -4  -1   5        723.69        752.25        20.46 o                         
  -3  -1   5       2385.38       2632.97        50.16 o                         
  -2  -1   5      10292.23      10937.00       184.34 o                         
  -1  -1   5       7863.75       8413.09       141.01 o                         
   0  -1   5      15876.32      16785.80       324.45 o                         
   1  -1   5      11269.98      11943.32       191.12 o                         
   2  -1   5       9457.78       9382.07       112.55 o                         
   3  -1   5        968.99        971.90        35.38 o                         
   4  -1   5        486.69        463.19        28.66 o                         
   5  -1   5        477.06        537.26        19.25 o                         
   6  -1   5       4689.00       4576.95       176.98 o                         
   7  -1   5        337.81        324.57        17.57 o                         
   8  -1   5       2418.09       2470.48        57.89 o                         
   9  -1   5        184.49        233.67        27.82 o                         
  10  -1   5        346.91        348.45        40.33 o                         
  11  -1   5        419.54        488.51        56.61 o                         
 -11   0   5        483.80        503.22        41.12 o                         
 -10   0   5         15.67         25.17        15.51 o                         
  -9   0   5        256.23        231.07        31.02 o                         
  -8   0   5       2374.40       2259.53       115.55 o                         
  -7   0   5        615.10        618.14        46.24 o                         
  -6   0   5       1342.55       1303.83        47.67 o                         
  -5   0   5        608.14        601.22        21.34 o                         
  -4   0   5       2107.41       2543.87        58.19 o                         
  -3   0   5       1108.81       1084.86        45.00 o                         
  -2   0   5       2306.99       2364.58        71.87 o                         
  -1   0   5      12607.23      13913.08       231.66 o                         
   0   0   5         12.11          6.84         1.78 o                         
   1   0   5        954.22        947.01        16.50 o                         
   2   0   5        386.10        333.59        11.33 o                         
   3   0   5         10.11         12.38         3.23 o                         
   4   0   5      13662.42      12946.28       197.84 o                         
   5   0   5       1437.74       1389.31        28.30 o                         
   6   0   5        132.72        143.37         9.39 o                         
   7   0   5          3.79         -1.70         4.78 o                         
   8   0   5         79.38         50.65        10.11 o                         
   9   0   5        102.09        119.45        21.93 o                         
  10   0   5        482.69        495.03        64.37 o                         
  11   0   5        204.65        236.27        35.67 o                         
 -11   1   5        729.50        779.13        46.02 o                         
 -10   1   5         37.23         41.18        21.71 o                         
  -9   1   5        256.02        221.99        27.92 o                         
  -8   1   5        755.91        812.70        47.31 o                         
  -7   1   5       4417.17       4453.91       101.62 o                         
  -6   1   5        488.20        447.81        20.21 o                         
  -5   1   5         29.44         28.66         6.53 o                         
  -4   1   5        657.40        681.34        37.39 o                         
  -3   1   5       2456.56       2692.22        51.18 o                         
  -2   1   5       9737.85      10278.41       173.48 o                         
  -1   1   5       8194.26       9006.05       151.22 o                         
   0   1   5      15742.62      16262.23       309.01 o                         
   1   1   5      11998.94      12905.63       176.64 o                         
   2   1   5       9237.36       9198.14       128.82 o                         
   3   1   5        840.31        863.75        17.92 o                         
   4   1   5        506.29        465.35        12.36 o                         
   5   1   5        373.26        378.19        15.02 o                         
   6   1   5       4762.54       4664.58        79.67 o                         
   7   1   5        302.85        294.77        13.38 o                         
   8   1   5       2475.89       2448.29        58.30 o                         
   9   1   5         89.35         90.82        24.04 o                         
  10   1   5        300.04        278.21        31.13 o                         
  11   1   5        412.09        431.11        41.12 o                         
 -11   2   5         23.09         52.74        18.64 o                         
 -10   2   5         41.92         58.94        27.14 o                         
  -9   2   5        625.07        650.02        38.39 o                         
  -8   2   5        549.96        612.07        35.04 o                         
  -7   2   5         51.01         35.76         9.34 o                         
  -6   2   5       5967.20       5614.95       163.10 o                         
  -5   2   5         78.07         71.36         8.78 o                         
  -4   2   5       4161.38       4427.59       122.69 o                         
  -3   2   5        166.90        137.58         8.12 o                         
  -2   2   5       6703.44       7082.52       109.15 o                         
  -1   2   5      12264.53      12509.46       187.22 o                         
   0   2   5      13976.57      14286.66       324.99 o                         
   1   2   5         10.97         22.35         3.22 o                         
   2   2   5      10609.96      10507.92       186.13 o                         
   3   2   5       3350.01       3458.48        53.50 o                         
   4   2   5       1812.72       1755.18        36.08 o                         
   5   2   5       1887.99       1776.71        34.78 o                         
   6   2   5        315.50        311.06        13.41 o                         
   7   2   5       3735.73       3605.95        69.11 o                         
   8   2   5          2.28          6.41         8.07 o                         
   9   2   5        269.24        265.05        49.63 o                         
  10   2   5        121.18        133.66        26.37 o                         
  11   2   5        125.99        100.04        24.13 o                         
 -11   3   5         14.20         35.92        44.20 o                         
 -10   3   5        216.49        234.64        37.22 o                         
  -9   3   5        213.73        215.80        44.98 o                         
  -8   3   5        926.61        905.17        43.83 o                         
  -7   3   5        132.76        107.96        12.97 o                         
  -6   3   5        572.58        537.77        22.06 o                         
  -5   3   5       1799.69       1744.19        45.09 o                         
  -4   3   5       3391.53       3378.17        96.27 o                         
  -3   3   5       7964.79       7878.26       122.85 o                         
  -2   3   5       3753.40       3785.68        91.86 o                         
  -1   3   5      11568.98      11397.10       297.08 o                         
   0   3   5       1185.30       1301.03        46.79 o                         
   1   3   5        388.52        381.43         9.41 o                         
   2   3   5       1833.88       1925.14        31.18 o                         
   3   3   5       4751.58       4834.81        79.29 o                         
   4   3   5       6162.44       6310.46       121.32 o                         
   5   3   5       1702.24       1604.13        32.92 o                         
   6   3   5        286.52        281.26        12.56 o                         
   7   3   5        174.05        180.82        16.07 o                         
   8   3   5        197.08        182.12        24.22 o                         
   9   3   5        358.04        433.01        38.65 o                         
  10   3   5        373.96        318.78        34.00 o                         
  11   3   5        353.02        402.04        40.02 o                         
 -11   4   5        208.34        194.60        29.05 o                         
 -10   4   5        715.44        782.15        46.02 o                         
  -9   4   5        280.70        299.30        30.03 o                         
  -8   4   5        270.99        282.86        35.67 o                         
  -7   4   5         63.03         66.41        11.36 o                         
  -6   4   5       1028.56        904.17        30.43 o                         
  -5   4   5       2683.12       2554.01        83.12 o                         
  -4   4   5       4876.12       4826.02        79.63 o                         
  -3   4   5       1664.90       1618.41        34.45 o                         
  -2   4   5       1188.96       1240.84        23.46 o                         
  -1   4   5         44.51         41.03         7.16 o                         
   0   4   5       3523.39       3580.72        75.51 o                         
   1   4   5       1168.04       1123.81        26.92 o                         
   2   4   5       5089.13       5259.59        83.44 o                         
   3   4   5       5512.66       1731.46      2017.85 o                         
   4   4   5       2472.56       2338.43        66.79 o                         
   5   4   5         78.64         85.86         8.59 o                         
   6   4   5       2997.82       2910.90        54.79 o                         
   7   4   5       1587.97       1524.85        41.36 o                         
   8   4   5        734.30        648.76        42.10 o                         
   9   4   5        181.82        178.62        25.62 o                         
  10   4   5        120.69         96.00        22.30 o                         
  11   4   5        173.54        128.06        26.25 o                         
 -11   5   5        470.23        560.57       112.45 o                         
 -10   5   5        109.98        118.03        24.82 o                         
  -9   5   5        192.18        184.36        25.15 o                         
  -8   5   5        919.01        953.99        47.12 o                         
  -7   5   5       1148.97       1037.50        37.62 o                         
  -6   5   5       1333.18       1263.54        38.68 o                         
  -5   5   5       4472.45       4543.59       128.83 o                         
  -4   5   5       3386.37       3326.56        72.53 o                         
  -3   5   5       2395.81       2316.46        93.36 o                         
  -2   5   5         24.24         20.24         4.00 o                         
  -1   5   5      13584.54      14222.77       274.22 o                         
   0   5   5       2946.10       2815.61        49.71 o                         
   1   5   5        447.97        490.86        29.25 o                         
   2   5   5       4193.33       4400.19        98.13 o                         
   3   5   5       1098.53        987.84        22.02 o                         
   4   5   5       3908.29       3960.21        77.04 o                         
   5   5   5        820.61        831.49        33.12 o                         
   6   5   5        566.93        505.68        21.03 o                         
   7   5   5        393.92        391.54        21.24 o                         
   8   5   5       1023.43        983.31        50.29 o                         
   9   5   5        363.82        430.06        39.48 o                         
  10   5   5        135.74        137.63        26.85 o                         
  11   5   5        500.31        609.39       125.63 o                         
 -11   6   5         13.98         12.46        16.97 o                         
 -10   6   5        510.52        533.01        48.86 o                         
  -9   6   5       1579.60       1614.77       123.31 o                         
  -8   6   5       1393.04       1284.63        56.90 o                         
  -7   6   5         77.40         64.60        17.68 o                         
  -6   6   5        855.56        880.12        96.72 o                         
  -5   6   5       2673.53       2677.52        64.74 o                         
  -4   6   5       1734.19       1675.44        48.36 o                         
  -3   6   5       1631.58       1795.62        65.37 o                         
  -2   6   5        335.71        321.32        12.14 o                         
  -1   6   5       5228.95       5346.48        85.02 o                         
   0   6   5        365.33        377.40        10.10 o                         
   1   6   5       2457.95       2616.54        45.02 o                         
   2   6   5       2601.46       2570.58        41.08 o                         
   3   6   5       1153.41       1135.67        30.68 o                         
   4   6   5        944.51        915.37        39.18 o                         
   5   6   5        901.05        852.55        26.09 o                         
   6   6   5       4714.55       4385.40       135.67 o                         
   7   6   5        264.14        294.28        22.53 o                         
   8   6   5       1524.15       1524.07       100.82 o                         
   9   6   5        459.47        447.90        44.20 o                         
  10   6   5        433.86        478.80        69.02 o                         
  11   6   5        422.25        387.48        42.13 o                         
 -11   7   5        208.39        207.14        79.10 o                         
 -10   7   5        479.71        495.13        43.06 o                         
  -9   7   5          9.93         -6.70        13.68 o                         
  -8   7   5        288.09        342.41        69.80 o                         
  -7   7   5        586.52        561.69        34.78 o                         
  -6   7   5       3469.09       3342.53        81.08 o                         
  -5   7   5        769.08        723.17        25.75 o                         
  -4   7   5       3398.35       3294.87        64.22 o                         
  -3   7   5       4748.53       4890.30        87.79 o                         
  -2   7   5        273.70        307.28        11.35 o                         
  -1   7   5       1411.55       1483.46        28.84 o                         
   0   7   5       1303.94       1339.54        26.46 o                         
   1   7   5       4012.40       4223.21       178.20 o                         
   2   7   5       1437.18       1624.75        36.53 o                         
   3   7   5       4911.34       4734.61       155.34 o                         
   4   7   5        291.73        250.44        22.85 o                         
   5   7   5       1482.15       1417.09        37.01 o                         
   6   7   5        301.83        298.60        18.49 o                         
   7   7   5       1014.40        887.48        85.31 o                         
   8   7   5        439.37        387.00        36.52 o                         
   9   7   5        895.42        838.47        58.94 o                         
  10   7   5        105.01         44.57        20.07 o                         
 -10   8   5         23.05          0.11        15.24 o                         
  -9   8   5        276.03        315.55        33.95 o                         
  -8   8   5       2115.50       2134.88       141.14 o                         
  -7   8   5        288.20        268.91        20.61 o                         
  -6   8   5        152.76        139.97        18.00 o                         
  -5   8   5        843.95        877.73        35.79 o                         
  -4   8   5       1418.78       1484.59        47.61 o                         
  -3   8   5       1021.54       1064.39        56.53 o                         
  -2   8   5        279.20        276.72        15.63 o                         
  -1   8   5       1381.25       1429.74        31.92 o                         
   0   8   5       5111.09       5132.82       167.47 o                         
   1   8   5      15857.42      16144.73       292.26 o                         
   2   8   5       3801.23       3936.73        60.91 o                         
   3   8   5        283.42        295.39        11.60 o                         
   4   8   5       1695.17       1554.57        60.12 o                         
   5   8   5        389.86        355.06        18.49 o                         
   6   8   5        444.90        435.10        22.27 o                         
   7   8   5        735.49        715.73        46.53 o                         
   8   8   5        519.22        558.04        44.72 o                         
   9   8   5         84.01        111.24        28.69 o                         
  10   8   5         14.33         33.47        20.49 o                         
 -10   9   5        812.45        960.77        56.75 o                         
  -9   9   5         75.09         49.90        18.98 o                         
  -8   9   5        280.40        296.79        31.81 o                         
  -7   9   5        786.68        716.87        41.96 o                         
  -6   9   5        294.71        269.05        19.35 o                         
  -5   9   5        170.87        183.13        19.77 o                         
  -4   9   5       2721.73       2599.66        53.91 o                         
  -3   9   5       2112.76       2053.40        45.93 o                         
  -2   9   5       3407.50       3353.51        65.75 o                         
  -1   9   5       1108.55       1110.88        27.51 o                         
   0   9   5       2235.65       2065.32        52.61 o                         
   1   9   5       4755.25       4848.73        81.01 o                         
   2   9   5        412.36        425.66        12.91 o                         
   3   9   5       2259.84       2175.30        51.11 o                         
   4   9   5        297.01        266.83        15.93 o                         
   5   9   5       2199.21       2215.98        61.79 o                         
   6   9   5        685.48        694.97        31.08 o                         
   7   9   5        822.19        703.34        49.63 o                         
   8   9   5       1785.34       1674.47        73.30 o                         
   9   9   5        278.70        255.63        33.16 o                         
  10   9   5        115.70         94.28        24.66 o                         
 -10  10   5        169.83        226.78        62.82 o                         
  -9  10   5        383.94        386.26        39.75 o                         
  -8  10   5        401.85        312.77        65.14 o                         
  -7  10   5        227.38        266.76        30.03 o                         
  -6  10   5        531.34        589.77        51.63 o                         
  -5  10   5        591.53        552.66        26.21 o                         
  -4  10   5         15.07         22.56         7.84 o                         
  -3  10   5       1757.37       1746.64        46.39 o                         
  -2  10   5       2141.63       2157.01        52.01 o                         
  -1  10   5       4037.41       4112.20       160.49 o                         
   0  10   5        205.94        233.50        11.56 o                         
   1  10   5       3934.31       3984.88        62.09 o                         
   2  10   5       7185.86       7217.75       107.35 o                         
   3  10   5        672.87        664.50        20.81 o                         
   4  10   5        115.96        100.49        11.32 o                         
   5  10   5        235.96        221.58        18.71 o                         
   6  10   5        444.65        456.83        35.99 o                         
   7  10   5         94.20        118.50        21.99 o                         
   8  10   5        291.67        336.17        36.52 o                         
   9  10   5        172.38        115.43        26.45 o                         
  10  10   5         45.87         31.95        21.61 o                         
  -9  11   5         93.04         72.44        21.99 o                         
  -8  11   5        244.34        171.40        27.16 o                         
  -7  11   5        794.81        753.18        45.27 o                         
  -6  11   5       1592.65       1557.64        64.71 o                         
  -5  11   5        757.78        748.28        40.02 o                         
  -4  11   5        237.43        250.87        21.66 o                         
  -3  11   5        448.40        461.88        19.60 o                         
  -2  11   5       1222.32       1235.31        34.35 o                         
  -1  11   5        539.00        546.22        44.07 o                         
   0  11   5        887.41        958.87        23.24 o                         
   1  11   5        768.05        724.07        25.00 o                         
   2  11   5         29.93         27.78         6.73 o                         
   3  11   5       1030.30       1020.28        42.62 o                         
   4  11   5        801.14        702.06        25.55 o                         
   5  11   5        986.66        929.83        45.03 o                         
   6  11   5        746.46        731.36        48.86 o                         
   7  11   5        180.53        187.18        38.00 o                         
   8  11   5         40.88         10.39        16.02 o                         
   9  11   5        142.79        119.59        46.53 o                         
  -9  12   5        222.11        232.94        33.52 o                         
  -8  12   5        142.96        193.21        29.61 o                         
  -7  12   5        268.52        241.50        30.47 o                         
  -6  12   5        482.74        434.54        68.25 o                         
  -5  12   5        349.96        317.43        30.15 o                         
  -4  12   5         64.11         47.22        14.73 o                         
  -3  12   5       2833.17       2822.40        99.69 o                         
  -2  12   5        566.92        508.33        26.25 o                         
  -1  12   5        567.73        604.74        44.55 o                         
   0  12   5        336.42        339.79        17.17 o                         
   1  12   5        344.11        321.76        18.13 o                         
   2  12   5        769.36        818.54        28.57 o                         
   3  12   5        467.58        407.81        26.00 o                         
   4  12   5        357.48        368.38        79.10 o                         
   5  12   5         30.39         15.51        29.47 o                         
   6  12   5       1831.77       1665.77        69.96 o                         
   7  12   5        511.86        466.40        40.60 o                         
   8  12   5        465.37        469.04        43.97 o                         
   9  12   5         26.41         12.58        19.38 o                         
  -8  13   5        272.89        342.06        44.20 o                         
  -7  13   5        378.07        421.04        39.93 o                         
  -6  13   5        970.94        988.34        51.51 o                         
  -5  13   5         52.86          9.95        13.02 o                         
  -4  13   5       1673.05       1600.91        62.49 o                         
  -3  13   5       2335.27       2284.26        86.86 o                         
  -2  13   5       1171.13       1106.78        70.57 o                         
  -1  13   5       1918.60       1887.44        87.05 o                         
   0  13   5         53.03         47.75        16.01 o                         
   1  13   5        196.88        206.53        27.73 o                         
   2  13   5        118.35        112.25        15.17 o                         
   3  13   5       3968.54       3995.76       100.77 o                         
   4  13   5          8.56        -10.04        10.04 o                         
   5  13   5       1121.44       1063.49        76.00 o                         
   6  13   5         67.37         50.64        17.79 o                         
   7  13   5         21.92          9.08        14.89 o                         
   8  13   5        147.70        130.00        26.68 o                         
  -8  14   5         76.09         82.58        23.79 o                         
  -7  14   5         26.81         28.01        17.79 o                         
  -6  14   5        668.39        600.18        45.51 o                         
  -5  14   5         88.07         94.83        20.75 o                         
  -4  14   5        461.27        519.43        83.76 o                         
  -3  14   5         57.79         57.17        15.24 o                         
  -2  14   5        429.97        429.16        31.68 o                         
  -1  14   5        690.15        695.31        49.63 o                         
   0  14   5        588.93        564.44        32.01 o                         
   1  14   5        257.98        240.01        23.83 o                         
   2  14   5       1225.72       1141.95        48.77 o                         
   3  14   5        284.35        314.13        28.26 o                         
   4  14   5        898.83        918.79        46.37 o                         
   5  14   5        349.60        384.79        35.33 o                         
   6  14   5       1223.20       1187.01        58.74 o                         
   7  14   5        865.15        936.33        96.94 o                         
   8  14   5        297.36        321.11        39.07 o                         
  -7  15   5         90.25         69.98        22.72 o                         
  -6  15   5        151.47        119.14        24.66 o                         
  -5  15   5         50.28         46.77        17.45 o                         
  -4  15   5        191.98        211.84        25.76 o                         
  -3  15   5        599.14        589.95        44.98 o                         
  -2  15   5        234.40        247.64        26.25 o                         
  -1  15   5       1454.75       1455.92        57.85 o                         
   0  15   5       1295.88       1356.34        55.42 o                         
   1  15   5        595.03        586.27        36.09 o                         
   2  15   5       1728.04       1687.94        64.92 o                         
   3  15   5        683.49        636.78        48.86 o                         
   4  15   5        744.16        706.74        43.97 o                         
   5  15   5        111.31        105.74        21.85 o                         
   6  15   5        276.68        208.14        29.43 o                         
   7  15   5        197.02        161.09        41.88 o                         
  -6  16   5        157.36        181.76        29.47 o                         
  -5  16   5        301.08        336.60        35.10 o                         
  -4  16   5        882.23        841.49        46.52 o                         
  -3  16   5        231.19        199.15        25.23 o                         
  -2  16   5        202.81        191.52        24.13 o                         
  -1  16   5        197.51        179.25        23.56 o                         
   0  16   5        458.90        437.62        46.53 o                         
   1  16   5        133.58        149.15        22.49 o                         
   2  16   5        195.24        203.19        25.34 o                         
   3  16   5        337.79        357.88        47.31 o                         
   4  16   5       1966.28       1973.38       103.92 o                         
   5  16   5        193.33        180.96        27.82 o                         
   6  16   5         48.34         37.98        20.86 o                         
  -5  17   5        460.76        443.54        41.12 o                         
  -4  17   5        318.00        363.86        38.00 o                         
  -3  17   5        625.27        712.99        69.80 o                         
  -2  17   5        371.11        360.77        53.51 o                         
  -1  17   5        748.06        843.87        45.27 o                         
   0  17   5       1316.14       1356.26        89.18 o                         
   1  17   5         54.71         50.93        25.59 o                         
   2  17   5        670.99        703.69        65.92 o                         
   3  17   5         64.12         17.58        16.34 o                         
   4  17   5        418.61        442.93        40.18 o                         
   5  17   5         99.53         89.40        23.83 o                         
  -4  18   5        169.85        132.65        25.23 o                         
  -3  18   5        314.33        350.67        36.19 o                         
  -2  18   5         89.03        101.62        21.61 o                         
  -1  18   5        908.36       1039.53        53.44 o                         
   0  18   5        358.03        437.44        76.78 o                         
   1  18   5        162.61        187.14        26.72 o                         
   2  18   5         70.60         36.31        18.55 o                         
   3  18   5         48.00         57.93        20.27 o                         
   4  18   5        198.23        190.66        29.43 o                         
  -3  19   5         47.83         51.02        31.02 o                         
  -2  19   5        430.41        448.68        44.20 o                         
  -1  19   5         19.51          7.76        24.04 o                         
   0  19   5        567.42        716.30        57.39 o                         
   1  19   5        307.94        346.94        35.33 o                         
   2  19   5        227.19        232.91        49.63 o                         
  -1 -18   6         18.83         11.63        16.45 o                         
   0 -18   6        256.44        295.50        33.95 o                         
   1 -18   6         99.82         74.15        22.95 o                         
   2 -18   6        912.94        990.22        54.80 o                         
   3 -18   6         88.54        102.76        23.56 o                         
  -4 -17   6        243.02        197.08        37.22 o                         
  -3 -17   6       1919.51       1967.84        81.66 o                         
  -2 -17   6        301.27        300.70        34.43 o                         
  -1 -17   6        125.37        124.10        24.13 o                         
   0 -17   6        214.92        253.12        31.13 o                         
   1 -17   6        212.36        301.37        87.63 o                         
   2 -17   6        617.83        637.39        46.60 o                         
   3 -17   6        226.90        235.73        30.15 o                         
   4 -17   6        215.75        235.11        30.71 o                         
   5 -17   6        167.06        156.84        26.85 o                         
  -5 -16   6        115.38        145.80        37.22 o                         
  -4 -16   6         23.35         23.27        26.37 o                         
  -3 -16   6        305.51        310.98        25.00 o                         
  -2 -16   6        158.91        158.51        18.72 o                         
  -1 -16   6         52.99         55.09        12.99 o                         
   0 -16   6        567.90        547.61        42.21 o                         
   1 -16   6       1648.95       1585.42        77.55 o                         
   2 -16   6        833.07        873.05        57.39 o                         
   3 -16   6       1242.96       1324.35       100.82 o                         
   4 -16   6         19.98         19.39        16.45 o                         
   5 -16   6        110.10        121.88        23.03 o                         
   6 -16   6        472.56        459.77        40.54 o                         
  -6 -15   6         18.36         21.71        18.61 o                         
  -5 -15   6         84.27        131.11        41.88 o                         
  -4 -15   6        739.65        805.73        43.22 o                         
  -3 -15   6       2005.47       1961.60        71.99 o                         
  -2 -15   6        729.36        690.50        34.07 o                         
  -1 -15   6        921.91        929.85        36.49 o                         
   0 -15   6        868.29        893.94        35.53 o                         
   1 -15   6         15.86         16.24        10.26 o                         
   2 -15   6        243.79        247.36        21.21 o                         
   3 -15   6        244.58        281.28        23.89 o                         
   4 -15   6        165.09        197.04        26.25 o                         
   5 -15   6        198.38        269.30        30.15 o                         
   6 -15   6         42.07         45.44        18.61 o                         
  -8 -14   6        247.11        241.96        38.78 o                         
  -7 -14   6         65.18         55.84        23.27 o                         
  -6 -14   6        268.80        235.76        35.67 o                         
  -5 -14   6        358.69        365.80        32.03 o                         
  -4 -14   6        385.76        373.38        17.95 o                         
  -3 -14   6        267.90        253.64        13.85 o                         
  -2 -14   6        554.95        616.41        19.76 o                         
  -1 -14   6        334.21        355.42        13.15 o                         
   0 -14   6       2861.37       2849.48        51.90 o                         
   1 -14   6        328.35        362.87        23.74 o                         
   2 -14   6        267.80        300.53        32.99 o                         
   3 -14   6       2440.12       2493.00        68.16 o                         
   4 -14   6       2114.99       2268.97        64.10 o                         
   5 -14   6        317.70        359.97        25.87 o                         
   6 -14   6       1073.74       1199.27        54.80 o                         
   7 -14   6         84.04         95.16        21.37 o                         
  -8 -13   6          4.23        -17.06        17.06 o                         
  -7 -13   6         65.74         76.00        24.82 o                         
  -6 -13   6        758.06        807.65        37.76 o                         
  -5 -13   6        354.88        311.92        18.08 o                         
  -4 -13   6       1064.64       1083.67        31.48 o                         
  -3 -13   6       1001.29       1054.00        29.87 o                         
  -2 -13   6          4.26         10.37         6.42 o                         
  -1 -13   6       1168.81       1213.36        42.22 o                         
   0 -13   6       1581.68       1617.09        33.78 o                         
   1 -13   6       3467.04       3534.52        71.77 o                         
   2 -13   6        738.84        741.97        31.79 o                         
   3 -13   6        366.13        398.41        29.94 o                         
   4 -13   6        886.87        897.85        44.65 o                         
   5 -13   6        106.29        101.11        14.91 o                         
   6 -13   6        187.41        177.41        21.71 o                         
   7 -13   6        272.13        248.03        34.90 o                         
  -9 -12   6          5.58         18.61        20.16 o                         
  -8 -12   6        176.80        167.51        34.12 o                         
  -7 -12   6        108.39        116.56        18.70 o                         
  -6 -12   6        167.95        179.57        17.59 o                         
  -5 -12   6       1799.38       1777.42        45.62 o                         
  -4 -12   6       1966.31       2051.17        48.88 o                         
  -3 -12   6         60.17         81.22         9.78 o                         
  -2 -12   6        447.55        465.37        18.40 o                         
  -1 -12   6        685.94        720.78        43.75 o                         
   0 -12   6        175.53        190.79        13.06 o                         
   1 -12   6        618.30        601.62        52.97 o                         
   2 -12   6        406.60        424.86        19.74 o                         
   3 -12   6        165.95        175.93        12.16 o                         
   4 -12   6       4049.93       4224.26        83.35 o                         
   5 -12   6        460.14        516.00        19.35 o                         
   6 -12   6        159.06        210.41        19.39 o                         
   7 -12   6          1.57          7.57        10.67 o                         
  -9 -11   6        558.27        648.33        57.39 o                         
  -8 -11   6        116.50        142.70        31.02 o                         
  -7 -11   6        407.07        394.15        25.09 o                         
  -6 -11   6        355.80        375.05        23.36 o                         
  -5 -11   6       1106.19       1059.89        34.92 o                         
  -4 -11   6        466.98        474.51        21.01 o                         
  -3 -11   6        741.55        741.73        32.98 o                         
  -2 -11   6       1059.32       1046.51        29.10 o                         
  -1 -11   6       2819.59       2598.91        64.46 o                         
   0 -11   6       1679.26       1580.57        63.99 o                         
   1 -11   6        616.56        639.17        23.66 o                         
   2 -11   6          5.91         16.47         5.94 o                         
   3 -11   6        352.71        392.14        29.63 o                         
   4 -11   6        190.41        227.27        16.34 o                         
   5 -11   6        384.55        410.87        18.26 o                         
   6 -11   6        955.84       1020.58        29.97 o                         
   7 -11   6        494.59        520.15        27.68 o                         
 -10 -10   6        202.14        265.23        44.98 o                         
  -9 -10   6        344.80        317.96        44.98 o                         
  -8 -10   6       1604.12       1586.71        89.96 o                         
  -7 -10   6         13.89         35.10        11.43 o                         
  -6 -10   6       2697.00       2562.23       115.50 o                         
  -5 -10   6       2606.56       2578.88        67.90 o                         
  -4 -10   6        111.05        121.68        11.75 o                         
  -3 -10   6        791.23        723.79        44.84 o                         
  -2 -10   6         52.22         40.89         9.23 o                         
  -1 -10   6       2459.09       2430.44        86.65 o                         
   0 -10   6       1434.82       1377.74        39.38 o                         
   1 -10   6        518.67        465.29        17.09 o                         
   2 -10   6        155.38        153.30        11.35 o                         
   3 -10   6        226.53        221.54         8.13 o                         
   4 -10   6        984.53       1032.52        24.08 o                         
   5 -10   6        233.78        240.06        13.53 o                         
   6 -10   6        799.13        819.36        22.63 o                         
   7 -10   6        121.28        131.86        14.46 o                         
   9 -10   6         86.77         86.86        31.02 o                         
 -10  -9   6        261.22        294.70        44.98 o                         
  -9  -9   6        793.31        837.56        63.59 o                         
  -8  -9   6         34.81         35.67        20.16 o                         
  -7  -9   6        726.92        739.02        32.61 o                         
  -6  -9   6       1480.31       1394.54        45.31 o                         
  -5  -9   6       2063.10       1981.12        55.79 o                         
  -4  -9   6       4423.41       4283.05        86.55 o                         
  -3  -9   6       2214.45       2177.23        49.71 o                         
  -2  -9   6       3429.17       3424.69        81.33 o                         
  -1  -9   6       2695.93       2627.61        64.39 o                         
   0  -9   6        664.61        756.67        31.24 o                         
   1  -9   6       3320.56       3158.21        63.33 o                         
   2  -9   6       1224.05       1290.33        31.69 o                         
   3  -9   6       1588.44       1663.59        35.72 o                         
   4  -9   6        789.53        804.32        21.47 o                         
   5  -9   6       1849.69       1873.00        39.00 o                         
   6  -9   6       1236.73       1283.73        29.49 o                         
   7  -9   6       1279.54       1386.90        71.19 o                         
   8  -9   6         41.77         45.76        13.16 o                         
   9  -9   6       1285.71       1380.42        88.41 o                         
  10  -9   6        423.48        449.80        57.39 o                         
 -10  -8   6        584.23        629.72        63.59 o                         
  -9  -8   6        233.11        260.57        40.33 o                         
  -8  -8   6        330.30        364.49        44.98 o                         
  -7  -8   6        667.77        704.87        31.93 o                         
  -6  -8   6       2699.97       2668.15        89.85 o                         
  -5  -8   6       1851.38       1810.96        57.57 o                         
  -4  -8   6        422.56        395.68        18.30 o                         
  -3  -8   6        263.00        262.14        32.17 o                         
  -2  -8   6       3203.96       3136.66        74.95 o                         
  -1  -8   6       1918.18       1830.77        48.17 o                         
   0  -8   6       3360.54       3548.64        79.97 o                         
   1  -8   6         17.75         11.37         6.27 o                         
   2  -8   6        983.79        986.01        25.76 o                         
   3  -8   6        892.09        912.67        18.38 o                         
   4  -8   6       3518.60       3526.72        60.83 o                         
   5  -8   6       1768.58       1751.02        35.24 o                         
   6  -8   6        925.02        926.90        23.64 o                         
   7  -8   6         39.54         43.23         8.39 o                         
   8  -8   6        151.35        150.90        18.07 o                         
   9  -8   6         40.52         28.29        20.94 o                         
  10  -8   6        393.09        473.07        58.94 o                         
 -11  -7   6         61.70         86.86        31.02 o                         
 -10  -7   6        233.59        226.45        40.33 o                         
  -9  -7   6        238.13        262.13        38.78 o                         
  -8  -7   6        592.91        640.58        52.74 o                         
  -7  -7   6        789.97        786.17        26.87 o                         
  -6  -7   6        975.52        947.18        29.63 o                         
  -5  -7   6         36.70         43.05         5.62 o                         
  -4  -7   6        941.63        878.01        46.03 o                         
  -3  -7   6        399.42        426.49        21.17 o                         
  -2  -7   6       3719.06       3674.67        84.48 o                         
  -1  -7   6       7504.84       7301.75       186.88 o                         
   0  -7   6       4661.38       4770.48       102.65 o                         
   1  -7   6       8989.48       8621.86       229.31 o                         
   2  -7   6       6588.68       6785.93       106.81 o                         
   3  -7   6       1054.84       1038.66        21.27 o                         
   4  -7   6         43.79         43.79         7.25 o                         
   5  -7   6       1380.48       1400.25        29.53 o                         
   6  -7   6        318.39        319.46        10.20 o                         
   7  -7   6       1915.97       1894.40        41.62 o                         
   8  -7   6        300.20        319.65        17.88 o                         
   9  -7   6       1143.56       1193.16        41.96 o                         
  10  -7   6         85.20         99.38        20.49 o                         
 -11  -6   6        397.76        412.58        54.29 o                         
 -10  -6   6        132.87        122.53        31.02 o                         
  -9  -6   6        235.36        279.19        40.33 o                         
  -8  -6   6        902.99        892.50        69.02 o                         
  -7  -6   6        850.49        822.51        27.62 o                         
  -6  -6   6        765.43        717.43        24.17 o                         
  -5  -6   6       1353.57       1380.46        82.52 o                         
  -4  -6   6       1062.12       1086.75        39.18 o                         
  -3  -6   6       1118.38       1128.65        76.89 o                         
  -2  -6   6       1930.97       1798.72        54.95 o                         
  -1  -6   6       1186.75       1152.37        49.73 o                         
   0  -6   6       1724.01       1990.79        48.57 o                         
   1  -6   6       2523.99       2348.11        54.89 o                         
   2  -6   6        684.75        692.91        13.61 o                         
   3  -6   6       7580.62       7688.95       119.84 o                         
   4  -6   6       5293.92       5464.41        88.48 o                         
   5  -6   6       1252.36       1227.73        25.28 o                         
   6  -6   6       3436.86       3429.25        55.59 o                         
   7  -6   6        227.81        227.05        13.55 o                         
   8  -6   6        627.88        706.79        29.33 o                         
   9  -6   6         33.84         35.13        13.28 o                         
  10  -6   6        183.62        202.81        26.25 o                         
  11  -6   6         59.33         52.05        19.38 o                         
 -11  -5   6        317.73        335.02        49.63 o                         
 -10  -5   6         47.76         51.18        24.82 o                         
  -9  -5   6        858.37        865.48        62.04 o                         
  -8  -5   6        492.81        523.82        30.47 o                         
  -7  -5   6       1418.68       1426.34        38.86 o                         
  -6  -5   6       1294.72       1308.77        34.73 o                         
  -5  -5   6       1328.78       1380.73        98.06 o                         
  -4  -5   6        901.17        987.55        63.58 o                         
  -3  -5   6      15049.86      14800.24       365.41 o                         
  -2  -5   6        230.46        237.18        17.15 o                         
  -1  -5   6       5946.55       5824.95       120.22 o                         
   0  -5   6       4880.04       4949.56        90.51 o                         
   1  -5   6       3203.08       3051.78        58.70 o                         
   2  -5   6       7832.58       8293.90       116.39 o                         
   3  -5   6        111.91        101.12         5.54 o                         
   4  -5   6       2123.05       2023.31        37.10 o                         
   5  -5   6        130.97        135.38         7.02 o                         
   6  -5   6        618.42        568.31        18.55 o                         
   7  -5   6       1664.49       1591.64        42.22 o                         
   8  -5   6       1461.16       1506.59        41.14 o                         
   9  -5   6       1162.22       1223.81        34.34 o                         
  10  -5   6        274.18        280.01        36.45 o                         
  11  -5   6        121.24        145.80        25.62 o                         
 -11  -4   6         82.94         99.27        31.02 o                         
 -10  -4   6        634.97        656.09        57.39 o                         
  -9  -4   6        266.35        316.55        27.35 o                         
  -8  -4   6       1936.42       2004.71        68.49 o                         
  -7  -4   6       1880.66       1798.23        48.62 o                         
  -6  -4   6        210.33        223.77        19.11 o                         
  -5  -4   6        369.01        361.63        15.70 o                         
  -4  -4   6       5187.77       5157.07       182.46 o                         
  -3  -4   6        944.92        751.11       201.34 o                         
  -2  -4   6       3097.07       3119.14        70.90 o                         
  -1  -4   6        800.50        823.87        36.34 o                         
   0  -4   6       2239.58       2275.31        45.20 o                         
   1  -4   6       1891.09       1792.68        36.87 o                         
   2  -4   6         80.10         75.73         4.13 o                         
   3  -4   6        534.75        627.02        15.61 o                         
   4  -4   6       2620.31       2474.82        38.23 o                         
   5  -4   6       3486.21       3403.03        61.73 o                         
   6  -4   6        119.42        130.58        13.21 o                         
   7  -4   6        515.18        529.64        20.17 o                         
   8  -4   6        870.48        883.02        50.15 o                         
   9  -4   6        369.51        356.07        21.33 o                         
  10  -4   6        148.79        144.09        23.83 o                         
  11  -4   6        224.69        245.55        30.71 o                         
 -11  -3   6        349.21        279.19        44.98 o                         
 -10  -3   6        230.76        292.32        29.55 o                         
  -9  -3   6        115.39        132.30        23.27 o                         
  -8  -3   6        354.87        386.11        38.00 o                         
  -7  -3   6         49.47         58.91        10.04 o                         
  -6  -3   6       3191.94       2973.34       117.88 o                         
  -5  -3   6       5945.00       5768.68       121.17 o                         
  -4  -3   6      10198.58      10430.58       437.27 o                         
  -3  -3   6      11626.77      12045.19       249.39 o                         
  -2  -3   6       1167.92       1274.97        36.20 o                         
  -1  -3   6       1453.77       1637.16        41.85 o                         
   0  -3   6       2014.88       2118.84        66.49 o                         
   1  -3   6        242.24        231.33         9.46 o                         
   2  -3   6       7475.24       7529.54       106.07 o                         
   3  -3   6        627.00        717.24        16.48 o                         
   4  -3   6        190.27        223.20        12.12 o                         
   5  -3   6        343.70        361.39        14.78 o                         
   6  -3   6        178.59        217.13        18.13 o                         
   7  -3   6         89.99         98.50        11.28 o                         
   8  -3   6        758.99        779.05        27.26 o                         
   9  -3   6       1137.65       1199.92        55.43 o                         
  10  -3   6        150.35        151.12        42.65 o                         
  11  -3   6        233.71        223.02        33.35 o                         
 -11  -2   6         68.77         71.35        27.92 o                         
 -10  -2   6        125.18        114.28        19.65 o                         
  -9  -2   6        641.45        581.32        33.95 o                         
  -8  -2   6       3535.95       3575.78       106.90 o                         
  -7  -2   6        329.64        295.09        21.30 o                         
  -6  -2   6       2928.52       2888.00        68.33 o                         
  -5  -2   6       1687.94       1505.75        39.61 o                         
  -4  -2   6       3136.45       3312.70       109.60 o                         
  -3  -2   6        577.65        587.96        15.39 o                         
  -2  -2   6       4848.54       4844.56        83.54 o                         
  -1  -2   6       1182.57       1204.26        30.90 o                         
   0  -2   6       1866.56       1772.70        41.62 o                         
   1  -2   6         51.31         90.04        10.06 o                         
   2  -2   6       8531.21       8924.85       161.27 o                         
   3  -2   6        714.09        678.86        16.49 o                         
   4  -2   6        339.18        339.14        12.15 o                         
   5  -2   6       4008.08       3959.97        76.46 o                         
   6  -2   6       3544.56       3518.57        81.46 o                         
   7  -2   6        947.58        952.47        32.80 o                         
   8  -2   6        152.63        191.34        15.28 o                         
   9  -2   6        487.01        539.78        30.63 o                         
  10  -2   6        123.40        133.67        33.35 o                         
  11  -2   6        309.15        408.90        55.84 o                         
 -11  -1   6         80.29        130.36        23.03 o                         
 -10  -1   6        506.04        565.45        61.27 o                         
  -9  -1   6        619.13        706.29        42.65 o                         
  -8  -1   6         19.62         11.59        10.38 o                         
  -7  -1   6        645.71        554.17        44.34 o                         
  -6  -1   6        543.51        488.81        20.56 o                         
  -5  -1   6        975.52        862.66        26.56 o                         
  -4  -1   6       5611.51       6067.70       134.91 o                         
  -3  -1   6       6665.66       6685.00       122.23 o                         
  -2  -1   6       3164.45       3293.84        70.97 o                         
  -1  -1   6       1744.73       1759.22        60.89 o                         
   0  -1   6      10435.76      10834.88       163.07 o                         
   1  -1   6       3730.36       3862.35        61.46 o                         
   2  -1   6       2206.83       2255.18        42.09 o                         
   3  -1   6       1239.11       1189.16        22.34 o                         
   4  -1   6       6563.91       6870.57       123.08 o                         
   5  -1   6       7599.09       7492.44       119.00 o                         
   6  -1   6       3218.41       3143.12        58.55 o                         
   7  -1   6        732.97        738.32        21.73 o                         
   8  -1   6        879.73        843.51        29.02 o                         
   9  -1   6        685.50        654.21        62.04 o                         
  10  -1   6        145.41        162.12        42.65 o                         
  11  -1   6        282.59        309.78        34.89 o                         
 -11   0   6        301.34        348.75        43.43 o                         
 -10   0   6        551.29        630.00        38.92 o                         
  -9   0   6         69.61         82.23        16.45 o                         
  -8   0   6        992.50        910.49        41.50 o                         
  -7   0   6       1485.39       1361.97        41.06 o                         
  -6   0   6        242.35        266.66        16.88 o                         
  -5   0   6        265.92        210.26        13.65 o                         
  -4   0   6        198.84        212.43        19.03 o                         
  -3   0   6        672.37        563.76        15.48 o                         
  -2   0   6       1828.48       1847.82        36.78 o                         
  -1   0   6         20.49         20.75         2.69 o                         
   0   0   6      25257.46      26437.40       392.84 o                         
   1   0   6       2196.46       2210.97        33.82 o                         
   2   0   6       4357.90       4299.20        63.46 o                         
   3   0   6        235.47        295.34        10.98 o                         
   4   0   6       7139.47       7040.55       178.65 o                         
   5   0   6       1784.14       1770.73        42.09 o                         
   6   0   6        416.62        457.54        13.80 o                         
   7   0   6        519.46        520.43        16.16 o                         
   8   0   6        608.36        591.77        26.86 o                         
   9   0   6        727.63        739.02        43.31 o                         
  10   0   6         37.88         28.90        16.02 o                         
  11   0   6         70.82         49.50        18.98 o                         
 -11   1   6         82.34        103.57        21.37 o                         
 -10   1   6        459.77        539.09        40.58 o                         
  -9   1   6        703.93        753.92        41.10 o                         
  -8   1   6         14.75         11.23        11.48 o                         
  -7   1   6        614.65        596.35        24.79 o                         
  -6   1   6        585.45        567.64        22.61 o                         
  -5   1   6       1128.70        998.54        54.18 o                         
  -4   1   6       5069.77       5144.07       165.07 o                         
  -3   1   6       6651.17       6597.82       168.58 o                         
  -2   1   6       3248.98       3276.79        58.74 o                         
  -1   1   6       1803.39       1827.44        33.50 o                         
   0   1   6      10802.16      11260.65       169.23 o                         
   1   1   6       3058.32       3123.20        42.64 o                         
   2   1   6       2385.86       2491.28        39.31 o                         
   3   1   6       1084.09        967.74        23.47 o                         
   4   1   6       6668.06       6919.90       124.80 o                         
   5   1   6       7521.80       7180.00       115.12 o                         
   6   1   6       3187.20       3053.04        61.03 o                         
   7   1   6        644.39        621.91        18.48 o                         
   8   1   6        845.63        804.96        34.44 o                         
   9   1   6        635.97        564.66       122.53 o                         
  10   1   6        125.27        107.17        22.49 o                         
  11   1   6        288.57        316.86        36.14 o                         
 -11   2   6         76.20         80.27        20.75 o                         
 -10   2   6        136.20        154.15        24.05 o                         
  -9   2   6        600.03        504.43        37.24 o                         
  -8   2   6       3486.26       3519.01       107.83 o                         
  -7   2   6        264.76        254.79        23.66 o                         
  -6   2   6       3028.05       2874.05        69.43 o                         
  -5   2   6       1915.91       1827.39        46.61 o                         
  -4   2   6       3172.65       3207.78       133.13 o                         
  -3   2   6        685.77        704.82        28.66 o                         
  -2   2   6       5239.13       5304.06        93.79 o                         
  -1   2   6       1010.56       1000.67        18.41 o                         
   0   2   6       1780.68       1724.78        44.51 o                         
   1   2   6         29.34         51.95         4.74 o                         
   2   2   6       8887.15       9378.19       131.85 o                         
   3   2   6        652.36        640.41        18.30 o                         
   4   2   6        346.50        361.26        18.58 o                         
   5   2   6       4076.91       3979.01        78.55 o                         
   6   2   6       3490.07       3373.85        60.63 o                         
   7   2   6        942.28        942.45        29.06 o                         
   8   2   6        129.64        140.45        16.86 o                         
   9   2   6        453.52        494.77        40.58 o                         
  10   2   6        159.89        188.10        29.47 o                         
  11   2   6        262.76        241.91        31.81 o                         
 -11   3   6        375.76        362.12        36.63 o                         
 -10   3   6        228.27        227.57        27.95 o                         
  -9   3   6        145.20        175.82        31.80 o                         
  -8   3   6        336.58        307.71        51.96 o                         
  -7   3   6         60.05         45.67         9.63 o                         
  -6   3   6       3228.66       3035.08        72.70 o                         
  -5   3   6       5752.15       5430.06       153.21 o                         
  -4   3   6      10490.60      10969.57       303.39 o                         
  -3   3   6      11457.47      11890.51       225.81 o                         
  -2   3   6       1326.54       1304.22        33.95 o                         
  -1   3   6       1321.47       1395.30        30.15 o                         
   0   3   6       2096.49       2264.35        44.36 o                         
   1   3   6        226.59        243.22         7.51 o                         
   2   3   6       8056.72       8316.47       192.86 o                         
   3   3   6        746.01        836.91        21.03 o                         
   4   3   6        164.85        174.96        15.36 o                         
   5   3   6        345.62        374.89        16.87 o                         
   6   3   6        144.58        171.66        17.76 o                         
   7   3   6         41.69         42.22         9.43 o                         
   8   3   6        699.04        686.15        54.29 o                         
   9   3   6       1211.04       1179.75        80.65 o                         
  10   3   6        171.09        190.71        28.45 o                         
  11   3   6        242.85        275.58        34.43 o                         
 -11   4   6        100.91        128.93        31.80 o                         
 -10   4   6        587.05        684.48        44.81 o                         
  -9   4   6        308.81        315.33        30.15 o                         
  -8   4   6       1817.76       1695.56        65.56 o                         
  -7   4   6       1921.53       1933.89        53.65 o                         
  -6   4   6        146.11        167.79        14.37 o                         
  -5   4   6        352.53        385.43        24.68 o                         
  -4   4   6       5006.03       5242.55        97.26 o                         
  -3   4   6       1009.94       1089.52        25.90 o                         
  -2   4   6       3108.13       3089.48        50.96 o                         
  -1   4   6        720.41        738.60        20.01 o                         
   0   4   6       1969.12       1997.30        40.88 o                         
   1   4   6       2293.40       2269.99        44.74 o                         
   2   4   6         60.56         54.62         4.40 o                         
   3   4   6        509.35        566.94        15.89 o                         
   4   4   6       2726.77       2513.31        52.71 o                         
   5   4   6       3179.95       3063.32        64.19 o                         
   6   4   6        133.58        141.17        12.56 o                         
   7   4   6        526.15        525.25        29.49 o                         
   8   4   6        860.90        884.70        47.47 o                         
   9   4   6        309.02        260.17        31.30 o                         
  10   4   6        158.69        115.97        24.13 o                         
  11   4   6        173.77        133.93        26.85 o                         
 -11   5   6        297.63        278.28        32.85 o                         
 -10   5   6         43.30         51.96        18.64 o                         
  -9   5   6        826.83        753.87        48.08 o                         
  -8   5   6        472.73        478.65        46.53 o                         
  -7   5   6       1261.73       1352.43        93.24 o                         
  -6   5   6       1354.17       1359.07        61.70 o                         
  -5   5   6       1314.03       1352.65        97.58 o                         
  -4   5   6        875.36        967.83        52.28 o                         
  -3   5   6      14712.96      15322.73       302.95 o                         
  -2   5   6        250.31        245.45         9.77 o                         
  -1   5   6       5987.89       5868.50       107.10 o                         
   0   5   6       5026.47       5228.29       108.86 o                         
   1   5   6       3298.22       3324.48        68.24 o                         
   2   5   6       7440.17       7780.40       237.90 o                         
   3   5   6        129.21        120.42        10.30 o                         
   4   5   6       2071.00       1905.06        70.47 o                         
   5   5   6        182.48        181.26        12.87 o                         
   6   5   6        613.03        606.55        23.59 o                         
   7   5   6       1742.68       1685.17        45.11 o                         
   8   5   6       1377.24       1279.13        58.95 o                         
   9   5   6       1212.94       1244.84        60.95 o                         
  10   5   6        248.34        214.90        30.03 o                         
  11   5   6        145.20        182.73        30.90 o                         
 -11   6   6        366.55        364.73        48.86 o                         
 -10   6   6        137.99        170.32        26.25 o                         
  -9   6   6        247.53        257.43        63.59 o                         
  -8   6   6        928.08        920.14        47.01 o                         
  -7   6   6        940.93        934.82        34.18 o                         
  -6   6   6        768.40        700.01        57.88 o                         
  -5   6   6       1327.65       1351.46        82.37 o                         
  -4   6   6       1073.63       1096.52        43.21 o                         
  -3   6   6       1205.61       1252.37        32.96 o                         
  -2   6   6       1971.16       1929.03        43.54 o                         
  -1   6   6       1219.63       1320.68        29.07 o                         
   0   6   6       1830.84       2288.52        47.94 o                         
   1   6   6       2373.99       2223.84        47.19 o                         
   2   6   6        670.07        669.33        22.67 o                         
   3   6   6       7752.35       7542.62       183.79 o                         
   4   6   6       5294.02       5123.19       144.85 o                         
   5   6   6       1113.23       1008.02        38.65 o                         
   6   6   6       3509.38       3285.04        81.89 o                         
   7   6   6        190.06        158.56        23.11 o                         
   8   6   6        666.81        700.40        45.00 o                         
   9   6   6         30.77         46.72        18.07 o                         
  10   6   6        180.35        217.02        31.02 o                         
  11   6   6         69.86         75.55        24.66 o                         
 -11   7   6         80.80         91.02        24.05 o                         
 -10   7   6        277.42        261.21        57.39 o                         
  -9   7   6        232.71        170.94        25.76 o                         
  -8   7   6        575.97        504.67        38.92 o                         
  -7   7   6        716.42        716.46        39.09 o                         
  -6   7   6        978.51        940.17        32.85 o                         
  -5   7   6         33.17         23.87         9.73 o                         
  -4   7   6       1042.91       1045.33        33.15 o                         
  -3   7   6        437.56        426.48        16.83 o                         
  -2   7   6       3664.89       4142.55       103.08 o                         
  -1   7   6       7410.33       7440.79       161.82 o                         
   0   7   6       4733.56       5161.74       162.87 o                         
   1   7   6       9029.69       9014.53       158.05 o                         
   2   7   6       6499.09       6726.56       125.48 o                         
   3   7   6       1045.85       1037.30        23.54 o                         
   4   7   6         53.13         40.22         7.04 o                         
   5   7   6       1394.21       1352.17        36.00 o                         
   6   7   6        305.28        263.87        17.71 o                         
   7   7   6       1890.71       1762.51       127.96 o                         
   8   7   6        286.24        273.30        31.68 o                         
   9   7   6       1189.15       1247.26        82.21 o                         
  10   7   6         89.83         93.42        36.45 o                         
 -10   8   6        548.56        569.38        46.52 o                         
  -9   8   6        239.82        209.92        38.00 o                         
  -8   8   6        353.74        358.20        53.51 o                         
  -7   8   6        609.04        617.22        45.31 o                         
  -6   8   6       2709.94       2694.45        98.27 o                         
  -5   8   6       1805.66       1799.25       135.62 o                         
  -4   8   6        520.04        509.12        16.97 o                         
  -3   8   6        268.94        305.91        13.21 o                         
  -2   8   6       2929.38       2874.09        71.42 o                         
  -1   8   6       1833.70       1836.02        38.71 o                         
   0   8   6       3320.66       3530.02        67.41 o                         
   1   8   6         32.21         24.60         6.04 o                         
   2   8   6        918.35        923.97        25.96 o                         
   3   8   6        901.43        880.15        35.61 o                         
   4   8   6       3566.29       3378.24        80.17 o                         
   5   8   6       1668.59       1588.38        50.63 o                         
   6   8   6        883.62        882.09        38.28 o                         
   7   8   6         31.07         24.15        14.89 o                         
   8   8   6        116.52         99.69        35.67 o                         
   9   8   6         33.98         57.52        19.65 o                         
  10   8   6        402.15        517.07        48.57 o                         
 -10   9   6        344.64        373.95        38.83 o                         
  -9   9   6        787.61        743.47        82.21 o                         
  -8   9   6         38.72          4.48        14.53 o                         
  -7   9   6        766.56        710.12        41.50 o                         
  -6   9   6       1583.89       1642.73       115.12 o                         
  -5   9   6       2140.22       2167.08        75.61 o                         
  -4   9   6       4203.42       4278.83       140.37 o                         
  -3   9   6       2121.33       2114.70        62.73 o                         
  -2   9   6       3442.85       3389.47       122.68 o                         
  -1   9   6       2631.82       2532.79       112.61 o                         
   0   9   6        674.92        727.14        20.15 o                         
   1   9   6       3092.64       3024.94        54.68 o                         
   2   9   6       1139.08       1109.32        22.77 o                         
   3   9   6       1531.22       1557.74        30.86 o                         
   4   9   6        678.82        657.50        22.89 o                         
   5   9   6       1736.53       1721.44        44.09 o                         
   6   9   6       1167.99       1071.94        50.99 o                         
   7   9   6       1312.67       1337.33        64.37 o                         
   8   9   6         64.33         49.89        30.25 o                         
   9   9   6       1257.67       1174.56        62.60 o                         
  10   9   6        349.67        391.36        43.92 o                         
 -10  10   6        198.34        204.58        41.88 o                         
  -9  10   6        308.78        271.86        85.31 o                         
  -8  10   6       1607.18       1464.25        66.29 o                         
  -7  10   6         31.82         26.37        18.61 o                         
  -6  10   6       2623.68       2621.16       142.23 o                         
  -5  10   6       2760.00       2680.01        67.33 o                         
  -4  10   6        100.57        101.81        13.39 o                         
  -3  10   6        864.26        926.75        38.23 o                         
  -2  10   6         16.65         23.16         4.21 o                         
  -1  10   6       2330.40       2267.96        62.01 o                         
   0  10   6       1576.09       1548.82        30.01 o                         
   1  10   6        489.47        491.33        19.65 o                         
   2  10   6        164.51        182.14        11.08 o                         
   3  10   6        222.21        207.63        14.56 o                         
   4  10   6        951.33        966.65        29.75 o                         
   5  10   6        243.04        205.80        17.80 o                         
   6  10   6        859.00        776.93        43.06 o                         
   7  10   6        120.79        132.86        38.78 o                         
   8  10   6        111.69        115.09        23.79 o                         
   9  10   6         90.75         63.59        24.82 o                         
  -9  11   6        550.45        504.59        65.14 o                         
  -8  11   6        108.61         67.07        20.27 o                         
  -7  11   6        436.32        471.79        40.40 o                         
  -6  11   6        363.53        368.93        41.10 o                         
  -5  11   6       1011.00       1015.35        93.84 o                         
  -4  11   6        415.36        385.37        51.96 o                         
  -3  11   6        749.69        797.07        33.35 o                         
  -2  11   6       1201.12       1223.26        26.90 o                         
  -1  11   6       2484.31       2478.25        65.11 o                         
   0  11   6       1546.69       1563.69        41.23 o                         
   1  11   6        761.34        784.47        18.36 o                         
   2  11   6          9.55         11.14         4.92 o                         
   3  11   6        438.72        412.26        17.75 o                         
   4  11   6        262.43        277.01        19.75 o                         
   5  11   6        284.73        265.46        26.01 o                         
   6  11   6        914.86        835.61        45.71 o                         
   7  11   6        466.18        460.32        40.59 o                         
   8  11   6        110.05        114.15        25.34 o                         
   9  11   6        220.27        208.24        32.23 o                         
  -9  12   6          7.65         -3.01        17.45 o                         
  -8  12   6        152.62        138.58        26.72 o                         
  -7  12   6         91.08        113.23        22.95 o                         
  -6  12   6        181.79        182.64        25.76 o                         
  -5  12   6       1809.91       1554.91        71.35 o                         
  -4  12   6       1889.57       1805.26        98.49 o                         
  -3  12   6         56.62        100.12        15.87 o                         
  -2  12   6        416.10        432.62        24.90 o                         
  -1  12   6        666.28        647.82        46.31 o                         
   0  12   6        216.16        243.90        19.05 o                         
   1  12   6        604.32        555.33        38.40 o                         
   2  12   6        434.40        462.41        18.90 o                         
   3  12   6        190.62        185.25        14.81 o                         
   4  12   6       4227.05       4111.17       123.41 o                         
   5  12   6        443.45        387.28        39.55 o                         
   6  12   6        152.41        230.24        32.57 o                         
   7  12   6          4.78         12.02        31.02 o                         
   8  12   6        178.43        192.72        30.18 o                         
   9  12   6         25.39         29.47        23.27 o                         
  -8  13   6          7.65        -13.42        13.42 o                         
  -7  13   6         74.36        103.17        23.03 o                         
  -6  13   6        742.87        690.25        43.23 o                         
  -5  13   6        378.50        387.88        34.53 o                         
  -4  13   6       1003.81        992.93        82.21 o                         
  -3  13   6       1004.64        993.80        43.92 o                         
  -2  13   6         11.21         18.53        10.80 o                         
  -1  13   6       1126.75       1195.95        90.74 o                         
   0  13   6       1586.88       1617.11        70.57 o                         
   1  13   6       3577.25       3414.02       101.71 o                         
   2  13   6        704.50        705.23        35.33 o                         
   3  13   6        308.74        335.18        27.95 o                         
   4  13   6        952.97        945.28        45.76 o                         
   5  13   6         98.13        104.55        24.04 o                         
   6  13   6        218.18        200.20        28.26 o                         
   7  13   6        314.41        276.72        33.83 o                         
   8  13   6        121.94        104.82        25.24 o                         
  -8  14   6        298.53        260.78        67.47 o                         
  -7  14   6         59.51         55.27        20.75 o                         
  -6  14   6        249.26        262.13        31.24 o                         
  -5  14   6        396.66        381.78        35.10 o                         
  -4  14   6        384.51        392.59        77.55 o                         
  -3  14   6        293.11        263.17        25.62 o                         
  -2  14   6        578.64        478.72        31.68 o                         
  -1  14   6        297.06        282.59        25.34 o                         
   0  14   6       3029.45       2779.75        88.04 o                         
   1  14   6        298.01        318.64        27.52 o                         
   2  14   6        254.44        258.90        27.92 o                         
   3  14   6       2556.67       2511.80       160.53 o                         
   4  14   6       2080.06       2024.29        75.23 o                         
   5  14   6        309.48        299.51        52.74 o                         
   6  14   6       1053.28       1098.88        57.20 o                         
   7  14   6        109.19         86.36        24.04 o                         
   8  14   6         59.60         77.38        54.29 o                         
  -7  15   6          3.75          9.31        18.64 o                         
  -6  15   6         16.59         46.40        19.65 o                         
  -5  15   6         60.90         47.66        21.71 o                         
  -4  15   6        667.61        683.71        40.85 o                         
  -3  15   6       2117.15       2069.54        75.07 o                         
  -2  15   6        699.19        678.17        37.10 o                         
  -1  15   6        875.22        957.24        44.61 o                         
   0  15   6        887.13        919.49        43.50 o                         
   1  15   6         22.18         11.33        12.29 o                         
   2  15   6        183.94        195.98        27.14 o                         
   3  15   6        246.68        300.87        29.43 o                         
   4  15   6        128.80        191.63        25.71 o                         
   5  15   6        207.19        177.16        26.45 o                         
   6  15   6         34.54         21.13        17.14 o                         
   7  15   6        126.77        108.56        31.80 o                         
  -6  16   6        478.63        493.96        44.41 o                         
  -5  16   6        131.27        186.80        31.80 o                         
  -4  16   6         33.62         34.12        16.45 o                         
  -3  16   6        253.60        275.36        29.55 o                         
  -2  16   6        159.08        176.62        23.41 o                         
  -1  16   6         38.80         32.13        27.92 o                         
   0  16   6        598.18        580.63        37.55 o                         
   1  16   6       1661.64       1705.25        66.64 o                         
   2  16   6        792.11        795.08        43.22 o                         
   3  16   6       1197.99       1240.81        57.20 o                         
   4  16   6         20.50         25.22        16.35 o                         
   5  16   6        101.32         88.68        21.99 o                         
   6  16   6        446.74        453.90        42.85 o                         
  -5  17   6        236.10        283.21        39.55 o                         
  -4  17   6        172.14        229.32        29.61 o                         
  -3  17   6       2048.44       2055.63        79.37 o                         
  -2  17   6        317.91        327.22        49.63 o                         
  -1  17   6        113.48        157.82        24.82 o                         
   0  17   6        225.08        235.73        26.83 o                         
   1  17   6        200.67        229.01        43.43 o                         
   2  17   6        597.36        531.46        38.37 o                         
   3  17   6        244.87        274.27        30.56 o                         
   4  17   6        205.03        213.53        28.92 o                         
   5  17   6        148.61        137.85        31.80 o                         
  -4  18   6         34.41         -3.10        16.45 o                         
  -3  18   6        214.25        243.22        30.65 o                         
  -2  18   6        570.34        679.33        45.03 o                         
  -1  18   6         19.31         10.43        15.65 o                         
   0  18   6        309.97        374.83        35.33 o                         
   1  18   6        137.90        161.85        25.71 o                         
   2  18   6        876.48        811.11        46.95 o                         
   3  18   6         48.54         57.89        19.74 o                         
   4  18   6        356.78        402.85        39.87 o                         
  -2  19   6        297.28        285.34        37.22 o                         
  -1  19   6        301.30        293.39        33.95 o                         
   0  19   6        218.94        255.18        34.90 o                         
   1  19   6        299.92        324.42        34.22 o                         
   2  19   6        257.31        258.00        32.03 o                         
  -1 -18   7          6.13          7.24        16.02 o                         
   0 -18   7       1107.74       1105.14       117.88 o                         
   1 -18   7        139.05        141.15        25.76 o                         
   2 -18   7         56.79         50.26        20.27 o                         
   3 -18   7         47.11         44.20        19.74 o                         
  -3 -17   7        265.34        278.19        33.95 o                         
  -2 -17   7        139.36        108.04        22.95 o                         
  -1 -17   7        444.33        460.81        40.54 o                         
   0 -17   7        139.49        155.31        25.15 o                         
   1 -17   7        318.70        379.73        37.24 o                         
   2 -17   7        184.46        176.63        76.00 o                         
   3 -17   7        219.47        222.58        29.05 o                         
   4 -17   7        323.37        295.53        35.67 o                         
   5 -17   7        363.32        375.67        46.53 o                         
  -5 -16   7         64.14         88.41        35.67 o                         
  -4 -16   7         49.63         43.68        18.61 o                         
  -3 -16   7        119.72        116.90        41.10 o                         
  -2 -16   7        791.02        799.15        35.51 o                         
  -1 -16   7        773.49        843.49        75.37 o                         
   0 -16   7        195.60        199.71        31.72 o                         
   1 -16   7       1480.45       1515.72        50.99 o                         
   2 -16   7        189.67        200.87        26.85 o                         
   3 -16   7        220.40        229.63        28.45 o                         
   4 -16   7        105.39        105.41        37.22 o                         
   5 -16   7        718.29        707.58        42.73 o                         
   6 -16   7        224.90        257.43        31.24 o                         
  -7 -15   7         62.83         48.08        24.82 o                         
  -6 -15   7        447.28        532.01        48.08 o                         
  -5 -15   7        184.90        165.76        24.04 o                         
  -4 -15   7        359.21        357.94        32.68 o                         
  -3 -15   7        574.00        523.86        37.22 o                         
  -2 -15   7        127.35        121.27        19.74 o                         
  -1 -15   7        861.36        876.97        50.97 o                         
   0 -15   7       1071.94       1041.18        39.14 o                         
   1 -15   7        307.84        306.12        23.43 o                         
   2 -15   7        815.86        841.63        34.76 o                         
   3 -15   7        416.53        477.73        36.19 o                         
   4 -15   7        315.09        322.82        31.75 o                         
   5 -15   7         91.81        102.96        64.37 o                         
   6 -15   7        184.32        225.68        29.05 o                         
  -8 -14   7        178.66        207.84        38.78 o                         
  -7 -14   7       1064.58       1057.81        71.35 o                         
  -6 -14   7        288.86        290.04        38.78 o                         
  -5 -14   7        489.55        516.49        22.93 o                         
  -4 -14   7       1093.83       1109.24        39.85 o                         
  -3 -14   7        389.49        375.58        17.99 o                         
  -2 -14   7       1061.12        999.78        28.28 o                         
  -1 -14   7       1463.94       1465.26        32.88 o                         
   0 -14   7        558.14        556.69        19.53 o                         
   1 -14   7       1077.78       1065.18        33.46 o                         
   2 -14   7        588.66        645.15        22.84 o                         
   3 -14   7        509.31        548.09        28.31 o                         
   4 -14   7       1180.74       1286.85        44.47 o                         
   5 -14   7          1.95          2.79        10.12 o                         
   6 -14   7        265.88        295.51        30.15 o                         
  -8 -13   7        257.27        268.33        40.33 o                         
  -7 -13   7        281.75        317.96        43.43 o                         
  -6 -13   7        943.05        962.96        55.84 o                         
  -5 -13   7        350.96        369.07        22.16 o                         
  -4 -13   7        325.37        338.02        19.70 o                         
  -3 -13   7       3419.20       3341.83        70.53 o                         
  -2 -13   7       1359.71       1360.91        41.64 o                         
  -1 -13   7        806.14        831.43        32.91 o                         
   0 -13   7       1579.13       1552.83        52.90 o                         
   1 -13   7       1081.85       1132.48        45.16 o                         
   2 -13   7       1921.87       1947.06        45.23 o                         
   3 -13   7        310.80        332.84        17.24 o                         
   4 -13   7        211.16        231.58        14.78 o                         
   5 -13   7         38.27         76.24        13.89 o                         
   6 -13   7        164.13        180.11        19.01 o                         
   7 -13   7        496.38        631.27        54.29 o                         
  -9 -12   7         45.01         10.86        21.71 o                         
  -8 -12   7        156.16        167.51        34.12 o                         
  -7 -12   7        306.94        298.41        23.06 o                         
  -6 -12   7       1236.64       1285.86        43.66 o                         
  -5 -12   7        122.71        110.48        13.31 o                         
  -4 -12   7         82.05         85.28        14.33 o                         
  -3 -12   7       1760.29       1756.41        43.71 o                         
  -2 -12   7        474.62        436.17        20.44 o                         
  -1 -12   7        257.07        216.12        17.79 o                         
   0 -12   7        244.59        236.68        16.71 o                         
   1 -12   7       1224.38       1205.85        32.29 o                         
   2 -12   7       2987.98       3128.84        65.21 o                         
   3 -12   7        417.61        410.43        17.95 o                         
   4 -12   7         60.71         91.11        10.27 o                         
   5 -12   7        292.59        302.23        16.48 o                         
   6 -12   7        149.28        151.17        17.01 o                         
   7 -12   7        667.92        747.43        32.53 o                         
  -9 -11   7         46.66         34.12        23.27 o                         
  -8 -11   7         18.45          7.76        18.61 o                         
  -7 -11   7        435.10        407.11        37.22 o                         
  -6 -11   7        219.09        237.21        21.59 o                         
  -5 -11   7        670.23        660.69        28.90 o                         
  -4 -11   7       2627.73       2538.36        58.32 o                         
  -3 -11   7       1357.54       1342.98        48.58 o                         
  -2 -11   7        994.95        934.35        33.60 o                         
  -1 -11   7        146.49        132.89        14.14 o                         
   0 -11   7        797.29        796.74        52.39 o                         
   1 -11   7        402.94        378.50        24.85 o                         
   2 -11   7        427.29        400.35        17.10 o                         
   3 -11   7        907.33        941.67        27.27 o                         
   4 -11   7       1018.11       1052.11        29.35 o                         
   5 -11   7        159.77        160.49        13.44 o                         
   6 -11   7         10.99          4.60         7.37 o                         
   7 -11   7        126.08        160.48        17.50 o                         
   8 -11   7         93.90         76.00        29.47 o                         
 -10 -10   7        706.08        868.58        68.25 o                         
  -9 -10   7         11.79         -3.10        18.61 o                         
  -8 -10   7       2487.05       2553.01       124.08 o                         
  -7 -10   7        593.57        589.20        41.09 o                         
  -6 -10   7        115.48        115.73        24.35 o                         
  -5 -10   7         87.27         76.23        12.61 o                         
  -4 -10   7        115.32        120.51        12.18 o                         
  -3 -10   7        275.69        244.91        22.70 o                         
  -2 -10   7        675.38        645.24        26.30 o                         
  -1 -10   7        871.67        803.04        36.29 o                         
   0 -10   7       2065.81       2059.04        53.41 o                         
   1 -10   7       1310.18       1269.74        32.67 o                         
   2 -10   7        598.17        576.21        19.64 o                         
   3 -10   7        219.34        197.17        12.71 o                         
   4 -10   7       1947.17       1953.20        38.31 o                         
   5 -10   7        118.72        112.61         9.55 o                         
   6 -10   7        794.67        825.87        26.27 o                         
   7 -10   7       2417.24       2510.77       125.31 o                         
   8 -10   7       1161.68       1129.16        76.00 o                         
   9 -10   7        106.82        108.57        34.12 o                         
 -10  -9   7          9.52         26.37        23.27 o                         
  -9  -9   7         57.69         82.21        26.37 o                         
  -8  -9   7         13.36          9.31        17.06 o                         
  -7  -9   7        636.20        598.00        91.51 o                         
  -6  -9   7        999.51        975.68        37.14 o                         
  -5  -9   7       2222.56       2198.58        99.63 o                         
  -4  -9   7        862.13        806.60        27.05 o                         
  -3  -9   7        510.63        506.38        28.69 o                         
  -2  -9   7       2428.36       2269.51        61.50 o                         
  -1  -9   7        435.65        406.90        22.91 o                         
   0  -9   7       2272.74       2215.04        71.98 o                         
   1  -9   7        508.22        513.91        45.45 o                         
   2  -9   7       4342.43       4446.41        85.13 o                         
   3  -9   7       2842.34       2883.05        50.90 o                         
   4  -9   7       2152.81       2146.96        43.24 o                         
   5  -9   7        301.48        342.45        13.64 o                         
   6  -9   7        214.75        220.72        12.52 o                         
   7  -9   7       1436.80       1452.83        37.31 o                         
   8  -9   7        758.61        845.56        40.99 o                         
   9  -9   7         43.06         -6.20        21.71 o                         
  10  -9   7         84.80         49.63        31.02 o                         
 -10  -8   7        509.77        479.27        57.39 o                         
  -9  -8   7        540.51        690.21        58.94 o                         
  -8  -8   7       1571.90       1516.92        86.86 o                         
  -7  -8   7         80.74         72.74        19.12 o                         
  -6  -8   7        244.81        250.74        25.83 o                         
  -5  -8   7        181.61        165.62        18.93 o                         
  -4  -8   7       1270.92       1264.82        52.11 o                         
  -3  -8   7       4505.25       4368.88       101.70 o                         
  -2  -8   7        637.82        554.09        23.17 o                         
  -1  -8   7         47.66         53.93        11.05 o                         
   0  -8   7       1860.73       1864.69        48.57 o                         
   1  -8   7       3280.12       3202.45        73.39 o                         
   2  -8   7       7321.16       7110.72       128.12 o                         
   3  -8   7        107.06        101.18         5.70 o                         
   4  -8   7        178.66        179.43         9.79 o                         
   5  -8   7       2003.09       2017.64        39.40 o                         
   6  -8   7        789.65        830.99        22.12 o                         
   7  -8   7       1298.54       1297.08        34.13 o                         
   8  -8   7       2118.44       2151.19        77.53 o                         
   9  -8   7        176.96        155.10        37.22 o                         
  10  -8   7        266.24        341.23        52.74 o                         
 -10  -7   7        171.87        165.96        35.67 o                         
  -9  -7   7         32.74         29.47        20.16 o                         
  -8  -7   7        676.98        687.11        54.29 o                         
  -7  -7   7        700.59        645.37        30.50 o                         
  -6  -7   7        541.71        562.77        37.39 o                         
  -5  -7   7       2383.10       2320.94        56.42 o                         
  -4  -7   7        511.19        501.77        34.12 o                         
  -3  -7   7       1702.06       1620.20        47.04 o                         
  -2  -7   7       4831.03       4757.68       106.79 o                         
  -1  -7   7      10564.41      10502.32       214.71 o                         
   0  -7   7       9566.13       9451.42       192.92 o                         
   1  -7   7       2045.88       2160.07        52.77 o                         
   2  -7   7       3025.47       3060.45        60.44 o                         
   3  -7   7        354.87        356.50         9.96 o                         
   4  -7   7       2696.37       2652.10        47.46 o                         
   5  -7   7       1445.53       1441.43        38.26 o                         
   6  -7   7       1174.29       1185.74        33.11 o                         
   7  -7   7       1089.17       1180.65        26.89 o                         
   8  -7   7        240.24        232.63        19.43 o                         
   9  -7   7        124.82        135.08        16.46 o                         
  10  -7   7         57.63        131.84        37.22 o                         
 -11  -6   7         23.99         44.98        26.37 o                         
 -10  -6   7        170.95        209.39        38.78 o                         
  -9  -6   7        113.13         97.72        26.37 o                         
  -8  -6   7       1337.26       1302.87        76.00 o                         
  -7  -6   7        392.10        436.73        49.03 o                         
  -6  -6   7        366.39        358.83        22.99 o                         
  -5  -6   7        838.86        836.53        20.28 o                         
  -4  -6   7       5984.52       5888.44       256.70 o                         
  -3  -6   7       1976.39       1949.58        81.43 o                         
  -2  -6   7       2605.58       2731.06       109.75 o                         
  -1  -6   7       3244.92       3054.56       143.54 o                         
   0  -6   7       8765.38       8477.33       236.32 o                         
   1  -6   7       9804.54       9444.09       191.02 o                         
   2  -6   7       3901.83       3909.11       113.28 o                         
   3  -6   7       1172.53       1195.81        38.27 o                         
   4  -6   7       2558.29       2620.29        48.64 o                         
   5  -6   7       1243.23       1213.73        31.71 o                         
   6  -6   7        358.70        362.08        12.06 o                         
   7  -6   7       1587.00       1577.97        31.58 o                         
   8  -6   7         52.59         42.04         9.10 o                         
   9  -6   7         16.49         20.01        11.09 o                         
  10  -6   7         21.21         21.82        15.21 o                         
 -11  -5   7          3.49          1.55        18.61 o                         
 -10  -5   7       1085.73       1108.99        77.55 o                         
  -9  -5   7         24.00         27.92        18.61 o                         
  -8  -5   7       1606.30       1601.12        64.37 o                         
  -7  -5   7        123.92        115.43        12.21 o                         
  -6  -5   7        824.40        820.13        42.54 o                         
  -5  -5   7       2086.75       2034.86        39.88 o                         
  -4  -5   7       3149.65       3202.01        96.94 o                         
  -3  -5   7      10366.87       9981.87       384.66 o                         
  -2  -5   7       1807.44       1838.48        55.45 o                         
  -1  -5   7       1951.18       1902.24        48.15 o                         
   0  -5   7       3139.08       3254.64        73.29 o                         
   1  -5   7       1536.22       1533.11        64.91 o                         
   2  -5   7       3367.16       3240.17        91.20 o                         
   3  -5   7        874.53        857.03        16.73 o                         
   4  -5   7       1194.98       1247.55        27.25 o                         
   5  -5   7       3615.31       3499.03        50.21 o                         
   6  -5   7       1643.64       1604.45        35.95 o                         
   7  -5   7        791.98        824.06        20.91 o                         
   8  -5   7        247.66        224.29        15.11 o                         
   9  -5   7       2267.39       2407.70        87.53 o                         
  10  -5   7        692.78        784.13        75.23 o                         
  11  -5   7         83.25        109.80        22.95 o                         
 -11  -4   7        253.05        293.15        46.53 o                         
 -10  -4   7       1061.50       1116.75        77.55 o                         
  -9  -4   7        341.39        325.83        28.26 o                         
  -8  -4   7        146.16        135.25        17.45 o                         
  -7  -4   7       1123.35       1098.06        34.72 o                         
  -6  -4   7       2042.27       2040.93        72.08 o                         
  -5  -4   7       2331.27       2466.77        70.09 o                         
  -4  -4   7       1234.39       1379.49        31.29 o                         
  -3  -4   7       3261.10       3110.81        98.49 o                         
  -2  -4   7       4070.57       4344.07        95.43 o                         
  -1  -4   7       2146.33       2213.85        45.75 o                         
   0  -4   7       1847.65       1932.40        53.51 o                         
   1  -4   7       2374.51       2333.54        59.33 o                         
   2  -4   7       2883.91       2774.16        51.90 o                         
   3  -4   7        762.63        752.25        15.95 o                         
   4  -4   7       2179.83       2167.73        34.97 o                         
   5  -4   7       5751.26       5590.49        98.73 o                         
   6  -4   7       2319.52       2231.12        39.63 o                         
   7  -4   7        403.16        426.33        15.31 o                         
   8  -4   7        905.94        876.00        32.53 o                         
   9  -4   7        716.39        757.02        33.52 o                         
  10  -4   7        247.84        283.20        30.90 o                         
  11  -4   7        108.59        223.71        30.15 o                         
 -11  -3   7        124.97         94.61        31.02 o                         
 -10  -3   7        904.17        834.46        65.14 o                         
  -9  -3   7        507.93        503.88        33.52 o                         
  -8  -3   7        997.36        979.45        56.61 o                         
  -7  -3   7       2092.79       2064.43        91.51 o                         
  -6  -3   7        911.42        937.57        36.75 o                         
  -5  -3   7       1437.57       1466.49        46.82 o                         
  -4  -3   7        943.58        960.71        28.37 o                         
  -3  -3   7        903.04        854.32        21.44 o                         
  -2  -3   7       2156.49       2365.40        68.75 o                         
  -1  -3   7       5951.84       5711.94       118.92 o                         
   0  -3   7        766.67        759.32        27.79 o                         
   1  -3   7        387.50        380.11        22.16 o                         
   2  -3   7       1904.84       1784.01        28.88 o                         
   3  -3   7       1323.12       1452.97        25.32 o                         
   4  -3   7       1873.66       1925.56        31.44 o                         
   5  -3   7       1345.04       1342.12        34.42 o                         
   6  -3   7       1559.13       1448.42        52.09 o                         
   7  -3   7       1354.61       1432.99        37.70 o                         
   8  -3   7       1266.65       1241.10        41.11 o                         
   9  -3   7       1032.13       1038.38        40.49 o                         
  10  -3   7        754.98        785.61        79.88 o                         
  11  -3   7        293.68        357.04        36.63 o                         
 -11  -2   7        489.58        532.01        60.49 o                         
 -10  -2   7       1009.24       1164.87        53.61 o                         
  -9  -2   7        238.44        234.21        24.66 o                         
  -8  -2   7       1564.65       1373.43        58.16 o                         
  -7  -2   7       1855.01       1791.27        79.66 o                         
  -6  -2   7        104.54         90.13        13.12 o                         
  -5  -2   7       3509.68       3283.94       216.37 o                         
  -4  -2   7       1380.99       1379.83        35.40 o                         
  -3  -2   7       1801.96       1851.51        60.22 o                         
  -2  -2   7       4435.09       4534.71        91.92 o                         
  -1  -2   7       7069.57       7074.41       158.63 o                         
   0  -2   7        451.02        555.58        18.13 o                         
   1  -2   7       2491.58       2637.37        43.37 o                         
   2  -2   7        522.27        482.23        13.99 o                         
   3  -2   7        716.64        740.25        13.07 o                         
   4  -2   7      16604.29      16540.94       250.83 o                         
   5  -2   7       1080.81       1091.88        23.89 o
[truncated: 774,363 more chars]
