# Supplementary material for: Synthesis and characterization of enanti­opure planar–chiral phospho­rus-linked diferrocenes
Source: Acta Crystallogr C Struct Chem. 2021 Feb 25;77(Pt 3):152–60. doi: 10.1107/S2053229621001996 (PMC7941264; doi:10.1107/S2053229621001996)
Supplement: Supplementary file 3 [file c-77-00152-6sup8.mol]

symmetric1.mol
  ChemDraw07251916383D

 38 38  0  0  0  0  0  0  0  0999 V2000
   -3.8484   -0.5017   -0.0206 C   0  0  0  0  0  0  0  0  0  0  0  0
   -4.8932   -0.3667   -0.1010 C   0  0  0  0  0  0  0  0  0  0  0  0
   -5.0607   -1.3089    0.0457 C   0  0  0  0  0  0  0  0  0  0  0  0
   -3.5499   -1.1243    0.0990 C   0  0  0  0  0  0  0  0  0  0  0  0
   -2.4580   -0.0838   -0.0126 C   0  0  0  0  0  0  0  0  0  0  0  0
   -3.2801    0.3761   -0.1344 C   0  0  0  0  0  0  0  0  0  0  0  0
   -3.6947   -4.0282    0.5718 C   0  0  0  0  0  0  0  0  0  0  0  0
   -2.9316   -4.3868    0.6735 C   0  0  0  0  0  0  0  0  0  0  0  0
   -1.2690   -3.6191    0.6388 C   0  0  0  0  0  0  0  0  0  0  0  0
   -1.0072   -2.7902    0.5161 C   0  0  0  0  0  0  0  0  0  0  0  0
   -2.4976   -3.0426    0.4751 C   0  0  0  0  0  0  0  0  0  0  0  0
   -2.2798   -3.5736    0.5751 C   0  0  0  0  0  0  0  0  0  0  0  0
   -2.9624   -2.0734   -0.0126 Fe  0  0  0  0  0  0  0  0  0  0  0  0
   -1.0141    0.4005   -0.0126 P   0  0  0  0  0  0  0  0  0  0  0  0
   -0.2462    1.7743   -0.0126 C   0  0  0  0  0  0  0  0  0  0  0  0
    1.5246   -0.4746   -0.0126 C   0  0  0  0  0  0  0  0  0  0  0  0
    1.6746   -1.5204   -0.0126 C   0  0  0  0  0  0  0  0  0  0  0  0
    2.6372   -1.4168   -0.0126 C   0  0  0  0  0  0  0  0  0  0  0  0
    2.0504   -0.0114   -0.0126 C   0  0  0  0  0  0  0  0  0  0  0  0
    0.7431    0.7490   -0.0126 C   0  0  0  0  0  0  0  0  0  0  0  0
    0.5168   -0.1735   -0.0126 C   0  0  0  0  0  0  0  0  0  0  0  0
    4.9170    0.6663   -0.0126 C   0  0  0  0  0  0  0  0  0  0  0  0
    5.0607    1.5033   -0.0126 C   0  0  0  0  0  0  0  0  0  0  0  0
    3.8653    2.8911   -0.0126 C   0  0  0  0  0  0  0  0  0  0  0  0
    2.9876    2.9103   -0.0126 C   0  0  0  0  0  0  0  0  0  0  0  0
    3.6349    1.5436   -0.0126 C   0  0  0  0  0  0  0  0  0  0  0  0
    4.0933    1.9032   -0.0126 C   0  0  0  0  0  0  0  0  0  0  0  0
    2.8945    0.8171   -0.0126 Fe  0  0  0  0  0  0  0  0  0  0  0  0
    0.8641    2.0064   -1.0288 C   0  0  0  0  0  0  0  0  0  0  0  0
    1.6471    3.3126   -1.0162 C   0  0  0  0  0  0  0  0  0  0  0  0
    1.3198    4.3868    0.0126 C   0  0  0  0  0  0  0  0  0  0  0  0
    0.2094    4.1548    1.0288 C   0  0  0  0  0  0  0  0  0  0  0  0
   -0.5736    2.8485    1.0162 C   0  0  0  0  0  0  0  0  0  0  0  0
    1.3153   -2.6961   -0.0126 C   0  0  0  0  0  0  0  0  0  0  0  0
    2.0947   -3.7494    0.7636 C   0  0  0  0  0  0  0  0  0  0  0  0
   -3.2092    1.8776   -0.3791 C   0  0  0  0  0  0  0  0  0  0  0  0
   -4.2168    2.7114    0.4013 C   0  0  0  0  0  0  0  0  0  0  0  0
   -1.0408   -1.1223   -0.0126 S   0  0  0  0  0  0  0  0  0  0  0  0
  1 13  1  6      
  2  3  4  0      
  3  4  4  0      
  5  4  4  0      
  5  6  4  0      
  2  6  4  0      
  7  8  4  0      
  8  9  4  0      
 10  9  4  0      
 10 11  4  0      
  7 11  4  0      
 13 12  1  6      
  5 14  1  0      
 14 15  1  0      
 16 28  1  6      
 17 18  4  0      
 18 19  4  0      
 20 19  4  0      
 20 21  4  0      
 17 21  4  0      
 22 23  4  0      
 23 24  4  0      
 25 24  4  0      
 25 26  4  0      
 22 26  4  0      
 28 27  1  6      
 21 14  1  0      
 15 29  2  0      
 29 30  1  0      
 30 31  2  0      
 31 32  1  0      
 32 33  2  0      
 33 15  1  0      
 17 34  1  0      
 34 35  2  0      
  6 36  1  0      
 36 37  2  0      
 14 38  2  0      
M  END
