# Supplementary material for: Synthesis and characterization of enanti­opure planar–chiral phospho­rus-linked diferrocenes
Source: Acta Crystallogr C Struct Chem. 2021 Feb 25;77(Pt 3):152–60. doi: 10.1107/S2053229621001996 (PMC7941264; doi:10.1107/S2053229621001996)
Supplement: Supplementary file 4 [file c-77-00152-7sup3.hkl]

data_7                                                                          
_shelx_title ' miwi103F1_1618_P212121 in P212121 No19' 
_shelx_refln_list_code          4                                               
_shelx_F_calc_maximum      245.20                                               
_exptl_crystal_F_000      1352.00                                               
_reflns_d_resolution_high  0.8299                                               
                                                                                
loop_                                                                           
 _space_group_symop_operation_xyz                                               
 'x, y, z'                                                                      
 '-x+1/2, -y, z+1/2'                                                            
 'x+1/2, -y+1/2, -z'                                                            
 '-x, y+1/2, -z+1/2'                                                            
                                                                                
_cell_length_a     7.6311                                                       
_cell_length_b    10.8771                                                       
_cell_length_c    36.0250                                                       
_cell_angle_alpha  90.000                                                       
_cell_angle_beta   90.000                                                       
_cell_angle_gamma  90.000                                                       
                                                                                
_shelx_F_squared_multiplier     1.000                                           
                                                                                
loop_                                                                           
 _refln_index_h                                                                 
 _refln_index_k                                                                 
 _refln_index_l                                                                 
 _refln_F_squared_calc                                                          
 _refln_F_squared_meas                                                          
 _refln_F_squared_sigma                                                         
 _refln_observed_status                                                         
   2   0   0      30158.80      28301.47       529.42 o                         
   4   0   0       3394.88       3177.34       167.79 o                         
   6   0   0       4117.81       4651.64       322.63 o                         
   8   0   0        233.59         24.90       236.45 o                         
   1   1   0      26076.72      24985.78       398.65 o                         
   2   1   0         51.61         23.33        46.02 o                         
   3   1   0      17726.51      15945.49       250.39 o                         
   4   1   0        796.45        721.75        76.97 o                         
   5   1   0       6649.51       6447.81       177.68 o                         
   6   1   0          2.84        -29.97        84.52 o                         
   7   1   0         29.84         72.85       115.93 o                         
   8   1   0        659.07        588.79       177.40 o                         
   9   1   0         45.12       -222.31       222.31 o                         
   0   2   0      27027.29      27767.90       459.02 o                         
   1   2   0       5109.96       5402.99        98.41 o                         
   2   2   0         11.99         36.48        49.96 o                         
   3   2   0       4241.79       4131.59       125.52 o                         
   4   2   0        246.95        443.22        69.14 o                         
   5   2   0      16994.80      16778.00       315.77 o                         
   6   2   0       3055.96       3025.45       188.68 o                         
   7   2   0       2111.89       2382.35       214.54 o                         
   8   2   0        324.10        389.55       163.68 o                         
   9   2   0        311.82        322.59       387.57 o                         
   1   3   0        784.31        685.34        51.77 o                         
   2   3   0      11082.13      10576.88       181.60 o                         
   3   3   0       1826.25       2252.28        93.37 o                         
   4   3   0       4919.91       4588.01       147.13 o                         
   5   3   0         81.43         43.42        66.01 o                         
   6   3   0         38.75        105.49        80.68 o                         
   7   3   0         95.69        156.18       133.34 o                         
   8   3   0        528.60        753.18       172.34 o                         
   0   4   0       5662.65       5355.65       184.03 o                         
   1   4   0        362.62        301.23        55.26 o                         
   2   4   0       7468.80       7409.38       165.82 o                         
   3   4   0          4.40         13.14        47.53 o                         
   4   4   0       7940.82       7317.70       165.72 o                         
   5   4   0       4613.75       4485.83       170.08 o                         
   6   4   0         96.47         60.84        75.83 o                         
   7   4   0        166.07        271.13       128.32 o                         
   8   4   0        411.14        320.12       135.62 o                         
   1   5   0      10363.80       9797.23       176.38 o                         
   2   5   0       5769.31       5690.57       129.34 o                         
   3   5   0      11343.70      10916.05       196.12 o                         
   4   5   0         75.28        147.91        53.08 o                         
   5   5   0       2600.16       2554.62       119.27 o                         
   6   5   0        159.42        134.32        81.05 o                         
   7   5   0          1.19        -91.83        91.83 o                         
   8   5   0          5.70        194.74       161.73 o                         
   0   6   0      17386.68      18126.54       383.09 o                         
   1   6   0        437.31        441.92        62.51 o                         
   2   6   0      12571.36      12615.75       227.06 o                         
   3   6   0        145.79        208.04        68.64 o                         
   4   6   0        395.76        384.21        62.74 o                         
   5   6   0         70.31         73.90        62.44 o                         
   6   6   0        597.33        523.15       111.97 o                         
   7   6   0        163.01        199.30       105.92 o                         
   8   6   0       1731.03       1412.58       272.66 o                         
   1   7   0        348.56        370.02        64.23 o                         
   2   7   0       2780.50       3164.71       124.28 o                         
   3   7   0        307.52        237.48        65.31 o                         
   4   7   0        121.04        131.85        72.48 o                         
   5   7   0        656.62        630.30        85.13 o                         
   6   7   0       1148.79       1158.65       169.18 o                         
   7   7   0         66.24         48.42       127.41 o                         
   0   8   0          1.11        -67.18        75.12 o                         
   1   8   0         33.05         -8.12        57.34 o                         
   2   8   0         26.42         24.38        58.15 o                         
   3   8   0        760.09        693.62        88.28 o                         
   4   8   0         79.41         56.39        64.37 o                         
   5   8   0       2859.09       2966.90       233.88 o                         
   6   8   0         22.80        150.67       125.20 o                         
   7   8   0        829.92        666.53       319.74 o                         
   1   9   0       1222.72       1385.72       108.19 o                         
   2   9   0       2433.23       2630.65       134.58 o                         
   3   9   0       1793.55       1899.86       126.41 o                         
   4   9   0         93.04        111.47       105.17 o                         
   5   9   0       1317.60       1634.84       194.05 o                         
   6   9   0         19.04        166.51       142.35 o                         
   0  10   0       3954.68       3958.36       274.65 o                         
   1  10   0        123.84        250.73        86.93 o                         
   2  10   0       5164.99       5072.54       219.88 o                         
   3  10   0        533.94        457.64       114.58 o                         
   4  10   0       1145.00       1273.53       156.11 o                         
   5  10   0          0.72        395.01       117.60 o                         
   1  11   0       1519.18       1810.44       173.12 o                         
   2  11   0          2.41        -28.17       104.41 o                         
   3  11   0       2493.30       2386.81       218.94 o                         
   4  11   0       1376.14       1328.46       334.35 o                         
   0  12   0       2643.81       3122.93       357.34 o                         
   1  12   0         92.96        -83.06       162.43 o                         
   2  12   0        338.95        803.08       240.47 o                         
   3  12   0        467.49       -122.09       411.36 o                         
   1  13   0        511.67       -264.22       350.63 o                         
   1   0   1       6972.51       7158.03       104.35 o                         
   2   0   1       4229.89       4540.11       117.44 o                         
   3   0   1       3419.64       3357.49       103.27 o                         
   4   0   1       1176.89       1075.50        84.33 o                         
   5   0   1         70.78         55.38        66.45 o                         
   6   0   1          1.46        208.24        93.00 o                         
   7   0   1       1483.21       1435.65       168.85 o                         
   8   0   1         56.10         -8.46       121.57 o                         
   9   0   1        105.48        573.19       282.82 o                         
  -9   1   1         22.97        154.24       245.96 o                         
  -8   1   1        193.52        418.85       149.65 o                         
  -7   1   1        446.36        273.07       112.18 o                         
  -6   1   1        804.00        805.13       116.15 o                         
  -5   1   1       4708.67       4985.86       178.48 o                         
  -4   1   1       1714.13       1849.71        96.92 o                         
  -3   1   1       3702.81       3639.88       107.79 o                         
  -2   1   1        164.31        171.16        45.96 o                         
  -1   1   1      39623.15      38891.01       483.81 o                         
   1   1   1      40545.74      39910.59       560.93 o                         
   2   1   1        126.33         82.17        46.71 o                         
   3   1   1       3457.79       3527.86       108.95 o                         
   4   1   1       1672.60       1689.36        98.61 o                         
   5   1   1       4386.32       4803.90       166.33 o                         
   6   1   1        648.19        631.52       105.03 o                         
   7   1   1        524.43        420.44       117.77 o                         
   8   1   1        156.11        237.37       150.71 o                         
   9   1   1         22.69        117.03       177.16 o                         
  -9   2   1        904.90       1119.32       333.25 o                         
  -8   2   1        379.96        416.85       184.16 o                         
  -7   2   1       2081.41       2110.22       205.67 o                         
  -6   2   1         18.72         21.41        93.11 o                         
  -5   2   1        473.76        657.74        80.22 o                         
  -4   2   1       7543.60       7028.51       161.98 o                         
  -3   2   1       1006.28       1153.03        79.01 o                         
  -2   2   1       4766.18       4407.06       113.47 o                         
  -1   2   1       6901.03       6949.61       127.20 o                         
   0   2   1      20649.59      20654.93       243.55 o                         
   1   2   1       6788.00       7037.68       111.26 o                         
   2   2   1       4588.93       4596.93       107.21 o                         
   3   2   1        930.47        915.36        75.17 o                         
   4   2   1       7322.83       6894.33       173.71 o                         
   5   2   1        567.94        846.47        91.89 o                         
   6   2   1          5.91         54.53        78.40 o                         
   7   2   1       2069.29       2056.38       206.83 o                         
   8   2   1        372.65        193.76       152.47 o                         
   9   2   1        929.52        787.10       249.88 o                         
  -8   3   1        445.38        512.22       170.30 o                         
  -7   3   1       1558.75       1614.82       194.23 o                         
  -6   3   1        683.96        578.25       116.88 o                         
  -5   3   1        311.89        231.25        72.86 o                         
  -4   3   1       5222.04       5409.40       157.44 o                         
  -3   3   1       2056.61       2130.24        97.94 o                         
  -2   3   1        323.15        377.60        57.62 o                         
  -1   3   1       2287.38       2469.10        75.40 o                         
   0   3   1      15269.61      16017.14       217.22 o                         
   1   3   1       2573.94       2641.54        69.52 o                         
   2   3   1        279.48        209.11        47.76 o                         
   3   3   1       1992.89       1941.12        89.66 o                         
   4   3   1       5227.14       5058.96       152.78 o                         
   5   3   1        255.90        224.08        77.34 o                         
   6   3   1        670.72        722.64       105.00 o                         
   7   3   1       1609.89       1713.18       196.49 o                         
   8   3   1        564.83        537.72       144.48 o                         
  -8   4   1         62.28        223.96       122.76 o                         
  -7   4   1       1873.48       1597.45       199.37 o                         
  -6   4   1        102.33         80.15        83.89 o                         
  -5   4   1       1546.00       1601.83       106.23 o                         
  -4   4   1       1734.50       1714.80       125.17 o                         
  -3   4   1       3320.88       3765.68       117.22 o                         
  -2   4   1       8659.17       8123.76       161.40 o                         
  -1   4   1        272.75        326.71        54.88 o                         
   0   4   1       1517.24       1728.07        80.16 o                         
   1   4   1        201.96        235.94        52.73 o                         
   2   4   1       8825.32       8403.59       154.43 o                         
   3   4   1       3302.09       3625.91       107.69 o                         
   4   4   1       1767.83       1801.77        92.68 o                         
   5   4   1       1668.64       1773.32       108.96 o                         
   6   4   1         63.51        198.38        73.58 o                         
   7   4   1       1724.51       1766.25       178.04 o                         
   8   4   1         77.53        113.49       122.10 o                         
  -8   5   1        177.28        372.05       151.54 o                         
  -7   5   1        367.01        337.38       112.77 o                         
  -6   5   1        563.89        658.68       113.22 o                         
  -5   5   1        803.80        777.22        82.28 o                         
  -4   5   1       1830.41       1855.74        90.94 o                         
  -3   5   1        344.42        412.80        66.49 o                         
  -2   5   1       1642.78       1477.08        73.77 o                         
  -1   5   1       1389.30       1607.88        80.20 o                         
   0   5   1        159.35        236.01        58.77 o                         
   1   5   1       1329.98       1550.99        86.48 o                         
   2   5   1       1543.21       1435.29        73.39 o                         
   3   5   1        426.42        668.58        65.63 o                         
   4   5   1       1695.76       1779.11        97.85 o                         
   5   5   1        855.89        750.94        83.39 o                         
   6   5   1        629.16        653.87        93.59 o                         
   7   5   1        407.69        397.86       130.13 o                         
   8   5   1        240.77        534.76       160.45 o                         
  -8   6   1        214.79        259.33       245.31 o                         
  -7   6   1        156.04        315.28       107.51 o                         
  -6   6   1        125.98         73.22        82.53 o                         
  -5   6   1         32.06        124.35        63.86 o                         
  -4   6   1        562.86        635.45        73.15 o                         
  -3   6   1       2299.45       2590.41       103.41 o                         
  -2   6   1       6185.15       6156.48       156.40 o                         
  -1   6   1        405.08        416.57        61.94 o                         
   0   6   1       1118.73       1192.36        79.50 o                         
   1   6   1        416.28        434.27        66.81 o                         
   2   6   1       5822.44       5969.62       155.53 o                         
   3   6   1       2238.88       2410.37       101.74 o                         
   4   6   1        621.75        694.54        71.72 o                         
   5   6   1         12.56        -55.37        55.37 o                         
   6   6   1        151.01         95.34        81.80 o                         
   7   6   1        173.05        162.38       102.18 o                         
   8   6   1        217.46        377.99       190.06 o                         
  -7   7   1        244.12        146.51       140.17 o                         
  -6   7   1        685.36        637.31       130.42 o                         
  -5   7   1        541.50        636.89        85.48 o                         
  -4   7   1        878.02        826.63        77.11 o                         
  -3   7   1        511.46        432.24        74.41 o                         
  -2   7   1         47.04         -1.60        54.80 o                         
  -1   7   1       6044.09       5958.25       149.19 o                         
   0   7   1          1.62          5.40        52.87 o                         
   1   7   1       5920.95       5712.09       148.20 o                         
   2   7   1         46.28         55.02        52.64 o                         
   3   7   1        685.22        712.98        77.58 o                         
   4   7   1        872.79        845.58        88.21 o                         
   5   7   1        452.95        399.78        77.14 o                         
   6   7   1        570.94        501.73        95.33 o                         
   7   7   1        223.09        277.90       141.42 o                         
  -7   8   1       1209.32        855.63       212.82 o                         
  -6   8   1        811.48        693.56       158.97 o                         
  -5   8   1        792.76        779.42       111.71 o                         
  -4   8   1       1161.62       1218.65       103.89 o                         
  -3   8   1        344.32        308.11        81.64 o                         
  -2   8   1       3161.49       3183.56       134.83 o                         
  -1   8   1       1117.35       1204.65        88.62 o                         
   0   8   1         21.26          7.69        60.43 o                         
   1   8   1       1085.72       1072.06        92.27 o                         
   2   8   1       2888.51       3121.50       161.91 o                         
   3   8   1        356.23        308.49        76.04 o                         
   4   8   1       1185.47       1239.54       107.89 o                         
   5   8   1        794.10        675.87       129.06 o                         
   6   8   1        860.26        660.76       162.04 o                         
   7   8   1       1200.81        542.49       344.33 o                         
  -6   9   1        805.42        859.18       178.02 o                         
  -5   9   1        369.61        404.75       118.18 o                         
  -4   9   1       2504.72       2648.65       189.26 o                         
  -3   9   1        809.28        771.62       130.88 o                         
  -2   9   1        444.93        477.17        80.10 o                         
  -1   9   1       1396.14       1364.49        95.13 o                         
   0   9   1        135.66        122.35        81.13 o                         
   1   9   1       1320.69       1378.68       106.77 o                         
   2   9   1        505.02        398.59        77.12 o                         
   3   9   1        815.40        748.68       100.64 o                         
   4   9   1       2607.68       2489.62       201.55 o                         
   5   9   1        369.88        291.09       167.02 o                         
   6   9   1        821.40       1001.44       187.20 o                         
  -5  10   1        304.77        364.08       124.49 o                         
  -4  10   1        308.85        422.34       122.83 o                         
  -3  10   1        826.90       1002.21       143.58 o                         
  -2  10   1        421.73        375.02        89.66 o                         
  -1  10   1       1860.61       1745.30       144.31 o                         
   0  10   1        171.90        193.09        86.96 o                         
   1  10   1       1784.54       2026.96       128.85 o                         
   2  10   1        384.86        390.85        93.16 o                         
   3  10   1        970.24        946.73       139.69 o                         
   4  10   1        299.21        338.11       167.10 o                         
   5  10   1        260.61         82.54       132.65 o                         
  -4  11   1        386.60        205.99       277.89 o                         
  -3  11   1        360.42        533.53       142.12 o                         
  -2  11   1        662.91        542.68       135.04 o                         
  -1  11   1        428.54        415.64       120.93 o                         
   0  11   1         90.50         19.68        96.94 o                         
   1  11   1        434.49        566.32       124.05 o                         
   2  11   1        568.72        445.94       119.36 o                         
   3  11   1        380.76        589.79       136.04 o                         
   4  11   1        364.00        376.79       481.18 o                         
  -3  12   1        179.08       -236.67       415.75 o                         
  -2  12   1        760.84        984.48       210.86 o                         
  -1  12   1        124.42        213.94       161.76 o                         
   0  12   1        558.20        840.06       189.54 o                         
   1  12   1        138.05        271.44       162.77 o                         
   2  12   1        694.73        860.06       203.15 o                         
   3  12   1        179.71        -83.27       400.72 o                         
  -1  13   1        611.06         47.59       403.22 o                         
   0  13   1         43.67        218.07       400.41 o                         
   1  13   1        684.10        621.11       423.26 o                         
   1   0   2        991.30       1200.51        44.38 o                         
   2   0   2       6705.53       6611.26       123.55 o                         
   3   0   2        575.97        681.73        64.36 o                         
   4   0   2          1.52        -16.07        59.72 o                         
   5   0   2       2609.28       2574.43       124.38 o                         
   6   0   2       1229.69       1617.44       164.97 o                         
   7   0   2        296.86        199.89       109.79 o                         
   8   0   2        285.57        328.33       143.32 o                         
   9   0   2       1906.86       1636.89       389.27 o                         
  -9   1   2         90.95        228.40       266.93 o                         
  -8   1   2       2078.22       1964.60       214.74 o                         
  -7   1   2        273.96        327.15       114.98 o                         
  -6   1   2       4121.32       4583.07       213.97 o                         
  -5   1   2        451.72        398.36        80.22 o                         
  -4   1   2       1316.14       1416.43        88.47 o                         
  -3   1   2       5149.21       4808.00       126.16 o                         
  -2   1   2       1163.00       1281.79        64.03 o                         
  -1   1   2       6343.77       6176.99       167.14 o                         
   0   1   2       7530.61       6182.59       615.67 o                         
   1   1   2       6297.77       6326.53        98.17 o                         
   2   1   2       1114.21       1229.03        66.91 o                         
   3   1   2       5350.09       5011.32       122.05 o                         
   4   1   2       1191.50       1200.07        87.39 o                         
   5   1   2        551.59        486.74        77.78 o                         
   6   1   2       4232.22       4483.51       193.57 o                         
   7   1   2        263.65        128.06       111.71 o                         
   8   1   2       2087.62       1905.01       232.25 o                         
   9   1   2         76.24         -1.38       192.71 o                         
  -9   2   2         72.12         31.33       371.29 o                         
  -8   2   2        178.01        344.79       150.83 o                         
  -7   2   2       1115.07       1080.33       211.73 o                         
  -6   2   2       2914.93       2718.55       168.57 o                         
  -5   2   2       1367.52       1433.91       105.97 o                         
  -4   2   2       4229.10       4227.28       134.05 o                         
  -3   2   2       1744.14       2002.16        91.03 o                         
  -2   2   2       3503.74       3393.74       105.34 o                         
  -1   2   2       4370.81       4315.46        88.29 o                         
   0   2   2      10784.96      10447.46       131.43 o                         
   1   2   2       4445.37       4411.17        88.26 o                         
   2   2   2       3720.96       3761.84        94.82 o                         
   3   2   2       1854.73       1853.73        92.21 o                         
   4   2   2       4037.49       3966.20       144.08 o                         
   5   2   2       1376.26       1394.24       103.81 o                         
   6   2   2       2960.20       2790.82       168.57 o                         
   7   2   2       1153.99        985.47       165.84 o                         
   8   2   2        210.11         -1.97       120.06 o                         
   9   2   2         75.22        135.88       211.81 o                         
  -8   3   2        203.17        327.09       153.48 o                         
  -7   3   2         23.41         41.16       126.06 o                         
  -6   3   2        140.20         54.40       102.77 o                         
  -5   3   2        404.43        457.48        82.29 o                         
  -4   3   2        398.83        480.04        69.96 o                         
  -3   3   2       6508.04       6303.86       157.86 o                         
  -2   3   2        837.33        922.67        65.90 o                         
  -1   3   2       4159.16       4300.32        94.64 o                         
   0   3   2       4461.40       4723.11        93.90 o                         
   1   3   2       4077.19       4078.88        83.97 o                         
   2   3   2        763.12        761.24        56.39 o                         
   3   3   2       6789.40       6638.38       188.32 o                         
   4   3   2        397.69        363.90        57.14 o                         
   5   3   2        390.34        326.48        78.46 o                         
   6   3   2        155.00        165.91        74.27 o                         
   7   3   2         47.36        235.24       119.96 o                         
   8   3   2        214.30        134.38       165.89 o                         
  -8   4   2         16.50        162.83       147.53 o                         
  -7   4   2        901.30        873.41       162.10 o                         
  -6   4   2       1509.19       1559.35       148.76 o                         
  -5   4   2       1563.07       1436.53       108.68 o                         
  -4   4   2       1082.61        972.69        78.91 o                         
  -3   4   2        561.23        523.39        67.16 o                         
  -2   4   2        343.85        426.01        58.38 o                         
  -1   4   2       2313.14       2380.59        78.66 o                         
   0   4   2       1081.79       1092.89        59.03 o                         
   1   4   2       2409.75       2563.82        94.22 o                         
   2   4   2        283.68        240.26        50.54 o                         
   3   4   2        574.73        733.07        63.87 o                         
   4   4   2       1052.42        952.53        74.95 o                         
   5   4   2       1602.79       1817.15       111.99 o                         
   6   4   2       1515.40       1519.51       123.04 o                         
   7   4   2        994.04        808.87       142.82 o                         
   8   4   2         18.75         71.97       114.17 o                         
  -8   5   2       2317.39       2003.04       270.41 o                         
  -7   5   2         14.19         26.96        97.63 o                         
  -6   5   2       1327.86       1257.72       145.00 o                         
  -5   5   2        288.00        374.10        73.68 o                         
  -4   5   2        538.60        540.46        70.33 o                         
  -3   5   2        520.33        552.15        64.60 o                         
  -2   5   2        394.39        541.12        63.49 o                         
  -1   5   2       1953.95       2351.06        91.10 o                         
   0   5   2       1018.00       1370.78        69.09 o                         
   1   5   2       2111.04       2362.18        99.58 o                         
   2   5   2        393.50        502.71        57.73 o                         
   3   5   2        503.19        641.86        61.59 o                         
   4   5   2        616.72        716.07        69.64 o                         
   5   5   2        242.84        294.82        69.36 o                         
   6   5   2       1343.67       1359.47       172.71 o                         
   7   5   2         23.49        216.05       125.33 o                         
   8   5   2       2332.51       2022.22       235.37 o                         
  -8   6   2         19.00         52.59       161.79 o                         
  -7   6   2        427.14        363.30       115.26 o                         
  -6   6   2        218.87        297.04       114.58 o                         
  -5   6   2       1874.94       1673.26       128.73 o                         
  -4   6   2        709.56        876.67        77.59 o                         
  -3   6   2       2807.13       2655.14       107.14 o                         
  -2   6   2        360.19        431.29        61.57 o                         
  -1   6   2         15.77        -43.95        48.72 o                         
   0   6   2         12.52        -29.71        51.87 o                         
   1   6   2         19.66         87.32        57.48 o                         
   2   6   2        454.65        475.65        66.98 o                         
   3   6   2       2862.89       3159.13       111.16 o                         
   4   6   2        679.87        647.14        71.50 o                         
   5   6   2       1892.67       1998.92       118.82 o                         
   6   6   2        291.86        295.11        83.95 o                         
   7   6   2        482.26        546.05       119.38 o                         
   8   6   2         28.15        -81.44       164.30 o                         
  -7   7   2        105.01        -93.91       159.65 o                         
  -6   7   2       1206.08       1107.27       201.74 o                         
  -5   7   2          6.13         80.48        65.29 o                         
  -4   7   2         29.53        112.29        53.88 o                         
  -3   7   2       1245.83       1309.14       126.10 o                         
  -2   7   2        716.42        671.93        71.13 o                         
  -1   7   2        258.48        319.61        58.95 o                         
   0   7   2       5211.06       5066.93       140.49 o                         
   1   7   2        199.52        228.17        62.53 o                         
   2   7   2        626.70        785.96        72.84 o                         
   3   7   2       1329.53       1323.10        93.19 o                         
   4   7   2         33.74        100.50        60.57 o                         
   5   7   2          1.19         30.04        89.58 o                         
   6   7   2       1193.94       1270.10       149.75 o                         
   7   7   2         98.24        268.25       137.43 o                         
  -7   8   2          8.54        185.51       220.38 o                         
  -6   8   2       1112.41        771.27       222.95 o                         
  -5   8   2        534.69        653.51       138.54 o                         
  -4   8   2        586.18        448.75        80.03 o                         
  -3   8   2        122.40        152.81        72.47 o                         
  -2   8   2        105.75         73.51        58.86 o                         
  -1   8   2        648.49        591.02        78.06 o                         
   0   8   2          0.76        -45.15        59.59 o                         
   1   8   2        739.97        699.35        88.30 o                         
   2   8   2        128.50        161.63        63.87 o                         
   3   8   2         80.08         68.33        67.10 o                         
   4   8   2        523.41        471.27        79.39 o                         
   5   8   2        583.24        522.86       144.43 o                         
   6   8   2       1149.57        894.77       270.72 o                         
   7   8   2         10.28        -94.07       140.80 o                         
  -6   9   2        187.60        258.23       158.82 o                         
  -5   9   2        229.51        243.75       113.46 o                         
  -4   9   2        322.46        234.75        99.29 o                         
  -3   9   2        483.83        537.28        83.03 o                         
  -2   9   2        305.21        335.24        94.46 o                         
  -1   9   2       1203.03       1303.29       104.50 o                         
   0   9   2          3.21         81.00        67.51 o                         
   1   9   2       1233.30       1326.28        93.06 o                         
   2   9   2        312.70        426.94        86.05 o                         
   3   9   2        509.66        376.45        83.26 o                         
   4   9   2        316.46        265.70       114.71 o                         
   5   9   2        208.94        288.51       112.93 o                         
   6   9   2        176.59        360.08       136.83 o                         
  -5  10   2        681.50        481.35       123.87 o                         
  -4  10   2          1.18        -33.43       100.47 o                         
  -3  10   2        567.55        648.09       112.90 o                         
  -2  10   2        245.17        214.92        95.42 o                         
  -1  10   2         36.30        -11.64        83.75 o                         
   0  10   2         94.38        106.43        82.87 o                         
   1  10   2         43.03         63.88        64.70 o                         
   2  10   2        203.14        225.34        81.81 o                         
   3  10   2        591.15        583.86       167.19 o                         
   4  10   2          0.55         90.18       105.87 o                         
   5  10   2        678.81        564.69       163.73 o                         
  -4  11   2        306.17        498.24       158.91 o                         
  -3  11   2        241.99        225.73       119.32 o                         
  -2  11   2        474.00         93.28       132.96 o                         
  -1  11   2         29.95         78.41       114.79 o                         
   0  11   2       1870.52       1532.06       144.64 o                         
   1  11   2         49.51        189.53        94.56 o                         
   2  11   2        480.13        475.12       123.07 o                         
   3  11   2        228.95        169.85       154.32 o                         
   4  11   2        264.09        445.04       364.40 o                         
  -3  12   2       1862.61       2582.83       656.49 o                         
  -2  12   2        386.17        506.79       206.52 o                         
  -1  12   2        300.12        332.93       138.79 o                         
   0  12   2        113.57        102.59       120.91 o                         
   1  12   2        244.13        509.56       185.80 o                         
   2  12   2        406.08        438.75       185.86 o                         
   3  12   2       1882.90       2048.05       403.08 o                         
  -1  13   2        170.38        338.11       344.99 o                         
   0  13   2       1628.24       1200.99       380.06 o                         
   1  13   2        171.60        197.85       412.61 o                         
   1   0   3       5338.40       6013.16        95.97 o                         
   2   0   3       6733.43       6373.87       121.87 o                         
   3   0   3       3946.28       3900.30       115.02 o                         
   4   0   3       4016.76       3959.86       129.29 o                         
   5   0   3       1211.44       1070.17        90.75 o                         
   6   0   3        177.56        244.08        79.60 o                         
   7   0   3        184.53        234.41       111.90 o                         
   8   0   3        410.42        545.54       173.61 o                         
   9   0   3        981.48       1094.28       267.99 o                         
  -9   1   3         15.01         94.00       247.90 o                         
  -8   1   3         67.60        307.59       145.59 o                         
  -7   1   3          0.80        -74.88       100.96 o                         
  -6   1   3       1342.39       1337.31       132.38 o                         
  -5   1   3       2026.43       2025.04       114.39 o                         
  -4   1   3       2196.81       2134.26       101.73 o                         
  -3   1   3        915.36       1077.64        73.55 o                         
  -2   1   3       8009.28       7531.60       141.56 o                         
  -1   1   3      15854.22      16375.60       324.50 o                         
   0   1   3       4225.93       4651.26        69.36 o                         
   1   1   3      15606.11      16113.65       215.06 o                         
   2   1   3       7850.36       7286.84       132.28 o                         
   3   1   3        667.86        675.27        67.91 o                         
   4   1   3       2212.22       2190.24       107.54 o                         
   5   1   3       2149.50       2397.45       121.68 o                         
   6   1   3       1376.11       1283.26       126.59 o                         
   7   1   3          2.79         27.40       106.02 o                         
   8   1   3        106.14        257.03       134.39 o                         
   9   1   3         11.17        -65.06       188.23 o                         
  -9   2   3        476.02        192.34       269.94 o                         
  -8   2   3         47.11         79.02       134.66 o                         
  -7   2   3        282.91        168.11       131.22 o                         
  -6   2   3        884.21        831.18       117.73 o                         
  -5   2   3         12.07         95.18        64.62 o                         
  -4   2   3      11976.69      10503.51       212.89 o                         
  -3   2   3       4066.21       4169.69       120.88 o                         
  -2   2   3      13172.12      11534.66       332.03 o                         
  -1   2   3       5553.91       5210.68        98.94 o                         
   0   2   3      27996.41      28124.10       305.76 o                         
   1   2   3       5590.23       5241.54        95.78 o                         
   2   2   3      13494.67      12425.79       190.63 o                         
   3   2   3       4246.98       4239.14       135.20 o                         
   4   2   3      12305.82      10616.62       233.91 o                         
   5   2   3         11.65        -43.20        64.11 o                         
   6   2   3        730.47        745.99       109.15 o                         
   7   2   3        241.46        309.39       121.35 o                         
   8   2   3         35.72        201.68       130.11 o                         
   9   2   3        457.92        554.86       231.95 o                         
  -8   3   3        122.76        218.79       153.37 o                         
  -7   3   3        616.73        470.54       145.30 o                         
  -6   3   3        972.77        898.66       127.76 o                         
  -5   3   3       2390.99       2475.60       136.86 o                         
  -4   3   3        343.32        331.92        70.23 o                         
  -3   3   3       9315.40       9548.03       199.08 o                         
  -2   3   3       1520.46       1544.23        72.50 o                         
  -1   3   3      11157.53      11273.39       197.65 o                         
   0   3   3       2334.31       2630.73        70.57 o                         
   1   3   3      10076.53      10283.42       153.59 o                         
   2   3   3       1585.82       1664.95        70.88 o                         
   3   3   3       9044.21       9011.91       169.40 o                         
   4   3   3        369.52        419.11        69.10 o                         
   5   3   3       2480.93       2616.57       126.44 o                         
   6   3   3       1033.33       1068.69       104.81 o                         
   7   3   3        562.00        373.14       123.39 o                         
   8   3   3        120.36         60.22       119.92 o                         
  -8   4   3         23.09        -66.48       147.40 o                         
  -7   4   3        763.32        513.61       145.21 o                         
  -6   4   3        772.84        947.59       128.89 o                         
  -5   4   3        723.78        779.12       120.09 o                         
  -4   4   3       7966.45       7515.89       172.80 o                         
  -3   4   3       1094.43       1043.24        79.37 o                         
  -2   4   3       3482.18       3392.47       115.74 o                         
  -1   4   3       2244.68       2236.17        73.62 o                         
   0   4   3         15.20         62.75        42.05 o                         
   1   4   3       2131.17       2067.93        81.05 o                         
   2   4   3       3131.68       3254.49        97.90 o                         
   3   4   3       1171.94       1176.39        73.33 o                         
   4   4   3       7808.58       7425.63       171.09 o                         
   5   4   3        635.29        497.79        82.11 o                         
   6   4   3        621.12        388.47        90.67 o                         
   7   4   3        850.54        718.98       131.98 o                         
   8   4   3         14.49         53.79       112.39 o                         
  -8   5   3        174.99        266.01       130.65 o                         
  -7   5   3         93.64        134.48       119.40 o                         
  -6   5   3       4617.78       4255.60       204.29 o                         
  -5   5   3        431.19        298.56        77.01 o                         
  -4   5   3       2481.49       2257.28       105.88 o                         
  -3   5   3         93.36        247.64        68.31 o                         
  -2   5   3        613.62        741.75        73.11 o                         
  -1   5   3        413.14        671.03        70.87 o                         
   0   5   3        226.54        332.38        59.77 o                         
   1   5   3        376.23        594.14        63.76 o                         
   2   5   3        636.53        874.71        64.64 o                         
   3   5   3         98.15        108.88        70.69 o                         
   4   5   3       2694.07       2641.01       109.50 o                         
   5   5   3        349.66        320.18        69.41 o                         
   6   5   3       4622.50       4492.02       191.70 o                         
   7   5   3         95.10        133.50       103.96 o                         
   8   5   3        175.02        220.35       130.88 o                         
  -8   6   3        127.92        368.64       177.80 o                         
  -7   6   3        438.17        500.98       118.58 o                         
  -6   6   3        348.24        369.85        94.59 o                         
  -5   6   3        401.49        348.39        76.00 o                         
  -4   6   3         22.95         30.16        59.87 o                         
  -3   6   3       1677.02       1842.27       111.13 o                         
  -2   6   3       2827.55       3096.55       114.19 o                         
  -1   6   3       3811.71       3903.12       115.03 o                         
   0   6   3       3844.32       4743.25       131.89 o                         
   1   6   3       3698.33       4028.61       122.52 o                         
   2   6   3       2689.25       3005.39       117.19 o                         
   3   6   3       1613.26       1823.83        87.06 o                         
   4   6   3         15.14        -12.14        51.43 o                         
   5   6   3        367.04        345.47        82.72 o                         
   6   6   3        345.71        388.17       112.23 o                         
   7   6   3        412.77        663.13       123.37 o                         
   8   6   3        114.01        170.63       164.57 o                         
  -7   7   3        365.87         27.91       190.12 o                         
  -6   7   3        285.76        148.17       111.39 o                         
  -5   7   3        824.96        750.29       102.72 o                         
  -4   7   3        417.60        468.38        70.31 o                         
  -3   7   3       1296.46       1420.56       103.19 o                         
  -2   7   3       1108.39        973.81        75.78 o                         
  -1   7   3       9451.38       9371.05       187.81 o                         
   0   7   3        496.24        355.19        68.03 o                         
   1   7   3       9740.83       9158.04       184.54 o                         
   2   7   3       1162.78       1097.30        85.22 o                         
   3   7   3       1334.83       1255.68        90.38 o                         
   4   7   3        393.16        396.75        70.74 o                         
   5   7   3        844.13        905.62        97.05 o                         
   6   7   3        313.87        361.34        85.02 o                         
   7   7   3        368.30        544.84       158.86 o                         
  -7   8   3        282.40        158.24       162.23 o                         
  -6   8   3        214.44         92.09       134.68 o                         
  -5   8   3        185.09        135.50       114.78 o                         
  -4   8   3       3526.79       3751.21       196.40 o                         
  -3   8   3        829.37        822.75        94.18 o                         
  -2   8   3       5001.03       4991.13       196.95 o                         
  -1   8   3        329.35        323.85        68.68 o                         
   0   8   3       3305.39       3515.03       148.39 o                         
   1   8   3        307.35        251.02        65.11 o                         
   2   8   3       5030.83       4908.96       166.38 o                         
   3   8   3        810.92        853.88        96.60 o                         
   4   8   3       3828.86       4226.87       163.59 o                         
   5   8   3        139.80        258.88        76.18 o                         
   6   8   3        244.85        459.91       142.89 o                         
   7   8   3        314.82        238.18       199.86 o                         
  -6   9   3        510.21        301.59       168.13 o                         
  -5   9   3        530.87        484.46       124.41 o                         
  -4   9   3        584.24        340.09       105.54 o                         
  -3   9   3        417.41        488.11       123.48 o                         
  -2   9   3        411.95        337.43        80.16 o                         
  -1   9   3       2285.76       2441.68       123.74 o                         
   0   9   3        216.29        349.11        63.33 o                         
   1   9   3       2508.22       2759.49       139.66 o                         
   2   9   3        352.20        203.17        82.80 o                         
   3   9   3        400.11        268.15        77.68 o                         
   4   9   3        606.07        632.30       114.64 o                         
   5   9   3        459.38        427.82       117.88 o                         
   6   9   3        539.32        347.65       165.45 o                         
  -5  10   3        541.95        411.22       129.95 o                         
  -4  10   3        638.18        795.37       163.91 o                         
  -3  10   3       1286.80       1483.46       134.49 o                         
  -2  10   3       1241.19       1102.76       128.21 o                         
  -1  10   3        251.95        155.04       100.66 o                         
   0  10   3        166.56        147.46        82.41 o                         
   1  10   3        189.84        238.91        67.53 o                         
   2  10   3       1207.66       1252.84       133.19 o                         
   3  10   3       1195.64       1326.09       148.34 o                         
   4  10   3        702.65        724.28       130.68 o                         
   5  10   3        527.74        411.97       218.84 o                         
  -4  11   3        267.99        474.43       170.92 o                         
  -3  11   3         58.91        250.81       146.23 o                         
  -2  11   3        528.63        595.14       151.91 o                         
  -1  11   3        164.42        187.12       101.33 o                         
   0  11   3        104.25        229.78        93.63 o                         
   1  11   3        104.57        137.85       144.47 o                         
   2  11   3        554.42        754.39       136.55 o                         
   3  11   3         85.98       -107.74       153.47 o                         
   4  11   3        301.67        281.05       235.43 o                         
  -3  12   3        217.25        385.33       246.86 o                         
  -2  12   3       1014.04        643.86       226.11 o                         
  -1  12   3        267.66        478.97       151.13 o                         
   0  12   3       2038.62       2023.92       210.24 o                         
   1  12   3        231.36         95.76       131.53 o                         
   2  12   3       1192.32       1383.21       206.32 o                         
   3  12   3        237.79        619.61       325.27 o                         
   0  13   3        268.65       -180.65       419.50 o                         
   0   0   4      50616.09      50833.80      1803.47 o                         
   1   0   4      14965.54      14406.22       189.21 o                         
   2   0   4      14507.71      14747.01       220.97 o                         
   3   0   4       3259.71       3445.85       110.17 o                         
   4   0   4       1130.44       1108.88        82.55 o                         
   5   0   4          5.16        -13.44        61.35 o                         
   6   0   4       1419.91       1462.95       114.69 o                         
   7   0   4       1344.58       1162.58       147.47 o                         
   8   0   4         29.27         67.49       127.53 o                         
   9   0   4        153.47        328.36       218.43 o                         
  -9   1   4          0.99       -227.79       227.79 o                         
  -8   1   4       2084.39       2140.93       247.84 o                         
  -7   1   4        132.69        132.45       106.22 o                         
  -6   1   4        988.95       1139.70       126.93 o                         
  -5   1   4       2586.89       2489.81       124.51 o                         
  -4   1   4       5929.26       6091.74       151.37 o                         
  -3   1   4      10112.21       9001.17       171.97 o                         
  -2   1   4       7357.07       7374.33       140.04 o                         
  -1   1   4      59740.47      55419.66       625.06 o                         
   0   1   4        731.51        662.80        33.12 o                         
   1   1   4      60124.06      56175.72       630.93 o                         
   2   1   4       7725.72       7731.34       133.20 o                         
   3   1   4      10297.54       9259.18       174.58 o                         
   4   1   4       6197.82       5909.43       162.55 o                         
   5   1   4       2633.19       2279.33       122.65 o                         
   6   1   4        995.14        865.02       111.28 o                         
   7   1   4        124.24        247.47       105.33 o                         
   8   1   4       2056.77       1635.29       200.94 o                         
   9   1   4          1.41        -63.28       194.34 o                         
  -9   2   4        173.69         38.71       254.62 o                         
  -8   2   4         93.82        -11.47       150.98 o                         
  -7   2   4       1424.36       1671.29       177.15 o                         
  -6   2   4        301.20        256.90        98.12 o                         
  -5   2   4       4191.40       4048.86       152.56 o                         
  -4   2   4       2151.89       2456.82       107.93 o                         
  -3   2   4       2736.87       2895.74       110.77 o                         
  -2   2   4       5396.48       4895.86       142.39 o                         
  -1   2   4       8869.43       8465.08       133.09 o                         
   0   2   4         67.08         18.00        29.26 o                         
   1   2   4       8733.80       8256.43       113.53 o                         
   2   2   4       5022.39       4827.48       106.70 o                         
   3   2   4       2678.71       2904.51       101.41 o                         
   4   2   4       2048.75       2165.44       105.72 o                         
   5   2   4       4217.97       4068.43       153.79 o                         
   6   2   4        280.61        399.32        90.98 o                         
   7   2   4       1323.89       1335.27       161.72 o                         
   8   2   4         96.85        151.12       129.99 o                         
   9   2   4        154.46         65.59       191.77 o                         
  -8   3   4        374.95        439.12       159.22 o                         
  -7   3   4        269.36         17.06       122.40 o                         
  -6   3   4        513.54        527.91       111.85 o                         
  -5   3   4        388.56        494.77        86.56 o                         
  -4   3   4       3880.55       3721.74       143.33 o                         
  -3   3   4       2306.23       2403.27       121.16 o                         
  -2   3   4       3994.22       3885.15       128.00 o                         
  -1   3   4       8699.05       8738.65       148.56 o                         
   0   3   4       2922.77       3226.71        82.52 o                         
   1   3   4       8892.22       8743.94       135.41 o                         
   2   3   4       3638.58       3733.22        99.13 o                         
   3   3   4       2386.39       2705.29        99.17 o                         
   4   3   4       4018.97       3819.86       131.20 o                         
   5   3   4        383.93        460.43        73.71 o                         
   6   3   4        544.73        514.16        90.28 o                         
   7   3   4        269.40         75.15       112.69 o                         
   8   3   4        349.63        480.51       143.19 o                         
  -8   4   4        194.95        256.83       156.79 o                         
  -7   4   4        218.37        297.68       128.28 o                         
  -6   4   4       1090.38       1065.67       170.27 o                         
  -5   4   4       2521.70       2357.01       141.38 o                         
  -4   4   4       1694.41       1681.32       103.64 o                         
  -3   4   4       2676.43       3025.62       110.62 o                         
  -2   4   4      14340.29      13844.73       222.87 o                         
  -1   4   4        783.48        889.85        56.62 o                         
   0   4   4       5026.67       4857.85       104.17 o                         
   1   4   4        727.31        860.28        59.76 o                         
   2   4   4      14000.96      13858.81       197.08 o                         
   3   4   4       2641.82       2826.81       100.66 o                         
   4   4   4       1597.44       1612.83        93.79 o                         
   5   4   4       2450.74       2271.77       130.40 o                         
   6   4   4        999.95        952.63       107.07 o                         
   7   4   4        184.70        181.07       107.75 o                         
   8   4   4        184.38         -4.96       160.24 o                         
  -8   5   4        155.51         71.61       117.97 o                         
  -7   5   4        180.97        489.94       197.90 o                         
  -6   5   4        364.49        252.82        89.37 o                         
  -5   5   4       2882.97       3082.77       148.20 o                         
  -4   5   4         70.21        116.29        58.72 o                         
  -3   5   4      10827.88      10555.10       229.22 o                         
  -2   5   4       1393.88       1397.96        82.54 o                         
  -1   5   4       7721.57       7859.39       142.37 o                         
   0   5   4       2952.05       2939.56        93.13 o                         
   1   5   4       7784.00       7983.20       155.07 o                         
   2   5   4       1382.81       1306.05        73.01 o                         
   3   5   4      10420.32      10061.47       182.38 o                         
   4   5   4         42.21         71.68        61.77 o                         
   5   5   4       2852.41       2887.01       134.30 o                         
   6   5   4        378.45        425.01        87.57 o                         
   7   5   4        162.20        256.23       112.02 o                         
   8   5   4        168.68        390.92       148.05 o                         
  -8   6   4        491.72        582.83       203.12 o                         
  -7   6   4       1220.08        979.65       152.51 o                         
  -6   6   4        447.26        546.73       103.04 o                         
  -5   6   4        676.16        776.57       115.94 o                         
  -4   6   4        269.40        195.20        55.90 o                         
  -3   6   4        746.78        794.73        73.68 o                         
  -2   6   4       8552.54       8195.18       175.52 o                         
  -1   6   4       2217.69       2224.23        88.16 o                         
   0   6   4      16647.64      16928.34       280.24 o                         
   1   6   4       2124.52       2162.76        96.54 o                         
   2   6   4       8474.78       8328.36       178.13 o                         
   3   6   4        815.60        819.62        70.27 o                         
   4   6   4        413.18        337.98        66.24 o                         
   5   6   4        733.17        789.61        83.76 o                         
   6   6   4        429.14        327.39        85.74 o                         
   7   6   4       1346.03       1185.78       144.72 o                         
   8   6   4        481.56        434.11       180.11 o                         
  -7   7   4         79.58         50.51       165.06 o                         
  -6   7   4        735.05        546.64       130.10 o                         
  -5   7   4       1157.45        954.38       117.80 o                         
  -4   7   4        734.94        842.66        90.21 o                         
  -3   7   4       3308.94       3148.21       162.28 o                         
  -2   7   4       4137.54       4138.84       163.25 o                         
  -1   7   4       1582.31       1737.15        97.23 o                         
   0   7   4        725.75        720.05        68.57 o                         
   1   7   4       1656.03       1619.82        92.70 o                         
   2   7   4       4371.17       4297.26       152.43 o                         
   3   7   4       3291.65       3334.81       135.96 o                         
   4   7   4        826.04        770.98        80.98 o                         
   5   7   4       1138.62       1284.73       124.93 o                         
   6   7   4        637.18        855.33       109.37 o                         
   7   7   4         70.42        320.25       143.83 o                         
  -7   8   4        838.30        371.49       293.17 o                         
  -6   8   4         81.64         45.63       122.63 o                         
  -5   8   4       1167.78        938.31       155.06 o                         
  -4   8   4        174.32        144.17        89.69 o                         
  -3   8   4        731.33        702.72       100.69 o                         
  -2   8   4        505.76        448.38        81.28 o                         
  -1   8   4         11.93        -25.27        58.39 o                         
   0   8   4          1.91        -61.08        61.08 o                         
   1   8   4          4.92         24.88        57.10 o                         
   2   8   4        516.48        434.29        77.25 o                         
   3   8   4        669.96        769.99        89.52 o                         
   4   8   4        186.61        195.70        76.08 o                         
   5   8   4       1155.00       1199.78       140.21 o                         
   6   8   4         82.55        174.89       131.84 o                         
   7   8   4        858.17        708.10       237.94 o                         
  -6   9   4        138.02        358.23       139.84 o                         
  -5   9   4        395.56        314.69       114.26 o                         
  -4   9   4        882.21        976.29       117.12 o                         
  -3   9   4       1622.29       1516.87       144.39 o                         
  -2   9   4        786.94        755.52        92.48 o                         
  -1   9   4       2235.96       2309.10       121.71 o                         
   0   9   4         55.09         36.56        56.33 o                         
   1   9   4       2125.62       2265.63       121.82 o                         
   2   9   4        844.23        879.60        89.26 o                         
   3   9   4       1808.31       1858.95       133.73 o                         
   4   9   4        897.66        884.22       112.59 o                         
   5   9   4        401.92        503.77       123.89 o                         
   6   9   4        166.50        194.37       159.28 o                         
  -5  10   4       1118.00        736.41       190.09 o                         
  -4  10   4        582.66        745.25       118.00 o                         
  -3  10   4        946.58        951.52       138.91 o                         
  -2  10   4       2369.12       2690.71       179.94 o                         
  -1  10   4        600.49        626.11       125.75 o                         
   0  10   4       3978.25       3872.66       189.85 o                         
   1  10   4        563.68        630.24        90.83 o                         
   2  10   4       2578.07       2799.96       157.16 o                         
   3  10   4        965.63       1114.19       164.67 o                         
   4  10   4        674.06        724.74       146.53 o                         
   5  10   4       1079.44       1175.93       300.93 o                         
  -4  11   4        803.59        841.80       192.82 o                         
  -3  11   4       2408.74       2169.06       234.66 o                         
  -2  11   4        881.71        623.86       142.76 o                         
  -1  11   4       1175.52       1088.54       135.40 o                         
   0  11   4        786.44        749.79       117.78 o                         
   1  11   4       1095.29       1192.42       150.06 o                         
   2  11   4        823.94        985.01       186.11 o                         
   3  11   4       2413.92       2628.56       299.50 o                         
   4  11   4        778.95       1020.44       270.54 o                         
  -3  12   4        301.03        429.60       400.09 o                         
  -2  12   4        134.29        289.90       136.30 o                         
  -1  12   4        799.43        809.27       162.90 o                         
   0  12   4       1383.85       1572.68       189.46 o                         
   1  12   4        759.88        615.41       168.93 o                         
   2  12   4        153.85        446.94       169.71 o                         
   3  12   4        329.12        396.79       192.87 o                         
   0  13   4          0.37         74.61       294.99 o                         
   1   0   5       5588.54       5042.26        95.63 o                         
   2   0   5        587.68        638.66        59.30 o                         
   3   0   5       4079.37       4284.71       115.73 o                         
   4   0   5       3166.15       3167.01       121.25 o                         
   5   0   5       1194.89       1245.13        95.61 o                         
   6   0   5        232.30        213.17        78.35 o                         
   7   0   5         46.09         12.47       103.52 o                         
   8   0   5         80.46          1.94       122.72 o                         
   9   0   5        715.44        649.06       232.13 o                         
  -9   1   5         83.50        248.24       203.22 o                         
  -8   1   5        371.24        334.39       160.81 o                         
  -7   1   5        287.07        425.69       116.75 o                         
  -6   1   5       1562.16       1658.47       131.54 o                         
  -5   1   5       1534.51       1727.79       102.21 o                         
  -4   1   5       1341.23       1461.14        89.66 o                         
  -3   1   5        318.58        335.43        63.63 o                         
  -2   1   5       1595.61       1696.45        75.69 o                         
  -1   1   5       4073.15       3987.00        85.25 o                         
   0   1   5       2409.84       2365.73        55.25 o                         
   1   1   5       4058.85       4197.12        79.49 o                         
   2   1   5       1681.02       1784.06        72.52 o                         
   3   1   5        242.69        294.34        59.29 o                         
   4   1   5       1292.64       1405.40        96.92 o                         
   5   1   5       1467.54       1516.79       101.98 o                         
   6   1   5       1397.97       1524.32       123.08 o                         
   7   1   5        295.86        373.54       118.81 o                         
   8   1   5        433.84        223.63       130.00 o                         
   9   1   5         72.00        281.84       208.80 o                         
  -9   2   5       1082.44       1272.06       477.73 o                         
  -8   2   5        183.49        366.17       127.02 o                         
  -7   2   5        798.28        734.29       143.71 o                         
  -6   2   5        457.12        563.13       108.84 o                         
  -5   2   5        630.87        723.02        79.25 o                         
  -4   2   5        768.17        730.70        73.90 o                         
  -3   2   5        929.27       1056.53        78.42 o                         
  -2   2   5        816.37        803.22        70.74 o                         
  -1   2   5        112.13        181.04        39.24 o                         
   0   2   5       6796.96       6159.74        89.25 o                         
   1   2   5        107.35        203.23        39.92 o                         
   2   2   5        877.77        886.42        57.29 o                         
   3   2   5       1017.85       1135.42        73.50 o                         
   4   2   5        751.19        761.92        73.34 o                         
   5   2   5        551.09        526.39        77.49 o                         
   6   2   5        435.10        584.80        95.14 o                         
   7   2   5        989.59       1047.06       152.51 o                         
   8   2   5        152.77         97.83       124.11 o                         
   9   2   5       1034.37        770.30       243.82 o                         
  -8   3   5       1252.79       1139.63       177.30 o                         
  -7   3   5         42.58        155.11       122.88 o                         
  -6   3   5       1880.30       1756.98       155.21 o                         
  -5   3   5        375.69        373.15        77.53 o                         
  -4   3   5       4574.97       4786.00       158.85 o                         
  -3   3   5         19.80         10.56        61.74 o                         
  -2   3   5        234.32        293.24        53.08 o                         
  -1   3   5       3174.79       3069.98        76.55 o                         
   0   3   5      17224.53      18304.89       230.77 o                         
   1   3   5       3504.42       3435.00        80.62 o                         
   2   3   5        303.05        371.35        48.14 o                         
   3   3   5         30.44          2.93        50.59 o                         
   4   3   5       4477.58       4487.57       135.95 o                         
   5   3   5        394.89        353.27        71.85 o                         
   6   3   5       1956.87       2013.53       131.91 o                         
   7   3   5         56.44         91.68       106.67 o                         
   8   3   5       1347.42       1220.88       177.89 o                         
  -8   4   5        367.47        578.24       185.68 o                         
  -7   4   5        421.13        418.11       138.73 o                         
  -6   4   5        225.14        112.55       101.77 o                         
  -5   4   5        261.09        360.67        82.64 o                         
  -4   4   5       1465.05       1248.18       127.41 o                         
  -3   4   5       2445.11       2791.67       143.79 o                         
  -2   4   5        218.71        283.69        61.10 o                         
  -1   4   5       1526.27       1604.71        71.35 o                         
   0   4   5          4.61          9.65        41.82 o                         
   1   4   5       1540.72       1640.11        77.96 o                         
   2   4   5        181.95        196.80        49.63 o                         
   3   4   5       2362.56       2786.19       106.98 o                         
   4   4   5       1344.57       1274.19        86.87 o                         
   5   4   5        211.88        287.10        81.08 o                         
   6   4   5        279.06        229.50        85.19 o                         
   7   4   5        424.22        243.06       115.15 o                         
   8   4   5        330.58        230.74       167.26 o                         
  -8   5   5          3.14         79.89       159.83 o                         
  -7   5   5        514.99        273.84       143.15 o                         
  -6   5   5        321.42        297.75        94.27 o                         
  -5   5   5       2017.63       2045.27       124.77 o                         
  -4   5   5        862.25        802.18        85.60 o                         
  -3   5   5       4408.74       4488.26       155.92 o                         
  -2   5   5       1993.02       1828.24       104.76 o                         
  -1   5   5        247.01        305.01        49.84 o                         
   0   5   5       6305.18       5870.33       128.80 o                         
   1   5   5        218.57        229.27        53.01 o                         
   2   5   5       1983.77       1984.05        86.69 o                         
   3   5   5       4520.61       4561.09       131.00 o                         
   4   5   5        729.00        478.19        59.95 o                         
   5   5   5       2006.38       2165.58       126.02 o                         
   6   5   5        394.91        302.73        84.34 o                         
   7   5   5        480.01        551.55       121.80 o                         
   8   5   5          3.34        208.40       128.80 o                         
  -8   6   5         90.47        181.97       179.75 o                         
  -7   6   5        228.47        360.28       121.68 o                         
  -6   6   5        140.35         73.58       111.55 o                         
  -5   6   5         29.71        100.72        81.49 o                         
  -4   6   5         77.63        156.61        69.04 o                         
  -3   6   5        841.70        709.11        92.36 o                         
  -2   6   5       1904.79       2014.36       110.71 o                         
  -1   6   5       2879.32       2894.71       100.93 o                         
   0   6   5        133.39        203.21        61.65 o                         
   1   6   5       3072.67       3097.85       112.12 o                         
   2   6   5       1783.30       1980.78       100.39 o                         
   3   6   5        850.77        874.39        66.76 o                         
   4   6   5         45.54        -12.85        58.60 o                         
   5   6   5         20.98         41.27        62.43 o                         
   6   6   5        164.17        218.30        80.44 o                         
   7   6   5        277.30        299.13       105.13 o                         
   8   6   5         87.96        154.36       162.81 o                         
  -7   7   5          0.71        180.14       147.37 o                         
  -6   7   5        214.99        306.23       114.04 o                         
  -5   7   5        179.76        296.57        85.21 o                         
  -4   7   5         67.26         59.94        75.59 o                         
  -3   7   5         61.00         -6.82        75.11 o                         
  -2   7   5         31.68        -10.07        60.51 o                         
  -1   7   5        138.90         63.43        47.72 o                         
   0   7   5         46.69         69.46        64.04 o                         
   1   7   5        178.65         89.99        56.83 o                         
   2   7   5         30.83         26.17        58.64 o                         
   3   7   5         48.91         83.15        61.73 o                         
   4   7   5         82.42         59.35        65.40 o                         
   5   7   5        186.99        261.83        89.89 o                         
   6   7   5        261.27        324.76        86.19 o                         
   7   7   5          0.81        330.22       143.36 o                         
  -7   8   5       1328.95       1433.92       208.22 o                         
  -6   8   5         70.48        164.74       118.24 o                         
  -5   8   5        705.98        504.19       116.31 o                         
  -4   8   5        613.06        585.93       107.67 o                         
  -3   8   5        373.71        332.94        84.76 o                         
  -2   8   5        611.82        503.74        82.76 o                         
  -1   8   5         52.39         74.77        60.22 o                         
   0   8   5       1282.91       1376.77       110.47 o                         
   1   8   5         41.54        112.45        60.76 o                         
   2   8   5        613.45        530.21        77.54 o                         
   3   8   5        468.88        337.20        73.75 o                         
   4   8   5        586.00        747.24       101.39 o                         
   5   8   5        627.66        528.50       174.19 o                         
   6   8   5         94.17        247.56       120.25 o                         
   7   8   5       1398.88        782.10       232.98 o                         
  -6   9   5        741.95        818.80       182.94 o                         
  -5   9   5        827.48        822.90       129.64 o                         
  -4   9   5       2072.60       2034.83       155.84 o                         
  -3   9   5        228.43        243.91        99.84 o                         
  -2   9   5        362.90        365.81        79.32 o                         
  -1   9   5        235.94        409.22        71.77 o                         
   0   9   5       1053.52        894.49        84.71 o                         
   1   9   5        205.40        112.72        68.45 o                         
   2   9   5        263.14        217.95        67.75 o                         
   3   9   5        231.92         47.79        80.52 o                         
   4   9   5       2029.62       2260.13       169.71 o                         
   5   9   5        895.40        883.87       175.19 o                         
   6   9   5        768.66        771.10       229.58 o                         
  -5  10   5        121.77        121.56       116.33 o                         
  -4  10   5        194.23        371.71       102.67 o                         
  -3  10   5        557.45        626.96       113.68 o                         
  -2  10   5        946.69        688.48       114.55 o                         
  -1  10   5        937.23        975.17       141.64 o                         
   0  10   5         39.86        138.13        79.17 o                         
   1  10   5        932.43       1008.60       116.26 o                         
   2  10   5       1008.59       1290.03       132.84 o                         
   3  10   5        620.15        736.91       144.57 o                         
   4  10   5        158.47        252.32       176.03 o                         
   5  10   5        159.05        537.76       223.06 o                         
  -4  11   5        222.29        507.72       167.98 o                         
  -3  11   5        172.11        401.07       146.00 o                         
  -2  11   5        534.22        651.54       137.62 o                         
  -1  11   5        146.00         40.91       105.31 o                         
   0  11   5        204.95        496.87       124.42 o                         
   1  11   5        166.69        182.78       120.64 o                         
   2  11   5        459.47        828.69       175.14 o                         
   3  11   5        187.57         94.14       159.47 o                         
   4  11   5        249.36        623.42       211.15 o                         
  -3  12   5         42.44        265.23       423.57 o                         
  -2  12   5        337.61        518.32       169.19 o                         
  -1  12   5        248.60        305.44       143.37 o                         
   0  12   5        123.27        168.91       134.66 o                         
   1  12   5        276.60        427.97       143.87 o                         
   2  12   5        328.08        288.72       161.90 o                         
   3  12   5         40.97        150.21       228.46 o                         
   0  13   5          1.02        150.43       187.15 o                         
   0   0   6      16122.74      17184.50       282.07 o                         
   1   0   6        586.36        666.37        43.96 o                         
   2   0   6       8067.97       8074.79       147.96 o                         
   3   0   6        864.77        968.59        75.98 o                         
   4   0   6       5681.82       5474.04       138.20 o                         
   5   0   6        240.58        201.11        65.33 o                         
   6   0   6       1763.40       1742.30       125.05 o                         
   7   0   6          7.78         66.08       101.92 o                         
   8   0   6         13.48         62.87       134.55 o                         
   9   0   6        590.46        247.47       205.36 o                         
  -9   1   6         97.65         57.78       193.08 o                         
  -8   1   6       1649.74       1644.01       200.23 o                         
  -7   1   6       1649.00       1643.34       151.81 o                         
  -6   1   6        291.33        368.43        91.58 o                         
  -5   1   6       4072.63       4104.97       146.30 o                         
  -4   1   6        872.68        964.77        78.35 o                         
  -3   1   6        747.50        489.67        63.84 o                         
  -2   1   6       4961.27       5012.50       117.55 o                         
  -1   1   6      59821.69      58247.35       825.30 o                         
   0   1   6       8570.83       8230.56       137.26 o                         
   1   1   6      58798.59      58372.46       620.73 o                         
   2   1   6       4988.48       5030.86       110.56 o                         
   3   1   6        669.65        493.61        64.38 o                         
   4   1   6        822.60        850.49        75.59 o                         
   5   1   6       4216.62       4309.80       155.70 o                         
   6   1   6        303.67        493.11        88.10 o                         
   7   1   6       1724.01       1769.75       174.60 o                         
   8   1   6       1721.75       2123.29       350.78 o                         
   9   1   6         74.18        290.39       193.94 o                         
  -8   2   6        302.47        197.67       120.40 o                         
  -7   2   6        173.86        267.72       113.14 o                         
  -6   2   6       1602.59       1883.15       145.61 o                         
  -5   2   6        214.94        223.14        65.34 o                         
  -4   2   6       3633.77       3671.35       128.92 o                         
  -3   2   6       1191.58       1226.04        80.99 o                         
  -2   2   6        868.14       1048.65        63.02 o                         
  -1   2   6       6022.36       6339.89       126.03 o                         
   0   2   6       2091.11       2303.07        56.97 o                         
   1   2   6       5921.43       5896.87        99.56 o                         
   2   2   6       1045.55       1311.61        62.82 o                         
   3   2   6       1208.17       1214.27        73.57 o                         
   4   2   6       3697.92       3511.98       126.04 o                         
   5   2   6        264.24        222.96        66.46 o                         
   6   2   6       1703.48       1831.37       135.91 o                         
   7   2   6        223.35        402.86       128.59 o                         
   8   2   6        295.05        304.19       137.29 o                         
  -8   3   6        308.53        143.33       188.92 o                         
  -7   3   6        111.87        101.54       125.94 o                         
  -6   3   6       2021.07       2036.82       152.86 o                         
  -5   3   6       1023.20       1029.47        96.17 o                         
  -4   3   6       1763.96       1779.31       104.97 o                         
  -3   3   6       2381.42       2633.65       121.98 o                         
  -2   3   6        763.53        890.20        61.52 o                         
  -1   3   6       6933.79       6787.80       117.51 o                         
   0   3   6       3633.42       3830.85        80.71 o                         
   1   3   6       7342.34       7361.02       125.20 o                         
   2   3   6        827.53        889.32        59.97 o                         
   3   3   6       2166.36       2289.97        94.47 o                         
   4   3   6       1732.11       1818.36        94.72 o                         
   5   3   6        939.40        849.28        86.24 o                         
   6   3   6       1967.57       1971.81       130.72 o                         
   7   3   6        164.21        180.94       113.40 o                         
   8   3   6        329.78        335.20       136.02 o                         
  -8   4   6        229.75        284.26       187.65 o                         
  -7   4   6        533.27        496.62       159.91 o                         
  -6   4   6       1340.26       1387.13       147.19 o                         
  -5   4   6       1267.01       1305.73       115.96 o                         
  -4   4   6        650.81        596.93        82.00 o                         
  -3   4   6        613.67        647.48        79.42 o                         
  -2   4   6       1052.70       1022.02        71.59 o                         
  -1   4   6       3046.91       3189.93        86.81 o                         
   0   4   6       5546.48       5299.80       116.25 o                         
   1   4   6       2846.92       3018.44        97.50 o                         
   2   4   6        978.22       1012.95        61.99 o                         
   3   4   6        587.92        552.18        59.84 o                         
   4   4   6        644.79        682.79        69.57 o                         
   5   4   6       1215.78       1295.12        98.02 o                         
   6   4   6       1345.84       1484.13       121.53 o                         
   7   4   6        557.30        599.86       125.19 o                         
   8   4   6        214.57        237.25       136.89 o                         
  -8   5   6        915.16        658.66       260.09 o                         
  -7   5   6        226.76        174.53       119.94 o                         
  -6   5   6       2142.24       2057.73       149.96 o                         
  -5   5   6       1975.51       1991.24       130.11 o                         
  -4   5   6        123.90         78.47        70.69 o                         
  -3   5   6       7456.34       7053.36       178.91 o                         
  -2   5   6          5.29         14.26        49.91 o                         
  -1   5   6       7811.09       8088.48       153.94 o                         
   0   5   6        718.68        860.37        63.77 o                         
   1   5   6       7838.32       7979.55       160.94 o                         
   2   5   6          3.13          2.13        43.90 o                         
   3   5   6       7495.38       7264.18       155.24 o                         
   4   5   6        122.86         93.67        55.50 o                         
   5   5   6       1839.29       1916.99       109.50 o                         
   6   5   6       2238.57       2582.14       157.40 o                         
   7   5   6        235.09        312.92       106.44 o                         
   8   5   6        950.39        971.48       279.29 o                         
  -8   6   6        250.39        212.40       178.53 o                         
  -7   6   6        369.64        441.30       142.66 o                         
  -6   6   6        810.91        480.14       148.54 o                         
  -5   6   6        922.29       1078.11       122.37 o                         
  -4   6   6       3064.08       3190.55       170.87 o                         
  -3   6   6       1279.87       1342.35        95.40 o                         
  -2   6   6       2208.03       2197.87        95.14 o                         
  -1   6   6         35.33         54.05        45.01 o                         
   0   6   6       4192.64       4615.52       130.50 o                         
   1   6   6         41.90        -28.29        50.39 o                         
   2   6   6       2164.74       2264.84       101.50 o                         
   3   6   6       1354.93       1428.19        79.17 o                         
   4   6   6       3022.71       3091.78       132.43 o                         
   5   6   6        955.72       1013.63       119.63 o                         
   6   6   6        717.88        816.66       110.02 o                         
   7   6   6        367.03        369.15       135.67 o                         
   8   6   6        253.93        164.78       205.48 o                         
  -7   7   6        692.17        584.97       178.30 o                         
  -6   7   6       1102.44       1226.38       145.55 o                         
  -5   7   6        476.42        376.85        85.62 o                         
  -4   7   6        152.81        296.17        77.36 o                         
  -3   7   6       1910.40       1862.20       126.36 o                         
  -2   7   6         27.41         93.54        60.91 o                         
  -1   7   6        484.56        534.20        60.33 o                         
   0   7   6       4062.90       4039.33       151.18 o                         
   1   7   6        501.31        507.23        65.37 o                         
   2   7   6         36.87         64.45        58.88 o                         
   3   7   6       1882.83       1944.81       116.94 o                         
   4   7   6        110.97        107.50        69.23 o                         
   5   7   6        595.94        664.13        89.33 o                         
   6   7   6       1154.95       1158.49       137.78 o                         
   7   7   6        758.35        624.40       222.95 o                         
  -7   8   6         53.70         67.19       135.51 o                         
  -6   8   6       1400.81       1363.32       250.71 o                         
  -5   8   6        492.25        589.00       108.62 o                         
  -4   8   6         69.86         25.38        95.76 o                         
  -3   8   6        246.24        247.12        89.85 o                         
  -2   8   6        463.97        578.05        82.34 o                         
  -1   8   6       1397.73       1398.79        85.13 o                         
   0   8   6        290.66        293.79        76.26 o                         
   1   8   6       1399.20       1432.69        96.37 o                         
   2   8   6        411.74        272.59        74.88 o                         
   3   8   6        308.48        300.80        75.96 o                         
   4   8   6         32.08         69.48        77.36 o                         
   5   8   6        547.29        507.44        92.27 o                         
   6   8   6       1414.21       1506.59       168.19 o                         
   7   8   6         54.96        200.71       260.24 o                         
  -6   9   6         40.39         76.84       128.47 o                         
  -5   9   6        126.51        127.19        97.16 o                         
  -4   9   6         32.07         71.38        96.44 o                         
  -3   9   6        247.54        355.74        96.97 o                         
  -2   9   6       1007.56        978.77        95.78 o                         
  -1   9   6        315.99        307.01        70.87 o                         
   0   9   6        652.13        757.89        78.50 o                         
   1   9   6        409.41        499.75        72.53 o                         
   2   9   6        975.07       1092.74        97.25 o                         
   3   9   6        299.03        401.65        90.20 o                         
   4   9   6         44.82        159.89        87.93 o                         
   5   9   6        102.90        152.18       123.95 o                         
   6   9   6         44.15        440.31       256.77 o                         
  -5  10   6        260.01        352.92       122.30 o                         
  -4  10   6       1053.80       1189.03       151.76 o                         
  -3  10   6        216.05        416.14       102.03 o                         
  -2  10   6        306.48        192.76        85.53 o                         
  -1  10   6        754.69       1090.10       142.85 o                         
   0  10   6        386.64        374.53        92.87 o                         
   1  10   6        744.07        667.33       108.83 o                         
   2  10   6        310.12        376.21       109.02 o                         
   3  10   6        224.80        139.44       242.23 o                         
   4  10   6       1030.17       1179.70       225.99 o                         
   5  10   6        237.36        487.87       204.27 o                         
  -4  11   6         73.26        136.62       144.53 o                         
  -3  11   6        400.69        336.39       147.95 o                         
  -2  11   6         25.64         -6.22       111.25 o                         
  -1  11   6       1585.81       1719.20       186.58 o                         
   0  11   6        663.76        578.96       125.96 o                         
   1  11   6       1760.15       1885.34       267.22 o                         
   2  11   6         25.99         46.14       143.99 o                         
   3  11   6        399.19        353.78       153.42 o                         
   4  11   6         66.38       -163.80       163.80 o                         
  -3  12   6        794.00        840.53       187.37 o                         
  -2  12   6        261.37        304.36       150.97 o                         
  -1  12   6         91.71        140.07       140.28 o                         
   0  12   6          8.34        -91.69       113.59 o                         
   1  12   6         73.28        190.77       130.11 o                         
   2  12   6        270.04        373.03       160.93 o                         
   3  12   6        831.53        317.69       194.08 o                         
   1   0   7       4203.74       3819.79        78.58 o                         
   2   0   7       5733.01       5490.15       112.57 o                         
   3   0   7       3238.34       2932.49       108.98 o                         
   4   0   7         96.46        193.09        59.72 o                         
   5   0   7        654.04        514.16        74.02 o                         
   6   0   7          3.24         -8.27        70.44 o                         
   7   0   7         15.45         37.08       110.68 o                         
   8   0   7       1619.06       1507.38       269.98 o                         
   9   0   7        322.45        394.26       214.08 o                         
  -9   1   7         63.10         65.33       202.44 o                         
  -8   1   7        971.38       1121.29       233.20 o                         
  -7   1   7        924.17       1017.31       152.83 o                         
  -6   1   7       1626.07       1727.54       123.39 o                         
  -5   1   7       1853.14       2082.15       106.70 o                         
  -4   1   7       2587.77       2352.43       103.61 o                         
  -3   1   7       2684.18       2715.24       102.43 o                         
  -2   1   7       2424.14       2615.74        89.66 o                         
  -1   1   7      17051.55      16296.87       299.10 o                         
   0   1   7       3619.43       3622.30        96.81 o                         
   1   1   7      17734.24      17385.92       209.60 o                         
   2   1   7       2552.89       2722.88        85.40 o                         
   3   1   7       2727.56       2783.96       100.32 o                         
   4   1   7       2476.79       2361.97       106.43 o                         
   5   1   7       1949.70       2266.40       121.05 o                         
   6   1   7       1747.91       1714.02       126.93 o                         
   7   1   7       1004.89       1009.18       149.33 o                         
   8   1   7        976.11       1045.06       174.68 o                         
   9   1   7         62.06         90.54       181.30 o                         
  -8   2   7         53.06        151.79       121.86 o                         
  -7   2   7         90.19        -31.32       111.92 o                         
  -6   2   7       1293.03       1366.31       116.32 o                         
  -5   2   7        750.40        749.26        80.56 o                         
  -4   2   7       5089.45       4853.36       141.38 o                         
  -3   2   7       6304.52       6485.42       146.36 o                         
  -2   2   7       4911.54       4369.38       108.95 o                         
  -1   2   7       6413.43       6186.02       105.18 o                         
   0   2   7        360.81        324.65        41.65 o                         
   1   2   7       6932.68       6772.07       122.67 o                         
   2   2   7       5030.62       4442.84       105.27 o                         
   3   2   7       6372.66       6328.90       138.72 o                         
   4   2   7       4624.52       4391.58       137.87 o                         
   5   2   7        741.41        569.74        78.03 o                         
   6   2   7       1265.80       1064.98       105.61 o                         
   7   2   7         79.59        165.65       111.77 o                         
   8   2   7         65.45        -89.48       112.84 o                         
  -8   3   7        326.29        398.99       141.88 o                         
  -7   3   7        741.01        790.50       142.58 o                         
  -6   3   7        368.63        413.06        98.77 o                         
  -5   3   7       2977.53       3300.87       139.86 o                         
  -4   3   7       2872.84       2896.63       119.48 o                         
  -3   3   7       6446.81       6172.20       150.72 o                         
  -2   3   7       7760.27       7376.91       153.79 o                         
  -1   3   7      13339.89      13428.13       193.26 o                         
   0   3   7      12445.36      11923.07       150.63 o                         
   1   3   7      13419.82      13286.07       217.70 o                         
   2   3   7       7563.68       6898.10       147.39 o                         
   3   3   7       6241.91       6033.08       136.53 o                         
   4   3   7       3029.77       3119.60       117.52 o                         
   5   3   7       2729.67       2933.98       133.43 o                         
   6   3   7        309.93        337.39        88.90 o                         
   7   3   7        749.23       1098.42       149.93 o                         
   8   3   7        308.46        331.31       133.91 o                         
  -8   4   7         24.91         83.13       192.77 o                         
  -7   4   7       1883.23       1482.89       189.57 o                         
  -6   4   7        385.97        508.63       110.45 o                         
  -5   4   7        690.74        813.57       105.64 o                         
  -4   4   7       3712.10       3302.48       150.83 o                         
  -3   4   7       1706.10       1755.59        99.14 o                         
  -2   4   7       9065.74       8526.01       161.64 o                         
  -1   4   7       1991.90       2230.33        70.24 o                         
   0   4   7       1294.27       1331.01        59.86 o                         
   1   4   7       2155.49       2347.23        78.55 o                         
   2   4   7       9050.52       8449.84       151.57 o                         
   3   4   7       1477.93       1409.49        77.79 o                         
   4   4   7       3587.37       3305.59       122.68 o                         
   5   4   7        688.53        817.07        87.64 o                         
   6   4   7        498.00        343.17       108.56 o                         
   7   4   7       2060.72       1966.99       171.39 o                         
   8   4   7         22.38         41.68       118.14 o                         
  -8   5   7        539.08        433.08       185.04 o                         
  -7   5   7        579.28        641.67       143.41 o                         
  -6   5   7       2192.46       2361.47       161.06 o                         
  -5   5   7       2532.96       2397.45       140.89 o                         
  -4   5   7       1405.63       1225.38        96.98 o                         
  -3   5   7        276.96        246.63        95.52 o                         
  -2   5   7       1226.08       1362.38        79.33 o                         
  -1   5   7       2466.39       2813.65        82.81 o                         
   0   5   7        674.56        738.09        62.93 o                         
   1   5   7       2540.09       2695.98        99.61 o                         
   2   5   7       1269.34       1212.97        75.83 o                         
   3   5   7        286.26        416.51        60.32 o                         
   4   5   7       1431.68       1448.76        88.98 o                         
   5   5   7       2529.61       2674.83       136.22 o                         
   6   5   7       2081.88       2109.49       139.37 o                         
   7   5   7        524.78        571.63       122.35 o                         
   8   5   7        477.67        523.56       148.68 o                         
  -8   6   7         71.64        419.04       192.37 o                         
  -7   6   7        611.80        814.95       144.60 o                         
  -6   6   7         64.33         40.07       105.31 o                         
  -5   6   7          8.87          5.84        77.12 o                         
  -4   6   7       1155.47       1287.25       139.20 o                         
  -3   6   7       1421.03       1420.55       103.40 o                         
  -2   6   7       4958.49       4640.57       143.31 o                         
  -1   6   7       1690.55       1884.49        84.47 o                         
   0   6   7       5167.42       5549.41       139.39 o                         
   1   6   7       1643.26       1809.19        89.76 o                         
   2   6   7       5112.20       5057.15       145.52 o                         
   3   6   7       1315.88       1252.96        80.04 o                         
   4   6   7       1074.11       1146.41        88.09 o                         
   5   6   7         14.60          1.53        67.11 o                         
   6   6   7         50.50         10.93        77.05 o                         
   7   6   7        615.19        513.24       113.41 o                         
   8   6   7         76.50        386.35       221.96 o                         
  -7   7   7        168.88        270.10       149.91 o                         
  -6   7   7        386.13        277.38       120.10 o                         
  -5   7   7        291.62        273.85        98.48 o                         
  -4   7   7         61.72        149.64       107.02 o                         
  -3   7   7       4554.55       4352.68       182.91 o                         
  -2   7   7       1726.54       1723.47        95.14 o                         
  -1   7   7      10259.69      10016.70       190.45 o                         
   0   7   7       4792.00       4882.12       160.24 o                         
   1   7   7       9569.96       9194.73       191.20 o                         
   2   7   7       1803.07       1850.85       106.50 o                         
   3   7   7       4218.68       4338.64       164.21 o                         
   4   7   7         79.76        182.63        59.28 o                         
   5   7   7        408.03        356.32        85.01 o                         
   6   7   7        372.52        288.40        85.37 o                         
   7   7   7        173.79         55.63       184.16 o                         
  -7   8   7        116.34        357.15       146.09 o                         
  -6   8   7        359.97        452.16       135.28 o                         
  -5   8   7       2221.25       2379.52       173.72 o                         
  -4   8   7       1965.17       1543.89       233.63 o                         
  -3   8   7       2010.78       2116.70       137.84 o                         
  -2   8   7       3042.80       3191.13       144.45 o                         
  -1   8   7        591.24        687.61        68.66 o                         
   0   8   7       1868.71       1795.54       119.48 o                         
   1   8   7        561.24        724.42        76.47 o                         
   2   8   7       3180.87       3443.86       151.60 o                         
   3   8   7       2048.70       2498.91       148.24 o                         
   4   8   7       2164.44       2341.07       168.38 o                         
   5   8   7       2254.60       2834.08       171.56 o                         
   6   8   7        328.37        352.01       171.51 o                         
   7   8   7        160.75        733.78       230.94 o                         
  -6   9   7        951.60        844.21       307.78 o                         
  -5   9   7         75.32        179.70       109.14 o                         
  -4   9   7       1274.37       1360.16       139.61 o                         
  -3   9   7       1512.62       1479.44       141.43 o                         
  -2   9   7        599.33        632.05        84.82 o                         
  -1   9   7       1392.53       1522.72        93.19 o                         
   0   9   7       1547.96       1373.15        96.85 o                         
   1   9   7       1548.42       1687.77       102.01 o                         
   2   9   7        555.18        547.95        78.53 o                         
   3   9   7       1545.28       1700.36       135.80 o                         
   4   9   7       1361.32       1394.14       139.99 o                         
   5   9   7        135.50         95.58       136.47 o                         
   6   9   7        885.93        972.50       294.10 o                         
  -5  10   7        629.45        549.17       157.15 o                         
  -4  10   7        238.64        275.60       117.76 o                         
  -3  10   7        606.87        563.54       113.58 o                         
  -2  10   7        390.42        225.46       115.72 o                         
  -1  10   7        184.90        266.62       143.95 o                         
   0  10   7        363.94        304.80        87.70 o                         
   1  10   7        225.08        248.46        89.64 o                         
   2  10   7        381.62        568.29       101.09 o                         
   3  10   7        587.62        583.49       185.23 o                         
   4  10   7        222.02        202.38       169.85 o                         
   5  10   7        576.75        693.22       233.79 o                         
  -4  11   7        593.24        609.61       176.73 o                         
  -3  11   7        142.89        615.87       158.15 o                         
  -2  11   7        161.89        168.64       114.88 o                         
  -1  11   7       1168.32        926.07       164.65 o                         
   0  11   7        184.71        269.99       111.06 o                         
   1  11   7       1145.66       1248.07       166.53 o                         
   2  11   7        196.83        -16.34       175.31 o                         
   3  11   7        202.17        161.07       143.90 o                         
   4  11   7        612.66        456.11       197.18 o                         
  -3  12   7        232.98        314.18       266.24 o                         
  -2  12   7        711.64        662.69       216.37 o                         
  -1  12   7        598.95        467.69       176.77 o                         
   0  12   7       2010.18       1365.53       185.99 o                         
   1  12   7        559.43        676.52       167.55 o                         
   2  12   7        829.26        538.52       168.97 o                         
   3  12   7        230.16        298.31       205.53 o                         
   0   0   8      34845.06      34278.98       520.38 o                         
   1   0   8       8138.09       8438.76       120.44 o                         
   2   0   8        213.34        273.12        51.01 o                         
   3   0   8        559.48        748.43        71.66 o                         
   4   0   8        122.44        128.63        57.68 o                         
   5   0   8       1837.05       1638.23       121.76 o                         
   6   0   8        192.90        203.78        80.24 o                         
   7   0   8       2893.79       2610.49       208.62 o                         
   8   0   8        357.72        471.94       191.95 o                         
   9   0   8        587.43        529.74       278.46 o                         
  -9   1   8        369.19        100.90       244.47 o                         
  -8   1   8       1332.87       1399.89       191.03 o                         
  -7   1   8        713.56        641.34       153.54 o                         
  -6   1   8        590.27        560.36        84.99 o                         
  -5   1   8       1450.68       1447.17        92.90 o                         
  -4   1   8       4944.94       5177.33       144.43 o                         
  -3   1   8       7397.38       6980.75       152.11 o                         
  -2   1   8       3579.82       3602.86       104.50 o                         
  -1   1   8       5582.05       6065.33       200.00 o                         
   0   1   8       1306.28       1915.62        70.47 o                         
   1   1   8       4887.45       4919.37        94.84 o                         
   2   1   8       3924.38       3977.71       102.73 o                         
   3   1   8       7081.83       6732.39       148.81 o                         
   4   1   8       5040.17       5223.97       139.44 o                         
   5   1   8       1375.86       1357.94        99.17 o                         
   6   1   8        436.90        409.76        89.51 o                         
   7   1   8        727.39        655.63       135.29 o                         
   8   1   8       1377.43       1272.57       206.60 o                         
   9   1   8        374.76        168.41       243.28 o                         
  -8   2   8        654.41        264.44       127.68 o                         
  -7   2   8       1254.86       1313.52       151.94 o                         
  -6   2   8         35.06         56.09        73.26 o                         
  -5   2   8       5959.31       6080.64       168.85 o                         
  -4   2   8        250.94        230.82        59.84 o                         
  -3   2   8        543.65        732.35        77.47 o                         
  -2   2   8        567.06        581.88        62.16 o                         
  -1   2   8       6801.43       6352.19       110.45 o                         
   0   2   8         15.06        -19.28        42.54 o                         
   1   2   8       6817.72       6312.79       114.69 o                         
   2   2   8        577.49        585.18        57.29 o                         
   3   2   8        502.95        558.99        59.82 o                         
   4   2   8        286.05        279.88        60.86 o                         
   5   2   8       6049.91       6367.15       217.19 o                         
   6   2   8         43.48        110.71        69.55 o                         
   7   2   8       1247.22       1312.92       158.98 o                         
   8   2   8        660.95        794.97       163.39 o                         
  -8   3   8        744.89        814.80       164.65 o                         
  -7   3   8        488.93        544.57       122.75 o                         
  -6   3   8        960.08        816.51       109.95 o                         
  -5   3   8        507.14        448.49        77.41 o                         
  -4   3   8        903.70        891.54        77.35 o                         
  -3   3   8       1339.80       1323.42        84.73 o                         
  -2   3   8       4022.83       3918.28       110.36 o                         
  -1   3   8       4878.48       5074.89        97.43 o                         
   0   3   8        744.83        751.01        45.40 o                         
   1   3   8       5120.33       5081.32       117.68 o                         
   2   3   8       4284.80       4033.55       101.12 o                         
   3   3   8       1277.91       1203.64        72.18 o                         
   4   3   8       1065.16       1109.00        79.44 o                         
   5   3   8        466.41        570.26        76.44 o                         
   6   3   8       1060.96        993.37       107.85 o                         
   7   3   8        498.87        629.36       135.25 o                         
   8   3   8        692.77        521.27       163.62 o                         
  -8   4   8         61.25       -148.35       148.35 o                         
  -7   4   8        934.53        689.81       156.64 o                         
  -6   4   8        532.78        568.88       111.42 o                         
  -5   4   8       1742.01       1718.40       123.82 o                         
  -4   4   8        533.78        483.68        86.87 o                         
  -3   4   8       5043.38       5301.18       141.15 o                         
  -2   4   8       1485.64       1426.68        73.89 o                         
  -1   4   8       1899.70       2122.83        72.89 o                         
   0   4   8      18546.77      19025.54       253.02 o                         
   1   4   8       2075.59       2478.71       109.51 o                         
   2   4   8       1666.40       1745.56        76.34 o                         
   3   4   8       5371.05       5523.14       133.23 o                         
   4   4   8        544.72        686.27        67.60 o                         
   5   4   8       1698.11       1620.46       106.52 o                         
   6   4   8        553.81        507.00        93.11 o                         
   7   4   8        920.92        899.17       180.28 o                         
   8   4   8         69.10        530.67       176.73 o                         
  -8   5   8        798.86        611.52       203.23 o                         
  -7   5   8        354.00        314.95       126.42 o                         
  -6   5   8       1063.62       1073.98       144.46 o                         
  -5   5   8       1100.66       1136.53       119.35 o                         
  -4   5   8       1683.28       1824.62       112.87 o                         
  -3   5   8       7640.55       7411.07       183.08 o                         
  -2   5   8       2688.70       2723.19       104.00 o                         
  -1   5   8       5495.11       5159.97       106.20 o                         
   0   5   8       2452.76       2569.64        90.87 o                         
   1   5   8       5596.79       5210.35       130.20 o                         
   2   5   8       2340.29       2331.41        91.22 o                         
   3   5   8       7520.53       7545.68       155.79 o                         
   4   5   8       1918.15       2003.38        99.50 o                         
   5   5   8       1063.12       1234.78        96.95 o                         
   6   5   8       1164.32       1112.69       110.67 o                         
   7   5   8        376.78        368.83       110.00 o                         
   8   5   8        869.38        683.51       163.58 o                         
  -7   6   8       1156.66        874.48       157.96 o                         
  -6   6   8       1007.25        974.18       196.15 o                         
  -5   6   8       1438.34       1676.41       126.70 o                         
  -4   6   8        335.79        437.57        98.56 o                         
  -3   6   8       1864.51       1656.56       108.65 o                         
  -2   6   8       1617.90       1586.78        90.57 o                         
  -1   6   8      10558.97      10219.79       235.91 o                         
   0   6   8      11303.18      10943.54       233.51 o                         
   1   6   8      10651.18       9974.31       198.57 o                         
   2   6   8       1540.90       1750.36        97.55 o                         
   3   6   8       2032.98       2018.48        97.07 o                         
   4   6   8        296.93        351.89        60.63 o                         
   5   6   8       1477.36       1417.79       108.69 o                         
   6   6   8        966.76        855.34       132.01 o                         
   7   6   8       1124.30        950.83       134.07 o                         
  -7   7   8        208.45        438.31       184.27 o                         
  -6   7   8       1561.15       1477.29       185.33 o                         
  -5   7   8        842.95        757.49       154.52 o                         
  -4   7   8       3005.18       3330.60       187.72 o                         
  -3   7   8        556.99        551.12        91.07 o                         
  -2   7   8       3640.51       3850.76       142.29 o                         
  -1   7   8        169.49        271.22        57.11 o                         
   0   7   8       4274.96       4468.30       155.10 o                         
   1   7   8        175.27        306.37        59.77 o                         
   2   7   8       3907.51       4206.99       184.31 o                         
   3   7   8        590.66        583.40        82.23 o                         
   4   7   8       2932.21       3121.68       136.66 o                         
   5   7   8        838.43        735.43        96.17 o                         
   6   7   8       1490.96       1404.41       198.71 o                         
   7   7   8        214.38        415.29       201.47 o                         
  -7   8   8        289.55        428.21       180.54 o                         
  -6   8   8        151.00        225.60       120.76 o                         
  -5   8   8       2122.43       2151.73       171.45 o                         
  -4   8   8        159.61        202.29       141.58 o                         
  -3   8   8        524.97        545.51        89.22 o                         
  -2   8   8        849.93        923.45        80.09 o                         
  -1   8   8        936.64        940.35        76.24 o                         
   0   8   8          8.35         75.10        70.13 o                         
   1   8   8        833.39        678.76        78.42 o                         
   2   8   8        790.15        839.75        84.20 o                         
   3   8   8        611.71        619.85        83.79 o                         
   4   8   8        192.85        285.83        92.93 o                         
   5   8   8       2089.81       2247.09       152.66 o                         
   6   8   8        146.22        218.07       168.45 o                         
   7   8   8        259.11        179.96       196.60 o                         
  -6   9   8        138.49        312.26       132.92 o                         
  -5   9   8        246.54        279.57       142.76 o                         
  -4   9   8        311.30        372.54       102.67 o                         
  -3   9   8        996.40       1021.64       125.90 o                         
  -2   9   8        294.14        163.65        95.20 o                         
  -1   9   8       1978.26       1898.17       104.02 o                         
   0   9   8        839.67        872.08        87.46 o                         
   1   9   8       2043.28       2207.65       151.96 o                         
   2   9   8        314.12        344.07        78.99 o                         
   3   9   8       1083.22       1029.20       122.42 o                         
   4   9   8        333.86        381.01        99.10 o                         
   5   9   8        276.14        419.34       152.43 o                         
   6   9   8        159.88        344.85       550.99 o                         
  -5  10   8        834.41        797.61       261.75 o                         
  -4  10   8        333.64        443.16       117.75 o                         
  -3  10   8       1309.22       1334.71       148.23 o                         
  -2  10   8       1674.32       1710.54       169.91 o                         
  -1  10   8        616.77        522.40       116.48 o                         
   0  10   8       2720.33       2449.97       157.46 o                         
   1  10   8        679.74        777.24       120.03 o                         
   2  10   8       1694.35       1672.55       157.49 o                         
   3  10   8       1362.77       1398.43       210.71 o                         
   4  10   8        405.15        642.27       202.80 o                         
   5  10   8        729.03        749.83       242.75 o                         
  -4  11   8       1013.80       1049.71       200.69 o                         
  -3  11   8        751.82        461.44       264.23 o                         
  -2  11   8       1025.04       1193.11       161.54 o                         
  -1  11   8        362.48        541.12       127.88 o                         
   0  11   8        456.35        565.56       126.51 o                         
   1  11   8        434.96        253.14       120.82 o                         
   2  11   8        941.49       1256.52       196.72 o                         
   3  11   8        741.16        542.93       165.33 o                         
   4  11   8        913.00       1384.25       258.10 o                         
  -3  12   8        610.80        662.48       169.87 o                         
  -2  12   8         61.67        -34.66       120.76 o                         
  -1  12   8        875.29        921.44       188.25 o                         
   0  12   8        147.73        194.20       131.63 o                         
   1  12   8        847.18        850.04       187.19 o                         
   2  12   8         54.36         18.42       144.46 o                         
   3  12   8        614.12        580.56       190.46 o                         
   1   0   9      20198.97      20442.74       240.85 o                         
   2   0   9       1003.72       1124.57        67.08 o                         
   3   0   9        119.56        130.86        55.37 o                         
   4   0   9        483.87        331.84        67.49 o                         
   5   0   9         85.58         -3.08        60.41 o                         
   6   0   9         39.72         54.73        75.01 o                         
   7   0   9         13.65         32.78       115.19 o                         
   8   0   9          3.82        -33.90       138.14 o                         
  -8   1   9        129.96        451.20       144.19 o                         
  -7   1   9        284.75        149.56       136.52 o                         
  -6   1   9        159.77        243.63        82.30 o                         
  -5   1   9       2107.69       2095.35       111.84 o                         
  -4   1   9       1913.52       2052.41       105.89 o                         
  -3   1   9       1623.26       1685.47        89.31 o                         
  -2   1   9       1518.42       1683.58        75.77 o                         
  -1   1   9        450.78        515.69        46.14 o                         
   0   1   9        531.55        628.93        42.89 o                         
   1   1   9        421.13        476.85        51.72 o                         
   2   1   9       1485.46       1825.84        73.69 o                         
   3   1   9       1478.55       1596.41        85.14 o                         
   4   1   9       1848.36       2064.33        97.06 o                         
   5   1   9       2030.30       2111.85       114.51 o                         
   6   1   9        130.01         63.01        76.84 o                         
   7   1   9        360.20        458.28       127.69 o                         
   8   1   9        105.11        226.88       166.34 o                         
  -8   2   9        860.65       1056.97       173.08 o                         
  -7   2   9       2157.58       2343.78       183.35 o                         
  -6   2   9        875.99        689.65        98.63 o                         
  -5   2   9        330.52        293.63        68.31 o                         
  -4   2   9       1024.59       1082.20        88.79 o                         
  -3   2   9         55.84         87.79        57.42 o                         
  -2   2   9       1815.67       1949.94        84.23 o                         
  -1   2   9       2407.25       2706.09        79.06 o                         
   0   2   9        844.16        856.53        54.42 o                         
   1   2   9       2369.03       2573.24        71.64 o                         
   2   2   9       1654.99       1915.72        74.08 o                         
   3   2   9         58.09        150.40        51.71 o                         
   4   2   9       1155.53       1207.25        84.75 o                         
   5   2   9        366.93        357.92        72.18 o                         
   6   2   9        837.73       1002.26       101.33 o                         
   7   2   9       2218.86       2162.68       192.70 o                         
   8   2   9        853.86        599.68       150.10 o                         
  -8   3   9        364.25        462.95       147.10 o                         
  -7   3   9        305.59        408.12       136.54 o                         
  -6   3   9        168.34        253.90        82.57 o                         
  -5   3   9       3380.73       3492.20       148.82 o                         
  -4   3   9       1233.51       1248.50        93.30 o                         
  -3   3   9       2690.33       2829.03       111.99 o                         
  -2   3   9        170.60        155.22        51.87 o                         
  -1   3   9       1654.44       1741.42        75.76 o                         
   0   3   9       3420.64       3783.59        83.76 o                         
   1   3   9       1617.50       1562.70        68.55 o                         
   2   3   9        165.81        170.36        50.83 o                         
   3   3   9       2767.89       2658.76        96.00 o                         
   4   3   9       1219.86       1201.47        82.29 o                         
   5   3   9       3411.08       3577.30       148.26 o                         
   6   3   9        136.20         32.91        79.42 o                         
   7   3   9        219.40        296.60       119.24 o                         
   8   3   9        426.39        342.20       135.52 o                         
  -8   4   9        620.29        660.80       257.72 o                         
  -7   4   9       1028.73        697.14       153.93 o                         
  -6   4   9       1006.35       1004.97       131.10 o                         
  -5   4   9          6.61         75.68        59.78 o                         
  -4   4   9       1875.11       1650.23       139.04 o                         
  -3   4   9        487.00        566.51        87.67 o                         
  -2   4   9       8865.04       8871.27       172.62 o                         
  -1   4   9       1547.09       1749.71        61.33 o                         
   0   4   9       4016.70       4254.08        97.60 o                         
   1   4   9       1549.89       1672.45        79.64 o                         
   2   4   9       8726.17       8666.07       155.43 o                         
   3   4   9        441.40        394.33        59.49 o                         
   4   4   9       1731.94       1706.11        93.43 o                         
   5   4   9         26.12        145.21        69.19 o                         
   6   4   9        925.49       1072.18       121.64 o                         
   7   4   9       1057.23       1086.82       140.27 o                         
   8   4   9        603.36        662.67       206.18 o                         
  -8   5   9         36.00       -146.07       146.07 o                         
  -7   5   9        389.29        306.03       132.45 o                         
  -6   5   9        626.61        515.99       113.81 o                         
  -5   5   9       3301.02       3503.81       173.28 o                         
  -4   5   9         63.71         86.25        71.74 o                         
  -3   5   9       1448.62       1271.97        94.78 o                         
  -2   5   9        550.39        569.63        67.24 o                         
  -1   5   9       1491.30       1818.50        74.76 o                         
   0   5   9          1.06        -48.14        48.14 o                         
   1   5   9       1548.02       1887.89        92.03 o                         
   2   5   9        510.90        598.75        60.38 o                         
   3   5   9       1641.08       1735.46        86.47 o                         
   4   5   9         97.72        240.73        59.64 o                         
   5   5   9       3113.30       3198.09       149.07 o                         
   6   5   9        685.07        741.15       103.47 o                         
   7   5   9        340.24        561.54       119.73 o                         
   8   5   9         30.64        207.73       147.12 o                         
  -7   6   9        380.29        450.70       132.68 o                         
  -6   6   9         95.53        202.77       110.37 o                         
  -5   6   9       1480.67       1211.34       111.42 o                         
  -4   6   9         85.27         10.58        81.55 o                         
  -3   6   9       2910.27       2864.42       144.32 o                         
  -2   6   9       1657.21       1665.91        81.26 o                         
  -1   6   9       5188.65       5127.66       162.92 o                         
   0   6   9       3384.45       3992.13       154.74 o                         
   1   6   9       5249.36       5154.62       140.75 o                         
   2   6   9       1628.78       1610.46        88.82 o                         
   3   6   9       3010.72       3079.94       111.50 o                         
   4   6   9        131.20        187.00        59.02 o                         
   5   6   9       1495.47       1475.45       130.65 o                         
   6   6   9         67.03        174.80        83.69 o                         
   7   6   9        421.73        475.64       138.35 o                         
  -7   7   9         30.39        -61.15       132.85 o                         
  -6   7   9        709.58        606.04       139.75 o                         
  -5   7   9       1274.67       1203.07       152.97 o                         
  -4   7   9        105.61        224.91       104.58 o                         
  -3   7   9        502.23        434.49        84.10 o                         
  -2   7   9        990.29       1138.65        85.79 o                         
  -1   7   9        197.46         74.96        52.54 o                         
   0   7   9       2347.59       2442.88       122.96 o                         
   1   7   9        181.93        158.66        44.77 o                         
   2   7   9        956.13       1011.60        85.03 o                         
   3   7   9        465.50        554.22        84.78 o                         
   4   7   9         91.25        125.67        58.56 o                         
   5   7   9       1399.96       1354.75       116.14 o                         
   6   7   9        607.37        692.24       101.18 o                         
   7   7   9         50.82        -62.78       222.05 o                         
  -7   8   9        533.63        802.20       213.65 o                         
  -6   8   9       1295.64        930.53       159.74 o                         
  -5   8   9        186.37        200.67        97.65 o                         
  -4   8   9        792.97        796.84       126.40 o                         
  -3   8   9         25.08        182.85        71.06 o                         
  -2   8   9         99.32        115.76        53.60 o                         
  -1   8   9        160.07        195.37        60.14 o                         
   0   8   9       2395.77       2539.00       136.01 o                         
   1   8   9        156.68        203.62        60.64 o                         
   2   8   9         61.35        247.96        63.29 o                         
   3   8   9         32.81        -52.71        57.61 o                         
   4   8   9        724.30        853.65       139.04 o                         
   5   8   9        207.67        201.06        88.52 o                         
   6   8   9       1270.78       1397.02       298.52 o                         
   7   8   9        544.57        319.89       237.38 o                         
  -6   9   9        343.14        458.95       155.59 o                         
  -5   9   9        703.46        580.97       134.85 o                         
  -4   9   9        652.91        507.65       112.54 o                         
  -3   9   9       2277.91       2308.86       195.38 o                         
  -2   9   9        127.81        113.19        83.38 o                         
  -1   9   9       1005.93       1119.40        85.26 o                         
   0   9   9       1028.36       1068.12        93.48 o                         
   1   9   9        879.22        654.81        95.24 o                         
   2   9   9        171.74        156.76        74.39 o                         
   3   9   9       2298.89       2221.09       156.16 o                         
   4   9   9        627.85        591.05       147.80 o                         
   5   9   9        798.54        838.05       180.29 o                         
   6   9   9        376.87        396.03       390.39 o                         
  -5  10   9         57.80        364.14       118.17 o                         
  -4  10   9         20.54        111.87       100.25 o                         
  -3  10   9        189.49        164.85       100.15 o                         
  -2  10   9        496.82        741.34       125.41 o                         
  -1  10   9       1618.73       1494.05       151.04 o                         
   0  10   9       1736.43       1988.70       162.06 o                         
   1  10   9       1467.66       1306.83       147.44 o                         
   2  10   9        476.84        758.11       139.42 o                         
   3  10   9        203.33         88.46       136.46 o                         
   4  10   9         38.02        -52.16       160.22 o                         
   5  10   9         42.39        208.39       178.40 o                         
  -4  11   9         95.57        -19.05       136.38 o                         
  -3  11   9        163.56        249.29       119.12 o                         
  -2  11   9        796.57        770.91       147.06 o                         
  -1  11   9        118.90        188.74       109.26 o                         
   0  11   9        161.07        185.59       107.10 o                         
   1  11   9        103.31        172.11       113.60 o                         
   2  11   9        690.50        820.80       176.29 o                         
   3  11   9        200.29        279.02       181.79 o                         
   4  11   9         82.08         55.29       202.67 o                         
  -3  12   9        176.49        457.50       144.53 o                         
  -2  12   9        132.82        257.43       149.27 o                         
  -1  12   9        284.79        469.27       132.04 o                         
   0  12   9         23.96        172.44       113.06 o                         
   1  12   9        322.70        470.83       158.54 o                         
   2  12   9        140.87        212.84       139.21 o                         
   3  12   9        187.29        139.52       298.80 o                         
   0   0  10      34846.62      36563.65       535.11 o                         
   1   0  10        510.09        594.54        39.56 o                         
   2   0  10      13318.94      12922.67       214.37 o                         
   3   0  10       1126.90       1205.34        77.60 o                         
   4   0  10       3233.11       3361.43       131.59 o                         
   5   0  10        447.13        368.92        75.37 o                         
   6   0  10       1799.20       2063.67       136.46 o                         
   7   0  10        493.07        618.78       129.33 o                         
   8   0  10        116.74        267.98       138.60 o                         
  -8   1  10        449.12        682.35       152.09 o                         
  -7   1  10        538.35        591.10       138.16 o                         
  -6   1  10        148.86        142.49        76.82 o                         
  -5   1  10       4052.02       4012.04       163.58 o                         
  -4   1  10       1791.30       1520.64        95.37 o                         
  -3   1  10       1130.74        880.84        84.49 o                         
  -2   1  10       2889.53       2829.52        81.93 o                         
  -1   1  10       5257.52       4988.97        96.42 o                         
   0   1  10       3371.51       3793.92        82.80 o                         
   1   1  10       4849.12       4536.75        97.14 o                         
   2   1  10       2720.26       2704.49        85.14 o                         
   3   1  10        948.28        711.05        69.28 o                         
   4   1  10       1763.88       1522.34        87.52 o                         
   5   1  10       4444.87       4332.02       177.48 o                         
   6   1  10        147.70         78.64        76.22 o                         
   7   1  10        533.52        456.11       132.45 o                         
   8   1  10        505.19        612.86       184.04 o                         
  -8   2  10         54.72         86.16       124.54 o                         
  -7   2  10        449.04        313.81       117.34 o                         
  -6   2  10       2573.14       2890.99       156.54 o                         
  -5   2  10       1509.60       1608.54       109.09 o                         
  -4   2  10       1514.62       1331.33        83.36 o                         
  -3   2  10       5466.62       5477.81       136.55 o                         
  -2   2  10       3024.97       3016.57       107.51 o                         
  -1   2  10       4023.22       3620.23        80.01 o                         
   0   2  10       2322.04       2242.00        74.40 o                         
   1   2  10       3791.88       3382.23        84.39 o                         
   2   2  10       3392.48       3536.80        95.88 o                         
   3   2  10       5721.94       5824.22       135.98 o                         
   4   2  10       1410.51       1471.48        87.03 o                         
   5   2  10       1588.50       1603.22       107.00 o                         
   6   2  10       2722.27       2764.22       144.85 o                         
   7   2  10        389.72        438.61       123.48 o                         
   8   2  10         70.19        -17.86       114.14 o                         
  -8   3  10        199.31        150.87       138.91 o                         
  -7   3  10        473.18        491.55       133.21 o                         
  -6   3  10        128.90        179.36        83.89 o                         
  -5   3  10        274.69        223.84        68.11 o                         
  -4   3  10        852.42        843.60        78.51 o                         
  -3   3  10       8559.04       8114.92       199.31 o                         
  -2   3  10       2327.65       2537.31        92.19 o                         
  -1   3  10        415.74        536.42        57.03 o                         
   0   3  10       1321.31       1324.68        62.83 o                         
   1   3  10        466.52        489.79        51.11 o                         
   2   3  10       2327.02       2439.56        87.29 o                         
   3   3  10       8727.21       8563.80       167.51 o                         
   4   3  10        837.01        798.13        74.29 o                         
   5   3  10        274.92        375.67        74.27 o                         
   6   3  10        103.07        -31.20        97.18 o                         
   7   3  10        392.30        389.25       144.71 o                         
   8   3  10        214.54        516.13       150.97 o                         
  -8   4  10         57.80         76.37       191.86 o                         
  -7   4  10        144.69        -89.46       117.45 o                         
  -6   4  10       1442.57       1359.60       139.55 o                         
  -5   4  10        443.99        416.59        83.92 o                         
  -4   4  10       4613.57       4367.99       166.93 o                         
  -3   4  10        233.59        234.57        63.91 o                         
  -2   4  10       7554.64       7194.27       151.65 o                         
  -1   4  10       2825.85       2883.60        77.42 o                         
   0   4  10       5159.47       5727.26       148.22 o                         
   1   4  10       3070.43       2954.87        91.15 o                         
   2   4  10       6865.36       6693.52       136.80 o                         
   3   4  10        161.28        241.95        51.16 o                         
   4   4  10       4435.95       4693.09       144.20 o                         
   5   4  10        394.41        462.50        78.99 o                         
   6   4  10       1423.60       1433.32       123.25 o                         
   7   4  10        168.33         69.60       101.04 o                         
   8   4  10         39.67        304.54       134.16 o                         
  -8   5  10        719.34        463.51       237.75 o                         
  -7   5  10       1026.55       1272.15       165.30 o                         
  -6   5  10        375.91        278.74       126.00 o                         
  -5   5  10       1415.22       1387.74       156.99 o                         
  -4   5  10       2467.82       2407.29       158.03 o                         
  -3   5  10       5276.50       4898.38       185.86 o                         
  -2   5  10       8834.47       8401.26       203.05 o                         
  -1   5  10      16992.75      16492.87       230.00 o                         
   0   5  10       1169.85       1209.40        70.85 o                         
   1   5  10      16838.58      16471.27       270.99 o                         
   2   5  10       9070.07       8651.75       164.49 o                         
   3   5  10       5304.35       5100.89       146.29 o                         
   4   5  10       2381.94       2416.90       120.53 o                         
   5   5  10       1153.48       1074.33        94.84 o                         
   6   5  10        386.49        479.67        98.48 o                         
   7   5  10        945.91       1324.23       157.29 o                         
   8   5  10        722.73        772.05       196.01 o                         
  -7   6  10        528.56        600.95       141.44 o                         
  -6   6  10       1709.93       1464.82       196.48 o                         
  -5   6  10        611.85        697.56       109.65 o                         
  -4   6  10       2729.41       2257.84       204.50 o                         
  -3   6  10        137.47         44.03        65.45 o                         
  -2   6  10      11104.73      10427.91       194.46 o                         
  -1   6  10       4375.69       4706.35       118.52 o                         
   0   6  10       8470.02       8887.93       190.82 o                         
   1   6  10       4621.23       4761.77       162.45 o                         
   2   6  10      11107.16      10815.17       224.78 o                         
   3   6  10        201.52        229.37        56.75 o                         
   4   6  10       2746.71       2964.76       131.18 o                         
   5   6  10        660.82        648.48        86.78 o                         
   6   6  10       1720.72       2043.97       151.98 o                         
   7   6  10        471.09        280.54       109.94 o                         
  -7   7  10       1304.93       1065.15       196.05 o                         
  -6   7  10        838.38        557.97       152.42 o                         
  -5   7  10        349.45        405.90       112.39 o                         
  -4   7  10        815.87        737.30       110.84 o                         
  -3   7  10       2713.26       2643.53       219.83 o                         
  -2   7  10         10.56         44.31        67.15 o                         
  -1   7  10       1476.26       1351.18        79.64 o                         
   0   7  10       2790.70       3176.62       138.21 o                         
   1   7  10       1375.12       1375.41        87.50 o                         
   2   7  10          2.57        109.21        47.62 o                         
   3   7  10       2640.26       2761.58       134.89 o                         
   4   7  10        722.90        687.47        94.83 o                         
   5   7  10        409.04        495.63       139.15 o                         
   6   7  10        884.51        873.31       107.52 o                         
   7   7  10       1305.80        618.39       270.76 o                         
  -6   8  10       1514.63       1208.35       182.69 o                         
  -5   8  10        505.62        548.50       132.14 o                         
  -4   8  10        469.96        528.99       117.20 o                         
  -3   8  10        613.16        410.74        87.37 o                         
  -2   8  10        144.77        219.35        76.06 o                         
  -1   8  10       1297.24       1189.75        91.91 o                         
   0   8  10         29.97        128.57        59.64 o                         
   1   8  10       1237.43       1212.33       111.31 o                         
   2   8  10        132.89         68.83        46.41 o                         
   3   8  10        697.33        709.48        91.41 o                         
   4   8  10        477.53        599.15       109.57 o                         
   5   8  10        580.14        571.20       110.95 o                         
   6   8  10       1634.36       1902.73       272.52 o                         
  -6   9  10         62.15        271.03       142.19 o                         
  -5   9  10        381.91        279.41       163.44 o                         
  -4   9  10        162.76        259.69       116.53 o                         
  -3   9  10        998.77       1032.78       123.12 o                         
  -2   9  10        702.34        790.20       121.40 o                         
  -1   9  10       1788.87       1736.41       102.88 o                         
   0   9  10       1629.08       1625.51       109.85 o                         
   1   9  10       2028.40       2139.15       133.59 o                         
   2   9  10        661.11        769.41       101.26 o                         
   3   9  10       1062.32       1311.15       134.16 o                         
   4   9  10        175.39        502.20       165.25 o                         
   5   9  10        321.56        761.54       164.75 o                         
   6   9  10         72.67        226.61       239.60 o                         
  -5  10  10          8.64        212.96       117.60 o                         
  -4  10  10        960.69        696.66       121.17 o                         
  -3  10  10        288.21        665.86       140.82 o                         
  -2  10  10       1699.59       1799.19       183.57 o                         
  -1  10  10        930.13        862.66       196.44 o                         
   0  10  10       1761.93       1747.67       155.12 o                         
   1  10  10        856.96        735.34       127.06 o                         
   2  10  10       1474.04       1474.45       198.39 o                         
   3  10  10        223.68        402.68       150.86 o                         
   4  10  10       1017.91        838.83       204.73 o                         
   5  10  10         13.94       -169.28       169.28 o                         
  -4  11  10        478.55        485.68       162.27 o                         
  -3  11  10       1385.65       1495.64       178.61 o                         
  -2  11  10        346.24        265.83       106.02 o                         
  -1  11  10        967.29        999.10       188.96 o                         
   0  11  10        432.82        385.28       123.25 o                         
   1  11  10       1119.70       1103.18       158.35 o                         
   2  11  10        374.06        637.79       163.39 o                         
   3  11  10       1475.42       1310.84       206.26 o                         
   4  11  10        443.03        630.05       223.09 o                         
  -3  12  10        392.65        276.33       292.71 o                         
  -2  12  10        518.67        604.29       153.41 o                         
  -1  12  10         84.89        139.93       160.57 o                         
   0  12  10        507.37        618.68       139.29 o                         
   1  12  10         77.38        116.18       120.94 o                         
   2  12  10        575.83        644.61       179.08 o                         
   3  12  10        429.05        285.63       269.02 o                         
   1   0  11       1884.82       1806.31        67.50 o                         
   2   0  11       4866.27       4774.11       139.65 o                         
   3   0  11       8748.42       7921.26       163.39 o                         
   4   0  11         23.04          0.24        53.53 o                         
   5   0  11        736.69        605.04        83.31 o                         
   6   0  11          1.35        -67.64        67.64 o                         
   7   0  11        298.83        472.76       139.81 o                         
   8   0  11        262.21        256.41       129.10 o                         
  -8   1  11        286.17        599.30       146.91 o                         
  -7   1  11        982.20        867.83       146.90 o                         
  -6   1  11       2242.77       2151.81       140.02 o                         
  -5   1  11       2264.40       2385.94       137.45 o                         
  -4   1  11       2491.17       2323.79       111.89 o                         
  -3   1  11       1804.93       1746.06        86.32 o                         
  -2   1  11       2383.72       2218.01        89.08 o                         
  -1   1  11        845.99        741.04        43.14 o                         
   0   1  11       3359.90       3462.18        80.94 o                         
   1   1  11       1100.80       1197.77        60.27 o                         
   2   1  11       2693.40       2666.25        83.89 o                         
   3   1  11       1499.89       1474.63        83.57 o                         
   4   1  11       2577.76       2688.05       113.96 o                         
   5   1  11       2395.41       2699.07       127.03 o                         
   6   1  11       2190.62       2052.30       134.39 o                         
   7   1  11        984.93        940.45       144.53 o                         
   8   1  11        320.80        408.66       145.30 o                         
  -8   2  11         92.02         97.23       127.17 o                         
  -7   2  11        260.58        280.56       142.15 o                         
  -6   2  11        525.85        505.59        98.20 o                         
  -5   2  11       3711.25       3426.54       146.29 o                         
  -4   2  11       4238.12       3823.96       142.01 o                         
  -3   2  11      10836.85      10802.86       213.08 o                         
  -2   2  11       3025.28       2812.70       104.64 o                         
  -1   2  11       1572.22       1477.33        64.91 o                         
   0   2  11       4470.82       3748.56       116.62 o                         
   1   2  11       1506.11       1502.80        66.51 o                         
   2   2  11       3415.71       3070.71        90.46 o                         
   3   2  11      11135.32      11211.77       203.70 o                         
   4   2  11       4349.54       4346.39       131.69 o                         
   5   2  11       3875.19       4082.21       186.83 o                         
   6   2  11        601.68        523.84        93.58 o                         
   7   2  11        235.88        250.37       113.78 o                         
   8   2  11         98.38         44.91       129.36 o                         
  -8   3  11       1371.36       1149.62       271.62 o                         
  -7   3  11        446.70        535.81       137.67 o                         
  -6   3  11        205.10        137.42        79.95 o                         
  -5   3  11        210.52        306.42        65.35 o                         
  -4   3  11       2773.53       2762.24       124.26 o                         
  -3   3  11       1858.42       1749.30        99.50 o                         
  -2   3  11       4217.51       4347.37       123.79 o                         
  -1   3  11      13743.43      13892.41       214.37 o                         
   0   3  11       3978.65       3305.39        84.70 o                         
   1   3  11      13299.38      13469.18       216.41 o                         
   2   3  11       4073.15       4287.40       110.36 o                         
   3   3  11       1863.98       1997.74        84.07 o                         
   4   3  11       2757.69       3009.26       120.69 o                         
   5   3  11        231.96        151.09        68.17 o                         
   6   3  11        241.03        278.65        84.33 o                         
   7   3  11        489.63        665.02       125.27 o                         
   8   3  11       1311.93       1428.76       190.77 o                         
  -8   4  11        143.47        290.36       247.71 o                         
  -7   4  11        607.19        619.48       151.47 o                         
  -6   4  11        177.77        153.80        94.56 o                         
  -5   4  11       2519.23       2388.85       143.98 o                         
  -4   4  11       1788.07       1861.64       123.83 o                         
  -3   4  11       9559.29       9480.17       201.38 o                         
  -2   4  11       4174.64       4118.83       125.85 o                         
  -1   4  11       8961.19       8904.26       163.79 o                         
   0   4  11        103.65        223.95        51.28 o                         
   1   4  11       9305.20       9516.08       172.32 o                         
   2   4  11       4254.97       4133.18       108.38 o                         
   3   4  11       9382.80       9323.78       172.69 o                         
   4   4  11       1778.06       1818.55        92.39 o                         
   5   4  11       2239.89       2619.77       131.32 o                         
   6   4  11        153.86        218.99        82.88 o                         
   7   4  11        704.31        568.13       122.12 o                         
   8   4  11        127.98        496.62       143.37 o                         
  -8   5  11        268.03        318.19       223.13 o                         
  -7   5  11        157.35        173.12       118.73 o                         
  -6   5  11       2669.87       2711.50       209.42 o                         
  -5   5  11        561.25        574.74       105.35 o                         
  -4   5  11       2109.16       2040.62       148.00 o                         
  -3   5  11         45.63        198.19        87.73 o                         
  -2   5  11        861.22        969.62        74.99 o                         
  -1   5  11        948.40       1168.96        62.58 o                         
   0   5  11        438.17        343.39        52.41 o                         
   1   5  11        961.86       1144.57        72.04 o                         
   2   5  11        764.02        856.71        61.52 o                         
   3   5  11         31.68         10.39        58.06 o                         
   4   5  11       2021.51       2037.67       105.21 o                         
   5   5  11        507.63        568.72        81.25 o                         
   6   5  11       2850.43       2530.54       194.70 o                         
   7   5  11        179.86        194.63       109.90 o                         
   8   5  11        262.24        349.53       154.77 o                         
  -7   6  11        112.09        369.60       129.06 o                         
  -6   6  11         63.47         29.11        95.45 o                         
  -5   6  11         39.94         38.91        95.06 o                         
  -4   6  11        583.96        634.58       104.24 o                         
  -3   6  11        893.84        848.10        84.11 o                         
  -2   6  11       1825.37       1945.70        91.77 o                         
  -1   6  11       4524.60       4598.60       116.37 o                         
   0   6  11       2941.04       3363.74       125.21 o                         
   1   6  11       4473.52       4263.80       124.33 o                         
   2   6  11       1851.79       1971.32        96.22 o                         
   3   6  11        893.66        789.38        68.81 o                         
   4   6  11        477.97        498.59        75.04 o                         
   5   6  11         65.71        158.72        66.99 o                         
   6   6  11         80.27         88.71        87.37 o                         
   7   6  11         87.44        199.05       107.78 o                         
  -7   7  11         72.60        161.44       137.11 o                         
  -6   7  11        741.14        756.16       149.60 o                         
  -5   7  11        640.58        507.49       115.96 o                         
  -4   7  11         68.45        168.41        86.20 o                         
  -3   7  11       1421.12       1287.31       107.43 o                         
  -2   7  11        584.89        561.03        66.76 o                         
  -1   7  11       7951.10       7791.62       169.04 o                         
   0   7  11       6420.41       6113.98       170.10 o                         
   1   7  11       7738.82       7493.11       183.69 o                         
   2   7  11        718.24        801.24        79.75 o                         
   3   7  11       1339.83       1299.13        99.88 o                         
   4   7  11         79.95         93.33        73.28 o                         
   5   7  11        721.72        752.22       100.77 o                         
   6   7  11        754.20        440.04       180.69 o                         
   7   7  11         80.51        285.97       242.78 o                         
  -6   8  11        124.59        257.42       119.40 o                         
  -5   8  11       2919.60       2764.64       195.09 o                         
  -4   8  11       1380.26       1267.06       141.94 o                         
  -3   8  11       1012.45       1063.82       108.14 o                         
  -2   8  11       1722.00       1638.57       106.65 o                         
  -1   8  11        230.35        108.03        62.99 o                         
   0   8  11        574.90        612.19        84.48 o                         
   1   8  11        126.34         32.55        43.94 o                         
   2   8  11       1587.04       1576.80       108.05 o                         
   3   8  11        926.45        897.23        98.90 o                         
   4   8  11       1419.30       1572.72       144.56 o                         
   5   8  11       3033.99       2988.68       211.51 o                         
   6   8  11        101.18        329.23       178.13 o                         
  -6   9  11       1080.74        920.76       161.26 o                         
  -5   9  11         75.77        106.56       115.44 o                         
  -4   9  11       1151.30        653.44       126.28 o                         
  -3   9  11        177.61        102.83        86.26 o                         
  -2   9  11        134.07         93.62        85.06 o                         
  -1   9  11       1030.73       1207.80        99.34 o                         
   0   9  11       1878.18       1914.45       127.76 o                         
   1   9  11       1116.93       1346.07       120.70 o                         
   2   9  11        194.20        127.79        93.83 o                         
   3   9  11        111.85        128.54        88.07 o                         
   4   9  11       1231.58       1635.58       184.46 o                         
   5   9  11         78.99        487.14       139.67 o                         
   6   9  11       1075.84       1124.87       556.94 o                         
  -5  10  11        571.33        702.20       141.76 o                         
  -4  10  11        315.10        174.63       114.08 o                         
  -3  10  11        645.33        838.37       147.15 o                         
  -2  10  11         51.67         43.06       108.51 o                         
  -1  10  11         23.47        -99.58        99.58 o                         
   0  10  11        689.83        590.98       125.18 o                         
   1  10  11         11.21          2.63        97.91 o                         
   2  10  11         48.01        185.36       114.52 o                         
   3  10  11        587.91        690.23       172.90 o                         
   4  10  11        348.89        447.97       157.81 o                         
   5  10  11        564.68        560.20       205.36 o                         
  -4  11  11        272.82        398.99       150.00 o                         
  -3  11  11        225.22        307.92       128.51 o                         
  -2  11  11        363.11        385.01       124.39 o                         
  -1  11  11        618.07        996.63       145.81 o                         
   0  11  11         17.46        105.01        99.94 o                         
   1  11  11        620.90        717.07       143.43 o                         
   2  11  11        410.67        767.72       174.55 o                         
   3  11  11        216.82        104.26       150.04 o                         
   4  11  11        248.43        240.49       161.12 o                         
  -2  12  11        430.74        517.61       147.63 o                         
  -1  12  11        593.56        652.42       166.86 o                         
   0  12  11       1182.91        928.96       172.10 o                         
   1  12  11        571.46        589.36       136.45 o                         
   2  12  11        502.06        595.35       157.69 o                         
   1   0  12       1400.69       1326.09        56.83 o                         
   2   0  12        335.81        278.91        49.24 o                         
   3   0  12       5720.21       5937.17       140.31 o                         
   4   0  12          8.77         35.50        54.52 o                         
   5   0  12       2737.96       2549.41       141.90 o                         
   6   0  12         62.72        111.87        84.62 o                         
   7   0  12        881.76       1003.19       165.35 o                         
   8   0  12        447.98        564.65       147.56 o                         
  -8   1  12        746.91        773.23       161.58 o                         
  -7   1  12        657.92        910.19       144.58 o                         
  -6   1  12       1362.63       1226.19       115.24 o                         
  -5   1  12        272.72        312.67        80.42 o                         
  -4   1  12       1822.70       1992.78       133.32 o                         
  -3   1  12       1277.17       1392.48        80.22 o                         
  -2   1  12       3280.07       3611.11       112.95 o                         
  -1   1  12         33.78         48.41        27.99 o                         
   0   1  12        948.46       1521.85        59.01 o                         
   1   1  12         19.28          1.09        26.48 o                         
   2   1  12       3282.15       3207.01        95.20 o                         
   3   1  12       1262.10       1383.07        80.82 o                         
   4   1  12       1710.98       1857.11        98.66 o                         
   5   1  12        235.48        207.32        66.18 o                         
   6   1  12       1177.18        959.04        99.84 o                         
   7   1  12        582.77        601.20       130.37 o                         
   8   1  12        759.73        483.05       228.44 o                         
  -8   2  12         37.54        321.07       162.41 o                         
  -7   2  12       1163.74       1019.73       165.82 o                         
  -6   2  12        442.70        464.46        95.65 o                         
  -5   2  12       1811.58       1827.64       120.49 o                         
  -4   2  12         96.99         72.70        60.32 o                         
  -3   2  12       1735.13       1677.74       102.45 o                         
  -2   2  12        492.92        495.08        54.13 o                         
  -1   2  12       2135.12       2481.57        84.71 o                         
   0   2  12       1395.37       1590.31        86.36 o                         
   1   2  12       2131.24       2249.43        73.21 o                         
   2   2  12        507.85        589.07        53.52 o                         
   3   2  12       1622.30       1629.87        88.38 o                         
   4   2  12         94.25         58.56        53.40 o                         
   5   2  12       1990.11       2185.65       122.14 o                         
   6   2  12        414.64        388.46        99.41 o                         
   7   2  12       1255.68       1208.74       152.82 o                         
   8   2  12         44.23        142.61       144.46 o                         
  -8   3  12        631.45        638.67       171.54 o                         
  -7   3  12         31.26        179.17       128.95 o                         
  -6   3  12        541.08        426.54        88.26 o                         
  -5   3  12        462.53        512.13        80.22 o                         
  -4   3  12        488.41        387.96        69.75 o                         
  -3   3  12        402.36       1076.95        78.78 o                         
  -2   3  12        846.31        814.63        68.59 o                         
  -1   3  12       3235.33       3595.12       100.27 o                         
   0   3  12       1527.66       1717.54        82.09 o                         
   1   3  12       3047.72       3280.69       107.34 o                         
   2   3  12        804.20        771.20        55.99 o                         
   3   3  12        383.63        869.28        70.44 o                         
   4   3  12        520.55        404.23        64.63 o                         
   5   3  12        450.64        387.44        77.48 o                         
   6   3  12        616.76        476.99        91.35 o                         
   7   3  12         21.87        -62.37        98.14 o                         
   8   3  12        616.81        319.19       230.98 o                         
  -8   4  12         36.32         77.11       207.03 o                         
  -7   4  12       1592.15       1228.71       186.35 o                         
  -6   4  12        234.36        140.15        94.13 o                         
  -5   4  12        686.59        718.07        94.79 o                         
  -4   4  12        718.15        943.14        99.45 o                         
  -3   4  12        246.83        357.76        63.19 o                         
  -2   4  12       1846.52       2028.47        86.15 o                         
  -1   4  12        831.04       1066.83        72.59 o                         
   0   4  12       1685.65       1705.68        75.58 o                         
   1   4  12        882.63       1081.74        81.47 o                         
   2   4  12       1836.99       2144.24        90.68 o                         
   3   4  12        312.89        338.70        60.47 o                         
   4   4  12        679.04        705.72        70.67 o                         
   5   4  12        700.91        795.80        84.95 o                         
   6   4  12        235.97        251.44        84.22 o                         
   7   4  12       1557.50       1509.78       183.72 o                         
   8   4  12         58.51        178.93       145.53 o                         
  -8   5  12        600.34        391.57       223.69 o                         
  -7   5  12        795.08        632.83       142.92 o                         
  -6   5  12       1461.89       1418.78       165.56 o                         
  -5   5  12        199.97        303.47        98.41 o                         
  -4   5  12       1259.33       1332.51       114.54 o                         
  -3   5  12       3169.53       3328.43       132.04 o                         
  -2   5  12       5199.21       5166.53       148.56 o                         
  -1   5  12        380.89        402.40        45.97 o                         
   0   5  12       5707.80       5788.98       137.28 o                         
   1   5  12        312.19        233.68        54.76 o                         
   2   5  12       5232.09       5175.09       130.93 o                         
   3   5  12       3189.11       3166.23       110.63 o                         
   4   5  12       1159.06       1265.64        89.67 o                         
   5   5  12        182.01         65.33        68.43 o                         
   6   5  12       1473.44       1335.05       130.87 o                         
   7   5  12        808.61        902.23       127.61 o                         
   8   5  12        590.70        607.83       199.23 o                         
  -7   6  12       1621.55       1456.18       278.61 o                         
  -6   6  12        115.12        233.53       105.55 o                         
  -5   6  12       2217.35       1929.91       165.95 o                         
  -4   6  12       2484.81       2295.81       148.31 o                         
  -3   6  12        847.80        900.63        84.04 o                         
  -2   6  12          3.73         40.71        45.84 o                         
  -1   6  12       1100.46        966.19        63.33 o                         
   0   6  12        280.44        227.34        54.24 o                         
   1   6  12       1071.59       1023.92        76.81 o                         
   2   6  12          4.09          6.61        46.50 o                         
   3   6  12        934.78       1128.04        82.27 o                         
   4   6  12       2504.28       2332.35       118.70 o                         
   5   6  12       2275.58       2613.13       153.27 o                         
   6   6  12         79.91        216.62        88.76 o                         
   7   6  12       1612.00       1691.47       231.34 o                         
  -7   7  12        711.05        455.28       158.88 o                         
  -6   7  12       1764.75       1164.48       237.05 o                         
  -5   7  12        319.40        458.86       112.28 o                         
  -4   7  12        832.42        841.68       121.55 o                         
  -3   7  12        318.80        256.95        70.38 o                         
  -2   7  12       3850.05       3894.92       139.87 o                         
  -1   7  12        824.53        886.94        71.24 o                         
   0   7  12        874.02        881.20        82.93 o                         
   1   7  12        856.59        908.57        74.78 o                         
   2   7  12       4146.99       4041.50       135.71 o                         
   3   7  12        282.87        246.05        84.99 o                         
   4   7  12        836.81        972.13        89.54 o                         
   5   7  12        269.21        335.42        81.97 o                         
   6   7  12       1667.09       1402.20       175.25 o                         
   7   7  12        771.86        361.28       467.09 o                         
  -6   8  12          4.50         21.20       108.93 o                         
  -5   8  12       1340.70       1230.22       145.35 o                         
  -4   8  12        892.97        820.85       128.45 o                         
  -3   8  12        257.40        181.35        87.80 o                         
  -2   8  12       1928.48       1983.79       134.19 o                         
  -1   8  12       1239.08       1275.16        98.12 o                         
   0   8  12        230.39        294.47        67.31 o                         
   1   8  12       1119.67        960.11        93.04 o                         
   2   8  12       1918.53       1758.59       105.77 o                         
   3   8  12        225.32        253.44        78.74 o                         
   4   8  12        923.49        749.07       132.18 o                         
   5   8  12       1307.54       1627.68       161.32 o                         
   6   8  12          8.36        220.60       172.23 o                         
  -6   9  12         39.24        219.04       145.73 o                         
  -5   9  12         29.08        163.77       106.83 o                         
  -4   9  12         36.13         96.06        95.09 o                         
  -3   9  12          1.23        106.31        83.46 o                         
  -2   9  12        208.88        446.70        94.57 o                         
  -1   9  12       2291.97       2265.27       127.06 o                         
   0   9  12        618.58        726.90        94.30 o                         
   1   9  12       2207.12       1741.17       183.78 o                         
   2   9  12        209.39        173.89        90.05 o                         
   3   9  12          6.11        402.76       108.27 o                         
   4   9  12         40.90        174.13       103.46 o                         
   5   9  12         27.53        117.26       165.48 o                         
   6   9  12         53.77         81.41       299.60 o                         
  -5  10  12        202.39        162.09       139.24 o                         
  -4  10  12        231.72         24.50       103.02 o                         
  -3  10  12        764.03        553.75       129.74 o                         
  -2  10  12        176.24         94.15       109.66 o                         
  -1  10  12        312.08        274.13       110.57 o                         
   0  10  12       1066.05       1158.27       144.80 o                         
   1  10  12        360.67        347.57       127.30 o                         
   2  10  12        181.21        369.95       127.21 o                         
   3  10  12        805.69        283.59       213.26 o                         
   4  10  12        228.11        319.95       147.91 o                         
   5  10  12        182.77        336.06       272.47 o                         
  -4  11  12        430.59        656.44       165.72 o                         
  -3  11  12         53.25        247.11       113.05 o                         
  -2  11  12        841.00        732.71       137.26 o                         
  -1  11  12         44.25         85.52       106.60 o                         
   0  11  12        339.06        376.04       114.53 o                         
   1  11  12         45.71         -3.71       119.70 o                         
   2  11  12        766.30        815.82       167.21 o                         
   3  11  12         39.50        269.04       156.16 o                         
   4  11  12        453.37        758.54       194.71 o                         
  -2  12  12        109.20        288.46       113.59 o                         
  -1  12  12        246.39        387.16       116.44 o                         
   0  12  12         30.66        177.58       117.01 o                         
   1  12  12        273.43        690.19       142.52 o                         
   2  12  12        145.66        295.96       207.59 o                         
   1   0  13       2072.57       1912.40        77.16 o                         
   2   0  13       3143.60       3245.26       126.93 o                         
   3   0  13         78.43         46.43        35.53 o                         
   4   0  13       2160.39       2189.83       105.25 o                         
   5   0  13       1669.36       1612.86       106.68 o                         
   6   0  13       1352.81       1519.09       122.86 o                         
   7   0  13        205.52        177.80       116.39 o                         
   8   0  13       1064.53        789.43       162.94 o                         
  -8   1  13         76.78        186.68       128.00 o                         
  -7   1  13       1188.36        945.44       163.28 o                         
  -6   1  13        653.50        798.32       102.03 o                         
  -5   1  13       1687.07       1575.97       114.37 o                         
  -4   1  13        358.02        354.68        73.90 o                         
  -3   1  13       1240.95       1259.85        77.95 o                         
  -2   1  13        763.54        797.69        63.51 o                         
  -1   1  13       3430.67       3378.96        75.03 o                         
   0   1  13       2890.64       2977.42        79.48 o                         
   1   1  13       3130.03       3059.63        86.29 o                         
   2   1  13        815.20        840.63        59.87 o                         
   3   1  13       1369.27       1333.79        75.06 o                         
   4   1  13        336.24        346.42        68.61 o                         
   5   1  13       1747.64       1721.19       106.78 o                         
   6   1  13        624.43        621.95        88.67 o                         
   7   1  13       1293.16       1405.35       175.43 o                         
   8   1  13         51.90         90.46       118.19 o                         
  -8   2  13        585.58        535.59       208.11 o                         
  -7   2  13        101.32        377.00       134.67 o                         
  -6   2  13       1078.59       1185.34       118.53 o                         
  -5   2  13        147.48        208.47        59.25 o                         
  -4   2  13       2446.57       2401.50       112.21 o                         
  -3   2  13       3282.04       3073.22       130.15 o                         
  -2   2  13       5250.29       4851.32       131.17 o                         
  -1   2  13       2875.76       2739.28        89.43 o                         
   0   2  13       4014.86       4464.39       126.17 o                         
   1   2  13       2906.79       2724.53        92.97 o                         
   2   2  13       5632.75       5252.30       112.07 o                         
   3   2  13       3314.73       3084.74       113.34 o                         
   4   2  13       2547.43       2513.30       111.33 o                         
   5   2  13        148.99        158.46        68.31 o                         
   6   2  13        951.17       1190.67       114.80 o                         
   7   2  13         89.10         62.92       104.43 o                         
   8   2  13        623.51        505.37       153.53 o                         
  -8   3  13        550.50        694.39       195.90 o                         
  -7   3  13        454.10        656.66       151.30 o                         
  -6   3  13         73.35         -6.51        80.30 o                         
  -5   3  13       1525.96       1556.81       122.10 o                         
  -4   3  13        103.45        110.19        73.94 o                         
  -3   3  13       1620.96       1541.92        94.46 o                         
  -2   3  13       3006.29       3190.42       105.50 o                         
  -1   3  13       4223.96       4193.98       103.74 o                         
   0   3  13       3308.07       3449.94       109.62 o                         
   1   3  13       3781.16       3537.85       112.89 o                         
   2   3  13       3187.63       3471.77        99.93 o                         
   3   3  13       1696.50       1652.29        84.21 o                         
   4   3  13         94.78         96.32        55.75 o                         
   5   3  13       1577.83       1772.26       115.14 o                         
   6   3  13         71.22        102.61        77.63 o                         
   7   3  13        430.28        561.62       122.16 o                         
   8   3  13        519.64        508.27       147.29 o                         
  -8   4  13        559.52        370.97       222.62 o                         
  -7   4  13        377.42        270.35       129.01 o                         
  -6   4  13        225.59        345.01       104.47 o                         
  -5   4  13       1393.89       1393.25       108.17 o                         
  -4   4  13       1285.22       1317.72       108.03 o                         
  -3   4  13        133.39        110.27        55.22 o                         
  -2   4  13       3485.05       3523.78       118.19 o                         
  -1   4  13       1282.61       1377.53        66.15 o                         
   0   4  13       2049.18       2031.76       107.46 o                         
   1   4  13       1325.49       1344.83        84.16 o                         
   2   4  13       3496.28       3551.65       108.44 o                         
   3   4  13        137.87        152.10        52.15 o                         
   4   4  13       1134.47       1191.78        89.86 o                         
   5   4  13       1359.70       1282.51        99.63 o                         
   6   4  13        197.69        267.85        96.70 o                         
   7   4  13        377.09        393.39       107.10 o                         
   8   4  13        557.17        958.92       180.17 o                         
  -8   5  13         83.64        299.07       220.55 o                         
  -7   5  13        639.19        724.23       141.08 o                         
  -6   5  13        225.22        161.98       116.10 o                         
  -5   5  13       2127.22       2222.87       151.57 o                         
  -4   5  13       1122.54        969.44       110.97 o                         
  -3   5  13       1431.80       1345.55       111.56 o                         
  -2   5  13       1213.38       1364.51        76.33 o                         
  -1   5  13         59.94         55.05        45.71 o                         
   0   5  13       1008.63       1076.50        61.96 o                         
   1   5  13         53.85         46.24        52.41 o                         
   2   5  13       1120.63       1352.94        74.80 o                         
   3   5  13       1489.76       1700.56        86.26 o                         
   4   5  13       1154.33       1198.06        91.34 o                         
   5   5  13       2051.44       2064.25       130.60 o                         
   6   5  13        239.19        190.06        94.23 o                         
   7   5  13        596.55        744.34       127.71 o                         
   8   5  13         86.52         67.74       159.57 o                         
  -7   6  13         83.34        304.28       115.98 o                         
  -6   6  13        435.39        248.32       108.54 o                         
  -5   6  13        220.64        188.45        97.21 o                         
  -4   6  13        743.64        804.58       125.66 o                         
  -3   6  13        645.81        761.20        81.00 o                         
  -2   6  13         97.47         92.60        47.11 o                         
  -1   6  13        325.09        446.29        64.03 o                         
   0   6  13        798.43        882.82        76.69 o                         
   1   6  13        323.05        424.56        60.53 o                         
   2   6  13        135.90        104.80        42.39 o                         
   3   6  13        683.85        611.13        69.37 o                         
   4   6  13        783.73        649.81        97.83 o                         
   5   6  13        198.65        243.87        80.66 o                         
   6   6  13        476.77        385.14       113.60 o                         
   7   6  13         98.83        317.57       119.45 o                         
  -7   7  13        119.91         56.02       215.43 o                         
  -6   7  13        202.48         -6.44       110.30 o                         
  -5   7  13        165.08        233.44        97.51 o                         
  -4   7  13        808.20        732.53       120.91 o                         
  -3   7  13       1618.42       1454.63       102.22 o                         
  -2   7  13       1318.95       1595.08        93.32 o                         
  -1   7  13        766.26        772.46        62.53 o                         
   0   7  13       2188.10       2108.02        96.77 o                         
   1   7  13        665.63        727.93        74.02 o                         
   2   7  13       1276.86       1202.51        91.47 o                         
   3   7  13       1592.64       1547.55       106.04 o                         
   4   7  13        868.20       1056.69        96.39 o                         
   5   7  13        113.23         68.85        78.41 o                         
   6   7  13        181.88        175.05       121.80 o                         
   7   7  13        127.28        109.45       171.26 o                         
  -6   8  13        532.98        716.10       142.37 o                         
  -5   8  13        179.26        208.69        96.48 o                         
  -4   8  13        787.53        756.89       164.95 o                         
  -3   8  13       1568.90       1377.75       113.61 o                         
  -2   8  13       1897.54       1959.90       104.27 o                         
  -1   8  13        927.12       1013.98        85.00 o                         
   0   8  13       3244.39       3327.95       145.65 o                         
   1   8  13        850.52        963.45        85.84 o                         
   2   8  13       1958.13       2095.10       122.25 o                         
   3   8  13       1506.07       1705.76       135.85 o                         
   4   8  13        759.00        706.94       123.50 o                         
   5   8  13        166.80         74.14        87.40 o                         
   6   8  13        590.22        542.06       197.98 o                         
  -6   9  13         44.86        153.13       159.19 o                         
  -5   9  13       1198.20       1072.72       156.25 o                         
  -4   9  13        425.18        367.35       101.99 o                         
  -3   9  13       1716.36       1704.33       156.76 o                         
  -2   9  13        419.63        361.27        88.08 o                         
  -1   9  13        545.21        607.57        82.89 o                         
   0   9  13         19.75        122.65        78.66 o                         
   1   9  13        423.65        424.49       115.68 o                         
   2   9  13        416.21        409.43       162.28 o                         
   3   9  13       1817.97       1905.43       194.49 o                         
   4   9  13        424.71        656.36       147.62 o                         
   5   9  13       1192.47       1337.91       244.07 o                         
   6   9  13         62.45        172.18       462.08 o                         
  -5  10  13        362.11        216.81       134.70 o                         
  -4  10  13        353.56        249.31       114.28 o                         
  -3  10  13         98.67        124.31       107.96 o                         
  -2  10  13       2088.31       1748.31       173.14 o                         
  -1  10  13        407.77        411.02       117.60 o                         
   0  10  13        275.48        160.84       105.35 o                         
   1  10  13        387.39        307.39       127.73 o                         
   2  10  13       2068.33       2501.84       218.71 o                         
   3  10  13         71.90         47.29       134.02 o                         
   4  10  13        301.14        142.77       142.18 o                         
   5  10  13        337.80        478.41       202.08 o                         
  -4  11  13        435.12        603.48       157.50 o                         
  -3  11  13        106.97        291.05       114.81 o                         
  -2  11  13        685.30        907.22       189.09 o                         
  -1  11  13         66.64        146.96       102.75 o                         
   0  11  13        572.43        436.20       118.73 o                         
   1  11  13         69.20        104.02       128.45 o                         
   2  11  13        633.38        608.36       153.53 o                         
   3  11  13        137.60        351.33       160.36 o                         
   4  11  13        404.26        631.16       179.05 o                         
  -2  12  13        383.22        152.49       128.32 o                         
  -1  12  13        482.55        488.43       152.96 o                         
   0  12  13       1073.25        799.72       176.59 o                         
   1  12  13        540.85        305.69       113.67 o                         
   2  12  13        364.58        393.81       159.87 o                         
   0   0  14       4440.66       4844.30       130.77 o                         
   1   0  14       8726.66       8250.66       142.81 o                         
   2   0  14       2215.82       2278.54        75.39 o                         
   3   0  14       5642.63       5830.20       141.91 o                         
   4   0  14       3572.93       3823.42       131.47 o                         
   5   0  14        104.36        120.65        72.40 o                         
   6   0  14       1353.83       1540.78       124.73 o                         
   7   0  14        742.61        788.06       142.59 o                         
   8   0  14         20.61         64.27       155.14 o                         
  -8   1  14         38.49        101.11       121.29 o                         
  -7   1  14        493.64        621.03       145.20 o                         
  -6   1  14        977.26       1076.43       109.78 o                         
  -5   1  14        863.85        960.91        98.77 o                         
  -4   1  14       5080.90       5044.54       152.65 o                         
  -3   1  14       4889.77       4815.27       122.94 o                         
  -2   1  14       1078.12        904.41        68.28 o                         
  -1   1  14      13108.19      12102.56       167.37 o                         
   0   1  14       6299.47       5772.07       110.10 o                         
   1   1  14      12638.83      11713.71       172.15 o                         
   2   1  14       1100.14        963.39        64.53 o                         
   3   1  14       5304.75       5195.23       124.81 o                         
   4   1  14       5427.52       5645.49       151.56 o                         
   5   1  14        963.03       1031.52        91.53 o                         
   6   1  14       1080.38       1188.34       112.93 o                         
   7   1  14        501.25        500.96       138.55 o                         
   8   1  14         25.53        169.16       127.23 o                         
  -8   2  14        439.74        649.75       182.12 o                         
  -7   2  14        292.11         86.99       124.91 o                         
  -6   2  14       1956.26       2034.22       147.09 o                         
  -5   2  14        746.76        694.64        91.83 o                         
  -4   2  14       1243.23       1460.83       106.67 o                         
  -3   2  14       2931.36       2800.42       125.51 o                         
  -2   2  14       1161.53       1158.42        81.12 o                         
  -1   2  14        280.42        202.81        50.50 o                         
   0   2  14       2239.71       2371.99       108.44 o                         
   1   2  14        238.47        168.24        58.38 o                         
   2   2  14       1232.39       1306.81        65.94 o                         
   3   2  14       3040.63       3144.49       115.00 o                         
   4   2  14       1301.22       1447.11        89.05 o                         
   5   2  14        716.81        702.25        77.94 o                         
   6   2  14       1997.03       2001.08       136.26 o                         
   7   2  14        307.29        164.16       111.84 o                         
   8   2  14        353.12        320.65       165.44 o                         
  -8   3  14        114.69        -45.30       212.38 o                         
  -7   3  14         38.92         96.57       113.21 o                         
  -6   3  14        509.45        535.42       107.11 o                         
  -5   3  14        830.91        936.95        99.62 o                         
  -4   3  14       2251.34       2109.09       144.84 o                         
  -3   3  14       1397.08       1424.20        92.85 o                         
  -2   3  14         41.42        125.94        63.85 o                         
  -1   3  14       4009.47       3946.27       101.31 o                         
   0   3  14       3270.83       3354.94       142.55 o                         
   1   3  14       4210.01       4003.71       118.10 o                         
   2   3  14         21.90         -4.43        37.89 o                         
   3   3  14       1391.60       1377.03        78.88 o                         
   4   3  14       2411.49       2317.78       107.03 o                         
   5   3  14        688.75        702.41        84.27 o                         
   6   3  14        507.71        530.43        99.54 o                         
   7   3  14         57.28         94.13        99.77 o                         
   8   3  14        119.75        212.10       138.01 o                         
  -8   4  14        138.19        161.62       202.44 o                         
  -7   4  14        435.26        363.79       163.67 o                         
  -6   4  14       1000.57       1041.02       147.87 o                         
  -5   4  14       1010.94        893.49       108.30 o                         
  -4   4  14        614.05        661.97        89.81 o                         
  -3   4  14       3560.61       3305.95       123.81 o                         
  -2   4  14       4535.08       4250.67       122.57 o                         
  -1   4  14       6866.72       6458.98       145.81 o                         
   0   4  14       5488.72       5240.11       116.04 o                         
   1   4  14       6810.68       6486.87       156.80 o                         
   2   4  14       4720.68       4350.25       112.63 o                         
   3   4  14       3564.08       3351.64       111.40 o                         
   4   4  14        625.98        721.14        76.87 o                         
   5   4  14        997.89        873.72        86.17 o                         
   6   4  14       1054.17       1112.68       128.54 o                         
   7   4  14        474.79        612.53       118.10 o                         
   8   4  14        121.65        312.15       142.28 o                         
  -7   5  14        219.54        403.11       123.53 o                         
  -6   5  14        396.54        513.80       129.92 o                         
  -5   5  14        783.96        603.01       101.93 o                         
  -4   5  14       4221.19       4335.66       189.94 o                         
  -3   5  14       2940.22       2942.48       145.17 o                         
  -2   5  14       5292.34       5346.75       130.81 o                         
  -1   5  14       7731.64       7453.48       149.92 o                         
   0   5  14       8317.95       7783.78       143.74 o                         
   1   5  14       7505.73       7129.44       223.80 o                         
   2   5  14       5821.41       5796.09       132.77 o                         
   3   5  14       2986.36       3031.77       110.63 o                         
   4   5  14       4110.55       4070.48       146.10 o                         
   5   5  14        781.61        656.13        79.24 o                         
   6   5  14        419.02        278.69        98.33 o                         
   7   5  14        229.03        362.75       131.70 o                         
  -7   6  14        501.06        338.15       126.59 o                         
  -6   6  14        667.29        704.85       125.47 o                         
  -5   6  14       1205.63       1326.19       145.43 o                         
  -4   6  14       3077.21       2910.00       161.81 o                         
  -3   6  14        278.78        232.38        56.16 o                         
  -2   6  14       4799.38       4850.58       123.71 o                         
  -1   6  14       8840.20       8585.61       169.85 o                         
   0   6  14       4542.34       4371.80       135.27 o                         
   1   6  14       8985.98       8925.42       194.20 o                         
   2   6  14       5016.97       4731.27       135.83 o                         
   3   6  14        442.02        351.59        66.19 o                         
   4   6  14       2812.97       2915.53       130.53 o                         
   5   6  14       1176.90       1439.90       120.90 o                         
   6   6  14        552.41        468.03       100.80 o                         
   7   6  14        503.14        418.48       142.99 o                         
  -7   7  14        691.48        372.86       435.87 o                         
  -6   7  14       1118.81       1093.21       161.66 o                         
  -5   7  14       1837.66       1591.56       154.18 o                         
  -4   7  14        832.82        809.35       120.25 o                         
  -3   7  14        928.74       1097.52        93.42 o                         
  -2   7  14        393.70        440.00        58.17 o                         
  -1   7  14       1664.97       1599.79        77.00 o                         
   0   7  14          2.28        -34.40        61.51 o                         
   1   7  14       1682.87       1737.24        93.33 o                         
   2   7  14        367.56        500.96        69.03 o                         
   3   7  14        895.78       1006.01        99.98 o                         
   4   7  14        791.79        847.29        99.77 o                         
   5   7  14       1914.81       2046.73       153.12 o                         
   6   7  14       1069.64       1510.61       194.51 o                         
   7   7  14        749.83        501.52       504.65 o                         
  -6   8  14        899.58        884.58       146.19 o                         
  -5   8  14        428.57        407.68       110.87 o                         
  -4   8  14        587.79        584.10       116.61 o                         
  -3   8  14        730.55        646.16        92.72 o                         
  -2   8  14        131.16        165.85        67.94 o                         
  -1   8  14        127.36        188.95        65.98 o                         
   0   8  14        188.07        116.61        64.04 o                         
   1   8  14        114.26          2.46        53.95 o                         
   2   8  14         96.86        146.75        75.67 o                         
   3   8  14        833.77        682.91       111.06 o                         
   4   8  14        584.92        682.69       138.33 o                         
   5   8  14        396.59        248.31       138.65 o                         
   6   8  14        919.20        816.94       399.38 o                         
  -5   9  14        138.31        182.48        96.95 o                         
  -4   9  14        612.73        597.87       120.12 o                         
  -3   9  14       1344.79       1069.13       140.78 o                         
  -2   9  14       1628.93       1683.57       141.24 o                         
  -1   9  14       1336.05       1345.62       117.35 o                         
   0   9  14        157.07        232.92        66.81 o                         
   1   9  14       1323.34       1502.17       140.81 o                         
   2   9  14       1525.42       1608.57       228.77 o                         
   3   9  14       1398.25       1678.23       192.04 o                         
   4   9  14        630.68        454.02       132.97 o                         
   5   9  14        123.28        177.85       193.31 o                         
  -5  10  14        345.27        516.58       149.42 o                         
  -4  10  14       1011.20        930.21       185.39 o                         
  -3  10  14        716.93        727.69       131.91 o                         
  -2  10  14       1526.59       1263.75       148.99 o                         
  -1  10  14        897.09        805.95       134.66 o                         
   0  10  14       2733.38       2575.37       180.61 o                         
   1  10  14        887.97       1066.68       145.60 o                         
   2  10  14       1420.62       1238.23       164.80 o                         
   3  10  14        591.40        685.18       167.39 o                         
   4  10  14       1112.25        848.57       186.32 o                         
   5  10  14        275.32        312.29       173.82 o                         
  -4  11  14        687.65        435.56       323.08 o                         
  -3  11  14        814.58        755.78       135.66 o                         
  -2  11  14        457.80        414.20       113.37 o                         
  -1  11  14       1465.13       1416.67       155.64 o                         
   0  11  14        201.89        246.05       106.25 o                         
   1  11  14       1433.50       1525.14       163.94 o                         
   2  11  14        473.23        388.00       142.28 o                         
   3  11  14        806.96        859.31       186.25 o                         
   4  11  14        652.92       1044.37       452.69 o                         
  -2  12  14        632.79        515.25       159.21 o                         
  -1  12  14        636.57        455.84       147.80 o                         
   0  12  14        114.05        346.96       142.53 o                         
   1  12  14        660.94        876.97       185.28 o                         
   2  12  14        646.61        576.26       277.06 o                         
   1   0  15        154.49        155.48        45.49 o                         
   2   0  15        232.94        154.68        42.17 o                         
   3   0  15       8527.09       8076.17       179.23 o                         
   4   0  15        226.11        280.73        63.93 o                         
   5   0  15       1626.41       1615.69       117.63 o                         
   6   0  15        219.31        235.12        83.19 o                         
   7   0  15        769.01        551.03       140.62 o                         
   8   0  15        515.31        484.75       156.28 o                         
  -8   1  15        283.95        433.32       173.06 o                         
  -7   1  15        696.83        640.88       148.15 o                         
  -6   1  15       1106.93       1242.60       114.80 o                         
  -5   1  15         46.06         91.60        44.90 o                         
  -4   1  15       1848.33       1765.28       101.86 o                         
  -3   1  15        235.92        180.67        66.49 o                         
  -2   1  15       1913.58       1861.70        81.32 o                         
  -1   1  15        375.94        369.28        39.33 o                         
   0   1  15       3859.59       3694.77        87.96 o                         
   1   1  15        415.75        379.98        47.36 o                         
   2   1  15       1705.28       1759.97        79.29 o                         
   3   1  15        226.80        225.37        49.18 o                         
   4   1  15       1790.44       1865.92       104.66 o                         
   5   1  15         62.47         -9.72        67.39 o                         
   6   1  15       1181.73       1171.17       113.94 o                         
   7   1  15        651.78        396.97       133.33 o                         
   8   1  15        316.19        531.43       148.93 o                         
  -8   2  15        497.72        663.31       185.79 o                         
  -7   2  15        797.78        319.05       129.18 o                         
  -6   2  15         27.46        114.53        83.44 o                         
  -5   2  15        853.56        934.78        97.11 o                         
  -4   2  15        683.91        624.54        75.04 o                         
  -3   2  15       7445.81       7346.76       175.73 o                         
  -2   2  15       4354.99       4049.38       119.69 o                         
  -1   2  15       3451.07       3448.11       105.21 o                         
   0   2  15       3226.78       2857.53       108.45 o                         
   1   2  15       3059.96       3099.34       112.94 o                         
   2   2  15       4179.51       4009.99       108.94 o                         
   3   2  15       7389.55       7125.82       145.16 o                         
   4   2  15        715.59        769.27        73.55 o                         
   5   2  15        962.54       1157.37        91.25 o                         
   6   2  15         27.28        -17.34        77.97 o                         
   7   2  15        760.33        752.15       136.97 o                         
   8   2  15        492.32        360.95       134.58 o                         
  -8   3  15        781.55        792.53       204.09 o                         
  -7   3  15        155.67        108.94       126.98 o                         
  -6   3  15       2183.64       2242.53       177.73 o                         
  -5   3  15        521.37        448.45        82.57 o                         
  -4   3  15       2342.79       2384.42       145.78 o                         
  -3   3  15       1682.87       1768.82       102.72 o                         
  -2   3  15      10514.84       9713.96       184.48 o                         
  -1   3  15       3642.16       3674.60        98.67 o                         
   0   3  15       8847.34       8460.66       220.72 o                         
   1   3  15       3924.83       3739.91       116.70 o                         
   2   3  15      10619.33      10017.73       166.17 o                         
   3   3  15       1871.94       1883.56        88.35 o                         
   4   3  15       2246.18       2244.03       104.99 o                         
   5   3  15        502.80        433.32        77.16 o                         
   6   3  15       2141.12       2046.17       154.91 o                         
   7   3  15        125.16         61.35       103.40 o                         
   8   3  15        766.42        744.16       166.89 o                         
  -8   4  15        239.91        329.86       208.33 o                         
  -7   4  15        384.53        469.91       168.99 o                         
  -6   4  15        304.14        322.68       132.66 o                         
  -5   4  15       1244.62       1222.64       130.08 o                         
  -4   4  15        140.63        271.24        84.97 o                         
  -3   4  15       2730.77       2933.64       138.27 o                         
  -2   4  15       2816.67       2823.37       120.30 o                         
  -1   4  15        869.78        788.60        77.61 o                         
   0   4  15       1527.29       1540.53        80.04 o                         
   1   4  15        890.56        980.33        74.09 o                         
   2   4  15       2770.98       2757.38        91.44 o                         
   3   4  15       2727.15       3052.44       110.94 o                         
   4   4  15        136.38        107.59        61.26 o                         
   5   4  15       1192.81       1204.22       113.49 o                         
   6   4  15        267.17        293.24        97.30 o                         
   7   4  15        485.39        810.35       209.48 o                         
   8   4  15        238.30        517.47       172.29 o                         
  -7   5  15        550.08        689.66       161.16 o                         
  -6   5  15       1177.31       1170.11       155.74 o                         
  -5   5  15       1296.75       1359.71       139.78 o                         
  -4   5  15        489.32        533.77        86.57 o                         
  -3   5  15        101.32        -24.14        57.23 o                         
  -2   5  15       1664.70       1578.25        95.11 o                         
  -1   5  15        759.11        864.03        63.12 o                         
   0   5  15        885.44       1027.08        77.77 o                         
   1   5  15        726.06        668.41        74.75 o                         
   2   5  15       1609.51       1717.66        85.05 o                         
   3   5  15        106.66        -30.65        47.92 o                         
   4   5  15        600.25        603.69        76.15 o                         
   5   5  15       1294.43       1369.41       115.11 o                         
   6   5  15       1085.52       1010.76       113.84 o                         
   7   5  15        549.62        723.07       135.01 o                         
  -7   6  15        151.42        278.95       116.94 o                         
  -6   6  15         87.69        144.76       110.64 o                         
  -5   6  15       1386.35       1169.78       135.94 o                         
  -4   6  15        730.24        629.51        90.72 o                         
  -3   6  15       1584.13       1509.28        93.11 o                         
  -2   6  15       2144.79       2152.98        83.56 o                         
  -1   6  15        553.64        501.73        67.76 o                         
   0   6  15         51.98        112.16        56.05 o                         
   1   6  15        562.53        475.43        82.50 o                         
   2   6  15       2342.48       2355.32       101.17 o                         
   3   6  15       1565.74       1623.53        91.57 o                         
   4   6  15        657.03        755.82        84.87 o                         
   5   6  15       1300.70       1511.22       123.11 o                         
   6   6  15         98.75         69.50       101.77 o                         
   7   6  15        162.66        589.58       195.43 o                         
  -7   7  15        135.88         66.71       205.66 o                         
  -6   7  15        456.26        330.34       124.87 o                         
  -5   7  15          6.25         81.09        89.98 o                         
  -4   7  15        120.91        125.35        94.40 o                         
  -3   7  15        163.26        192.66        60.83 o                         
  -2   7  15       2494.40       2435.10       130.02 o                         
  -1   7  15       1984.80       1940.27        96.75 o                         
   0   7  15       1728.77       1813.86       107.65 o                         
   1   7  15       1715.48       1680.50       100.44 o                         
   2   7  15       2553.56       2586.19       120.98 o                         
   3   7  15        105.91        166.10        64.23 o                         
   4   7  15        120.37        124.82        77.07 o                         
   5   7  15          9.10        147.96       111.66 o                         
   6   7  15        513.37        740.89       168.30 o                         
   7   7  15        114.01        358.14       421.38 o                         
  -6   8  15        258.81        305.95       114.33 o                         
  -5   8  15       2213.84       2152.03       187.81 o                         
  -4   8  15        231.09        123.09        96.15 o                         
  -3   8  15       1361.01       1368.00       118.42 o                         
  -2   8  15        741.68        889.80        73.72 o                         
  -1   8  15         21.47        -78.12        78.12 o                         
   0   8  15       1742.37       1656.51       117.54 o                         
   1   8  15         80.47         39.98        61.88 o                         
   2   8  15        832.23        951.15       101.01 o                         
   3   8  15       1222.22       1194.85       125.83 o                         
   4   8  15        216.12        400.10       131.72 o                         
   5   8  15       2185.88       1954.55       320.07 o                         
   6   8  15        269.08        233.24       318.11 o                         
  -5   9  15         64.01        368.22       100.88 o                         
  -4   9  15        192.31         41.44        89.26 o                         
  -3   9  15        289.10        285.23        95.44 o                         
  -2   9  15        777.77        716.55       104.54 o                         
  -1   9  15         82.52        170.63        69.39 o                         
   0   9  15        318.65        392.06        80.87 o                         
   1   9  15        104.46        100.50        99.38 o                         
   2   9  15        612.52        539.42       134.41 o                         
   3   9  15        272.13        314.45       171.23 o                         
   4   9  15        188.13        376.46       133.37 o                         
   5   9  15         72.37         80.18       169.39 o                         
  -5  10  15        328.68         15.70       187.84 o                         
  -4  10  15        114.97         53.30        93.82 o                         
  -3  10  15        956.18       1239.81       146.71 o                         
  -2  10  15        308.05        256.66       101.39 o                         
  -1  10  15        411.59        386.17       101.81 o                         
   0  10  15        263.46        267.59        99.00 o                         
   1  10  15        491.82        420.45       173.89 o                         
   2  10  15        283.24        214.48       113.84 o                         
   3  10  15        906.91        970.67       155.20 o                         
   4  10  15        122.39        151.17       156.80 o                         
   5  10  15        332.49        384.44       401.97 o                         
  -3  11  15         54.64        -78.11       105.13 o                         
  -2  11  15         35.98         36.80       168.23 o                         
  -1  11  15        244.86        416.02       144.94 o                         
   0  11  15        119.67        326.10       199.56 o                         
   1  11  15        185.13        141.78       124.11 o                         
   2  11  15         25.27         34.36       114.08 o                         
   3  11  15         71.73         61.44       148.12 o                         
  -1  12  15        392.17        507.80       155.82 o                         
   0  12  15        155.75        389.14       170.35 o                         
   1  12  15        376.56        487.26       160.81 o                         
   0   0  16        437.96        550.43        83.23 o                         
   1   0  16        957.02       1128.54        58.47 o                         
   2   0  16        631.62        531.62        52.24 o                         
   3   0  16         44.15        100.93        49.66 o                         
   4   0  16       3147.84       3183.71       169.08 o                         
   5   0  16        607.82        642.63        88.58 o                         
   6   0  16        540.11        637.08       101.02 o                         
   7   0  16       2078.60       1821.12       238.44 o                         
   8   0  16          6.64        190.09       159.05 o                         
  -8   1  16        101.30        222.15       154.81 o                         
  -7   1  16       1764.27       1514.93       183.07 o                         
  -6   1  16       1044.84       1053.62       133.46 o                         
  -5   1  16        746.90        727.17        89.32 o                         
  -4   1  16       3750.39       3924.14       140.85 o                         
  -3   1  16        586.01        573.97        75.95 o                         
  -2   1  16        504.90        380.66        54.98 o                         
  -1   1  16       1268.26       1363.80        56.16 o                         
   0   1  16        571.29        816.34        55.28 o                         
   1   1  16       1356.47       1438.42        58.29 o                         
   2   1  16        523.59        410.69        53.86 o                         
   3   1  16        494.18        625.35        55.82 o                         
   4   1  16       3643.23       3796.10       127.07 o                         
   5   1  16        678.81        599.00        89.37 o                         
   6   1  16       1022.19       1073.46       114.87 o                         
   7   1  16       1800.96       2015.07       306.47 o                         
   8   1  16        118.81          4.49       125.17 o                         
  -8   2  16        209.44        277.91       185.15 o                         
  -7   2  16        416.53        401.64       137.24 o                         
  -6   2  16        283.57        314.82        98.43 o                         
  -5   2  16        399.56        439.70        85.11 o                         
  -4   2  16        980.71        861.38        90.91 o                         
  -3   2  16       2272.20       2557.24       116.18 o                         
  -2   2  16       6005.15       6398.36       141.57 o                         
  -1   2  16       1437.68       1570.64        81.55 o                         
   0   2  16       1678.64       1668.41        71.54 o                         
   1   2  16       1401.08       1578.35        88.30 o                         
   2   2  16       5690.81       6226.34       129.62 o                         
   3   2  16       2109.19       2205.40        88.56 o                         
   4   2  16       1041.37       1101.91        96.76 o                         
   5   2  16        423.81        527.08        76.39 o                         
   6   2  16        313.69        399.35        92.53 o                         
   7   2  16        413.33        451.23       129.18 o                         
   8   2  16        191.25        282.44       145.96 o                         
  -8   3  16         70.46        170.69       179.83 o                         
  -7   3  16          7.87        -29.45       112.71 o                         
  -6   3  16         64.88        172.93       127.46 o                         
  -5   3  16        495.44        456.71        98.10 o                         
  -4   3  16        162.41        178.99        73.85 o                         
  -3   3  16       2733.56       2548.79       111.73 o                         
  -2   3  16       3191.06       3107.52       107.87 o                         
  -1   3  16       1315.50       1375.26        63.45 o                         
   0   3  16        220.43        371.18        70.38 o                         
   1   3  16       1399.38       1400.88        76.58 o                         
   2   3  16       3141.82       3160.57        94.58 o                         
   3   3  16       2845.58       2771.64       101.29 o                         
   4   3  16        121.50         45.44        58.87 o                         
   5   3  16        420.28        359.54        73.01 o                         
   6   3  16         82.65         81.44        90.64 o                         
   7   3  16          4.16        103.82        97.96 o                         
   8   3  16         70.00         -8.57       130.53 o                         
  -8   4  16        153.11        613.09       228.79 o                         
  -7   4  16        683.89        811.05       161.59 o                         
  -6   4  16        818.29       1066.00       167.31 o                         
  -5   4  16       1830.00       1870.99       158.79 o                         
  -4   4  16        171.58        286.72        76.05 o                         
  -3   4  16        458.82        274.93        63.52 o                         
  -2   4  16        547.24        544.66        64.00 o                         
  -1   4  16        492.68        571.42        58.08 o                         
   0   4  16        254.38        123.21        51.69 o                         
   1   4  16        431.26        509.49        62.60 o                         
   2   4  16        554.85        647.22        57.06 o                         
   3   4  16        451.86        479.06        60.29 o                         
   4   4  16        187.77        262.94        66.63 o                         
   5   4  16       1780.34       1919.85       121.77 o                         
   6   4  16        687.61        570.67       107.75 o                         
   7   4  16        610.39        699.69       199.98 o                         
   8   4  16        135.32        192.51       311.62 o                         
  -7   5  16       1265.38       1434.37       193.76 o                         
  -6   5  16        183.55        330.36       146.21 o                         
  -5   5  16        618.20        592.14       128.38 o                         
  -4   5  16        258.80        305.88        81.08 o                         
  -3   5  16         26.05        -66.33        66.33 o                         
  -2   5  16          7.97         32.00        55.20 o                         
  -1   5  16       3195.16       3450.47       120.54 o                         
   0   5  16        247.10        281.31        45.72 o                         
   1   5  16       3133.43       3527.64       134.86 o                         
   2   5  16         10.48         36.99        48.10 o                         
   3   5  16         23.83        -21.23        50.47 o                         
   4   5  16        254.31        195.00        62.99 o                         
   5   5  16        584.01        608.66        89.73 o                         
   6   5  16        217.81         92.06        79.94 o                         
   7   5  16       1193.96       1178.72       209.16 o                         
  -7   6  16        738.07        491.00       212.65 o                         
  -6   6  16        544.72        533.92       129.58 o                         
  -5   6  16       1467.71       1338.60       155.44 o                         
  -4   6  16       1447.24       1150.99        98.04 o                         
  -3   6  16        557.82        594.05        71.14 o                         
  -2   6  16          3.48         67.46        54.71 o                         
  -1   6  16        767.27        838.63        66.51 o                         
   0   6  16        129.30        121.88        54.70 o                         
   1   6  16        764.62        758.83        81.77 o                         
   2   6  16         13.63         86.69        53.66 o                         
   3   6  16        631.46        576.71        75.25 o                         
   4   6  16       1562.74       1473.98       102.88 o                         
   5   6  16       1389.46       1392.96       125.85 o                         
   6   6  16        533.19        577.94       121.16 o                         
   7   6  16        729.18        667.42       200.85 o                         
  -6   7  16        181.84        249.45       115.72 o                         
  -5   7  16        831.52        803.65       121.89 o                         
  -4   7  16       1501.20       1289.64       138.90 o                         
  -3   7  16        310.70        354.06        83.41 o                         
  -2   7  16        235.88        120.99        57.53 o                         
  -1   7  16       1261.37       1251.29        82.78 o                         
   0   7  16          0.67        182.43        58.74 o                         
   1   7  16       1298.76       1359.27       120.20 o                         
   2   7  16        264.95        323.14        65.18 o                         
   3   7  16        334.64        300.88        82.23 o                         
   4   7  16       1384.35       1508.06       124.51 o                         
   5   7  16        807.32        902.02       181.35 o                         
   6   7  16        181.88        574.63       151.01 o                         
  -6   8  16        127.01        242.34       114.14 o                         
  -5   8  16        704.46        561.88       114.83 o                         
  -4   8  16        570.46        718.86       113.58 o                         
  -3   8  16         87.32        150.07        80.94 o                         
  -2   8  16       1375.25       1523.07        99.39 o                         
  -1   8  16         89.37         37.55        70.69 o                         
   0   8  16       1021.50       1108.46       102.81 o                         
   1   8  16         88.10         41.36        87.20 o                         
   2   8  16       1268.46       1219.39       106.53 o                         
   3   8  16        126.07         82.32       159.78 o                         
   4   8  16        522.46        601.56       123.37 o                         
   5   8  16        693.32        887.67       177.03 o                         
   6   8  16        131.02        393.90       456.44 o                         
  -5   9  16         16.22        201.85        95.85 o                         
  -4   9  16         81.98        181.33        95.24 o                         
  -3   9  16         22.87        163.33        86.36 o                         
  -2   9  16        296.15        332.24        91.24 o                         
  -1   9  16        651.92        715.89       123.85 o                         
   0   9  16        283.58        281.16       101.88 o                         
   1   9  16        634.47        494.92       101.39 o                         
   2   9  16        351.20        296.94       118.91 o                         
   3   9  16         21.49        255.68       124.61 o                         
   4   9  16         73.77        251.24       146.62 o                         
   5   9  16         21.38        154.05       163.02 o                         
  -4  10  16        652.64        634.77       167.26 o                         
  -3  10  16         99.41        309.86       108.86 o                         
  -2  10  16        378.17        394.37       169.56 o                         
  -1  10  16        247.34        195.22       124.41 o                         
   0  10  16        181.76        348.35       151.11 o                         
   1  10  16        240.59        248.67       125.60 o                         
   2  10  16        395.55        365.68       150.14 o                         
   3  10  16         97.10        115.99       114.28 o                         
   4  10  16        647.70        472.23       165.51 o                         
  -3  11  16        141.03        270.24       180.20 o                         
  -2  11  16         81.88        259.20       144.16 o                         
  -1  11  16        786.01        652.29       155.14 o                         
   0  11  16          2.13       -112.78       112.78 o                         
   1  11  16        789.08        623.64       152.59 o                         
   2  11  16         73.72        -15.89       177.59 o                         
   3  11  16        151.20        243.21       191.34 o                         
  -1  12  16        412.35        346.03       146.49 o                         
   0  12  16        206.56        229.48       143.58 o                         
   1  12  16        376.31        210.12       188.86 o                         
   1   0  17        596.15        568.54        51.79 o                         
   2   0  17        946.10        804.29        68.87 o                         
   3   0  17        118.08        125.83        50.20 o                         
   4   0  17       1495.91       1488.94       102.28 o                         
   5   0  17         80.06        117.29        64.09 o                         
   6   0  17       4537.72       4813.45       213.63 o                         
   7   0  17         28.24         93.84       120.21 o                         
   8   0  17        535.87        438.94       171.44 o                         
  -8   1  17        166.54        322.30       165.44 o                         
  -7   1  17        651.10        767.13       155.56 o                         
  -6   1  17        235.34        290.98        98.52 o                         
  -5   1  17       4488.86       4668.51       187.44 o                         
  -4   1  17        729.35        804.59        77.86 o                         
  -3   1  17       4879.45       5141.48       170.07 o                         
  -2   1  17      10070.88      10487.09       267.70 o                         
  -1   1  17       1463.16       1490.50        58.27 o                         
   0   1  17       9116.76       8909.09       144.42 o                         
   1   1  17       1472.68       1464.82        58.71 o                         
   2   1  17       9994.30      10348.92       172.28 o                         
   3   1  17       4827.00       5002.68       129.07 o                         
   4   1  17        671.08        790.66        78.71 o                         
   5   1  17       4357.39       4600.45       176.80 o                         
   6   1  17        253.59        312.00        89.92 o                         
   7   1  17        789.12        978.05       162.58 o                         
   8   1  17        179.95        405.81       162.81 o                         
  -8   2  17        805.93       1112.51       228.91 o                         
  -7   2  17        218.47        191.04       119.92 o                         
  -6   2  17       1404.65       1592.60       158.82 o                         
  -5   2  17        606.24        630.76        88.22 o                         
  -4   2  17        794.50        769.40        94.49 o                         
  -3   2  17       8504.67       8113.15       186.99 o                         
  -2   2  17       2033.89       1763.04       100.42 o                         
  -1   2  17      10359.00       9467.01       195.41 o                         
   0   2  17       5049.14       5076.10       111.04 o                         
   1   2  17      10333.32       9212.45       182.76 o                         
   2   2  17       2229.68       1984.69        80.71 o                         
   3   2  17       8707.04       8320.75       157.91 o                         
   4   2  17       1019.74       1056.61        84.03 o                         
   5   2  17        608.74        634.38        86.95 o                         
   6   2  17       1409.80       1893.07       134.75 o                         
   7   2  17        209.74        213.47       114.46 o                         
   8   2  17        806.01        981.85       177.76 o                         
  -8   3  17        137.15        337.91       197.85 o                         
  -7   3  17        250.97        318.79       137.57 o                         
  -6   3  17       1173.83       1239.14       171.92 o                         
  -5   3  17        962.44       1065.61       117.60 o                         
  -4   3  17       1796.25       1906.68       126.74 o                         
  -3   3  17       3074.36       2844.95       133.11 o                         
  -2   3  17       6430.70       6209.29       163.56 o                         
  -1   3  17       1364.39       1598.01        71.23 o                         
   0   3  17       9944.64       9377.74       236.55 o                         
   1   3  17       1189.37       1337.38        75.91 o                         
   2   3  17       6693.42       6716.67       134.26 o                         
   3   3  17       3287.44       3287.55       107.04 o                         
   4   3  17       1752.79       1868.00       105.31 o                         
   5   3  17       1088.95       1164.76        93.11 o                         
   6   3  17       1220.04        939.51       119.62 o                         
   7   3  17        179.35        111.21        98.97 o                         
   8   3  17        129.10        163.49       153.98 o                         
  -7   4  17        348.40        447.30       158.92 o                         
  -6   4  17        537.04        709.02       153.11 o                         
  -5   4  17        358.96        500.60       105.42 o                         
  -4   4  17        580.08        700.44        92.79 o                         
  -3   4  17       1797.77       1838.47       112.68 o                         
  -2   4  17       2964.68       2743.31       132.75 o                         
  -1   4  17       2233.18       2372.44        92.89 o                         
   0   4  17      12693.76      11922.34       257.83 o                         
   1   4  17       2098.35       2089.58        95.48 o                         
   2   4  17       2661.38       2712.72        92.07 o                         
   3   4  17       1782.53       1661.93        91.43 o                         
   4   4  17        468.86        456.12        69.77 o                         
   5   4  17        376.52        389.71        85.18 o                         
   6   4  17        576.39        573.32       102.51 o                         
   7   4  17        369.66        626.10       151.23 o                         
  -7   5  17        592.39        611.87       152.47 o                         
  -6   5  17         95.24        170.73       129.82 o                         
  -5   5  17       1196.90       1296.64       207.70 o                         
  -4   5  17        286.49        169.18       112.07 o                         
  -3   5  17       1376.75       1286.07        99.39 o                         
  -2   5  17       3170.65       3174.63       133.63 o                         
  -1   5  17         96.64        141.47        49.27 o                         
   0   5  17        127.10        137.25        52.41 o                         
   1   5  17         89.08         68.68        57.66 o                         
   2   5  17       3114.05       3254.38       117.75 o                         
   3   5  17       1525.37       1555.46        97.87 o                         
   4   5  17        274.83        338.81        66.64 o                         
   5   5  17       1145.02       1425.51       116.18 o                         
   6   5  17         93.70        167.30       105.05 o                         
   7   5  17        568.91        496.95       120.10 o                         
  -7   6  17         45.20        543.64       193.30 o                         
  -6   6  17        140.84        152.59       131.00 o                         
  -5   6  17        644.37        636.62       129.40 o                         
  -4   6  17       1220.65       1182.54       110.35 o                         
  -3   6  17        537.76        458.39        74.94 o                         
  -2   6  17       2201.45       2110.19       103.48 o                         
  -1   6  17        728.87        872.20        96.74 o                         
   0   6  17         14.12         92.91        53.01 o                         
   1   6  17        806.39        720.75        84.39 o                         
   2   6  17       2112.42       2021.62       107.62 o                         
   3   6  17        660.98        605.31        78.63 o                         
   4   6  17       1277.46       1504.65       111.28 o                         
   5   6  17        663.74        687.01       122.16 o                         
   6   6  17        169.45        184.70       117.77 o                         
   7   6  17         41.85        123.96       160.08 o                         
  -6   7  17        144.69         80.09       129.25 o                         
  -5   7  17        281.30        332.25       102.74 o                         
  -4   7  17        481.85        505.81       107.77 o                         
  -3   7  17       2491.43       2654.04       160.75 o                         
  -2   7  17       3530.97       3607.37       144.66 o                         
  -1   7  17        213.58        152.91        54.56 o                         
   0   7  17       3537.42       3493.55       145.38 o                         
   1   7  17        266.58        396.66        91.80 o                         
   2   7  17       3059.49       3064.52       142.32 o                         
   3   7  17       2425.19       2168.04       134.12 o                         
   4   7  17        551.87        614.86       104.34 o                         
   5   7  17        324.96        406.77       123.31 o                         
   6   7  17        166.48        232.09       131.33 o                         
  -6   8  17        620.13        808.19       165.81 o                         
  -5   8  17        437.65        603.26       115.62 o                         
  -4   8  17        236.06        342.09        95.87 o                         
  -3   8  17        850.30        826.06        97.91 o                         
  -2   8  17        433.10        441.11        74.72 o                         
  -1   8  17       1360.10       1339.59       103.83 o                         
   0   8  17       1231.83       1337.72       123.17 o                         
   1   8  17       1290.58       1273.49       151.15 o                         
   2   8  17        526.84        653.48       104.31 o                         
   3   8  17        938.85       1345.40       140.69 o                         
   4   8  17        246.77        410.36       119.48 o                         
   5   8  17        417.09        359.07       134.01 o                         
   6   8  17        599.31        562.90       455.50 o                         
  -5   9  17        954.21        898.02       123.12 o                         
  -4   9  17        231.84        246.63        89.99 o                         
  -3   9  17       2561.22       2592.64       197.39 o                         
  -2   9  17        645.55        697.93       125.01 o                         
  -1   9  17        872.65        781.45       132.04 o                         
   0   9  17       1348.11       1281.89       153.78 o                         
   1   9  17        856.91        840.69       209.04 o                         
   2   9  17        525.45        462.37       117.66 o                         
   3   9  17       2658.18       2656.27       214.08 o                         
   4   9  17        259.46        175.63       165.77 o                         
   5   9  17        938.31       1030.64       208.09 o                         
  -4  10  17        483.78        513.30       148.37 o                         
  -3  10  17         84.75        173.09       122.57 o                         
  -2  10  17       1652.10       1336.10       185.96 o                         
  -1  10  17        250.98        -36.63       128.57 o                         
   0  10  17        465.12        757.33       161.35 o                         
   1  10  17        274.89        122.78       168.59 o                         
   2  10  17       1668.34       1515.69       211.48 o                         
   3  10  17         89.75        248.77       128.44 o                         
   4  10  17        404.96        318.07       150.75 o                         
  -3  11  17         74.83        128.06       128.01 o                         
  -2  11  17        572.63        577.98       158.61 o                         
  -1  11  17        425.75        535.47       146.00 o                         
   0  11  17        398.60        367.77       146.73 o                         
   1  11  17        401.50        414.33       193.69 o                         
   2  11  17        492.12         72.18       184.88 o                         
   3  11  17        100.20        265.96       207.12 o                         
   0  12  17        440.87        581.57       264.07 o                         
   0   0  18       8604.36       8772.20       300.43 o                         
   1   0  18      28836.37      26936.49       423.16 o                         
   2   0  18       9952.30      10156.52       189.87 o                         
   3   0  18       4274.17       4524.69       118.05 o                         
   4   0  18       2681.35       3328.32       146.90 o                         
   5   0  18        176.45         63.71        59.64 o                         
   6   0  18        467.51        411.53        95.53 o                         
   7   0  18       1874.69       1968.67       198.96 o                         
   8   0  18        181.39        162.26       153.49 o                         
  -8   1  18         33.27        137.10       203.07 o                         
  -7   1  18        259.82        314.02       132.77 o                         
  -6   1  18        525.32        623.95       124.36 o                         
  -5   1  18        290.81        308.23        80.46 o                         
  -4   1  18       5876.63       5981.54       194.61 o                         
  -3   1  18       1292.18       1332.64        96.03 o                         
  -2   1  18      13856.38      12961.42       223.07 o                         
  -1   1  18       1980.81       1846.04        66.88 o                         
   0   1  18         23.35         60.24        46.49 o                         
   1   1  18       2029.21       1794.89        75.45 o                         
   2   1  18      13694.00      13296.55       205.69 o                         
   3   1  18       1199.06       1237.39        76.95 o                         
   4   1  18       5852.26       5787.72       169.13 o                         
   5   1  18        348.01        311.53        76.22 o                         
   6   1  18        530.61        478.56        98.98 o                         
   7   1  18        273.64        191.81       120.05 o                         
   8   1  18         50.10        288.91       191.92 o                         
  -8   2  18         76.77        140.04       183.45 o                         
  -7   2  18        884.01        722.16       150.46 o                         
  -6   2  18       2078.48       2159.44       250.02 o                         
  -5   2  18       1235.57       1348.05       107.11 o                         
  -4   2  18       1243.88       1277.42       114.37 o                         
  -3   2  18       2773.28       2879.87       120.96 o                         
  -2   2  18        367.48        396.63        53.86 o                         
  -1   2  18       3193.96       3089.09       116.19 o                         
   0   2  18       5268.28       5388.76       121.55 o                         
   1   2  18       3249.77       2865.76       117.12 o                         
   2   2  18        447.29        581.95        54.23 o                         
   3   2  18       2830.96       3017.30       103.18 o                         
   4   2  18       1127.42       1188.54        92.59 o                         
   5   2  18       1279.14       1308.84       112.66 o                         
   6   2  18       2116.92       2176.44       151.79 o                         
   7   2  18        845.72        710.24       137.95 o                         
   8   2  18         85.24        169.27       161.92 o                         
  -8   3  18         86.91        396.37       313.46 o                         
  -7   3  18        175.89        170.33       172.39 o                         
  -6   3  18       1282.52       1644.29       185.82 o                         
  -5   3  18        320.23        342.79        91.47 o                         
  -4   3  18        263.59        316.42        85.16 o                         
  -3   3  18       3715.12       3816.69       160.10 o                         
  -2   3  18       1327.27       1267.79        82.87 o                         
  -1   3  18        789.82        707.12        57.26 o                         
   0   3  18       1374.48       1692.16       123.54 o                         
   1   3  18        789.51        841.32        66.60 o                         
   2   3  18       1336.83       1253.68        65.64 o                         
   3   3  18       3845.09       4174.86       118.20 o                         
   4   3  18        242.09        142.21        60.19 o                         
   5   3  18        234.80        222.52        71.78 o                         
   6   3  18       1262.85       1250.26       127.05 o                         
   7   3  18        184.46        -30.82       112.52 o                         
   8   3  18         86.22        294.73       185.98 o                         
  -7   4  18        717.13        687.11       175.12 o                         
  -6   4  18       1166.68       1257.84       173.84 o                         
  -5   4  18       1048.59       1051.95       141.43 o                         
  -4   4  18       3519.22       3227.28       171.44 o                         
  -3   4  18        856.15        896.47        91.90 o                         
  -2   4  18       3054.98       2999.10       124.15 o                         
  -1   4  18       6525.31       5773.20       127.99 o                         
   0   4  18        850.37        657.16        77.24 o                         
   1   4  18       6415.17       6262.08       152.07 o                         
   2   4  18       2878.66       2745.86       104.77 o                         
   3   4  18        817.43        793.05        72.44 o                         
   4   4  18       3638.08       3770.92       135.17 o                         
   5   4  18       1091.65       1188.43       107.56 o                         
   6   4  18       1205.66       1167.46       226.12 o                         
   7   4  18        726.76        891.92       243.75 o                         
  -7   5  18         14.77        252.31       148.78 o                         
  -6   5  18        775.70        864.73       159.60 o                         
  -5   5  18        273.60        267.36       109.55 o                         
  -4   5  18       2624.63       2220.88       174.71 o                         
  -3   5  18        232.70        222.58        66.04 o                         
  -2   5  18       5345.74       5271.07       151.48 o                         
  -1   5  18       3377.96       3266.38       102.74 o                         
   0   5  18       1161.49       1152.28        75.15 o                         
   1   5  18       3460.13       3216.60       123.09 o                         
   2   5  18       5436.49       5728.97       183.56 o                         
   3   5  18        292.66        283.58        57.43 o                         
   4   5  18       2542.91       2610.05       116.73 o                         
   5   5  18        235.97        152.65        79.88 o                         
   6   5  18        755.34        739.89       171.11 o                         
   7   5  18         18.73         98.62       109.89 o                         
  -7   6  18        838.20        709.83       199.96 o                         
  -6   6  18        355.12        363.74       146.04 o                         
  -5   6  18        556.98        546.17       127.95 o                         
  -4   6  18       2159.23       1933.97       156.93 o                         
  -3   6  18        591.46        494.18        73.95 o                         
  -2   6  18       1980.48       1842.93       108.29 o                         
  -1   6  18       8584.40       8020.42       179.82 o                         
   0   6  18        227.32        189.05        47.59 o                         
   1   6  18       8604.22       8200.89       215.91 o                         
   2   6  18       1859.80       1834.60        96.86 o                         
   3   6  18        656.34        675.20        71.36 o                         
   4   6  18       2347.76       2380.73       136.64 o                         
   5   6  18        573.58        633.81       111.10 o                         
   6   6  18        333.44        443.53       138.94 o                         
   7   6  18        789.73        733.31       292.82 o                         
  -6   7  18        685.43        776.00       251.13 o                         
  -5   7  18        173.54        180.18       110.22 o                         
  -4   7  18       1146.42       1049.13       245.59 o                         
  -3   7  18        836.44        779.57        91.98 o                         
  -2   7  18        201.74        222.65        60.58 o                         
  -1   7  18        114.19        150.76        54.74 o                         
   0   7  18         25.23         79.67        58.08 o                         
   1   7  18        129.31        184.94        84.94 o                         
   2   7  18        188.51        273.85        73.55 o                         
   3   7  18        724.97        740.32        88.49 o                         
   4   7  18       1153.60       1208.33       147.97 o                         
   5   7  18        171.56        121.15       108.81 o                         
   6   7  18        612.99        692.14       167.06 o                         
  -6   8  18       1023.57        616.95       213.94 o                         
  -5   8  18        348.40        436.61       119.89 o                         
  -4   8  18        688.10        704.75       134.30 o                         
  -3   8  18        699.05        738.07       114.43 o                         
  -2   8  18         73.52         84.33        61.27 o                         
  -1   8  18         91.70        185.70        66.46 o                         
   0   8  18        159.13         95.83        76.45 o                         
   1   8  18         75.27        221.89       104.35 o                         
   2   8  18         48.51       -114.06       143.97 o                         
   3   8  18        725.91        746.61       142.65 o                         
   4   8  18        701.40        712.27       141.73 o                         
   5   8  18        364.28        500.01       134.58 o                         
   6   8  18       1033.34        941.18       292.35 o                         
  -5   9  18         78.03        309.73        94.97 o                         
  -4   9  18       1191.03       1134.88       127.27 o                         
  -3   9  18        659.26        467.98       123.30 o                         
  -2   9  18        663.10        729.81       122.14 o                         
  -1   9  18        671.76        482.71       137.46 o                         
   0   9  18         60.24        158.42       128.06 o                         
   1   9  18        754.15        701.68       194.70 o                         
   2   9  18        759.84        903.16       207.34 o                         
   3   9  18        697.32        779.61       140.79 o                         
   4   9  18       1146.44       1136.71       192.25 o                         
   5   9  18         65.14       -166.74       294.67 o                         
  -4  10  18        157.66         44.92       122.70 o                         
  -3  10  18        851.54        857.98       164.36 o                         
  -2  10  18       1120.91        869.11       163.07 o                         
  -1  10  18       2256.45       2268.74       258.43 o                         
   0  10  18       3021.89       2839.71       249.14 o                         
   1  10  18       2152.79       1996.72       278.47 o                         
   2  10  18        998.91       1024.01       181.81 o                         
   3  10  18        741.24        794.26       271.03 o                         
   4  10  18        187.58         59.47       270.15 o                         
  -3  11  18        264.04        428.84       233.63 o                         
  -2  11  18       1042.28       1070.24       188.34 o                         
  -1  11  18        948.37        817.21       202.50 o                         
   0  11  18        571.92        452.20       143.73 o                         
   1  11  18        908.24        901.18       214.97 o                         
   2  11  18       1079.52        795.58       240.79 o                         
   3  11  18        302.15        147.97       264.14 o                         
   1   0  19       2139.16       2021.46        84.38 o                         
   2   0  19       1556.20       1578.88        81.55 o                         
   3   0  19       4145.59       4091.50       130.02 o                         
   4   0  19        546.84        423.09        67.08 o                         
   5   0  19         98.11        190.12        72.93 o                         
   6   0  19        756.62        764.67       130.13 o                         
   7   0  19        100.82        168.08       119.72 o                         
   8   0  19         30.72         44.33       260.45 o                         
  -8   1  19        320.11        325.88       201.35 o                         
  -7   1  19        136.12        403.74       129.60 o                         
  -6   1  19       1027.23       1174.60       168.12 o                         
  -5   1  19         11.01         50.34        67.01 o                         
  -4   1  19       1891.80       1820.27       134.96 o                         
  -3   1  19       1119.96       1020.97        77.12 o                         
  -2   1  19        402.13        235.98        47.41 o                         
  -1   1  19        861.21       1021.31        54.67 o                         
   0   1  19       3835.09       3701.23       124.52 o                         
   1   1  19        840.99        911.14        73.69 o                         
   2   1  19        333.05        337.18        51.44 o                         
   3   1  19       1131.38       1312.32        78.16 o                         
   4   1  19       1693.77       1650.28       107.04 o                         
   5   1  19          6.73        -16.91        71.11 o                         
   6   1  19        979.77       1274.06       131.22 o                         
   7   1  19        129.52        220.83       131.60 o                         
   8   1  19        338.66        515.37       210.05 o                         
  -8   2  19       1037.00       1054.25       256.61 o                         
  -7   2  19        382.04        432.33       158.95 o                         
  -6   2  19        784.23        754.96       135.78 o                         
  -5   2  19       1136.14       1068.74       118.40 o                         
  -4   2  19         92.46        159.64        80.18 o                         
  -3   2  19       3813.42       3668.22       174.63 o                         
  -2   2  19       2677.14       2600.27       128.49 o                         
  -1   2  19        541.61        522.13        62.85 o                         
   0   2  19        152.06         59.47        42.20 o                         
   1   2  19        424.41        389.24        56.87 o                         
   2   2  19       2756.39       2969.74        95.34 o                         
   3   2  19       3627.10       3514.68       115.52 o                         
   4   2  19        106.16         68.73        59.77 o                         
   5   2  19       1239.22       1179.41       107.68 o                         
   6   2  19        860.45        868.91       146.08 o                         
   7   2  19        298.80        433.09       122.94 o                         
   8   2  19       1020.02       1218.42       450.41 o                         
  -7   3  19        198.05        168.43       142.54 o                         
  -6   3  19        289.42        507.27       137.93 o                         
  -5   3  19       1200.17       1119.56       120.19 o                         
  -4   3  19        328.30        299.24        82.12 o                         
  -3   3  19       1506.36       1222.32        85.65 o                         
  -2   3  19        327.10        358.97        64.80 o                         
  -1   3  19       2580.53       2618.73        92.03 o                         
   0   3  19       1951.47       1604.50        97.58 o                         
   1   3  19       2579.69       2428.52       104.29 o                         
   2   3  19        283.11        230.82        47.33 o                         
   3   3  19       1532.40       1488.75        86.52 o                         
   4   3  19        463.02        466.66        71.89 o                         
   5   3  19       1245.64       1099.11        98.66 o                         
   6   3  19        326.55        277.43        98.41 o                         
   7   3  19        188.55        401.98       142.63 o                         
  -7   4  19         99.52        146.65       144.60 o                         
  -6   4  19        657.35        791.45       152.84 o                         
  -5   4  19        942.30       1283.27       152.26 o                         
  -4   4  19        156.26        137.70        69.25 o                         
  -3   4  19       3372.62       3429.64       130.92 o                         
  -2   4  19         69.01         65.40        49.02 o                         
  -1   4  19       1986.17       2172.86        87.52 o                         
   0   4  19        224.89        290.38        63.41 o                         
   1   4  19       2114.36       2170.38        95.34 o                         
   2   4  19         67.64        149.71        60.15 o                         
   3   4  19       3180.91       3287.22       118.00 o                         
   4   4  19        150.88         81.45        62.36 o                         
   5   4  19        904.32        906.24       102.09 o                         
   6   4  19        670.37        648.52       137.57 o                         
   7   4  19        150.41        266.91       129.63 o                         
  -7   5  19         12.85        107.45       151.70 o                         
  -6   5  19        920.55        664.14       168.07 o                         
  -5   5  19        204.04        118.85       107.99 o                         
  -4   5  19        566.71        410.23        91.22 o                         
  -3   5  19       1429.15       1454.35       119.46 o                         
  -2   5  19         45.92        154.83        56.51 o                         
  -1   5  19         50.78         77.27        44.06 o                         
   0   5  19         10.34        -35.03        58.07 o                         
   1   5  19         29.35        100.89        56.54 o                         
   2   5  19         55.44        109.97        55.49 o                         
   3   5  19       1440.68       1470.70        93.00 o                         
   4   5  19        705.85        925.00        85.55 o                         
   5   5  19        237.52        344.43        95.03 o                         
   6   5  19        968.96       1085.00       152.27 o                         
   7   5  19          8.15        441.06       120.93 o                         
  -7   6  19          0.40          8.47       160.15 o                         
  -6   6  19        206.72        354.20       141.52 o                         
  -5   6  19        186.33        242.24       112.63 o                         
  -4   6  19         47.42         98.76        87.62 o                         
  -3   6  19       1015.33        916.07       100.69 o                         
  -2   6  19       1022.23       1023.00        96.60 o                         
  -1   6  19        340.47        261.17        50.91 o                         
   0   6  19        401.96        416.10        52.21 o                         
   1   6  19        377.25        360.92        80.14 o                         
   2   6  19       1145.93       1288.20        97.76 o                         
   3   6  19        983.10        913.92        76.43 o                         
   4   6  19         54.62         97.54        69.96 o                         
   5   6  19        213.93        213.67        93.35 o                         
   6   6  19        207.19        452.86       141.90 o                         
   7   6  19          2.63        301.99       201.43 o                         
  -6   7  19        761.36        583.32       172.37 o                         
  -5   7  19        665.55        500.67       140.20 o                         
  -4   7  19        331.01        548.43       120.14 o                         
  -3   7  19        635.92        688.02        85.92 o                         
  -2   7  19        187.86         81.51        60.32 o                         
  -1   7  19        188.82        276.13        69.50 o                         
   0   7  19        849.58        786.09        80.15 o                         
   1   7  19        138.46        114.19        81.73 o                         
   2   7  19        209.14        350.35       113.25 o                         
   3   7  19        623.73        627.14       106.87 o                         
   4   7  19        264.31        266.19       121.68 o                         
   5   7  19        679.50        786.68       138.95 o                         
   6   7  19        710.73        792.75       244.55 o                         
  -6   8  19        592.46        385.49       191.32 o                         
  -5   8  19       1104.24       1222.92       166.82 o                         
  -4   8  19        122.21        191.23       106.57 o                         
  -3   8  19       1095.87        853.32       170.76 o                         
  -2   8  19        319.25        375.89        91.93 o                         
  -1   8  19        408.89        404.19        76.70 o                         
   0   8  19        223.52        385.19        86.32 o                         
   1   8  19        422.44        631.42       122.52 o                         
   2   8  19        326.68        243.34       174.89 o                         
   3   8  19        950.42        791.10       134.09 o                         
   4   8  19        117.06        255.12       117.36 o                         
   5   8  19       1039.76       1148.12       230.06 o                         
   6   8  19        674.62        701.62       256.55 o                         
  -5   9  19        500.96        429.69       136.71 o                         
  -4   9  19        424.68        286.34       116.33 o                         
  -3   9  19       1100.27        765.12       131.85 o                         
  -2   9  19        148.69       -112.75       112.75 o                         
  -1   9  19        124.32         -1.60       116.99 o                         
   0   9  19       1150.15       1349.27       159.42 o                         
   1   9  19         98.48        165.30       167.24 o                         
   2   9  19        191.04        264.93       150.62 o                         
   3   9  19       1057.66       1208.61       215.32 o                         
   4   9  19        468.16        683.90       159.04 o                         
   5   9  19        503.40        572.35       207.36 o                         
  -4  10  19         64.86        401.16       192.17 o                         
  -3  10  19        678.45        428.37       136.72 o                         
  -2  10  19        226.78         96.31       126.02 o                         
  -1  10  19        306.29        339.47       128.45 o                         
   0  10  19        657.54        561.03       162.23 o                         
   1  10  19        315.77         76.55       175.32 o                         
   2  10  19        278.53        461.09       193.09 o                         
   3  10  19        621.53        619.76       203.46 o                         
   4  10  19         59.95        226.17       274.67 o                         
  -2  11  19          6.61        203.75       131.56 o                         
  -1  11  19        359.00        767.01       153.63 o                         
   0  11  19        216.03         82.12       143.50 o                         
   1  11  19        353.17        742.95       226.62 o                         
   2  11  19          4.97        201.89       182.86 o                         
   0   0  20         78.70        117.32        39.64 o                         
   1   0  20       4832.77       4877.91       122.61 o                         
   2   0  20         31.43        -43.67        49.25 o                         
   3   0  20       2022.30       2394.27       103.39 o                         
   4   0  20       2853.32       2913.12       129.58 o                         
   5   0  20         40.74         66.35        67.31 o                         
   6   0  20        835.00       1110.99       253.55 o                         
   7   0  20        641.97        661.52       181.96 o                         
   8   0  20        328.27        306.15       193.69 o                         
  -8   1  20         82.15        149.03       166.50 o                         
  -7   1  20       1173.38       1199.54       169.21 o                         
  -6   1  20        386.12        412.04       115.61 o                         
  -5   1  20       1715.53       1789.03       109.25 o                         
  -4   1  20        241.91        263.02        83.98 o                         
  -3   1  20        251.93        173.75        58.71 o                         
  -2   1  20       1367.37       1431.15        89.16 o                         
  -1   1  20       3453.83       3529.12        93.34 o                         
   0   1  20       3179.20       3060.65       107.76 o                         
   1   1  20       3362.27       3262.39        97.55 o                         
   2   1  20       1331.11       1381.92        72.84 o                         
   3   1  20        205.51        101.68        50.37 o                         
   4   1  20        291.39        330.80        63.92 o                         
   5   1  20       1806.90       1663.10       114.55 o                         
   6   1  20        372.46        493.63       108.99 o                         
   7   1  20       1167.91       1048.33       148.47 o                         
   8   1  20         82.37        364.74       173.88 o                         
  -8   2  20         47.44        -48.37       172.45 o                         
  -7   2  20        380.50        336.06       123.91 o                         
  -6   2  20        730.24        800.40       150.64 o                         
  -5   2  20       1486.36       1662.61       137.00 o                         
  -4   2  20       2726.21       2542.55       149.76 o                         
  -3   2  20        629.63        574.77        71.35 o                         
  -2   2  20       1601.27       1724.00        82.24 o                         
  -1   2  20        279.25        311.25        57.36 o                         
   0   2  20        929.27        872.04        60.91 o                         
   1   2  20        237.64        204.15        56.06 o                         
   2   2  20       1653.68       1671.76        78.00 o                         
   3   2  20        566.67        515.11        62.99 o                         
   4   2  20       2957.81       3025.41       132.12 o                         
   5   2  20       1457.67       1639.39       129.21 o                         
   6   2  20        769.04        796.87       121.41 o                         
   7   2  20        404.59        330.06       129.25 o                         
   8   2  20         35.10         43.49       238.87 o                         
  -7   3  20        309.91        391.26       153.72 o                         
  -6   3  20        214.95        -23.88       114.57 o                         
  -5   3  20        424.59        291.96       138.77 o                         
  -4   3  20         92.19        122.14        72.23 o                         
  -3   3  20        778.44        609.57        64.78 o                         
  -2   3  20       8524.54       8280.78       192.04 o                         
  -1   3  20       1501.68       1502.94        79.81 o                         
   0   3  20        305.00        467.03        71.11 o                         
   1   3  20       1453.10       1422.04        79.26 o                         
   2   3  20       8642.81       8511.47       177.07 o                         
   3   3  20        739.82        721.54        74.94 o                         
   4   3  20         98.99        100.76        60.40 o                         
   5   3  20        492.25        442.38        96.86 o                         
   6   3  20        204.65        311.11       100.63 o                         
   7   3  20        332.77        404.21       135.82 o                         
  -7   4  20         81.92        498.67       241.50 o                         
  -6   4  20        291.85        390.64       144.25 o                         
  -5   4  20        162.42         65.74        97.54 o                         
  -4   4  20        902.81        779.86       119.51 o                         
  -3   4  20        483.88        483.19        65.01 o                         
  -2   4  20        281.05        272.53        55.88 o                         
  -1   4  20       1465.72       1417.37        77.07 o                         
   0   4  20       1023.58        982.93        88.45 o                         
   1   4  20       1328.15       1252.99       106.05 o                         
   2   4  20        250.23        242.73        67.91 o                         
   3   4  20        423.06        477.48        63.30 o                         
   4   4  20        867.08        692.35        80.98 o                         
   5   4  20        136.74         11.65        70.58 o                         
   6   4  20        219.01        150.92       113.90 o                         
   7   4  20         72.61        183.97       178.76 o                         
  -7   5  20       1183.64       1029.07       246.18 o                         
  -6   5  20          9.50        152.48       123.64 o                         
  -5   5  20         20.06        119.41       101.00 o                         
  -4   5  20        636.72        520.53        87.45 o                         
  -3   5  20         14.45        -28.83        70.07 o                         
  -2   5  20        900.64        865.32        91.03 o                         
  -1   5  20        720.87        678.03        62.81 o                         
   0   5  20       3837.26       3607.25       160.29 o                         
   1   5  20        789.28        832.67        75.63 o                         
   2   5  20       1098.32       1068.74        91.46 o                         
   3   5  20         34.29         24.97        54.53 o                         
   4   5  20        559.32        582.14        74.92 o                         
   5   5  20         36.73        124.44        86.41 o                         
   6   5  20          7.68         53.69       108.31 o                         
   7   5  20       1156.45        959.44       194.60 o                         
  -6   6  20        933.45        824.79       166.02 o                         
  -5   6  20        253.33        344.34       113.78 o                         
  -4   6  20       2778.23       2584.87       179.01 o                         
  -3   6  20        249.72        183.20        78.14 o                         
  -2   6  20        614.20        561.53        71.25 o                         
  -1   6  20        283.68        287.30        49.57 o                         
   0   6  20         71.33         60.78        44.95 o                         
   1   6  20        388.23        461.88        70.73 o                         
   2   6  20        661.04        654.65        78.93 o                         
   3   6  20        325.94        228.34        64.11 o                         
   4   6  20       2962.23       3364.39       227.57 o                         
   5   6  20        235.36        163.66        95.93 o                         
   6   6  20        941.44        890.45       258.56 o                         
  -6   7  20         69.86        -12.81       104.45 o                         
  -5   7  20       1047.20       1014.51       146.82 o                         
  -4   7  20        155.19        240.50        94.10 o                         
  -3   7  20        855.94        871.89        96.09 o                         
  -2   7  20         38.18         97.56        60.65 o                         
  -1   7  20        959.39        823.47        73.51 o                         
   0   7  20        693.53        751.19        76.34 o                         
   1   7  20       1012.22       1126.63       112.62 o                         
   2   7  20         30.00         85.26       133.94 o                         
   3   7  20        799.91        916.98       121.03 o                         
   4   7  20        143.12         29.86       120.00 o                         
   5   7  20        906.16        865.58       157.93 o                         
   6   7  20         56.37        240.43       134.27 o                         
  -5   8  20        804.62        752.79       137.68 o                         
  -4   8  20        609.58        707.68       134.30 o                         
  -3   8  20        605.56        507.79       141.98 o                         
  -2   8  20        579.05        463.69        95.54 o                         
  -1   8  20        257.95        394.66        88.13 o                         
   0   8  20         38.65         48.12        71.84 o                         
   1   8  20        196.08        111.06       138.34 o                         
   2   8  20        516.49        641.00       194.55 o                         
   3   8  20        601.22        490.84       195.66 o                         
   4   8  20        681.77        759.84       162.89 o                         
   5   8  20        821.88       1002.07       191.08 o                         
  -5   9  20        498.22        351.53       137.52 o                         
  -4   9  20        182.49         65.05       105.26 o                         
  -3   9  20         85.54        241.44       107.16 o                         
  -2   9  20        782.23        824.40       126.92 o                         
  -1   9  20         76.12        115.07       111.00 o                         
   0   9  20        597.52        626.61       154.04 o                         
   1   9  20         68.76       -101.95       209.57 o                         
   2   9  20        899.97        609.09       191.19 o                         
   3   9  20         72.94         13.12       255.03 o                         
   4   9  20        199.80        367.90       186.96 o                         
   5   9  20        505.40       1024.80       227.60 o                         
  -4  10  20        372.00        515.64       170.80 o                         
  -3  10  20        254.65        289.82       162.55 o                         
  -2  10  20        191.67        245.38       118.36 o                         
  -1  10  20        434.19        261.22       124.01 o                         
   0  10  20         42.20        180.72       129.77 o                         
   1  10  20        388.97        379.46       183.79 o                         
   2  10  20        193.44        422.22       187.03 o                         
   3  10  20        208.09        323.29       184.92 o                         
   4  10  20        335.55        401.75       293.76 o                         
  -2  11  20        216.32        255.19       153.92 o                         
  -1  11  20       1489.00       1488.75       194.95 o                         
   0  11  20         65.21        175.45       133.09 o                         
   1  11  20       1475.82        922.15       336.88 o                         
   2  11  20        242.03        560.59       318.07 o                         
   1   0  21          1.04         50.44        31.55 o                         
   2   0  21       8223.62       7604.48       157.43 o                         
   3   0  21         99.67        122.21        69.30 o                         
   4   0  21       1580.25       1556.20        88.82 o                         
   5   0  21       1118.73       1037.46       119.56 o                         
   6   0  21        275.19        189.67       114.41 o                         
   7   0  21         14.50        238.36       123.09 o                         
   8   0  21        536.31        477.44       246.31 o                         
  -8   1  21         80.19        167.25       216.63 o                         
  -7   1  21       1258.07       1050.78       162.12 o                         
  -6   1  21         36.31         44.23        87.69 o                         
  -5   1  21       2026.46       2079.26       147.23 o                         
  -4   1  21        604.04        538.94        76.92 o                         
  -3   1  21        576.55        592.20        67.68 o                         
  -2   1  21      10974.27      10781.52       190.26 o                         
  -1   1  21          1.50         45.13        38.09 o                         
   0   1  21       5314.94       4897.72       125.84 o                         
   1   1  21          1.13         18.26        43.43 o                         
   2   1  21      10680.88      10588.46       218.42 o                         
   3   1  21        522.37        608.35        66.38 o                         
   4   1  21        702.20        708.29        79.78 o                         
   5   1  21       1956.68       2339.92       133.40 o                         
   6   1  21         50.32        109.98       104.99 o                         
   7   1  21       1305.76       1239.56       169.22 o                         
   8   1  21         71.12        521.56       331.84 o                         
  -7   2  21         69.24        -54.27       149.59 o                         
  -6   2  21          7.82        -22.27       104.37 o                         
  -5   2  21       1028.48       1066.35       131.50 o                         
  -4   2  21        462.55        429.09        80.30 o                         
  -3   2  21      11058.23      10947.13       291.34 o                         
  -2   2  21       2839.34       2779.93       124.09 o                         
  -1   2  21      11629.96      11425.51       202.30 o                         
   0   2  21       3287.13       2978.89       102.22 o                         
   1   2  21      11632.46      11297.61       222.17 o                         
   2   2  21       3039.12       3074.28        97.96 o                         
   3   2  21      11405.81      11379.93       221.31 o                         
   4   2  21        414.08        453.49        73.59 o                         
   5   2  21        961.52       1006.51       100.43 o                         
   6   2  21         15.45        -13.22        88.10 o                         
   7   2  21         65.15         47.55       132.12 o                         
  -7   3  21        263.80        365.34       189.87 o                         
  -6   3  21        955.00       1024.23       238.32 o                         
  -5   3  21        451.21        371.80       104.24 o                         
  -4   3  21        373.08        425.52       103.88 o                         
  -3   3  21       2108.90       2219.05       105.03 o                         
  -2   3  21       5130.31       5044.56       154.98 o                         
  -1   3  21       2237.10       2464.75       102.34 o                         
   0   3  21       9721.18       8850.69       258.61 o                         
   1   3  21       2174.12       2274.53        99.49 o                         
   2   3  21       4801.98       4718.67       136.52 o                         
   3   3  21       2223.81       2295.15       101.43 o                         
   4   3  21        275.24        392.02        76.66 o                         
   5   3  21        437.75        421.29        89.03 o                         
   6   3  21        907.10       1101.11       143.51 o                         
   7   3  21        223.88        190.87       118.80 o                         
  -7   4  21        230.93        443.86       246.87 o                         
  -6   4  21        437.16        365.93       151.87 o                         
  -5   4  21        928.57        783.88       130.27 o                         
  -4   4  21        929.21       1074.23       117.65 o                         
  -3   4  21       5046.36       4923.20       176.32 o                         
  -2   4  21        634.90        539.61        62.40 o                         
  -1   4  21       1732.07       1704.41       124.84 o                         
   0   4  21        435.16        373.69        72.62 o                         
   1   4  21       1687.63       1555.78       118.75 o                         
   2   4  21        590.89        505.26        72.92 o                         
   3   4  21       4771.32       4768.06       138.67 o                         
   4   4  21        890.59       1014.73        97.17 o                         
   5   4  21        893.25        971.55       108.32 o                         
   6   4  21        363.10        543.23       128.16 o                         
   7   4  21        247.42        334.60       164.30 o                         
  -7   5  21        266.10        166.09       166.63 o                         
  -6   5  21         27.87        105.93       119.97 o                         
  -5   5  21        914.67       1022.42       142.36 o                         
  -4   5  21        570.13        430.00        83.48 o                         
  -3   5  21       1367.75       1170.07       121.44 o                         
  -2   5  21        821.87        708.05        68.75 o                         
  -1   5  21         93.43        139.73        47.22 o                         
   0   5  21         95.68         93.48        62.43 o                         
   1   5  21         69.57         90.83        69.80 o                         
   2   5  21        815.50        894.16        85.86 o                         
   3   5  21       1434.94       1586.68        90.47 o                         
   4   5  21        611.70        597.83        92.07 o                         
   5   5  21        963.27       1039.44       122.15 o                         
   6   5  21         38.27        390.43       114.24 o                         
   7   5  21        255.51        289.91       238.78 o                         
  -6   6  21        177.44        258.14       168.10 o                         
  -5   6  21        536.81        505.76       140.12 o                         
  -4   6  21        975.83        921.20       126.61 o                         
  -3   6  21        458.67        459.22       102.02 o                         
  -2   6  21       1042.22        942.68        96.46 o                         
  -1   6  21       2325.39       2328.41        90.29 o                         
   0   6  21         36.90         -1.21        49.41 o                         
   1   6  21       2212.05       2162.60       105.18 o                         
   2   6  21       1116.64       1049.15       107.85 o                         
   3   6  21        517.94        578.46       123.45 o                         
   4   6  21       1030.53       1196.46       131.22 o                         
   5   6  21        529.00        600.99       108.87 o                         
   6   6  21        137.16        147.24       152.58 o                         
  -6   7  21        190.94        164.49       154.43 o                         
  -5   7  21        120.98         83.55       144.77 o                         
  -4   7  21       1700.14       1718.15       150.45 o                         
  -3   7  21        738.26        672.95        96.79 o                         
  -2   7  21       1407.65       1366.90        98.76 o                         
  -1   7  21          0.62        113.26        49.76 o                         
   0   7  21       2755.82       2733.27       123.22 o                         
   1   7  21          6.54        -18.90        68.56 o                         
   2   7  21       1517.59       1522.45       158.84 o                         
   3   7  21        815.90        856.06       160.67 o                         
   4   7  21       1677.03       1917.57       206.73 o                         
   5   7  21        124.56        354.43       145.70 o                         
   6   7  21        220.05        426.37       145.37 o                         
  -5   8  21       1301.84       1198.43       212.11 o                         
  -4   8  21        335.62        480.57       160.07 o                         
  -3   8  21       2020.56       2114.24       203.02 o                         
  -2   8  21         58.79         88.21        92.07 o                         
  -1   8  21       2471.63       2592.71       160.04 o                         
   0   8  21       1415.23        976.49       150.32 o                         
   1   8  21       2496.17       2763.76       294.86 o                         
   2   8  21         26.14        -65.47       190.68 o                         
   3   8  21       2045.71       2646.05       339.08 o                         
   4   8  21        273.08        262.09       207.97 o                         
   5   8  21       1303.02       1480.87       226.63 o                         
  -4   9  21         48.65        103.14       104.48 o                         
  -3   9  21        398.58        338.49       105.38 o                         
  -2   9  21       1420.08       1560.43       156.38 o                         
  -1   9  21         27.43          6.62       110.30 o                         
   0   9  21       3533.53       3375.11       249.98 o                         
   1   9  21         29.04         71.58       259.37 o                         
   2   9  21       1364.63       1311.25       238.66 o                         
   3   9  21        389.88        655.88       245.00 o                         
   4   9  21         33.12       -163.56       163.56 o                         
  -3  10  21        110.01         70.75       110.51 o                         
  -2  10  21        342.12        358.05       128.41 o                         
  -1  10  21        290.64        304.38       123.65 o                         
   0  10  21        150.53        168.28       141.24 o                         
   1  10  21        277.60         -9.17       164.40 o                         
   2  10  21        309.26        304.34       179.01 o                         
   3  10  21         89.63       -199.03       199.03 o                         
  -2  11  21        589.04        538.38       219.03 o                         
  -1  11  21        129.47        293.43       318.38 o                         
   0  11  21        975.39        877.56       180.72 o                         
   1  11  21        115.80       -176.42       241.00 o                         
   2  11  21        516.83        600.79       369.41 o                         
   0   0  22       1595.29       1989.24       109.91 o                         
   1   0  22      12758.59      12402.31       215.77 o                         
   2   0  22         51.60        114.22        50.91 o                         
   3   0  22       2615.54       2744.37       133.70 o                         
   4   0  22          6.86         95.50        62.72 o                         
   5   0  22       1465.39       1475.24       104.09 o                         
   6   0  22        241.56        233.50       103.11 o                         
   7   0  22        453.67        293.82       122.68 o                         
  -7   1  22        294.27        269.93       103.25 o                         
  -6   1  22        842.81        855.11       177.37 o                         
  -5   1  22        339.13        241.87       111.06 o                         
  -4   1  22       3582.83       3468.48       163.27 o                         
  -3   1  22        177.33        182.73        57.42 o                         
  -2   1  22       3985.64       4109.24       112.87 o                         
  -1   1  22       2253.38       2153.76        85.86 o                         
   0   1  22       5327.63       5400.34       133.90 o                         
   1   1  22       2216.99       2123.67        81.25 o                         
   2   1  22       3978.35       4087.96       130.13 o                         
   3   1  22        193.07        209.58        53.97 o                         
   4   1  22       3577.85       3668.80       156.15 o                         
   5   1  22        385.05        396.92        71.13 o                         
   6   1  22        851.93        700.80       115.00 o                         
   7   1  22        256.02        452.23       130.58 o                         
  -7   2  22        392.69        276.77       148.84 o                         
  -6   2  22       1402.68       1298.89       169.07 o                         
  -5   2  22        959.13        729.56       118.16 o                         
  -4   2  22       1821.24       1503.43       123.45 o                         
  -3   2  22        699.12        638.44        73.67 o                         
  -2   2  22        343.34        359.77        60.63 o                         
  -1   2  22       1233.93       1187.88        72.07 o                         
   0   2  22          7.05        -41.18        43.07 o                         
   1   2  22       1136.58       1070.24        76.28 o                         
   2   2  22        342.01        270.14        51.63 o                         
   3   2  22        851.47        966.10        74.60 o                         
   4   2  22       1779.37       1642.71       108.36 o                         
   5   2  22        851.02        862.58       108.50 o                         
   6   2  22       1375.37       1258.81       137.14 o                         
   7   2  22        333.73        490.75       141.89 o                         
  -7   3  22        127.56        165.24       183.16 o                         
  -6   3  22        964.48       1157.17       182.23 o                         
  -5   3  22        295.61        384.11       103.76 o                         
  -4   3  22        512.98        463.68       127.67 o                         
  -3   3  22       1052.05       1060.65        80.78 o                         
  -2   3  22        296.82        256.42        60.29 o                         
  -1   3  22        454.46        591.06        67.54 o                         
   0   3  22        716.25        889.31        93.72 o                         
   1   3  22        481.75        490.75        60.66 o                         
   2   3  22        236.67        265.90        55.78 o                         
   3   3  22        983.78       1112.55        89.34 o                         
   4   3  22        500.31        527.93        82.89 o                         
   5   3  22        255.96        216.26        82.12 o                         
   6   3  22        954.79       1144.58       139.44 o                         
   7   3  22        142.95        249.08       149.84 o                         
  -7   4  22        370.68        453.75       211.31 o                         
  -6   4  22        646.51        673.24       186.16 o                         
  -5   4  22        159.72        196.41        98.91 o                         
  -4   4  22        127.06        167.53        73.50 o                         
  -3   4  22        907.23       1031.37        97.05 o                         
  -2   4  22       1348.14       1334.65        93.11 o                         
  -1   4  22       1922.41       1995.85        95.59 o                         
   0   4  22       2109.01       2015.85       121.24 o                         
   1   4  22       2006.47       2016.26       141.73 o                         
   2   4  22       1296.99       1289.88        97.33 o                         
   3   4  22        924.65        994.25        78.11 o                         
   4   4  22        149.46        247.06        65.10 o                         
   5   4  22         89.45        131.62        86.53 o                         
   6   4  22        614.99        554.31       124.11 o                         
   7   4  22        416.63        292.58       250.46 o                         
  -7   5  22        210.13        201.86       164.18 o                         
  -6   5  22        335.51        481.86       138.57 o                         
  -5   5  22        152.83        213.94       107.27 o                         
  -4   5  22       3061.22       3208.67       246.66 o                         
  -3   5  22       1805.41       1783.10       199.10 o                         
  -2   5  22       1761.53       1617.22        97.05 o                         
  -1   5  22        852.18        769.95        87.67 o                         
   0   5  22       3159.62       3300.19       154.72 o                         
   1   5  22        762.98        701.30       100.65 o                         
   2   5  22       1782.45       1588.32       104.77 o                         
   3   5  22       1833.17       2111.77       135.46 o                         
   4   5  22       2880.35       3070.35       173.66 o                         
   5   5  22        141.00         50.00        91.12 o                         
   6   5  22        335.72        173.47       137.08 o                         
   7   5  22        262.57        322.78       196.80 o                         
  -6   6  22        111.57        293.85       148.47 o                         
  -5   6  22        430.46        447.65       147.78 o                         
  -4   6  22        104.06        138.58       100.82 o                         
  -3   6  22       1000.63        936.93       140.10 o                         
  -2   6  22        150.80         81.01        62.05 o                         
  -1   6  22       2578.42       2695.75       128.93 o                         
   0   6  22        394.82        294.39        75.25 o                         
   1   6  22       2795.64       2940.32       139.05 o                         
   2   6  22        128.44         23.28        68.78 o                         
   3   6  22       1020.53       1347.58       121.40 o                         
   4   6  22        118.52        106.25       109.03 o                         
   5   6  22        398.59        455.28       182.22 o                         
   6   6  22         99.54         82.89       120.46 o                         
  -6   7  22        566.87        454.70       148.66 o                         
  -5   7  22         44.19        264.82       125.18 o                         
  -4   7  22       1508.40       1332.42       144.60 o                         
  -3   7  22        803.79        811.41        99.48 o                         
  -2   7  22       1000.64        971.47        96.69 o                         
  -1   7  22        742.35        639.66        87.55 o                         
   0   7  22         68.48        -38.52        56.47 o                         
   1   7  22        790.97        660.80        87.41 o                         
   2   7  22       1018.78        940.76       177.63 o                         
   3   7  22        906.93        863.66       200.11 o                         
   4   7  22       1542.07       1717.02       192.55 o                         
   5   7  22         64.80        -67.76       105.43 o                         
   6   7  22        549.75        746.73       156.31 o                         
  -5   8  22         62.61        253.68       118.69 o                         
  -4   8  22        103.11        229.46       100.82 o                         
  -3   8  22        143.00        198.75       106.46 o                         
  -2   8  22        127.63        174.86        96.23 o                         
  -1   8  22        276.84        180.32       106.35 o                         
   0   8  22         35.45         31.58        84.50 o                         
   1   8  22        242.42        287.38       168.07 o                         
   2   8  22        102.40        138.33       164.41 o                         
   3   8  22        180.45        361.37       182.13 o                         
   4   8  22         75.70        101.31       167.00 o                         
   5   8  22         91.08        325.53       174.06 o                         
  -4   9  22        735.97        667.98       143.62 o                         
  -3   9  22         88.44        143.93        96.79 o                         
  -2   9  22        544.90        505.80       156.25 o                         
  -1   9  22        599.08        718.08       154.35 o                         
   0   9  22        539.01        656.09       148.46 o                         
   1   9  22        609.76        468.52       414.72 o                         
   2   9  22        534.29        426.89       196.78 o                         
   3   9  22        109.77        436.05       187.17 o                         
   4   9  22        718.82        530.89       244.20 o                         
  -3  10  22        207.36        397.53       188.17 o                         
  -2  10  22         74.04        155.65       136.59 o                         
  -1  10  22       2298.10       2015.62       235.80 o                         
   0  10  22        460.26        337.96       169.32 o                         
   1  10  22       2276.34       1998.06       412.25 o                         
   2  10  22         56.43        111.09       170.10 o                         
   3  10  22        174.91         74.62       252.08 o                         
  -1  11  22         77.31       -137.64       137.64 o                         
   0  11  22        375.03        305.32       266.47 o                         
   1  11  22         82.34        165.04       276.74 o                         
   1   0  23          0.88         68.61        32.40 o                         
   2   0  23        771.85        911.76        70.81 o                         
   3   0  23       1142.36       1058.05        95.79 o                         
   4   0  23        199.06         96.33        59.87 o                         
   5   0  23        993.37       1099.29        95.12 o                         
   6   0  23        857.15        925.84       120.30 o                         
   7   0  23         82.94        150.90       105.65 o                         
  -7   1  23        308.58        395.53       117.41 o                         
  -6   1  23        921.40        896.79       149.50 o                         
  -5   1  23        209.94        178.89        95.54 o                         
  -4   1  23        822.02        901.50        92.25 o                         
  -3   1  23        351.42        329.30        61.02 o                         
  -2   1  23        574.03        601.70        62.16 o                         
  -1   1  23        584.91        588.37        66.25 o                         
   0   1  23        247.15        202.11        52.06 o                         
   1   1  23        549.07        518.04        72.34 o                         
   2   1  23        506.58        491.93        68.46 o                         
   3   1  23        344.63        263.39        60.89 o                         
   4   1  23        800.95        835.75        81.10 o                         
   5   1  23        260.30        208.80       103.74 o                         
   6   1  23        933.57        806.14       130.81 o                         
   7   1  23        320.34        315.04       125.44 o                         
  -7   2  23          1.51        153.81       174.92 o                         
  -6   2  23        536.16        331.18       124.87 o                         
  -5   2  23         85.53        -18.37        86.87 o                         
  -4   2  23       1859.50       1607.68       122.44 o                         
  -3   2  23          0.63         33.99        56.17 o                         
  -2   2  23        493.76        402.09        59.58 o                         
  -1   2  23        237.33        238.92        53.31 o                         
   0   2  23        253.39        231.03        50.52 o                         
   1   2  23        243.67        339.67        58.54 o                         
   2   2  23        464.05        512.08        57.44 o                         
   3   2  23          0.36        -42.75        42.75 o                         
   4   2  23       2022.76       1866.02       107.97 o                         
   5   2  23         79.90        -38.00        76.86 o                         
   6   2  23        507.21        641.75       128.32 o                         
   7   2  23          0.06        248.31       110.88 o                         
  -7   3  23        683.66        605.92       333.27 o                         
  -6   3  23         12.83         71.55       129.03 o                         
  -5   3  23       1762.89       1632.22       149.24 o                         
  -4   3  23        640.31        675.89        86.72 o                         
  -3   3  23       1508.79       1435.58       102.13 o                         
  -2   3  23        456.20        401.18        65.89 o                         
  -1   3  23        296.03        268.54        68.49 o                         
   0   3  23        378.70        476.80        83.97 o                         
   1   3  23        283.30        183.59        75.22 o                         
   2   3  23        442.01        465.35        60.86 o                         
   3   3  23       1418.52       1423.69        86.19 o                         
   4   3  23        703.86        831.11        90.12 o                         
   5   3  23       1916.20       1662.19       139.49 o                         
   6   3  23         14.23        132.42        94.03 o                         
   7   3  23        712.54        856.11       163.21 o                         
  -7   4  23        111.53        464.32       218.25 o                         
  -6   4  23        984.96        574.07       163.19 o                         
  -5   4  23        214.83        377.43       122.11 o                         
  -4   4  23        929.66        741.22        93.48 o                         
  -3   4  23        454.36        381.55        83.67 o                         
  -2   4  23       1221.73       1108.58        81.19 o                         
  -1   4  23        591.41        564.36        63.52 o                         
   0   4  23        935.96       1211.57        99.83 o                         
   1   4  23        632.93        629.57        97.09 o                         
   2   4  23       1237.34       1331.46       127.59 o                         
   3   4  23        459.81        476.07        67.18 o                         
   4   4  23       1099.01       1073.49       112.23 o                         
   5   4  23        265.80        360.02        95.29 o                         
   6   4  23        915.63       1519.45       193.97 o                         
   7   4  23        136.06        391.95       228.82 o                         
  -6   5  23        504.41        413.32       138.92 o                         
  -5   5  23        115.98         74.24       101.56 o                         
  -4   5  23        351.25        342.80        86.33 o                         
  -3   5  23        237.86        146.11        81.82 o                         
  -2   5  23       1180.88       1009.57        92.37 o                         
  -1   5  23       1344.01       1164.40        88.29 o                         
   0   5  23        383.85        514.21        85.54 o                         
   1   5  23       1305.96       1049.69       178.94 o                         
   2   5  23       1093.54       1054.24       112.34 o                         
   3   5  23        180.86        253.11        96.53 o                         
   4   5  23        403.63        385.77        98.47 o                         
   5   5  23        129.29        330.07       150.53 o                         
   6   5  23        523.47        640.69       127.22 o                         
  -6   6  23        560.70        367.05       177.21 o                         
  -5   6  23         92.63        215.53       105.06 o                         
  -4   6  23         50.37         97.73        99.01 o                         
  -3   6  23          1.96        -67.27        70.82 o                         
  -2   6  23        211.43        252.57        65.59 o                         
  -1   6  23         14.98         48.91        51.62 o                         
   0   6  23          7.44         22.30        77.22 o                         
   1   6  23          6.95         38.21        67.22 o                         
   2   6  23        239.54        184.14        80.97 o                         
   3   6  23          6.21        -78.24        78.24 o                         
   4   6  23         39.20         31.90        92.94 o                         
   5   6  23         95.28        286.36       127.18 o                         
   6   6  23        582.08        843.96       261.72 o                         
  -6   7  23         66.67        194.21       117.97 o                         
  -5   7  23        358.27        351.29       109.03 o                         
  -4   7  23        115.61        208.65        89.21 o                         
  -3   7  23        135.82         56.31        88.60 o                         
  -2   7  23        311.23        407.58        75.62 o                         
  -1   7  23        371.21        364.73        63.89 o                         
   0   7  23         82.71        123.87        59.96 o                         
   1   7  23        350.59        280.81        86.85 o                         
   2   7  23        301.00        419.53       154.46 o                         
   3   7  23        119.86        168.64       224.67 o                         
   4   7  23        117.51        385.43       206.16 o                         
   5   7  23        379.65        705.10       155.74 o                         
   6   7  23         65.63        297.13       129.51 o                         
  -5   8  23        287.69        521.65       133.92 o                         
  -4   8  23        218.79        144.69       108.08 o                         
  -3   8  23         69.98        140.73       131.91 o                         
  -2   8  23        456.57        191.17        96.91 o                         
  -1   8  23        136.60        313.32       108.30 o                         
   0   8  23          0.64         51.97        82.99 o                         
   1   8  23        136.55        166.11       167.71 o                         
   2   8  23        486.47        424.35       186.20 o                         
   3   8  23         68.34          2.85       162.55 o                         
   4   8  23        182.52        -66.72       160.07 o                         
   5   8  23        242.88        182.80       220.54 o                         
  -4   9  23        388.64        421.04       126.98 o                         
  -3   9  23       1060.68       1054.72       142.25 o                         
  -2   9  23        216.65        149.37       111.06 o                         
  -1   9  23        159.01        131.07       138.58 o                         
   0   9  23       1035.83        874.91       148.66 o                         
   1   9  23        122.50        266.95       178.67 o                         
   2   9  23        204.47        681.93       201.25 o                         
   3   9  23       1058.62        959.31       223.97 o                         
   4   9  23        468.02        494.62       294.71 o                         
  -3  10  23        254.69        117.55       202.66 o                         
  -2  10  23        665.11        559.74       178.86 o                         
  -1  10  23        400.08        109.95       143.80 o                         
   0  10  23        522.71        645.80       149.40 o                         
   1  10  23        419.97        592.24       202.25 o                         
   2  10  23        705.72        319.91       242.63 o                         
   3  10  23        256.14        365.62       301.94 o                         
  -1  11  23        296.38        109.73       159.99 o                         
   0  11  23        163.27        427.46       192.40 o                         
   1  11  23        309.71        136.49       376.93 o                         
   0   0  24       1657.22       2100.13       113.86 o                         
   1   0  24       2718.63       2915.88       114.73 o                         
   2   0  24          1.38         13.54        51.99 o                         
   3   0  24       5914.83       6102.31       174.73 o                         
   4   0  24       1894.05       2094.18       130.57 o                         
   5   0  24        364.11        426.04        99.30 o                         
   6   0  24        172.81        218.90       105.81 o                         
   7   0  24          0.38         61.47       143.47 o                         
  -7   1  24       1001.84        689.14       304.61 o                         
  -6   1  24        219.72        293.48       119.43 o                         
  -5   1  24       1648.85       1556.88       220.80 o                         
  -4   1  24       1066.00        939.06        94.76 o                         
  -3   1  24       1227.35       1132.76       101.23 o                         
  -2   1  24       4437.48       4593.48       125.23 o                         
  -1   1  24       2531.42       2580.24       115.36 o                         
   0   1  24       5409.18       4968.08       142.30 o                         
   1   1  24       2604.10       2659.25        95.74 o                         
   2   1  24       4340.01       4368.78       142.72 o                         
   3   1  24       1056.21        848.64        87.57 o                         
   4   1  24        950.20        984.77        80.61 o                         
   5   1  24       1664.11       1629.83       136.67 o                         
   6   1  24        217.47        200.55        98.55 o                         
   7   1  24       1017.50       1148.91       169.81 o                         
  -7   2  24         99.07        374.30       182.02 o                         
  -6   2  24        686.84        587.12       150.18 o                         
  -5   2  24        496.20        383.58       134.87 o                         
  -4   2  24        579.34        660.00        88.57 o                         
  -3   2  24       1390.89       1503.11        90.66 o                         
  -2   2  24       1339.23       1158.02        89.30 o                         
  -1   2  24        161.28        234.11        51.76 o                         
   0   2  24        225.59        168.52        51.11 o                         
   1   2  24        169.10        221.48        56.44 o                         
   2   2  24       1230.02       1084.87        72.09 o                         
   3   2  24       1366.39       1379.44        88.20 o                         
   4   2  24        765.34        776.12        79.19 o                         
   5   2  24        522.32        561.67       102.54 o                         
   6   2  24        712.49        845.77       123.59 o                         
   7   2  24        101.21        354.90       140.19 o                         
  -7   3  24        471.53        286.49       181.55 o                         
  -6   3  24        273.83        213.98       138.95 o                         
  -5   3  24       1219.97       1022.09       143.90 o                         
  -4   3  24        107.19        182.77        73.71 o                         
  -3   3  24        640.14        546.43        87.40 o                         
  -2   3  24       1799.08       1992.76       107.49 o                         
  -1   3  24        426.87        456.76        67.74 o                         
   0   3  24        144.74        309.15        78.67 o                         
   1   3  24        479.83        451.24        77.23 o                         
   2   3  24       1865.32       1974.55       107.71 o                         
   3   3  24        492.08        652.23        70.13 o                         
   4   3  24        103.07         98.29        65.95 o                         
   5   3  24       1372.36       1278.64       145.60 o                         
   6   3  24        269.84        296.82       135.33 o                         
   7   3  24        482.04        547.93       172.94 o                         
  -7   4  24        124.72        176.43       193.74 o                         
  -6   4  24         41.55        167.15       131.85 o                         
  -5   4  24        577.28        710.48       141.57 o                         
  -4   4  24       1317.00       1407.23       106.99 o                         
  -3   4  24        402.07        273.22        81.82 o                         
  -2   4  24        381.40        317.09        63.09 o                         
  -1   4  24       2907.03       2944.36       114.36 o                         
   0   4  24        166.00         73.04        71.43 o                         
   1   4  24       2794.68       3061.99       166.22 o                         
   2   4  24        379.95        445.98        94.99 o                         
   3   4  24        353.09        233.22       103.81 o                         
   4   4  24       1242.25       1206.65       120.94 o                         
   5   4  24        517.73        401.85       103.82 o                         
   6   4  24         57.34        337.24       136.56 o                         
   7   4  24        132.01         14.63       145.60 o                         
  -6   5  24        414.86         46.91       127.33 o                         
  -5   5  24        240.10        273.42       107.47 o                         
  -4   5  24        563.45        735.33       111.22 o                         
  -3   5  24       1158.81       1267.81       163.75 o                         
  -2   5  24       1274.96       1415.00       101.92 o                         
  -1   5  24        403.49        246.25        84.71 o                         
   0   5  24       2315.27       1907.73       161.81 o                         
   1   5  24        409.97        371.51        93.79 o                         
   2   5  24       1377.63       1484.41       136.00 o                         
   3   5  24       1164.78       1020.73       125.36 o                         
   4   5  24        525.29        542.27       119.78 o                         
   5   5  24        277.51        410.97       108.31 o                         
   6   5  24        373.13        266.26       140.76 o                         
  -6   6  24        427.95        401.59       148.49 o                         
  -5   6  24        447.84        377.64       115.24 o                         
  -4   6  24       1280.48        995.12       210.30 o                         
  -3   6  24        830.87        943.11       123.87 o                         
  -2   6  24        422.17        318.84        64.68 o                         
  -1   6  24       1280.42       1456.04       105.02 o                         
   0   6  24        105.68         26.90        72.18 o                         
   1   6  24       1456.00       1518.32       130.73 o                         
   2   6  24        395.71        504.66        88.90 o                         
   3   6  24        842.38       1115.08       220.58 o                         
   4   6  24       1258.26       1583.87       175.14 o                         
   5   6  24        404.34        294.75       126.72 o                         
   6   6  24        453.88        800.89       158.48 o                         
  -5   7  24       1006.58        679.34       150.79 o                         
  -4   7  24         13.60        164.93       145.46 o                         
  -3   7  24        636.15        547.69        96.01 o                         
  -2   7  24         88.97         37.26        61.80 o                         
  -1   7  24         34.88        189.61        78.29 o                         
   0   7  24        509.90        425.76        99.69 o                         
   1   7  24         37.89          3.66        71.80 o                         
   2   7  24        105.04         35.32       125.58 o                         
   3   7  24        647.29        438.64       188.29 o                         
   4   7  24         27.52         73.77       162.78 o                         
   5   7  24       1030.14       1045.87       223.49 o                         
  -5   8  24         34.70        184.60       111.54 o                         
  -4   8  24        755.28        676.64       121.77 o                         
  -3   8  24        366.04        221.45       102.40 o                         
  -2   8  24        191.91        147.78        90.69 o                         
  -1   8  24        816.66       1008.58       160.85 o                         
   0   8  24         68.37        118.10       164.86 o                         
   1   8  24        773.96       1057.76       218.28 o                         
   2   8  24        176.27        138.43       174.22 o                         
   3   8  24        351.02        239.79       168.14 o                         
   4   8  24        765.14        551.94       220.33 o                         
   5   8  24         41.73        557.14       413.39 o                         
  -4   9  24        219.84        516.23       214.18 o                         
  -3   9  24        181.99        225.62       133.64 o                         
  -2   9  24       1250.43       1334.15       220.91 o                         
  -1   9  24         25.93        -87.03       146.31 o                         
   0   9  24       1042.72        986.60       261.04 o                         
   1   9  24         30.52        220.67       283.05 o                         
   2   9  24       1400.04       1371.02       243.13 o                         
   3   9  24        206.02        114.07       174.32 o                         
   4   9  24        241.63         75.27       214.12 o                         
  -3  10  24        979.85        821.76       251.11 o                         
  -2  10  24        438.52        326.22       200.27 o                         
  -1  10  24        943.50        922.59       176.93 o                         
   0  10  24         23.40         71.73       198.55 o                         
   1  10  24        891.27       1250.05       317.96 o                         
   2  10  24        421.09        538.87       237.38 o                         
   3  10  24       1009.67       1305.99       415.75 o                         
   1   0  25        525.05        560.96        71.75 o                         
   2   0  25       1324.04       1503.76        87.83 o                         
   3   0  25         11.01         89.51        63.95 o                         
   4   0  25        281.32        267.09        89.16 o                         
   5   0  25        130.45         78.23        84.51 o                         
   6   0  25       1000.35       1066.30       111.86 o                         
   7   0  25        188.98        236.45       134.73 o                         
  -7   1  25        508.14        654.97       248.49 o                         
  -6   1  25         49.56        107.84       124.62 o                         
  -5   1  25        157.93        243.08        94.11 o                         
  -4   1  25        698.32        675.23        76.75 o                         
  -3   1  25       1034.49       1087.61        84.51 o                         
  -2   1  25       4355.62       4158.35       122.79 o                         
  -1   1  25        872.45        816.03        71.66 o                         
   0   1  25       2528.15       2585.17       145.98 o                         
   1   1  25        907.84        873.67        71.86 o                         
   2   1  25       4087.89       3788.44       158.97 o                         
   3   1  25       1022.19       1054.37        93.32 o                         
   4   1  25        831.55       1014.21        87.48 o                         
   5   1  25        168.60        331.79        91.88 o                         
   6   1  25         32.19        179.14       113.21 o                         
   7   1  25        545.52        561.49       165.68 o                         
  -7   2  25        172.64        445.70       623.62 o                         
  -6   2  25         65.45         11.12       115.73 o                         
  -5   2  25       1681.94       1646.45       153.34 o                         
  -4   2  25       1387.79       1416.85       129.84 o                         
  -3   2  25       2494.22       2554.63       110.04 o                         
  -2   2  25         47.30         47.23        57.76 o                         
  -1   2  25       4532.33       4528.74       145.15 o                         
   0   2  25        674.44        611.72        65.22 o                         
   1   2  25       4326.89       4328.65       143.89 o                         
   2   2  25         33.87        -50.99        61.07 o                         
   3   2  25       2451.87       2667.36       111.98 o                         
   4   2  25       1472.68       1429.30       101.21 o                         
   5   2  25       1507.83       1618.02       144.41 o                         
   6   2  25         88.85         32.03        94.80 o                         
   7   2  25        142.07        295.08       170.81 o                         
  -7   3  25        673.45        297.62       239.68 o                         
  -6   3  25        778.72        784.34       179.24 o                         
  -5   3  25        507.39        629.76       157.25 o                         
  -4   3  25       2192.85       2425.03       216.20 o                         
  -3   3  25       1080.27       1141.15       139.18 o                         
  -2   3  25       6388.54       6014.13       171.93 o                         
  -1   3  25        233.66        244.53        57.06 o                         
   0   3  25      10352.03       9449.06       424.69 o                         
   1   3  25        226.85        208.02        76.64 o                         
   2   3  25       6158.27       6019.80       286.66 o                         
   3   3  25       1159.07       1303.68        92.81 o                         
   4   3  25       2149.92       2515.91       162.42 o                         
   5   3  25        537.76        455.54       117.74 o                         
   6   3  25        740.76        891.11       137.20 o                         
   7   3  25        652.19        686.70       205.77 o                         
  -6   4  25        407.82        339.22       147.27 o                         
  -5   4  25        460.02        440.04       154.00 o                         
  -4   4  25        469.40        430.52        77.68 o                         
  -3   4  25        191.82        185.35        77.20 o                         
  -2   4  25         30.92          0.19        52.01 o                         
  -1   4  25        572.81        522.93        82.81 o                         
   0   4  25        551.57        424.95        91.16 o                         
   1   4  25        453.02        373.28        94.08 o                         
   2   4  25         52.18         85.13        85.74 o                         
   3   4  25        204.95        264.41        96.59 o                         
   4   4  25        400.02        258.55       102.20 o                         
   5   4  25        429.67        299.19       117.37 o                         
   6   4  25        452.04        467.05       116.20 o                         
  -6   5  25         63.95        134.91       137.28 o                         
  -5   5  25       2089.83       1717.57       198.68 o                         
  -4   5  25        561.29        613.71       107.05 o                         
  -3   5  25        998.18        860.38       112.07 o                         
  -2   5  25        552.90        640.77        94.47 o                         
  -1   5  25        292.41        134.05        82.34 o                         
   0   5  25        233.03        232.67        86.18 o                         
   1   5  25        282.06        175.78       115.64 o                         
   2   5  25        549.55        619.17       104.42 o                         
   3   5  25       1009.74        974.68       133.86 o                         
   4   5  25        519.61        714.33       154.07 o                         
   5   5  25       2166.97       2103.94       173.66 o                         
   6   5  25         51.50        272.43       142.01 o                         
  -6   6  25          6.41        178.08       156.52 o                         
  -5   6  25        755.49        967.44       166.62 o                         
  -4   6  25        532.59        720.98       126.25 o                         
  -3   6  25        760.21        740.01       114.89 o                         
  -2   6  25        650.07        633.67       109.48 o                         
  -1   6  25        301.93        234.81       102.30 o                         
   0   6  25         10.51        -53.46        68.74 o                         
   1   6  25        346.44        537.03       101.06 o                         
   2   6  25        634.43        641.42        94.83 o                         
   3   6  25        852.91        840.14       172.68 o                         
   4   6  25        579.24        354.55       219.61 o                         
   5   6  25        721.04        932.82       164.00 o                         
   6   6  25         23.25        148.36       127.77 o                         
  -5   7  25          8.99        309.65       113.08 o                         
  -4   7  25       1293.65       1136.25       166.85 o                         
  -3   7  25         83.70        -22.83        96.75 o                         
  -2   7  25       2987.29       3441.74       177.87 o                         
  -1   7  25        141.16        246.28        82.98 o                         
   0   7  25       4798.74       4428.35       251.79 o                         
   1   7  25        144.42         -9.19       128.47 o                         
   2   7  25       2988.34       3006.16       266.04 o                         
   3   7  25         73.87       -135.90       135.90 o                         
   4   7  25       1281.62        991.00       218.59 o                         
   5   7  25         10.30        115.88       196.25 o                         
  -5   8  25        455.44        255.46       417.00 o                         
  -4   8  25        771.35        568.84       141.67 o                         
  -3   8  25       2547.86       2172.94       335.64 o                         
  -2   8  25        117.31        272.97       122.24 o                         
  -1   8  25       2605.18       2330.29       209.50 o                         
   0   8  25         24.05         48.98        92.84 o                         
   1   8  25       2750.35       3013.58       448.43 o                         
   2   8  25         96.88        442.39       180.75 o                         
   3   8  25       2680.67       2787.93       311.39 o                         
   4   8  25        724.64        566.42       267.21 o                         
  -4   9  25        440.96        417.38       161.04 o                         
  -3   9  25        227.04        234.89       153.23 o                         
  -2   9  25        897.73        815.15       319.88 o                         
  -1   9  25        507.91        277.43       128.79 o                         
   0   9  25       3023.31       2164.12       457.92 o                         
   1   9  25        469.94        435.47       191.69 o                         
   2   9  25        876.58        913.09       223.78 o                         
   3   9  25        206.45        119.16       213.73 o                         
   4   9  25        462.97        386.75       290.29 o                         
  -2  10  25        238.54        467.52       214.98 o                         
  -1  10  25        131.68         48.85       125.43 o                         
   0  10  25         51.76        269.83       226.23 o                         
   1  10  25        116.71        331.21       232.99 o                         
   2  10  25        217.15        -49.63       337.55 o                         
   0   0  26        513.64        826.18        99.56 o                         
   1   0  26       2802.25       2962.05       133.98 o                         
   2   0  26        899.14        889.23        92.57 o                         
   3   0  26         41.01         99.70        63.48 o                         
   4   0  26         28.50         67.99        66.07 o                         
   5   0  26        260.64         17.24       116.10 o                         
   6   0  26        796.87        746.82       128.92 o                         
   7   0  26        712.05        507.03       217.67 o                         
  -7   1  26        304.59        483.64       208.66 o                         
  -6   1  26        461.09        610.71       211.27 o                         
  -5   1  26        597.29        674.90       107.88 o                         
  -4   1  26        928.28        870.95        89.96 o                         
  -3   1  26       1906.83       1893.89       116.82 o                         
  -2   1  26       1437.06       1443.07        77.01 o                         
  -1   1  26         10.37         13.82        60.02 o                         
   0   1  26         46.91         76.36        53.51 o                         
   1   1  26          9.60        128.67        59.29 o                         
   2   1  26       1322.28       1462.06        92.16 o                         
   3   1  26       1960.41       1782.06       112.22 o                         
   4   1  26        852.19        797.27        97.20 o                         
   5   1  26        641.65        655.90       103.42 o                         
   6   1  26        480.47        637.73       140.01 o                         
   7   1  26        313.17        416.99       181.51 o                         
  -7   2  26        499.82        715.69       257.06 o                         
  -6   2  26        884.31       1018.28       189.88 o                         
  -5   2  26          2.06         48.88       103.40 o                         
  -4   2  26        184.05        237.07        76.47 o                         
  -3   2  26        457.75        555.94        60.62 o                         
  -2   2  26        329.92        266.87        63.29 o                         
  -1   2  26       1434.91       1262.36       100.66 o                         
   0   2  26         21.52        -61.70        61.70 o                         
   1   2  26       1421.77       1538.94       119.07 o                         
   2   2  26        297.73        313.00        83.34 o                         
   3   2  26        577.11        676.46        73.69 o                         
   4   2  26        230.06         99.17        86.60 o                         
   5   2  26          8.18         49.18        97.25 o                         
   6   2  26        902.51       1118.20       149.14 o                         
   7   2  26        455.33        557.85       216.47 o                         
  -7   3  26        200.05        225.18       237.18 o                         
  -6   3  26        456.17        605.41       216.13 o                         
  -5   3  26        146.71        157.61       110.90 o                         
  -4   3  26        529.07        546.13        95.38 o                         
  -3   3  26        191.43        170.17        69.14 o                         
  -2   3  26        504.82        440.44        79.51 o                         
  -1   3  26        503.94        516.92        69.34 o                         
   0   3  26        788.31        913.02        68.49 o                         
   1   3  26        480.62        583.98       107.33 o                         
   2   3  26        511.17        514.88        68.90 o                         
   3   3  26        195.69        296.26        64.74 o                         
   4   3  26        530.39        820.86       109.82 o                         
   5   3  26        163.19        281.81       115.98 o                         
   6   3  26        453.79        637.78       123.40 o                         
   7   3  26        195.96          0.56       164.55 o                         
  -6   4  26        409.96        526.93       176.95 o                         
  -5   4  26        139.17        235.12       109.50 o                         
  -4   4  26          7.24        -57.43        85.29 o                         
  -3   4  26         28.78        192.44        74.75 o                         
  -2   4  26        331.65        283.31        66.80 o                         
  -1   4  26       4237.41       4175.56       148.58 o                         
   0   4  26         15.52         51.23        67.26 o                         
   1   4  26       4048.35       4103.62       236.88 o                         
   2   4  26        321.46        364.88        79.31 o                         
   3   4  26         40.20        -86.58        86.58 o                         
   4   4  26          2.78        -10.59        90.22 o                         
   5   4  26        162.16        240.63       131.59 o                         
   6   4  26        354.18        319.28       113.62 o                         
  -6   5  26        290.67        371.98       157.22 o                         
  -5   5  26        722.86        679.86       130.30 o                         
  -4   5  26       1043.81       1075.91       136.88 o                         
  -3   5  26        375.54        364.64        93.53 o                         
  -2   5  26       1338.41       1247.39       102.97 o                         
  -1   5  26        397.69        322.92        96.68 o                         
   0   5  26         12.10        -17.49        74.28 o                         
   1   5  26        398.84        256.97       141.09 o                         
   2   5  26       1476.51       1560.33       117.21 o                         
   3   5  26        336.16        374.33       129.18 o                         
   4   5  26       1069.75       1226.47       140.40 o                         
   5   5  26        727.38        749.49       119.69 o                         
   6   5  26        314.38        424.92       137.68 o                         
  -6   6  26        265.46        430.78       199.64 o                         
  -5   6  26        654.75        742.61       242.49 o                         
  -4   6  26        178.28        123.21       102.95 o                         
  -3   6  26        526.13        468.70       101.43 o                         
  -2   6  26        168.87        161.44        62.68 o                         
  -1   6  26        647.28        467.19       134.42 o                         
   0   6  26         28.13         16.13        74.09 o                         
   1   6  26        588.67        620.93       128.69 o                         
   2   6  26        199.01        186.13        89.48 o                         
   3   6  26        533.84        522.79       193.66 o                         
   4   6  26        250.57        112.44       205.69 o                         
   5   6  26        657.35        979.15       196.92 o                         
   6   6  26        254.00        396.57       138.75 o                         
  -5   7  26        191.46        267.57       132.70 o                         
  -4   7  26        878.99        803.80       175.49 o                         
  -3   7  26       1051.20       1007.25       148.01 o                         
  -2   7  26        530.51        472.31       102.31 o                         
  -1   7  26        216.93        124.27       109.11 o                         
   0   7  26        644.38        662.06       160.04 o                         
   1   7  26        237.62        187.13       133.25 o                         
   2   7  26        455.24        478.99       185.31 o                         
   3   7  26       1088.13       1608.19       243.43 o                         
   4   7  26        800.08        831.91       210.96 o                         
   5   7  26        184.20        262.61       203.89 o                         
  -4   8  26         44.33        126.40       110.61 o                         
  -3   8  26        358.93        319.76       118.46 o                         
  -2   8  26        824.28        453.60       164.89 o                         
  -1   8  26        291.03         73.47       194.04 o                         
   0   8  26         90.63        164.07       169.56 o                         
   1   8  26        263.37         -5.32       227.65 o                         
   2   8  26        750.75       1028.59       252.83 o                         
   3   8  26        363.93        505.81       190.77 o                         
   4   8  26         65.49        393.22       226.54 o                         
  -3   9  26         79.29        -19.87       132.55 o                         
  -2   9  26        170.06        137.21       121.90 o                         
  -1   9  26        255.55        498.10       135.99 o                         
   0   9  26         60.98        412.92       188.43 o                         
   1   9  26        293.73        207.21       173.63 o                         
   2   9  26        191.90        579.99       238.07 o                         
   3   9  26         83.51        352.62       330.26 o                         
  -2  10  26        250.23        216.55       182.58 o                         
  -1  10  26        744.70        658.65       164.85 o                         
   0  10  26         18.62        -39.34       201.35 o                         
   1  10  26        741.24        969.37       276.49 o                         
   2  10  26        259.27        272.76       289.18 o                         
   1   0  27        108.56        138.40        51.78 o                         
   2   0  27        276.02        321.08        68.40 o                         
   3   0  27         68.49        221.58        66.14 o                         
   4   0  27        143.84        251.65        82.45 o                         
   5   0  27         50.85        143.09        90.56 o                         
   6   0  27       1455.45       1655.94       189.01 o                         
   7   0  27        101.54         55.29       170.44 o                         
  -7   1  27         64.60        424.54       200.83 o                         
  -6   1  27        481.36        540.36       128.61 o                         
  -5   1  27        176.07        359.12        93.55 o                         
  -4   1  27        818.70        953.00       141.43 o                         
  -3   1  27        456.56        474.36        69.72 o                         
  -2   1  27        892.59        872.66        66.57 o                         
  -1   1  27       1161.79       1191.79       107.54 o                         
   0   1  27         38.11        165.82        56.91 o                         
   1   1  27       1137.95       1048.07       116.67 o                         
   2   1  27        816.65        876.82        78.42 o                         
   3   1  27        471.44        493.61        75.66 o                         
   4   1  27        767.18       1008.47       114.96 o                         
   5   1  27        125.28        215.81       113.27 o                         
   6   1  27        519.79        791.86       122.44 o                         
   7   1  27         43.81        164.65       200.36 o                         
  -7   2  27        356.06        387.57       305.55 o                         
  -6   2  27        346.41        359.85       131.09 o                         
  -5   2  27         11.58        -40.26        88.89 o                         
  -4   2  27        419.45        346.36        81.46 o                         
  -3   2  27        128.83        152.41        48.61 o                         
  -2   2  27       1213.17       1203.30        93.73 o                         
  -1   2  27       3099.53       3045.67       140.58 o                         
   0   2  27        542.66        595.67        82.07 o                         
   1   2  27       3184.01       2931.27       170.79 o                         
   2   2  27       1184.90       1123.59       126.46 o                         
   3   2  27        124.91        155.70        64.22 o                         
   4   2  27        455.83        354.94        91.55 o                         
   5   2  27         23.66        115.16       105.16 o                         
   6   2  27        416.26        579.05       118.59 o                         
   7   2  27        346.48        265.61       190.65 o                         
  -6   3  27        153.92         59.27       127.99 o                         
  -5   3  27        557.79        743.90       188.58 o                         
  -4   3  27       4806.33       4904.89       338.61 o                         
  -3   3  27        624.50        469.19        79.35 o                         
  -2   3  27       1233.24       1399.52        86.63 o                         
  -1   3  27         50.13        139.23        54.46 o                         
   0   3  27         76.66         77.69        47.98 o                         
   1   3  27         55.26         21.85        68.76 o                         
   2   3  27       1200.12       1423.07        92.64 o                         
   3   3  27        673.84        613.68       104.27 o                         
   4   3  27       4753.93       4843.98       225.14 o                         
   5   3  27        550.40        608.08       123.59 o                         
   6   3  27        139.01        523.19       128.50 o                         
  -6   4  27        494.72        867.41       245.48 o                         
  -5   4  27        114.16        265.87       112.83 o                         
  -4   4  27        939.66        866.09       117.70 o                         
  -3   4  27       1286.21       1216.42       163.25 o                         
  -2   4  27        291.70        266.43        70.68 o                         
  -1   4  27       3261.34       2910.30       198.80 o                         
   0   4  27        575.87        694.06       118.78 o                         
   1   4  27       3211.93       3173.09       212.75 o                         
   2   4  27        262.84        314.49        77.77 o                         
   3   4  27       1174.03       1051.99       130.04 o                         
   4   4  27        894.08        806.05       136.88 o                         
   5   4  27        106.90         37.16        94.32 o                         
   6   4  27        463.17        455.50       136.04 o                         
  -6   5  27        300.14        261.99       146.54 o                         
  -5   5  27         84.59        106.34       117.87 o                         
  -4   5  27        633.10        654.60       130.42 o                         
  -3   5  27        461.71        541.14       122.79 o                         
  -2   5  27        297.23        470.17        87.02 o                         
  -1   5  27        721.17        617.98       121.52 o                         
   0   5  27          9.12         11.02        87.68 o                         
   1   5  27        716.32        759.44       141.51 o                         
   2   5  27        341.13        203.28        72.27 o                         
   3   5  27        488.67        498.87       131.74 o                         
   4   5  27        667.97        736.83       170.66 o                         
   5   5  27        100.09        281.85       110.73 o                         
   6   5  27        274.52        580.18       177.91 o                         
  -5   6  27         27.34         97.20       126.50 o                         
  -4   6  27        414.59        346.72       110.68 o                         
  -3   6  27        409.25        331.53        97.17 o                         
  -2   6  27        593.63        742.55       100.09 o                         
  -1   6  27       1161.41       1261.23       190.61 o                         
   0   6  27        722.55        648.90       114.87 o                         
   1   6  27       1111.00       1321.63       135.55 o                         
   2   6  27        659.48        797.81       146.13 o                         
   3   6  27        364.59        526.21       152.85 o                         
   4   6  27        422.14        404.76       177.86 o                         
   5   6  27         24.91       -105.57       170.64 o                         
  -5   7  27        109.60        362.82       137.36 o                         
  -4   7  27        247.32        168.66       115.96 o                         
  -3   7  27        199.06        364.10       109.93 o                         
  -2   7  27        856.59        651.13       133.43 o                         
  -1   7  27        333.05        309.18       113.40 o                         
   0   7  27       1728.24       1472.53       212.52 o                         
   1   7  27        326.78        473.15       152.69 o                         
   2   7  27        764.88        324.54       169.24 o                         
   3   7  27        210.51        155.93       165.73 o                         
   4   7  27        253.43        940.08       341.86 o                         
   5   7  27         93.14        403.13       617.89 o                         
  -4   8  27        113.27        245.22       140.86 o                         
  -3   8  27        108.25        168.25       111.20 o                         
  -2   8  27        118.23         96.85       110.45 o                         
  -1   8  27       1023.06        882.83       236.16 o                         
   0   8  27        152.49         95.56       158.68 o                         
   1   8  27       1032.84       1169.95       258.18 o                         
   2   8  27         91.04        191.09       163.37 o                         
   3   8  27        133.46        360.58       248.69 o                         
   4   8  27         91.35         61.58       191.70 o                         
  -3   9  27        533.75        268.00       147.76 o                         
  -2   9  27        487.61        609.75       161.16 o                         
  -1   9  27        123.42       -161.53       161.53 o                         
   0   9  27         32.18          3.01       151.66 o                         
   1   9  27         87.89        230.13       176.29 o                         
   2   9  27        470.34        540.42       240.58 o                         
   3   9  27        557.66        269.31       226.16 o                         
  -1  10  27        117.08        283.22       132.46 o                         
   0  10  27        877.01        996.86       357.20 o                         
   1  10  27        125.15         93.48       240.75 o                         
   0   0  28        369.50        611.36        89.05 o                         
   1   0  28       4694.07       4679.14       156.63 o                         
   2   0  28        563.14        637.88        66.62 o                         
   3   0  28       4317.42       4306.53       155.74 o                         
   4   0  28          1.45         19.99        77.04 o                         
   5   0  28        939.56       1106.03       157.64 o                         
   6   0  28         22.65        259.09       150.42 o                         
   7   0  28         27.94         88.91       174.06 o                         
  -6   1  28        419.10        364.04       124.06 o                         
  -5   1  28        830.73       1019.76       117.96 o                         
  -4   1  28        893.68        999.82       117.76 o                         
  -3   1  28        747.10        678.57        83.14 o                         
  -2   1  28       2085.36       2302.62       101.94 o                         
  -1   1  28         52.03        124.99        66.33 o                         
   0   1  28       3764.91       3715.59       156.43 o                         
   1   1  28         40.96        -19.23        73.47 o                         
   2   1  28       1926.79       2207.31       142.44 o                         
   3   1  28        667.85        597.94        85.64 o                         
   4   1  28        819.37        977.11       124.50 o                         
   5   1  28        738.08        813.04       161.47 o                         
   6   1  28        437.37        283.43       127.39 o                         
  -6   2  28       1181.81       1383.46       159.72 o                         
  -5   2  28        805.60        626.93       111.57 o                         
  -4   2  28        872.94        849.93       118.22 o                         
  -3   2  28        520.44        601.54       100.41 o                         
  -2   2  28        406.69        404.87        73.13 o                         
  -1   2  28        118.61        196.99        63.98 o                         
   0   2  28         98.08        228.56        71.23 o                         
   1   2  28        180.68        279.69        81.99 o                         
   2   2  28        424.12        514.27        90.36 o                         
   3   2  28        616.18        758.84        93.51 o                         
   4   2  28        974.34       1208.53       123.45 o                         
   5   2  28        781.21        780.81       120.26 o                         
   6   2  28       1162.95       1284.61       150.53 o                         
  -6   3  28         94.87        -51.41       138.17 o                         
  -5   3  28       1827.89       2125.26       218.52 o                         
  -4   3  28         12.67        219.86        84.21 o                         
  -3   3  28        154.70         90.01        79.03 o                         
  -2   3  28       1967.84       2000.09       117.22 o                         
  -1   3  28        181.77        151.87        57.64 o                         
   0   3  28         33.04         16.60        62.88 o                         
   1   3  28        155.23        161.73        72.80 o                         
   2   3  28       2137.58       2200.43       122.23 o                         
   3   3  28        202.96        500.19        98.88 o                         
   4   3  28         19.19         16.30        93.15 o                         
   5   3  28       1726.44       2045.19       197.39 o                         
   6   3  28         86.16        284.09       133.69 o                         
  -6   4  28         79.28        160.11       134.97 o                         
  -5   4  28        871.86        883.36       115.59 o                         
  -4   4  28        442.50        332.29        96.30 o                         
  -3   4  28       2058.74       2045.68       142.02 o                         
  -2   4  28        794.66        830.34       109.33 o                         
  -1   4  28       1473.76       1579.56       120.29 o                         
   0   4  28        600.71        487.02        94.15 o                         
   1   4  28       1229.22       1117.20       169.69 o                         
   2   4  28        714.18        644.51        94.64 o                         
   3   4  28       1870.18       1839.03       202.62 o                         
   4   4  28        376.01        453.96       111.32 o                         
   5   4  28        903.15        870.24       132.49 o                         
   6   4  28        104.81        378.48       203.96 o                         
  -6   5  28        260.16        396.55       158.63 o                         
  -5   5  28        196.76        241.43       198.81 o                         
  -4   5  28       1694.27       1581.97       277.10 o                         
  -3   5  28        829.72        822.91       140.87 o                         
  -2   5  28       3863.27       3940.68       257.86 o                         
  -1   5  28        212.41         75.07        95.96 o                         
   0   5  28       8060.48       7793.11       312.04 o                         
   1   5  28        217.82         65.51       108.48 o                         
   2   5  28       3939.67       3916.31       193.90 o                         
   3   5  28        836.26        766.58       164.03 o                         
   4   5  28       1530.63       1834.32       215.97 o                         
   5   5  28        183.84        224.69       161.36 o                         
   6   5  28        282.33        259.34       270.97 o                         
  -5   6  28        635.84        463.43       182.43 o                         
  -4   6  28       1438.49       1124.46       156.08 o                         
  -3   6  28       1974.82       1391.01       173.59 o                         
  -2   6  28        253.76        157.11        83.60 o                         
  -1   6  28       2260.53       1886.58       205.53 o                         
   0   6  28         91.45         21.72        86.20 o                         
   1   6  28       2305.75       2352.54       224.82 o                         
   2   6  28        279.47         42.07       155.02 o                         
   3   6  28       2130.62       2214.85       234.30 o                         
   4   6  28       1589.87       1285.18       298.12 o                         
   5   6  28        629.96        519.13       225.78 o                         
  -5   7  28        663.96        932.84       244.37 o                         
  -4   7  28        289.20        245.39       212.25 o                         
  -3   7  28        754.99        489.25       123.63 o                         
  -2   7  28        110.78        106.03       213.19 o                         
  -1   7  28        771.94        517.55       189.15 o                         
   0   7  28         67.88         59.14       120.41 o                         
   1   7  28        798.33        692.08       185.38 o                         
   2   7  28        126.59        268.77       159.93 o                         
   3   7  28        668.36        759.88       191.55 o                         
   4   7  28        308.59        446.16       223.81 o                         
  -4   8  28        780.57        710.50       149.19 o                         
  -3   8  28        237.89        285.43       117.90 o                         
  -2   8  28        484.29        307.90       140.02 o                         
  -1   8  28        358.03        476.40       200.13 o                         
   0   8  28          1.47        135.93       181.45 o                         
   1   8  28        333.28        333.05       175.09 o                         
   2   8  28        506.90        455.93       178.29 o                         
   3   8  28        212.30        102.04       202.09 o                         
   4   8  28        860.33        621.82       230.10 o                         
  -3   9  28         24.62        173.09       126.67 o                         
  -2   9  28       1334.46        955.45       306.55 o                         
  -1   9  28         45.42         47.38       237.51 o                         
   0   9  28       1567.67       1202.39       540.34 o                         
   1   9  28         48.99        223.38       204.21 o                         
   2   9  28       1533.62        939.47       510.26 o                         
   3   9  28         30.86        -50.80       185.90 o                         
   0  10  28         10.08       -242.31       242.31 o                         
   1   0  29        619.70        621.35        66.68 o                         
   2   0  29       1156.01       1248.68        91.56 o                         
   3   0  29        411.33        317.38        81.82 o                         
   4   0  29        413.11        487.49       103.54 o                         
   5   0  29       1263.26       1398.26       160.39 o                         
   6   0  29         30.12        227.37       160.55 o                         
  -6   1  29         91.61        304.37       125.06 o                         
  -5   1  29        349.65        403.09       129.62 o                         
  -4   1  29        287.15        332.91        91.86 o                         
  -3   1  29        235.72        137.50        61.71 o                         
  -2   1  29       1174.00       1169.67       113.61 o                         
  -1   1  29        140.07         36.84        66.61 o                         
   0   1  29       1704.54       1612.65       108.05 o                         
   1   1  29        159.74        147.45        77.71 o                         
   2   1  29       1199.88       1293.06        92.76 o                         
   3   1  29        302.13        384.73       107.23 o                         
   4   1  29        259.48        345.82       109.83 o                         
   5   1  29        318.24        278.82       146.07 o                         
   6   1  29        121.84        148.47       122.00 o                         
  -6   2  29        621.84        313.72       420.75 o                         
  -5   2  29       1392.47       1557.61       158.27 o                         
  -4   2  29       1367.81       1426.13       123.68 o                         
  -3   2  29       2157.60       2065.55       149.25 o                         
  -2   2  29        658.58        643.51        98.05 o                         
  -1   2  29       1350.98       1382.54       106.92 o                         
   0   2  29         34.69         -5.21        67.38 o                         
   1   2  29       1416.83       1368.05        99.64 o                         
   2   2  29        652.36        708.60       110.45 o                         
   3   2  29       2241.25       2438.04       168.71 o                         
   4   2  29       1406.28       1422.50       154.52 o                         
   5   2  29       1246.40       1136.09       129.92 o                         
   6   2  29        682.83        672.37       122.10 o                         
  -6   3  29        476.46        445.74       158.48 o                         
  -5   3  29        496.81        516.20       118.88 o                         
  -4   3  29        532.45        423.66       143.13 o                         
  -3   3  29        524.05        614.83       102.25 o                         
  -2   3  29        751.97        858.89       148.25 o                         
  -1   3  29       1667.25       1615.12       137.27 o                         
   0   3  29       1603.48       1452.61       152.64 o                         
   1   3  29       1598.46       1378.46       104.10 o                         
   2   3  29        895.15       1023.40        90.45 o                         
   3   3  29        599.39        414.43       129.36 o                         
   4   3  29        413.66        484.13       105.03 o                         
   5   3  29        560.81        568.00       111.50 o                         
   6   3  29        520.29        510.13       148.68 o                         
  -6   4  29        390.65        695.97       264.14 o                         
  -5   4  29        776.39        605.50       135.03 o                         
  -4   4  29        308.59        395.49        97.77 o                         
  -3   4  29       2809.27       2269.53       265.06 o                         
  -2   4  29       1069.96        915.59       182.16 o                         
  -1   4  29        635.28        665.35       111.27 o                         
   0   4  29        384.49        194.39        96.31 o                         
   1   4  29        659.05        597.90       128.36 o                         
   2   4  29       1040.49       1113.92       103.36 o                         
   3   4  29       2766.84       2909.53       235.26 o                         
   4   4  29        281.82        245.53        89.62 o                         
   5   4  29        794.10        917.45       142.83 o                         
   6   4  29        413.93        672.29       159.34 o                         
  -5   5  29        705.62        680.24       186.73 o                         
  -4   5  29         22.41        281.66       115.83 o                         
  -3   5  29         28.86        183.16       149.59 o                         
  -2   5  29       1059.03       1149.33       152.59 o                         
  -1   5  29        505.20        531.61       117.29 o                         
   0   5  29         13.44        152.85       100.94 o                         
   1   5  29        448.30        392.99       126.85 o                         
   2   5  29       1074.39       1190.64       122.32 o                         
   3   5  29         21.87       -110.83       110.83 o                         
   4   5  29         24.59        193.71       127.67 o                         
   5   5  29        726.27       1202.52       248.09 o                         
  -5   6  29        357.33        530.36       235.07 o                         
  -4   6  29        196.49        274.71       199.37 o                         
  -3   6  29        119.13        201.44       112.03 o                         
  -2   6  29        582.41        550.18       122.19 o                         
  -1   6  29       1584.12       1718.58       299.31 o                         
   0   6  29         25.78        220.66       128.52 o                         
   1   6  29       1577.39       1491.26       193.96 o                         
   2   6  29        549.53        518.20       147.24 o                         
   3   6  29        171.25        233.02       155.71 o                         
   4   6  29        205.96        353.65       179.53 o                         
   5   6  29        340.65        370.80       208.82 o                         
  -4   7  29        250.82        318.50       126.83 o                         
  -3   7  29         56.42        110.21       110.60 o                         
  -2   7  29        971.46        856.68       207.09 o                         
  -1   7  29         47.69        135.19       148.56 o                         
   0   7  29       1675.62       1925.13       281.15 o                         
   1   7  29         49.92        187.03       172.61 o                         
   2   7  29        961.41       1063.12       211.14 o                         
   3   7  29         69.36        304.83       185.36 o                         
   4   7  29        246.43        331.71       223.17 o                         
  -3   8  29       1110.45        784.33       251.62 o                         
  -2   8  29        175.40        341.06       283.16 o                         
  -1   8  29       1052.85        952.25       242.45 o                         
   0   8  29         20.83        123.89       212.38 o                         
   1   8  29       1090.88        981.51       219.88 o                         
   2   8  29        165.99         33.85       191.35 o                         
   3   8  29       1164.80       1489.18       288.84 o                         
  -2   9  29        314.37        150.84       144.49 o                         
  -1   9  29        574.54        111.46       244.81 o                         
   0   9  29        864.36        863.29       730.37 o                         
   1   9  29        587.52        211.32       213.37 o                         
   2   9  29        367.41        442.79       224.58 o                         
   0   0  30        307.49        516.75        92.94 o                         
   1   0  30          0.86         11.27        50.77 o                         
   2   0  30        120.69        198.01        52.66 o                         
   3   0  30        162.26        296.56        84.19 o                         
   4   0  30        103.87        241.40       105.38 o                         
   5   0  30        401.02        488.41       126.54 o                         
   6   0  30       1221.10       1419.29       295.42 o                         
  -6   1  30        124.22        421.34       198.17 o                         
  -5   1  30        393.84        371.78       158.60 o                         
  -4   1  30        444.10        473.68       141.64 o                         
  -3   1  30         66.84        191.26        68.10 o                         
  -2   1  30        156.22        121.52        80.05 o                         
  -1   1  30         41.34         37.98        71.51 o                         
   0   1  30         27.59        166.56        65.93 o                         
   1   1  30         39.62        183.07        70.77 o                         
   2   1  30        160.31        153.86        62.03 o                         
   3   1  30         94.73        -22.45       126.14 o                         
   4   1  30        375.18        267.72       129.93 o                         
   5   1  30        387.88        525.55       152.44 o                         
   6   1  30        123.98        264.42       132.05 o                         
  -6   2  30        526.65        459.41       188.46 o                         
  -5   2  30        543.50        642.41       139.73 o                         
  -4   2  30        178.68        265.78        92.69 o                         
  -3   2  30       1148.33       1063.07       130.64 o                         
  -2   2  30       1114.02       1083.58       112.13 o                         
  -1   2  30        232.81        258.68       100.95 o                         
   0   2  30        785.86        601.42        89.19 o                         
   1   2  30        252.27        229.02        66.96 o                         
   2   2  30       1046.67       1097.97       123.80 o                         
   3   2  30       1084.83        916.85       133.48 o                         
   4   2  30        198.29        263.19       111.91 o                         
   5   2  30        589.20        768.81       150.51 o                         
   6   2  30        543.69        733.32       134.47 o                         
  -6   3  30        255.77        857.40       199.99 o                         
  -5   3  30        117.13        502.40       160.75 o                         
  -4   3  30        293.92        420.87       219.44 o                         
  -3   3  30        667.26        520.53        95.68 o                         
  -2   3  30        873.30        629.10        94.71 o                         
  -1   3  30        834.30        986.59        82.56 o                         
   0   3  30        458.78        386.69        92.47 o                         
   1   3  30        897.49       1219.99       126.84 o                         
   2   3  30        861.29        855.88       100.44 o                         
   3   3  30        691.91        809.68       137.82 o                         
   4   3  30        317.24        491.40       127.03 o                         
   5   3  30        123.02        157.44        93.28 o                         
   6   3  30        253.08        626.21       172.71 o                         
  -6   4  30        280.81        351.32       223.24 o                         
  -5   4  30         98.04        -12.74       132.54 o                         
  -4   4  30        322.91        364.80       124.97 o                         
  -3   4  30        722.94        569.77       141.06 o                         
  -2   4  30        250.74        232.13       154.67 o                         
  -1   4  30        424.35        336.95       104.72 o                         
   0   4  30        230.06        345.32       102.06 o                         
   1   4  30        436.96        414.24       112.63 o                         
   2   4  30        240.71        229.40        89.51 o                         
   3   4  30        661.69        554.45       144.11 o                         
   4   4  30        314.35        389.32       135.85 o                         
   5   4  30        121.34        217.22       108.33 o                         
  -5   5  30        308.58        239.14       187.80 o                         
  -4   5  30        596.09        663.29       128.95 o                         
  -3   5  30         55.71        147.15       116.16 o                         
  -2   5  30         37.36        209.18       101.42 o                         
  -1   5  30         16.35         80.67        98.26 o                         
   0   5  30        364.94        460.41       142.50 o                         
   1   5  30         15.39        -12.67       132.63 o                         
   2   5  30         31.59        -18.67       115.73 o                         
   3   5  30         65.60        200.14       127.08 o                         
   4   5  30        579.01        463.13       170.57 o                         
   5   5  30        297.58         -3.34       180.21 o                         
  -5   6  30        247.54        291.35       207.09 o                         
  -4   6  30        450.97        495.14       174.27 o                         
  -3   6  30        705.75        392.34       148.66 o                         
  -2   6  30        395.76        279.74       132.75 o                         
  -1   6  30        302.12        183.16       132.52 o                         
   0   6  30         11.86         86.72       133.00 o                         
   1   6  30        279.91        193.23       124.08 o                         
   2   6  30        365.98        403.45       151.57 o                         
   3   6  30        754.36        797.74       188.75 o                         
   4   6  30        428.60        466.13       212.79 o                         
   5   6  30        234.41        803.68       336.56 o                         
  -4   7  30        523.01        497.24       248.25 o                         
  -3   7  30        203.89        222.52       111.41 o                         
  -2   7  30         39.52         77.24       161.01 o                         
  -1   7  30        346.48        605.01       182.04 o                         
   0   7  30        575.31        301.19       188.39 o                         
   1   7  30        357.11        259.71       231.26 o                         
   2   7  30         37.17         36.20       213.55 o                         
   3   7  30        218.34        506.22       220.69 o                         
   4   7  30        457.83        417.73       279.19 o                         
  -3   8  30        400.24        501.79       144.55 o                         
  -2   8  30        622.43        416.40       225.13 o                         
  -1   8  30        168.37        286.95       248.62 o                         
   0   8  30        373.55        406.19       211.33 o                         
   1   8  30        147.89        314.51       206.41 o                         
   2   8  30        603.17        501.63       220.59 o                         
   3   8  30        445.87        484.74       214.32 o                         
  -2   9  30          8.93       -170.69       224.71 o                         
  -1   9  30        114.22        249.05       477.73 o                         
   0   9  30         24.44        471.29       442.98 o                         
   1   9  30        117.25       -102.60       174.93 o                         
   2   9  30          6.84        203.54       251.50 o                         
   1   0  31        171.75        127.11        60.71 o                         
   2   0  31       2609.28       2641.00       128.25 o                         
   3   0  31         66.79         71.56        86.62 o                         
   4   0  31        184.05         99.92        96.44 o                         
   5   0  31        290.67        124.67       110.09 o                         
   6   0  31       1315.38       1329.26       308.00 o                         
  -6   1  31        526.84       1105.11       312.44 o                         
  -5   1  31         37.37          7.86       145.89 o                         
  -4   1  31         96.83        280.70       118.92 o                         
  -3   1  31        468.19        447.02        96.05 o                         
  -2   1  31        752.74        820.50       111.86 o                         
  -1   1  31        998.86       1276.48       126.54 o                         
   0   1  31          6.09         78.12        58.44 o                         
   1   1  31        950.68       1003.33       106.92 o                         
   2   1  31        692.52        800.47        82.11 o                         
   3   1  31        403.60        549.99       110.77 o                         
   4   1  31         57.41        175.88        99.45 o                         
   5   1  31         42.39        131.98       109.36 o                         
   6   1  31        532.60        289.59       142.34 o                         
  -6   2  31         40.07        409.92       223.53 o                         
  -5   2  31        496.58        586.51       154.63 o                         
  -4   2  31        235.84        111.11       135.11 o                         
  -3   2  31       1392.33       1488.00       182.31 o                         
  -2   2  31         66.01         44.03        84.14 o                         
  -1   2  31       3868.27       3898.01       187.59 o                         
   0   2  31          0.47        106.61        66.61 o                         
   1   2  31       4002.97       3898.86       193.17 o                         
   2   2  31         58.37        267.56       105.27 o                         
   3   2  31       1481.75       1997.59       160.21 o                         
   4   2  31        253.66        229.60       111.40 o                         
   5   2  31        518.72        789.07       142.24 o                         
   6   2  31         41.88        157.44       150.01 o                         
  -6   3  31         67.84        241.68       277.37 o                         
  -5   3  31        101.61        242.11       160.28 o                         
  -4   3  31       1268.31        950.26       263.93 o                         
  -3   3  31        313.20        264.82       109.30 o                         
  -2   3  31       2198.56       2073.84       210.16 o                         
  -1   3  31        269.58        218.65        69.43 o                         
   0   3  31       1667.02       1605.24       226.76 o                         
   1   3  31        249.10        325.29       102.57 o                         
   2   3  31       2235.34       2506.67       237.10 o                         
   3   3  31        338.69        407.92       113.23 o                         
   4   3  31       1223.56       1525.64       184.26 o                         
   5   3  31         80.46        215.08       105.84 o                         
   6   3  31         66.67        366.31       144.53 o                         
  -5   4  31        160.61        196.67       325.25 o                         
  -4   4  31        917.16        831.56       192.87 o                         
  -3   4  31       1665.67       1425.33       207.18 o                         
  -2   4  31        359.15        374.80       124.21 o                         
  -1   4  31       2624.28       2398.55       189.12 o                         
   0   4  31          4.03         69.78       100.03 o                         
   1   4  31       2557.35       2810.97       222.99 o                         
   2   4  31        381.39        396.05        97.07 o                         
   3   4  31       1558.78       1575.43       276.86 o                         
   4   4  31        843.59       1060.44       167.72 o                         
   5   4  31        134.33         51.87       160.87 o                         
  -5   5  31        235.75        449.54       450.50 o                         
  -4   5  31        768.53        753.19       199.17 o                         
  -3   5  31       1354.68       1175.08       143.56 o                         
  -2   5  31         37.51        344.49       143.95 o                         
  -1   5  31        182.14        175.30       103.94 o                         
   0   5  31        173.37        213.13       105.76 o                         
   1   5  31        169.58         91.86       119.03 o                         
   2   5  31         29.03        207.07       128.70 o                         
   3   5  31       1331.00       1594.38       192.13 o                         
   4   5  31        766.93        858.16       185.64 o                         
   5   5  31        268.89        373.79       192.44 o                         
  -4   6  31        499.91        488.26       178.20 o                         
  -3   6  31        127.75         84.93       125.06 o                         
  -2   6  31        457.80        480.48       147.67 o                         
  -1   6  31        687.09        792.55       163.11 o                         
   0   6  31        402.58        442.16       149.01 o                         
   1   6  31        705.99        752.80       160.72 o                         
   2   6  31        500.99        410.27       144.08 o                         
   3   6  31         78.34        347.42       173.88 o                         
   4   6  31        483.08        100.09       193.13 o                         
  -4   7  31        826.51        661.73       140.35 o                         
  -3   7  31        141.86        -17.89       182.35 o                         
  -2   7  31       1375.08        630.31       338.90 o                         
  -1   7  31        712.25        374.79       225.75 o                         
   0   7  31       2390.41       2414.54       306.69 o                         
   1   7  31        691.45        568.82       180.92 o                         
   2   7  31       1251.34        698.01       189.05 o                         
   3   7  31        158.08        393.64       223.09 o                         
   4   7  31        873.42       1140.71       326.28 o                         
  -3   8  31        621.09        578.83       150.98 o                         
  -2   8  31         62.01         -1.24       191.66 o                         
  -1   8  31       2780.82       2653.77       429.19 o                         
   0   8  31          0.40        -74.91       486.18 o                         
   1   8  31       2927.24       3268.07       370.87 o                         
   2   8  31         73.00        144.96       198.37 o                         
   3   8  31        635.57        356.94       213.72 o                         
  -1   9  31         47.05        310.35       256.06 o                         
   0   9  31        143.63        390.19       246.87 o                         
   1   9  31         59.03       -148.49       185.42 o                         
   0   0  32        631.58        933.82       149.56 o                         
   1   0  32       3101.26       3258.02       133.78 o                         
   2   0  32       1563.69       1649.35       129.45 o                         
   3   0  32        974.32       1179.93       215.39 o                         
   4   0  32         59.91        308.46       126.14 o                         
   5   0  32        872.86        858.53       160.54 o                         
   6   0  32        120.04        419.91       192.73 o                         
  -6   1  32        486.14        792.04       278.62 o                         
  -5   1  32       1360.41       1232.72       223.58 o                         
  -4   1  32        484.79        657.92       158.33 o
[truncated: 43,338 more chars]
