# Supplementary material for: Synthesis and characterization of enanti­opure planar–chiral phospho­rus-linked diferrocenes
Source: Acta Crystallogr C Struct Chem. 2021 Feb 25;77(Pt 3):152–60. doi: 10.1107/S2053229621001996 (PMC7941264; doi:10.1107/S2053229621001996)
Supplement: Supplementary file 5 [file c-77-00152-7sup9.mol]

Untitled ACS Document 1996-2
  ChemDraw07251916373D

 45 45  0  0  0  0  0  0  0  0999 V2000
   -3.8484   -0.1293    0.1230 C   0  0  0  0  0  0  0  0  0  0  0  0
   -4.8932    0.0056    0.0426 C   0  0  0  0  0  0  0  0  0  0  0  0
   -5.0607   -0.9366    0.1893 C   0  0  0  0  0  0  0  0  0  0  0  0
   -3.5499   -0.7519    0.2426 C   0  0  0  0  0  0  0  0  0  0  0  0
   -2.4580    0.2885    0.1310 C   0  0  0  0  0  0  0  0  0  0  0  0
   -3.2801    0.7484    0.0092 C   0  0  0  0  0  0  0  0  0  0  0  0
   -3.6947   -3.6558    0.7154 C   0  0  0  0  0  0  0  0  0  0  0  0
   -2.9316   -4.0145    0.8172 C   0  0  0  0  0  0  0  0  0  0  0  0
   -1.2690   -3.2468    0.7824 C   0  0  0  0  0  0  0  0  0  0  0  0
   -1.0072   -2.4179    0.6597 C   0  0  0  0  0  0  0  0  0  0  0  0
   -2.4976   -2.6703    0.6187 C   0  0  0  0  0  0  0  0  0  0  0  0
   -2.2798   -3.2013    0.7187 C   0  0  0  0  0  0  0  0  0  0  0  0
   -2.8434   -1.8993    0.1310 Fe  0  0  0  0  0  0  0  0  0  0  0  0
   -1.0141    0.7728    0.1310 P   0  0  0  0  0  0  0  0  0  0  0  0
   -0.2462    2.1467    0.1310 C   0  0  0  0  0  0  0  0  0  0  0  0
    1.5246   -0.1023    0.1310 C   0  0  0  0  0  0  0  0  0  0  0  0
    1.6746   -1.1481    0.1310 C   0  0  0  0  0  0  0  0  0  0  0  0
    2.6372   -1.0445    0.1310 C   0  0  0  0  0  0  0  0  0  0  0  0
    2.0504    0.3609    0.1310 C   0  0  0  0  0  0  0  0  0  0  0  0
    0.7431    1.1213    0.1310 C   0  0  0  0  0  0  0  0  0  0  0  0
    0.5168    0.1988    0.1310 C   0  0  0  0  0  0  0  0  0  0  0  0
    4.9170    1.0387    0.1310 C   0  0  0  0  0  0  0  0  0  0  0  0
    5.0607    1.8757    0.1310 C   0  0  0  0  0  0  0  0  0  0  0  0
    3.8653    3.2634    0.1310 C   0  0  0  0  0  0  0  0  0  0  0  0
    2.9876    3.2827    0.1310 C   0  0  0  0  0  0  0  0  0  0  0  0
    3.6349    1.9160    0.1310 C   0  0  0  0  0  0  0  0  0  0  0  0
    4.0933    2.2755    0.1310 C   0  0  0  0  0  0  0  0  0  0  0  0
    2.8945    1.1894    0.1310 Fe  0  0  0  0  0  0  0  0  0  0  0  0
    0.8641    2.3787   -0.8852 C   0  0  0  0  0  0  0  0  0  0  0  0
    1.6471    3.6850   -0.8726 C   0  0  0  0  0  0  0  0  0  0  0  0
    1.3198    4.7592    0.1562 C   0  0  0  0  0  0  0  0  0  0  0  0
    0.2094    4.5271    1.1724 C   0  0  0  0  0  0  0  0  0  0  0  0
   -0.5736    3.2209    1.1598 C   0  0  0  0  0  0  0  0  0  0  0  0
    1.3153   -2.3238    0.1310 C   0  0  0  0  0  0  0  0  0  0  0  0
    2.0947   -3.3771    0.9072 C   0  0  0  0  0  0  0  0  0  0  0  0
   -3.2092    2.2499   -0.2355 C   0  0  0  0  0  0  0  0  0  0  0  0
   -4.2168    3.0838    0.5449 C   0  0  0  0  0  0  0  0  0  0  0  0
    0.1781   -2.8339   -0.7443 O   0  0  0  0  0  0  0  0  0  0  0  0
   -2.2203    2.9309   -1.1724 O   0  0  0  0  0  0  0  0  0  0  0  0
   -2.0707    4.4464   -1.1504 C   0  0  0  0  0  0  0  0  0  0  0  0
   -0.1246   -4.3252   -0.8069 C   0  0  0  0  0  0  0  0  0  0  0  0
    1.0166   -5.3338   -0.8069 C   0  0  0  0  0  0  0  0  0  0  0  0
   -1.5686   -4.8092   -0.8069 O   0  0  0  0  0  0  0  0  0  0  0  0
   -0.6833    5.0746   -1.1504 O   0  0  0  0  0  0  0  0  0  0  0  0
   -3.3084    5.3338   -1.1504 C   0  0  0  0  0  0  0  0  0  0  0  0
  1 13  1  6      
  2  3  4  0      
  3  4  4  0      
  5  4  4  0      
  5  6  4  0      
  2  6  4  0      
  7  8  4  0      
  8  9  4  0      
 10  9  4  0      
 10 11  4  0      
  7 11  4  0      
 13 12  1  6      
  5 14  1  0      
 14 15  1  0      
 16 28  1  6      
 17 18  4  0      
 18 19  4  0      
 20 19  4  0      
 20 21  4  0      
 17 21  4  0      
 22 23  4  0      
 23 24  4  0      
 25 24  4  0      
 25 26  4  0      
 22 26  4  0      
 28 27  1  6      
 21 14  1  0      
 15 29  2  0      
 29 30  1  0      
 30 31  2  0      
 31 32  1  0      
 32 33  2  0      
 33 15  1  0      
 17 34  1  0      
 34 35  1  1      
  6 36  1  0      
 36 37  1  1      
 34 38  1  0      
 36 39  1  0      
 39 40  1  0      
 38 41  1  0      
 41 42  1  0      
 41 43  2  0      
 40 44  2  0      
 40 45  1  0      
M  END
