# Supplementary material for: Synthesis and characterization of enanti­opure planar–chiral phospho­rus-linked diferrocenes
Source: Acta Crystallogr C Struct Chem. 2021 Feb 25;77(Pt 3):152–60. doi: 10.1107/S2053229621001996 (PMC7941264; doi:10.1107/S2053229621001996)
Supplement: Supplementary file 6 [file c-77-00152-8asup10.mol]

Untitled ACS Document 1996-6
  ChemDraw07251916373D

 42 42  0  0  0  0  0  0  0  0999 V2000
   -3.8484    0.1580   -0.0206 C   0  0  0  0  0  0  0  0  0  0  0  0
   -4.8932    0.2929   -0.1010 C   0  0  0  0  0  0  0  0  0  0  0  0
   -5.0607   -0.6492    0.0457 C   0  0  0  0  0  0  0  0  0  0  0  0
   -3.5499   -0.4646    0.0990 C   0  0  0  0  0  0  0  0  0  0  0  0
   -2.4580    0.5758   -0.0126 C   0  0  0  0  0  0  0  0  0  0  0  0
   -3.2801    1.0357   -0.1344 C   0  0  0  0  0  0  0  0  0  0  0  0
   -3.6947   -3.3685    0.5718 C   0  0  0  0  0  0  0  0  0  0  0  0
   -2.9316   -3.7272    0.6735 C   0  0  0  0  0  0  0  0  0  0  0  0
   -1.2690   -2.9595    0.6388 C   0  0  0  0  0  0  0  0  0  0  0  0
   -1.0072   -2.1306    0.5161 C   0  0  0  0  0  0  0  0  0  0  0  0
   -2.4976   -2.3830    0.4751 C   0  0  0  0  0  0  0  0  0  0  0  0
   -2.2798   -2.9140    0.5751 C   0  0  0  0  0  0  0  0  0  0  0  0
   -2.8434   -1.6120   -0.0126 Fe  0  0  0  0  0  0  0  0  0  0  0  0
   -1.0141    1.0601   -0.0126 P   0  0  0  0  0  0  0  0  0  0  0  0
   -0.2462    2.4340   -0.0126 C   0  0  0  0  0  0  0  0  0  0  0  0
    1.5246    0.1850   -0.0126 C   0  0  0  0  0  0  0  0  0  0  0  0
    1.6746   -0.8607   -0.0126 C   0  0  0  0  0  0  0  0  0  0  0  0
    2.6372   -0.7572   -0.0126 C   0  0  0  0  0  0  0  0  0  0  0  0
    2.0504    0.6483   -0.0126 C   0  0  0  0  0  0  0  0  0  0  0  0
    0.7431    1.4087   -0.0126 C   0  0  0  0  0  0  0  0  0  0  0  0
    0.5168    0.4862   -0.0126 C   0  0  0  0  0  0  0  0  0  0  0  0
    4.9170    1.3260   -0.0126 C   0  0  0  0  0  0  0  0  0  0  0  0
    5.0607    2.1630   -0.0126 C   0  0  0  0  0  0  0  0  0  0  0  0
    3.8653    3.5507   -0.0126 C   0  0  0  0  0  0  0  0  0  0  0  0
    2.9876    3.5700   -0.0126 C   0  0  0  0  0  0  0  0  0  0  0  0
    3.6349    2.2033   -0.0126 C   0  0  0  0  0  0  0  0  0  0  0  0
    4.0933    2.5629   -0.0126 C   0  0  0  0  0  0  0  0  0  0  0  0
    2.8945    1.4767   -0.0126 Fe  0  0  0  0  0  0  0  0  0  0  0  0
    0.8641    2.6660   -1.0288 C   0  0  0  0  0  0  0  0  0  0  0  0
    1.6471    3.9723   -1.0162 C   0  0  0  0  0  0  0  0  0  0  0  0
    1.3198    5.0465    0.0126 C   0  0  0  0  0  0  0  0  0  0  0  0
    0.2094    4.8144    1.0288 C   0  0  0  0  0  0  0  0  0  0  0  0
   -0.5736    3.5082    1.0162 C   0  0  0  0  0  0  0  0  0  0  0  0
    1.3153   -2.0364   -0.0126 C   0  0  0  0  0  0  0  0  0  0  0  0
    2.0947   -3.0898    0.7636 C   0  0  0  0  0  0  0  0  0  0  0  0
   -3.2092    2.5373   -0.3791 C   0  0  0  0  0  0  0  0  0  0  0  0
   -4.2168    3.3711    0.4013 C   0  0  0  0  0  0  0  0  0  0  0  0
    0.1781   -2.5466   -0.8879 O   0  0  0  0  0  0  0  0  0  0  0  0
   -0.1246   -4.0379   -0.9505 C   0  0  0  0  0  0  0  0  0  0  0  0
   -1.0408   -0.4626   -0.0126 S   0  0  0  0  0  0  0  0  0  0  0  0
    1.0166   -5.0465   -0.9505 C   0  0  0  0  0  0  0  0  0  0  0  0
   -1.5686   -4.5218   -0.9505 O   0  0  0  0  0  0  0  0  0  0  0  0
  1 13  1  6      
  2  3  4  0      
  3  4  4  0      
  5  4  4  0      
  5  6  4  0      
  2  6  4  0      
  7  8  4  0      
  8  9  4  0      
 10  9  4  0      
 10 11  4  0      
  7 11  4  0      
 13 12  1  6      
 14  5  1  6      
 14 15  1  1      
 16 28  1  6      
 17 18  4  0      
 18 19  4  0      
 20 19  4  0      
 20 21  4  0      
 17 21  4  0      
 22 23  4  0      
 23 24  4  0      
 25 24  4  0      
 25 26  4  0      
 22 26  4  0      
 28 27  1  6      
 21 14  1  0      
 15 29  2  0      
 29 30  1  0      
 30 31  2  0      
 31 32  1  0      
 32 33  2  0      
 33 15  1  0      
 17 34  1  0      
 34 35  1  1      
  6 36  1  0      
 36 37  2  0      
 34 38  1  0      
 38 39  1  0      
 14 40  2  0      
 39 41  1  0      
 39 42  2  0      
M  END
