# Supplementary material for: Synthesis and characterization of enanti­opure planar–chiral phospho­rus-linked diferrocenes
Source: Acta Crystallogr C Struct Chem. 2021 Feb 25;77(Pt 3):152–60. doi: 10.1107/S2053229621001996 (PMC7941264; doi:10.1107/S2053229621001996)
Supplement: Supplementary file 7 [file c-77-00152-8asup4.hkl]

data_8a                                                                         
_shelx_title ' mo_miwiPH105F1_P212121 in P212121 No19' 
_shelx_refln_list_code          4                                               
_shelx_F_calc_maximum      203.70                                               
_exptl_crystal_F_000      1288.00                                               
_reflns_d_resolution_high  0.7102                                               
                                                                                
loop_                                                                           
 _space_group_symop_operation_xyz                                               
 'x, y, z'                                                                      
 '-x+1/2, -y, z+1/2'                                                            
 'x+1/2, -y+1/2, -z'                                                            
 '-x, y+1/2, -z+1/2'                                                            
                                                                                
_cell_length_a     7.4923                                                       
_cell_length_b    12.0133                                                       
_cell_length_c    31.7580                                                       
_cell_angle_alpha  90.000                                                       
_cell_angle_beta   90.000                                                       
_cell_angle_gamma  90.000                                                       
                                                                                
_shelx_F_squared_multiplier     1.000                                           
                                                                                
loop_                                                                           
 _refln_index_h                                                                 
 _refln_index_k                                                                 
 _refln_index_l                                                                 
 _refln_F_squared_calc                                                          
 _refln_F_squared_meas                                                          
 _refln_F_squared_sigma                                                         
 _refln_observed_status                                                         
   2   0   0       1545.96       1612.41        32.72 o                         
   4   0   0       4422.85       4204.48        70.64 o                         
   6   0   0         12.42          5.90        18.34 o                         
   8   0   0          2.31         14.82        36.44 o                         
  10   0   0          9.43         51.76        73.60 o                         
   1   1   0       4893.64       4985.36        63.31 o                         
   2   1   0      21388.48      20694.90       261.07 o                         
   3   1   0       5537.74       5709.75        57.83 o                         
   4   1   0       1251.22       1274.56        23.07 o                         
   5   1   0       2324.29       2172.96        34.59 o                         
   6   1   0        833.37        780.22        25.67 o                         
   7   1   0        512.55        568.51        33.14 o                         
   8   1   0        785.01        764.36        50.63 o                         
   9   1   0        430.44        446.25        53.30 o                         
  10   1   0         79.44          0.66       107.38 o                         
   0   2   0      15952.61      16110.24       168.18 o                         
   1   2   0       8551.51       8643.57        88.18 o                         
   2   2   0       6802.93       6707.63       183.50 o                         
   3   2   0       3871.04       3774.32        49.34 o                         
   4   2   0      12897.17      13206.84       126.14 o                         
   5   2   0       3905.79       3603.81        51.07 o                         
   6   2   0          2.03          2.30        13.99 o                         
   7   2   0          2.33         37.02        26.51 o                         
   8   2   0       1634.83       1603.22        60.00 o                         
   9   2   0        369.52        385.88        46.03 o                         
  10   2   0         16.63         92.35        67.65 o                         
   1   3   0      13263.92      13586.30       162.51 o                         
   2   3   0        937.37        917.18        15.67 o                         
   3   3   0       1693.44       1845.98        29.69 o                         
   4   3   0       1646.93       1587.11        27.09 o                         
   5   3   0        248.21        194.66        14.27 o                         
   6   3   0        166.60        189.41        19.27 o                         
   7   3   0       3705.11       3655.79        80.11 o                         
   8   3   0        349.70        353.04        46.24 o                         
   9   3   0       1076.11       1219.36        69.35 o                         
  10   3   0         10.45        -24.13        84.28 o                         
   0   4   0      13289.20      14016.43       173.35 o                         
   1   4   0       6629.20       6941.46        65.52 o                         
   2   4   0        427.94        386.22        11.34 o                         
   3   4   0          3.15         -2.41         6.91 o                         
   4   4   0        112.95        100.07        10.55 o                         
   5   4   0        134.76        122.33        12.81 o                         
   6   4   0         43.07         64.56        16.77 o                         
   7   4   0       3733.48       3654.55       124.32 o                         
   8   4   0        143.36        177.66        34.51 o                         
   9   4   0        684.94        827.53        56.49 o                         
  10   4   0         87.28        -73.99        92.70 o                         
   1   5   0       1148.76       1164.77        16.03 o                         
   2   5   0       7613.03       7419.19       216.86 o                         
   3   5   0       7163.34       7323.76       104.75 o                         
   4   5   0       3039.38       2998.43        64.90 o                         
   5   5   0       1125.17       1073.60        28.61 o                         
   6   5   0         22.19         -6.52        16.24 o                         
   7   5   0       1308.93       1250.14        93.48 o                         
   8   5   0       1851.01       1774.90        72.69 o                         
   9   5   0        584.76        594.63        55.49 o                         
  10   5   0          2.86         47.07        73.32 o                         
   0   6   0       2835.49       2636.37        78.59 o                         
   1   6   0        698.62        667.48        15.05 o                         
   2   6   0         77.26        100.08         7.62 o                         
   3   6   0        394.61        481.54        15.56 o                         
   4   6   0       3567.28       3562.83        80.08 o                         
   5   6   0       5022.34       4913.86        78.95 o                         
   6   6   0        757.05        806.00        36.47 o                         
   7   6   0         20.54         42.84        27.84 o                         
   8   6   0        145.95        113.22        37.11 o                         
   9   6   0        129.15        177.75        52.28 o                         
   1   7   0        462.99        438.30        11.50 o                         
   2   7   0      14441.29      14862.08       195.95 o                         
   3   7   0        727.31        726.28        19.40 o                         
   4   7   0       1902.57       1849.83        44.56 o                         
   5   7   0       1240.24       1347.11        32.05 o                         
   6   7   0        367.41        398.52        26.97 o                         
   7   7   0        936.48        893.61        73.64 o                         
   8   7   0        103.27        105.45        54.87 o                         
   9   7   0        185.39        221.45        66.46 o                         
   0   8   0      17150.66      16677.48       212.54 o                         
   1   8   0       1644.09       1613.79        23.07 o                         
   2   8   0       2898.20       2909.95        42.64 o                         
   3   8   0        140.36        160.56        12.45 o                         
   4   8   0       3483.13       3471.83        96.89 o                         
   5   8   0          1.77         20.23        16.58 o                         
   6   8   0         65.87         12.23        21.07 o                         
   7   8   0        127.65        141.57        31.81 o                         
   8   8   0         87.03        112.34        41.44 o                         
   9   8   0        183.29        113.71        60.56 o                         
   1   9   0       4107.46       4267.54        48.50 o                         
   2   9   0      11685.60      11763.97       109.50 o                         
   3   9   0          0.97         26.69        11.13 o                         
   4   9   0         72.25         76.71        14.79 o                         
   5   9   0        353.63        359.77        26.40 o                         
   6   9   0         41.72         52.11        25.23 o                         
   7   9   0        176.48        168.54        38.11 o                         
   8   9   0         43.52        164.03        51.67 o                         
   0  10   0        667.42        622.02        26.48 o                         
   1  10   0        128.68        116.74        11.37 o                         
   2  10   0         62.04         45.71        10.99 o                         
   3  10   0       1144.39       1091.71        28.16 o                         
   4  10   0       3133.50       3071.39        79.94 o                         
   5  10   0        738.69        752.91        37.53 o                         
   6  10   0        107.26        119.20        29.16 o                         
   7  10   0        171.68        187.93        40.72 o                         
   8  10   0         38.91        -13.33        54.91 o                         
   1  11   0         79.54         71.28        13.39 o                         
   2  11   0       1329.32       1303.97        29.55 o                         
   3  11   0          2.95         -6.28        15.79 o                         
   4  11   0         16.96         18.09        22.48 o                         
   5  11   0       1654.54       1574.71        53.26 o                         
   6  11   0       1826.08       1711.03        64.64 o                         
   7  11   0        255.20        387.73        49.14 o                         
   8  11   0         23.23         32.20       141.59 o                         
   0  12   0        142.01        185.03        28.63 o                         
   1  12   0        178.43        183.00        18.25 o                         
   2  12   0       1048.48       1068.31        35.06 o                         
   3  12   0        217.33        220.27        21.76 o                         
   4  12   0          8.66         17.71        22.54 o                         
   5  12   0        337.19        301.78        48.98 o                         
   6  12   0        291.56        189.27        55.11 o                         
   7  12   0        517.40        514.09        74.83 o                         
   1  13   0        156.22        185.25        29.34 o                         
   2  13   0        312.00        360.48        26.56 o                         
   3  13   0        359.13        360.72        28.18 o                         
   4  13   0        323.30        393.78        42.52 o                         
   5  13   0        114.85        172.66        38.24 o                         
   6  13   0        771.29        813.48        71.62 o                         
   0  14   0       2790.06       2711.54        86.99 o                         
   1  14   0       1076.47       1022.65        43.70 o                         
   2  14   0        195.83        212.37        32.15 o                         
   3  14   0         35.69         33.55        30.71 o                         
   4  14   0         90.29        142.32        36.14 o                         
   5  14   0          7.65         28.44        43.12 o                         
   1  15   0         34.72          9.17        33.33 o                         
   2  15   0       1294.93       1448.32        77.05 o                         
   3  15   0        734.37        746.77       101.88 o                         
   4  15   0         10.24         24.78        58.21 o                         
   0  16   0        970.41       1107.55        93.66 o                         
   1  16   0         38.50         84.85        50.68 o                         
   2  16   0        407.71        313.94        55.28 o                         
   3  16   0         56.57        137.85       117.43 o                         
   1   0   1       2489.32       2483.34        26.90 o                         
   2   0   1       3388.14       3516.71        36.03 o                         
   3   0   1        832.38        823.54        27.52 o                         
   4   0   1       2165.78       2264.81        32.16 o                         
   5   0   1        106.22        151.53        12.03 o                         
   6   0   1        236.64        283.21        17.19 o                         
   7   0   1       3173.76       3073.27        72.86 o                         
   8   0   1       3535.82       3472.46        83.61 o                         
   9   0   1         92.36         56.95        51.47 o                         
  10   0   1        152.19        234.91        68.58 o                         
 -10   1   1        706.65        781.80        76.89 o                         
  -9   1   1        143.45        162.87        40.75 o                         
  -8   1   1       1319.22       1338.23        57.70 o                         
  -7   1   1       1478.77       1452.90        74.33 o                         
  -6   1   1       1054.65       1066.28        28.34 o                         
  -5   1   1        425.38        415.56        16.98 o                         
  -4   1   1        226.61        186.67        10.74 o                         
  -3   1   1       3318.58       3566.29        39.38 o                         
  -2   1   1       3708.77       3640.59        46.84 o                         
  -1   1   1       3911.20       3747.15        42.87 o                         
   1   1   1       3715.27       3550.22        44.02 o                         
   2   1   1       3703.90       3633.37        41.17 o                         
   3   1   1       2944.68       3162.94        37.56 o                         
   4   1   1        224.23        216.90        11.30 o                         
   5   1   1        375.39        345.91        15.82 o                         
   6   1   1       1028.78       1022.99        28.04 o                         
   7   1   1       1325.18       1232.61        40.66 o                         
   8   1   1       1444.21       1449.11        63.94 o                         
   9   1   1        151.63        105.28        46.04 o                         
  10   1   1        633.52        667.86        72.86 o                         
 -10   2   1        119.70         -1.50        63.95 o                         
  -9   2   1        333.35        325.81        43.31 o                         
  -8   2   1        428.68        421.65        38.53 o                         
  -7   2   1        261.64        280.23        26.66 o                         
  -6   2   1         66.71         70.27        14.78 o                         
  -5   2   1       2159.55       2054.49        36.25 o                         
  -4   2   1       3814.17       3549.45        44.92 o                         
  -3   2   1       5815.60       6156.82        79.78 o                         
  -2   2   1        109.07        116.82         7.55 o                         
  -1   2   1       9233.38       9247.57        94.07 o                         
   0   2   1       6457.91       6638.98        55.74 o                         
   1   2   1      10057.56       9875.63        95.29 o                         
   2   2   1        106.46         93.27         6.11 o                         
   3   2   1       5355.64       5576.74        60.06 o                         
   4   2   1       3818.93       3669.03        57.74 o                         
   5   2   1       2163.69       2066.47        35.92 o                         
   6   2   1         98.78        163.07        15.55 o                         
   7   2   1        267.64        256.44        27.12 o                         
   8   2   1        364.53        386.35        35.48 o                         
   9   2   1        285.70        392.84        53.97 o                         
  10   2   1        147.34        148.61        63.82 o                         
 -10   3   1        159.37         36.40        56.57 o                         
  -9   3   1        127.11        158.36        43.04 o                         
  -8   3   1        529.74        591.22        44.14 o                         
  -7   3   1        382.63        386.31        31.59 o                         
  -6   3   1        927.91        937.39        30.34 o                         
  -5   3   1        293.92        246.54        14.69 o                         
  -4   3   1       1427.70       1307.56        24.50 o                         
  -3   3   1       4830.67       4601.12        58.87 o                         
  -2   3   1       5436.91       5417.10        76.27 o                         
  -1   3   1      20606.78      19802.28       299.46 o                         
   0   3   1       1267.28       1357.79        15.28 o                         
   1   3   1      20268.96      20310.03       238.61 o                         
   2   3   1       5053.37       4877.30       119.41 o                         
   3   3   1       5189.64       5018.63        64.84 o                         
   4   3   1       1468.65       1336.41        25.85 o                         
   5   3   1        367.34        336.86        16.95 o                         
   6   3   1        967.70        972.30        30.79 o                         
   7   3   1        435.91        429.09        31.46 o                         
   8   3   1        495.76        561.33        43.14 o                         
   9   3   1        129.15        150.63        41.12 o                         
  10   3   1        126.68        222.84       145.51 o                         
 -10   4   1         12.19        -52.10        67.80 o                         
  -9   4   1        409.01        423.55        53.15 o                         
  -8   4   1       1110.31       1147.59       109.39 o                         
  -7   4   1          7.08          8.57        23.24 o                         
  -6   4   1       1049.32       1034.41        40.35 o                         
  -5   4   1       4327.66       4055.87        74.83 o                         
  -4   4   1       3465.62       3587.09        50.77 o                         
  -3   4   1       3991.32       4204.15        54.74 o                         
  -2   4   1       1210.05       1203.62        18.34 o                         
  -1   4   1      11559.65      11691.32       103.62 o                         
   0   4   1      12180.57      12792.01       126.80 o                         
   1   4   1      12830.77      12942.65       137.21 o                         
   2   4   1       1266.91       1279.82        19.79 o                         
   3   4   1       4217.05       4371.91        57.47 o                         
   4   4   1       3456.77       3523.87        47.85 o                         
   5   4   1       4370.41       4095.86        64.28 o                         
   6   4   1       1053.71       1034.56        38.95 o                         
   7   4   1         15.53         18.32        23.17 o                         
   8   4   1       1082.31       1002.38        55.77 o                         
   9   4   1        392.87        388.35        48.27 o                         
  10   4   1         12.90         82.11        98.86 o                         
 -10   5   1         57.05         76.10        76.07 o                         
  -9   5   1         20.12        -42.89        44.31 o                         
  -8   5   1        242.07        300.93        39.34 o                         
  -7   5   1        294.51        312.82        33.26 o                         
  -6   5   1        237.66        270.54        20.24 o                         
  -5   5   1       2202.47       2113.15        35.37 o                         
  -4   5   1        632.26        626.09        21.00 o                         
  -3   5   1      17155.69      17471.29       225.53 o                         
  -2   5   1      15594.79      16216.80       254.78 o                         
  -1   5   1       1638.94       1552.87        19.92 o                         
   0   5   1        360.81        350.79         8.92 o                         
   1   5   1       1517.20       1470.28        19.30 o                         
   2   5   1      15526.48      16366.91       194.79 o                         
   3   5   1      16558.45      16583.55       248.56 o                         
   4   5   1        646.58        672.23        19.93 o                         
   5   5   1       1897.43       1847.36        39.20 o                         
   6   5   1        342.69        364.12        28.90 o                         
   7   5   1        372.20        364.73        34.02 o                         
   8   5   1        240.56        197.17        37.09 o                         
   9   5   1         26.69         65.27        45.13 o                         
  10   5   1         55.42        120.45        93.51 o                         
  -9   6   1         21.91        -47.96        47.96 o                         
  -8   6   1        789.22        802.67        74.66 o                         
  -7   6   1         54.04         75.46        29.09 o                         
  -6   6   1        860.61        847.50        35.77 o                         
  -5   6   1        808.87        838.27        25.53 o                         
  -4   6   1       3116.02       3214.00        67.55 o                         
  -3   6   1       4546.20       4514.48        57.86 o                         
  -2   6   1       1147.43       1177.05        19.95 o                         
  -1   6   1       1866.32       1668.72        23.72 o                         
   0   6   1       3213.09       3186.56        94.18 o                         
   1   6   1       2050.89       1855.01        29.06 o                         
   2   6   1       1084.03       1097.45        19.21 o                         
   3   6   1       4494.38       4494.29        51.48 o                         
   4   6   1       3231.74       3288.55        45.28 o                         
   5   6   1        688.30        687.11        28.12 o                         
   6   6   1        825.03        779.33        36.99 o                         
   7   6   1         91.79         54.44        27.99 o                         
   8   6   1        816.09        867.65        53.01 o                         
   9   6   1          7.44         11.42        56.62 o                         
  -9   7   1        291.46        322.89        68.36 o                         
  -8   7   1         73.41         68.11        40.81 o                         
  -7   7   1        863.87        898.15        55.32 o                         
  -6   7   1       4363.72       4249.24       130.22 o                         
  -5   7   1       1789.09       1760.15        39.36 o                         
  -4   7   1        298.52        316.44        16.08 o                         
  -3   7   1         53.54         56.59         9.49 o                         
  -2   7   1       1170.03       1139.67        21.03 o                         
  -1   7   1       2343.75       2353.34        27.67 o                         
   0   7   1        644.60        741.13        15.02 o                         
   1   7   1       2317.89       2320.55        26.73 o                         
   2   7   1       1094.73       1052.71        28.69 o                         
   3   7   1         52.65         47.98         9.53 o                         
   4   7   1        273.69        282.48        15.34 o                         
   5   7   1       2005.36       1983.31        37.64 o                         
   6   7   1       3937.64       3880.24       113.60 o                         
   7   7   1        955.26        924.64        90.80 o                         
   8   7   1         92.01         59.62        45.28 o                         
   9   7   1        245.29        320.48        67.72 o                         
  -9   8   1        427.02        479.60        69.33 o                         
  -8   8   1       1396.50       1457.46        71.61 o                         
  -7   8   1       1465.05       1334.55        71.37 o                         
  -6   8   1        535.07        542.54        29.81 o                         
  -5   8   1        144.34        137.35        18.84 o                         
  -4   8   1        505.67        515.01        26.34 o                         
  -3   8   1        217.74        255.98        13.90 o                         
  -2   8   1       1785.15       1815.24        37.24 o                         
  -1   8   1        687.19        697.67        15.47 o                         
   0   8   1         21.79         56.01         7.64 o                         
   1   8   1        691.71        728.73        18.84 o                         
   2   8   1       1764.20       1725.02        26.74 o                         
   3   8   1        231.37        260.34        13.81 o                         
   4   8   1        586.68        572.66        21.24 o                         
   5   8   1        186.84        195.92        19.70 o                         
   6   8   1        605.72        522.48        52.86 o                         
   7   8   1       1494.25       1445.98        60.13 o                         
   8   8   1       1504.49       1553.94        71.12 o                         
   9   8   1        389.08        545.55        78.72 o                         
  -8   9   1        133.36        153.22        46.32 o                         
  -7   9   1        665.65        753.81        46.74 o                         
  -6   9   1       1723.41       1691.70        66.46 o                         
  -5   9   1       1392.16       1264.59        66.70 o                         
  -4   9   1         87.03         78.60        15.26 o                         
  -3   9   1        626.30        689.54        21.48 o                         
  -2   9   1        256.27        274.92        12.68 o                         
  -1   9   1       1831.80       1783.45        27.61 o                         
   0   9   1        820.93        796.47        18.86 o                         
   1   9   1       1680.42       1665.02        25.11 o                         
   2   9   1        340.37        363.03        13.84 o                         
   3   9   1        684.34        685.57        28.69 o                         
   4   9   1         51.36         43.85        14.15 o                         
   5   9   1       1373.54       1386.34        51.38 o                         
   6   9   1       1755.36       1777.74        59.52 o                         
   7   9   1        524.90        509.34        45.11 o                         
   8   9   1        185.97        179.58        50.00 o                         
  -8  10   1         79.61        -54.32        54.32 o                         
  -7  10   1        192.13        196.25        44.48 o                         
  -6  10   1        591.98        595.25        37.39 o                         
  -5  10   1       1967.79       1982.45        54.15 o                         
  -4  10   1        615.51        667.32        37.72 o                         
  -3  10   1        136.76        153.38        14.90 o                         
  -2  10   1       1172.47       1133.52        30.64 o                         
  -1  10   1        163.30        171.61        13.53 o                         
   0  10   1       1645.25       1565.48        27.28 o                         
   1  10   1        186.73        193.60        12.91 o                         
   2  10   1       1038.67       1010.02        23.26 o                         
   3  10   1        102.41        112.84        14.37 o                         
   4  10   1        608.37        694.76        32.62 o                         
   5  10   1       1936.09       1976.72        50.51 o                         
   6  10   1        577.09        618.01        51.15 o                         
   7  10   1        185.92        222.00        43.46 o                         
   8  10   1        114.19         79.81        55.75 o                         
  -8  11   1        141.50        352.94       149.84 o                         
  -7  11   1        251.35        253.67        46.39 o                         
  -6  11   1        555.01        567.85        39.74 o                         
  -5  11   1        359.49        366.68        36.26 o                         
  -4  11   1        141.60        116.38        21.61 o                         
  -3  11   1       2243.20       2178.93        46.74 o                         
  -2  11   1        691.18        663.63        22.65 o                         
  -1  11   1       2554.42       2519.80        39.56 o                         
   0  11   1        256.18        256.29        15.45 o                         
   1  11   1       2741.64       2676.85        45.38 o                         
   2  11   1        688.93        677.79        23.21 o                         
   3  11   1       2076.50       1994.11        48.80 o                         
   4  11   1        208.71        204.91        23.32 o                         
   5  11   1        381.71        348.18        29.69 o                         
   6  11   1        481.81        546.59        43.59 o                         
   7  11   1        322.43        386.60        55.22 o                         
   8  11   1        135.59        148.19       149.43 o                         
  -7  12   1         50.59        -25.48        55.84 o                         
  -6  12   1        396.75        356.58        45.82 o                         
  -5  12   1        309.97        327.89        42.73 o                         
  -4  12   1        585.90        574.81        37.11 o                         
  -3  12   1        623.49        626.97        30.12 o                         
  -2  12   1       3324.83       3210.81        72.43 o                         
  -1  12   1       4330.06       4365.40        73.26 o                         
   0  12   1       2342.93       2350.16        49.32 o                         
   1  12   1       4091.15       4098.38        87.82 o                         
   2  12   1       3581.22       3480.23        84.03 o                         
   3  12   1        590.00        561.15        27.75 o                         
   4  12   1        565.39        579.90        29.36 o                         
   5  12   1        345.75        340.58        37.54 o                         
   6  12   1        433.27        443.56        46.05 o                         
   7  12   1         39.32         23.75        57.26 o                         
  -6  13   1        295.28        336.15        55.86 o                         
  -5  13   1        147.58        190.37        59.33 o                         
  -4  13   1        177.36        179.70        32.04 o                         
  -3  13   1       1062.83       1071.62        41.26 o                         
  -2  13   1       1716.70       1801.65        48.80 o                         
  -1  13   1       2256.17       2114.78        63.77 o                         
   0  13   1       1007.65       1093.00        38.60 o                         
   1  13   1       2098.56       2028.94        49.23 o                         
   2  13   1       1787.33       1739.52        48.77 o                         
   3  13   1       1050.83       1040.05        46.12 o                         
   4  13   1        198.96        192.71        32.36 o                         
   5  13   1        134.03        125.04        36.39 o                         
   6  13   1        388.20        434.84        58.00 o                         
  -5  14   1        140.96        106.89        44.54 o                         
  -4  14   1        694.02        756.93        45.74 o                         
  -3  14   1        929.62        910.67        46.96 o                         
  -2  14   1        449.06        513.64        32.84 o                         
  -1  14   1        465.20        485.69        30.82 o                         
   0  14   1        193.25        227.89        27.29 o                         
   1  14   1        481.97        495.63        34.89 o                         
   2  14   1        417.10        421.26        32.14 o                         
   3  14   1        885.84        873.38        55.88 o                         
   4  14   1        765.19        764.73        60.08 o                         
   5  14   1        118.91         84.16        49.20 o                         
  -4  15   1         73.89          4.77        58.49 o                         
  -3  15   1        190.69        198.28        75.63 o                         
  -2  15   1         65.67         37.69        49.45 o                         
  -1  15   1        106.58        118.01        36.75 o                         
   0  15   1        223.14        243.51        36.46 o                         
   1  15   1        137.50        190.86        38.75 o                         
   2  15   1         93.55        152.61        36.51 o                         
   3  15   1        175.74        209.00        45.99 o                         
   4  15   1         55.11        147.71        64.14 o                         
  -3  16   1        100.26         36.14        65.52 o                         
  -2  16   1        149.01        169.85        75.91 o                         
  -1  16   1         26.41        -39.23        49.50 o                         
   0  16   1        224.81        333.05        59.58 o                         
   1  16   1         29.66         98.73        53.96 o                         
   2  16   1        129.48        187.19        53.77 o                         
   3  16   1        134.61        187.13        83.16 o                         
   2   0   2        560.79        562.33        11.25 o                         
   3   0   2        117.66        160.03         7.96 o                         
   4   0   2       1815.98       1776.54        27.66 o                         
   5   0   2       6845.88       6732.59        76.23 o                         
   6   0   2          7.21          2.39        12.36 o                         
   7   0   2       1000.98        999.72        45.38 o                         
   8   0   2       1211.54       1145.04        54.08 o                         
   9   0   2        399.52        458.36        54.13 o                         
  10   0   2          9.18        -54.50        54.50 o                         
 -10   1   2         64.34         73.31        60.21 o                         
  -9   1   2         12.23         28.23        39.32 o                         
  -8   1   2        746.05        724.08        47.88 o                         
  -7   1   2          9.32         32.28        26.26 o                         
  -6   1   2       1962.22       1876.80        38.01 o                         
  -5   1   2        426.73        467.00        17.46 o                         
  -4   1   2       2057.40       2216.38        30.32 o                         
  -3   1   2       8066.73       8034.53        84.36 o                         
  -2   1   2        157.17        127.63         6.61 o                         
  -1   1   2      30831.05      29256.27       297.87 o                         
   1   1   2      31064.69      29837.84       305.81 o                         
   2   1   2         71.77         62.25         5.54 o                         
   3   1   2       7659.63       7614.52        82.22 o                         
   4   1   2       2024.86       2193.77        31.65 o                         
   5   1   2        356.13        355.21        15.55 o                         
   6   1   2       1814.12       1781.10        35.14 o                         
   7   1   2         34.41         32.92        18.77 o                         
   8   1   2        785.99        813.82        53.15 o                         
   9   1   2         17.90         39.86        44.50 o                         
  10   1   2         73.01         76.01        54.41 o                         
 -10   2   2         21.95         97.75        69.16 o                         
  -9   2   2        658.08        765.06        65.60 o                         
  -8   2   2        193.03        165.90        33.22 o                         
  -7   2   2        290.32        265.82        26.06 o                         
  -6   2   2        359.54        366.48        19.92 o                         
  -5   2   2        210.68        213.15        13.74 o                         
  -4   2   2      11107.71      11096.92       155.83 o                         
  -3   2   2      15232.48      15478.43       179.41 o                         
  -2   2   2        336.29        336.79        14.26 o                         
  -1   2   2      10944.24      11210.68       113.06 o                         
   0   2   2       2559.88       2773.72        24.72 o                         
   1   2   2      10392.28      10520.09       101.04 o                         
   2   2   2        357.18        347.46         8.89 o                         
   3   2   2      15380.30      15940.87       214.81 o                         
   4   2   2      11058.11      11295.74       127.84 o                         
   5   2   2        257.77        282.53        15.74 o                         
   6   2   2        404.71        417.37        20.78 o                         
   7   2   2        323.92        340.40        29.37 o                         
   8   2   2        253.44        251.12        31.86 o                         
   9   2   2        562.62        602.95        87.63 o                         
  10   2   2          7.92        -23.16        78.66 o                         
 -10   3   2        412.01        452.90        65.98 o                         
  -9   3   2         92.20         13.27        40.59 o                         
  -8   3   2        213.52        268.49        35.49 o                         
  -7   3   2       1578.92       1607.09        83.53 o                         
  -6   3   2       2263.61       2247.93        43.15 o                         
  -5   3   2       4100.78       4189.24        54.64 o                         
  -4   3   2       1034.94       1217.29        23.76 o                         
  -3   3   2       2204.09       2163.22        35.89 o                         
  -2   3   2       2110.03       2035.93        26.20 o                         
  -1   3   2       1008.82        990.73        13.61 o                         
   0   3   2      34054.14      33485.89       297.38 o                         
   1   3   2       1118.16       1109.79        23.27 o                         
   2   3   2       2168.52       2163.60        28.84 o                         
   3   3   2       2256.74       2171.94        30.97 o                         
   4   3   2       1033.06       1233.67        26.26 o                         
   5   3   2       4169.71       4282.06        66.35 o                         
   6   3   2       2034.88       2046.58        40.86 o                         
   7   3   2       1474.84       1515.84        52.09 o                         
   8   3   2        160.36        158.95        32.42 o                         
   9   3   2         70.37         44.71        39.40 o                         
  10   3   2        348.23        268.82        88.39 o                         
 -10   4   2        228.12        299.33        73.27 o                         
  -9   4   2        704.23        797.20        56.89 o                         
  -8   4   2       5293.30       5317.83       128.58 o                         
  -7   4   2        289.42        241.18        29.21 o                         
  -6   4   2        224.34        206.08        18.80 o                         
  -5   4   2       1863.85       1785.73        34.84 o                         
  -4   4   2        588.23        611.39        18.70 o                         
  -3   4   2        397.31        393.71        14.36 o                         
  -2   4   2       1361.69       1375.04        20.92 o                         
  -1   4   2       1386.13       1409.74        17.54 o                         
   0   4   2       7016.55       7436.92        77.37 o                         
   1   4   2       1391.36       1433.85        17.80 o                         
   2   4   2       1367.85       1407.77        20.93 o                         
   3   4   2        426.46        449.89        14.35 o                         
   4   4   2        582.31        601.84        19.03 o                         
   5   4   2       1677.41       1663.07        50.91 o                         
   6   4   2        274.80        276.01        19.62 o                         
   7   4   2        223.43        262.70        27.78 o                         
   8   4   2       5531.07       5359.57       134.00 o                         
   9   4   2        756.06        791.40        55.12 o                         
  10   4   2        175.08        208.83       143.86 o                         
 -10   5   2       1808.74       1956.47       128.90 o                         
  -9   5   2        386.85        399.62        51.42 o                         
  -8   5   2        217.23        265.85        38.72 o                         
  -7   5   2       2691.55       2634.70        88.00 o                         
  -6   5   2       1452.45       1491.78        37.40 o                         
  -5   5   2       1192.75       1132.78        27.14 o                         
  -4   5   2       1322.35       1319.56        27.23 o                         
  -3   5   2       4636.38       4599.96        78.39 o                         
  -2   5   2       1373.18       1402.95        21.02 o                         
  -1   5   2        379.19        437.30        10.26 o                         
   0   5   2        608.50        564.62        10.48 o                         
   1   5   2        314.35        357.61         9.21 o                         
   2   5   2       1268.80       1313.21        21.78 o                         
   3   5   2       4747.89       4881.35        63.58 o                         
   4   5   2       1389.90       1371.15        26.37 o                         
   5   5   2       1255.25       1162.97        47.54 o                         
   6   5   2       1427.96       1443.26        39.04 o                         
   7   5   2       2642.74       2617.22        73.52 o                         
   8   5   2        284.96        306.06        39.08 o                         
   9   5   2        364.97        354.94        63.67 o                         
  10   5   2       1813.65       1903.20       306.29 o                         
  -9   6   2        165.06        128.05        85.26 o                         
  -8   6   2        161.16        162.32        39.73 o                         
  -7   6   2        201.66        245.19        33.53 o                         
  -6   6   2        374.52        352.94        22.59 o                         
  -5   6   2       1654.75       1652.49        33.56 o                         
  -4   6   2       4697.97       4546.73        78.38 o                         
  -3   6   2       3292.93       3481.57        62.30 o                         
  -2   6   2       2872.23       2955.36        43.97 o                         
  -1   6   2       2773.24       2793.38        31.84 o                         
   0   6   2       1684.42       1752.94        22.36 o                         
   1   6   2       2702.17       2711.90        28.53 o                         
   2   6   2       2836.06       2931.25        41.71 o                         
   3   6   2       3234.21       3398.83        43.86 o                         
   4   6   2       4839.63       4764.16        78.74 o                         
   5   6   2       1654.71       1656.16        39.47 o                         
   6   6   2        400.09        380.09        23.24 o                         
   7   6   2        216.36        231.12        30.93 o                         
   8   6   2        100.85         71.39        36.65 o                         
   9   6   2        147.11         58.67        78.41 o                         
  -9   7   2         70.42         31.87        65.04 o                         
  -8   7   2         13.23         -5.17        39.47 o                         
  -7   7   2         61.77         19.17        31.88 o                         
  -6   7   2        869.44        856.40        36.98 o                         
  -5   7   2        196.70        190.87        16.82 o                         
  -4   7   2        532.50        559.00        20.81 o                         
  -3   7   2       5879.87       5874.85        79.84 o                         
  -2   7   2       2760.11       2787.24        35.70 o                         
  -1   7   2      13969.86      13852.54       120.10 o                         
   0   7   2         24.46         13.84         5.90 o                         
   1   7   2      13716.96      13806.20       118.90 o                         
   2   7   2       3116.27       3123.91        49.70 o                         
   3   7   2       5826.08       5887.90        76.13 o                         
   4   7   2        516.92        549.18        19.84 o                         
   5   7   2        188.95        188.45        16.51 o                         
   6   7   2        770.46        716.00        38.94 o                         
   7   7   2         75.84         67.96        31.77 o                         
   8   7   2          9.21        -13.50        38.43 o                         
   9   7   2         64.60         -7.92        61.55 o                         
  -9   8   2         38.07          6.23        58.77 o                         
  -8   8   2        186.67        238.96        42.46 o                         
  -7   8   2         75.81         84.26        33.56 o                         
  -6   8   2       1408.52       1500.91        45.64 o                         
  -5   8   2        458.31        454.07        28.04 o                         
  -4   8   2       1575.68       1590.83        31.55 o                         
  -3   8   2        813.35        810.51        21.88 o                         
  -2   8   2        102.30        114.66         9.98 o                         
  -1   8   2      11782.31      11721.40       104.37 o                         
   0   8   2       1582.47       1519.93        23.21 o                         
   1   8   2      12494.89      12440.82       106.61 o                         
   2   8   2        105.32        111.96         8.99 o                         
   3   8   2        867.84        900.52        22.21 o                         
   4   8   2       1376.49       1319.46        29.32 o                         
   5   8   2        492.29        543.10        37.02 o                         
   6   8   2       1465.85       1433.23        72.74 o                         
   7   8   2         87.33         73.93        30.11 o                         
   8   8   2        170.87        216.37        43.76 o                         
   9   8   2         33.43         45.74        69.61 o                         
  -8   9   2        160.55        168.09        46.88 o                         
  -7   9   2        178.78         96.06        35.73 o                         
  -6   9   2       1185.68       1142.73        44.78 o                         
  -5   9   2        279.37        275.96        37.09 o                         
  -4   9   2         18.79         28.58        14.20 o                         
  -3   9   2       6905.39       6787.00       108.61 o                         
  -2   9   2       2443.68       2397.60        37.50 o                         
  -1   9   2       2733.07       2757.92        35.84 o                         
   0   9   2        967.22       1006.01        20.61 o                         
   1   9   2       2608.99       2614.66        32.80 o                         
   2   9   2       2277.57       2236.33        31.08 o                         
   3   9   2       6927.00       6839.04        79.30 o                         
   4   9   2         13.33         -3.61        13.51 o                         
   5   9   2        223.92        264.22        26.71 o                         
   6   9   2       1260.86       1321.08        92.69 o                         
   7   9   2        221.71        239.45        36.39 o                         
   8   9   2        149.46        124.47        50.91 o                         
  -8  10   2        735.10        792.27        73.61 o                         
  -7  10   2        276.95        273.35        41.92 o                         
  -6  10   2        971.63       1109.72        56.19 o                         
  -5  10   2        761.24        779.82        34.77 o                         
  -4  10   2       1065.05       1085.06        52.86 o                         
  -3  10   2        674.94        733.69        24.66 o                         
  -2  10   2       1237.10       1159.13        24.49 o                         
  -1  10   2        766.53        756.55        20.76 o                         
   0  10   2        632.80        665.56        19.44 o                         
   1  10   2        794.90        718.26        23.52 o                         
   2  10   2       1248.16       1179.39        24.37 o                         
   3  10   2        618.96        676.76        22.37 o                         
   4  10   2       1136.12       1082.42        58.88 o                         
   5  10   2        835.16        888.07        38.79 o                         
   6  10   2        987.41        972.52        48.84 o                         
   7  10   2        279.53        326.74        41.91 o                         
   8  10   2        670.51        787.02        80.48 o                         
  -8  11   2         55.52        223.73       148.19 o                         
  -7  11   2        517.13        496.45        50.30 o                         
  -6  11   2       1218.26       1227.26        54.05 o                         
  -5  11   2       1011.89        952.83        39.69 o                         
  -4  11   2        222.92        218.10        36.40 o                         
  -3  11   2         18.46         28.86        16.25 o                         
  -2  11   2        259.72        261.12        15.37 o                         
  -1  11   2       1055.42       1027.90        26.30 o                         
   0  11   2        235.89        230.03        18.94 o                         
   1  11   2       1088.48       1055.56        26.82 o                         
   2  11   2        210.81        223.59        16.34 o                         
   3  11   2         16.06        -10.59        15.28 o                         
   4  11   2        201.44        201.57        22.95 o                         
   5  11   2       1054.65       1114.54        44.96 o                         
   6  11   2       1217.93       1375.05        63.77 o                         
   7  11   2        489.36        599.75        62.31 o                         
   8  11   2         52.42       -148.19       148.19 o                         
  -7  12   2        537.41        591.80        65.87 o                         
  -6  12   2        817.42        817.68        53.48 o                         
  -5  12   2        297.49        304.76        40.47 o                         
  -4  12   2       1002.48       1031.87        40.88 o                         
  -3  12   2        150.97        143.67        24.05 o                         
  -2  12   2        160.20        185.26        19.49 o                         
  -1  12   2        183.02        226.51        20.39 o                         
   0  12   2         53.55         81.49        18.24 o                         
   1  12   2        177.04        208.77        19.46 o                         
   2  12   2        175.26        200.78        20.36 o                         
   3  12   2        161.58        198.24        21.25 o                         
   4  12   2        916.93        993.61        38.46 o                         
   5  12   2        276.45        316.70        36.90 o                         
   6  12   2        749.52        732.34        50.69 o                         
   7  12   2        493.36        497.64        76.43 o                         
  -6  13   2         97.19         40.18        51.65 o                         
  -5  13   2         31.22          5.08        36.17 o                         
  -4  13   2        209.00        249.07        32.59 o                         
  -3  13   2        126.22        164.87        24.50 o                         
  -2  13   2        274.04        315.89        26.21 o                         
  -1  13   2        884.29        894.80        36.08 o                         
   0  13   2          0.31         10.25        19.87 o                         
   1  13   2        828.68        902.08        37.15 o                         
   2  13   2        229.16        211.84        24.04 o                         
   3  13   2        136.06        149.80        25.10 o                         
   4  13   2        223.59        249.50        33.52 o                         
   5  13   2         31.79        139.74        38.71 o                         
   6  13   2         64.85        165.90        54.02 o                         
  -5  14   2        861.87        747.20        64.97 o                         
  -4  14   2         26.00         34.99        35.33 o                         
  -3  14   2         65.50        112.38        32.15 o                         
  -2  14   2        318.25        325.30        30.34 o                         
  -1  14   2        150.38        158.79        26.03 o                         
   0  14   2        106.81         87.71        28.83 o                         
   1  14   2        118.14        173.69        37.44 o                         
   2  14   2        321.79        256.10        28.80 o                         
   3  14   2         51.39         69.05        31.12 o                         
   4  14   2          9.05        -19.00        35.40 o                         
   5  14   2        771.00        798.57        59.45 o                         
  -4  15   2        743.63        732.05        73.05 o                         
  -3  15   2        855.44        821.14        69.40 o                         
  -2  15   2       1230.01       1295.80        62.31 o                         
  -1  15   2        325.93        427.79        49.95 o                         
   0  15   2        264.70        332.13        41.67 o                         
   1  15   2        362.48        367.95        43.65 o                         
   2  15   2       1363.32       1446.58        64.00 o                         
   3  15   2        768.06        807.00        54.60 o                         
   4  15   2        759.45        777.37        76.16 o                         
  -3  16   2        225.73        314.12        70.64 o                         
  -2  16   2        144.55        120.66        59.77 o                         
  -1  16   2       1432.89       1381.87        77.72 o                         
   0  16   2         29.68         93.69        61.13 o                         
   1  16   2       1376.35       1288.94        76.88 o                         
   2  16   2        165.02        122.45        88.00 o                         
   3  16   2        205.63        254.46        99.58 o                         
   1   0   3       1484.42       1541.25        20.88 o                         
   2   0   3        122.47        114.14         6.44 o                         
   3   0   3        939.22        923.27        16.78 o                         
   4   0   3       4187.23       4009.17        50.94 o                         
   5   0   3       3269.58       3376.00        45.54 o                         
   6   0   3         15.61         14.96        13.30 o                         
   7   0   3       1623.92       1519.12        74.37 o                         
   8   0   3       2290.72       2045.95        86.09 o                         
   9   0   3       1975.58       1930.28        80.77 o                         
  10   0   3        104.55        167.87        71.34 o                         
 -10   1   3          2.13        -53.79        73.72 o                         
  -9   1   3         80.57         55.23        39.44 o                         
  -8   1   3        382.11        325.38        37.53 o                         
  -7   1   3       2673.08       2726.07        62.82 o                         
  -6   1   3        869.62        912.75        32.51 o                         
  -5   1   3       2509.06       2581.70        40.97 o                         
  -4   1   3        558.04        579.12        16.63 o                         
  -3   1   3       3429.74       3404.93        40.01 o                         
  -2   1   3        780.41        808.33        13.40 o                         
  -1   1   3       5209.33       4934.10        54.03 o                         
   0   1   3        351.95        315.35         4.58 o                         
   1   1   3       5350.27       5133.01        56.04 o                         
   2   1   3        634.42        644.45        13.64 o                         
   3   1   3       3399.63       3439.03        42.12 o                         
   4   1   3        537.15        575.44        16.45 o                         
   5   1   3       2510.59       2600.28        38.61 o                         
   6   1   3        838.71        804.95        27.05 o                         
   7   1   3       3123.54       3092.18        84.25 o                         
   8   1   3        369.74        355.48        38.66 o                         
   9   1   3         80.84         44.20        44.70 o                         
  10   1   3          0.98        -52.89        52.89 o                         
 -10   2   3          6.02        -10.97        65.66 o                         
  -9   2   3       1861.84       1995.52       130.90 o                         
  -8   2   3       1319.43       1401.87        63.26 o                         
  -7   2   3        264.89        250.20        25.92 o                         
  -6   2   3       1217.91       1155.54        32.21 o                         
  -5   2   3        770.50        651.08        21.60 o                         
  -4   2   3       6170.03       5788.27        66.88 o                         
  -3   2   3        909.79        879.67        17.40 o                         
  -2   2   3       3139.32       3072.10        90.37 o                         
  -1   2   3       3136.85       3151.25        31.54 o                         
   0   2   3      30661.13      30152.00       266.52 o                         
   1   2   3       3137.57       3200.95        38.77 o                         
   2   2   3       3187.08       3256.05        39.72 o                         
   3   2   3        888.01        857.85        18.38 o                         
   4   2   3       6330.98       6128.49       134.29 o                         
   5   2   3        769.68        731.65        22.53 o                         
   6   2   3       1171.35       1131.00        30.73 o                         
   7   2   3        203.67        206.50        23.12 o                         
   8   2   3       1256.17       1275.73        53.95 o                         
   9   2   3       1835.25       1672.97        92.58 o                         
  10   2   3          4.78        -51.06        95.97 o                         
 -10   3   3         21.72         39.59        56.60 o                         
  -9   3   3        319.13        404.46        48.13 o                         
  -8   3   3         26.06         33.12        30.74 o                         
  -7   3   3        381.01        402.86        29.70 o                         
  -6   3   3       1761.30       1777.61        38.88 o                         
  -5   3   3        671.48        629.24        21.32 o                         
  -4   3   3        553.77        501.82        16.88 o                         
  -3   3   3       1032.52        958.30        25.58 o                         
  -2   3   3      12143.12      11873.26       147.26 o                         
  -1   3   3       3544.13       3489.38        34.11 o                         
   0   3   3      39647.87      38706.57       326.99 o                         
   1   3   3       3389.65       3342.68        43.28 o                         
   2   3   3      11920.36      10589.85       692.34 o                         
   3   3   3       1029.95        928.34        18.73 o                         
   4   3   3        631.24        605.87        22.79 o                         
   5   3   3        656.23        581.20        21.40 o                         
   6   3   3       1769.80       1721.95        37.65 o                         
   7   3   3        310.68        300.21        28.77 o                         
   8   3   3         26.89        -10.54        29.75 o                         
   9   3   3        286.56        235.88        95.68 o                         
  10   3   3         26.19        -52.48        83.19 o                         
 -10   4   3        103.09         94.26        73.10 o                         
  -9   4   3        264.27        275.39        47.48 o                         
  -8   4   3        114.62        114.00        35.06 o                         
  -7   4   3        567.44        494.19        36.64 o                         
  -6   4   3       1655.85       1552.97        37.33 o                         
  -5   4   3        793.71        785.58        23.83 o                         
  -4   4   3       7503.73       7101.80       110.62 o                         
  -3   4   3        372.12        343.46        12.78 o                         
  -2   4   3       1450.03       1415.53        20.17 o                         
  -1   4   3       4596.81       4808.11        46.15 o                         
   0   4   3       1889.97       1667.37        18.20 o                         
   1   4   3       4678.12       4848.96        50.95 o                         
   2   4   3       1398.42       1322.58        34.00 o                         
   3   4   3        398.46        385.03        13.69 o                         
   4   4   3       7241.28       6959.67       127.88 o                         
   5   4   3        776.63        720.82        25.38 o                         
   6   4   3       1643.19       1566.02        50.91 o                         
   7   4   3        592.55        642.35        37.26 o                         
   8   4   3        149.66        231.29        33.51 o                         
   9   4   3        265.46        286.34        55.33 o                         
  10   4   3         97.33         -4.48       123.01 o                         
 -10   5   3         81.00        114.89        89.09 o                         
  -9   5   3         88.09        141.08        46.81 o                         
  -8   5   3        217.07        257.19        39.04 o                         
  -7   5   3       1231.55       1255.92        57.10 o                         
  -6   5   3        538.92        535.30        23.92 o                         
  -5   5   3        477.12        485.29        19.55 o                         
  -4   5   3        117.47        115.12        11.62 o                         
  -3   5   3       3216.91       3287.44        64.67 o                         
  -2   5   3      15494.21      15622.78       145.10 o                         
  -1   5   3       1667.67       1607.85        21.10 o                         
   0   5   3       2462.15       2375.87        25.47 o                         
   1   5   3       1583.75       1528.84        18.95 o                         
   2   5   3      15834.88      15921.70       239.96 o                         
   3   5   3       3133.15       3276.48        46.77 o                         
   4   5   3        102.33        106.95        10.64 o                         
   5   5   3        562.66        568.49        24.05 o                         
   6   5   3        517.50        484.21        24.05 o                         
   7   5   3       1327.95       1253.78        53.37 o                         
   8   5   3        229.98        249.22        53.53 o                         
   9   5   3         98.68         94.34        73.12 o                         
  10   5   3         80.23        126.23        94.21 o                         
  -9   6   3        149.11        225.75        51.03 o                         
  -8   6   3         80.05        114.82        39.10 o                         
  -7   6   3       1210.85       1143.93        57.30 o                         
  -6   6   3        289.49        330.05        23.31 o                         
  -5   6   3        863.41        797.18        25.22 o                         
  -4   6   3       1696.86       1593.66        29.58 o                         
  -3   6   3       3558.98       3549.40        71.21 o                         
  -2   6   3       1048.62       1087.62        19.31 o                         
  -1   6   3        515.08        632.60        13.52 o                         
   0   6   3         84.12         54.96         5.35 o                         
   1   6   3        506.03        613.50        12.08 o                         
   2   6   3       1052.19       1046.34        17.93 o                         
   3   6   3       3452.85       3475.85        61.02 o                         
   4   6   3       1593.20       1527.52        28.11 o                         
   5   6   3        886.53        812.49        27.48 o                         
   6   6   3        313.38        368.59        25.46 o                         
   7   6   3       1344.16       1223.62        55.71 o                         
   8   6   3        111.94        128.20        36.40 o                         
   9   6   3        164.97        207.56        59.33 o                         
  -9   7   3        755.47        730.98        98.67 o                         
  -8   7   3        343.11        331.33        49.69 o                         
  -7   7   3       3291.21       3371.46       153.71 o                         
  -6   7   3       1967.70       1899.56        70.36 o                         
  -5   7   3        638.95        644.88        27.60 o                         
  -4   7   3       1642.91       1585.81        29.82 o                         
  -3   7   3       1325.57       1309.38        24.92 o                         
  -2   7   3       2087.98       2112.73        33.70 o                         
  -1   7   3       2617.66       2630.71        31.66 o                         
   0   7   3       3153.99       3309.19        36.92 o                         
   1   7   3       2538.81       2567.05        29.65 o                         
   2   7   3       1992.71       2052.71        27.89 o                         
   3   7   3       1445.73       1461.10        26.08 o                         
   4   7   3       1599.93       1550.76        29.69 o                         
   5   7   3        569.26        591.93        24.90 o                         
   6   7   3       2014.46       1839.60        80.35 o                         
   7   7   3       3071.78       3159.01       130.60 o                         
   8   7   3        290.24        289.40        42.69 o                         
   9   7   3        792.72        874.75       101.57 o                         
  -9   8   3        605.73        685.33        67.66 o                         
  -8   8   3        111.75        157.71        42.83 o                         
  -7   8   3       1400.60       1431.60        61.56 o                         
  -6   8   3       2363.36       2229.33        88.37 o                         
  -5   8   3       1883.05       1770.33        59.91 o                         
  -4   8   3        507.98        560.38        22.50 o                         
  -3   8   3        147.89        166.09        13.83 o                         
  -2   8   3        435.28        455.73        16.35 o                         
  -1   8   3        919.25        906.28        19.15 o                         
   0   8   3        810.76        849.19        18.73 o                         
   1   8   3        953.56        935.09        19.80 o                         
   2   8   3        477.67        489.93        14.60 o                         
   3   8   3        222.54        211.10        12.98 o                         
   4   8   3        521.65        564.75        23.40 o                         
   5   8   3       1791.17       1777.26        47.93 o                         
   6   8   3       2238.71       2180.66        89.18 o                         
   7   8   3       1366.80       1373.45        57.22 o                         
   8   8   3         85.37        116.76        64.66 o                         
   9   8   3        649.76        616.62        80.99 o                         
  -8   9   3        145.42        204.04        46.40 o                         
  -7   9   3       1409.69       1333.29        58.58 o                         
  -6   9   3         65.29        109.91        24.93 o                         
  -5   9   3       1317.27       1264.69        43.63 o                         
  -4   9   3        493.34        465.48        21.41 o                         
  -3   9   3        331.98        386.36        24.27 o                         
  -2   9   3       2181.10       2126.44        31.65 o                         
  -1   9   3        552.52        568.48        20.45 o                         
   0   9   3        122.28        128.06        12.95 o                         
   1   9   3        544.46        519.30        15.08 o                         
   2   9   3       1870.38       1847.76        28.29 o                         
   3   9   3        204.71        245.86        14.89 o                         
   4   9   3        446.53        421.16        30.81 o                         
   5   9   3       1350.44       1300.96        43.90 o                         
   6   9   3         50.69         55.11        26.69 o                         
   7   9   3       1503.97       1475.74        62.53 o                         
   8   9   3        125.42        234.09        52.99 o                         
  -8  10   3         63.98         36.18        67.86 o                         
  -7  10   3        314.79        375.56        40.05 o                         
  -6  10   3        197.38        172.52        30.34 o                         
  -5  10   3       1576.37       1612.82        47.91 o                         
  -4  10   3       2538.89       2567.38        85.53 o                         
  -3  10   3         42.36         51.73        13.92 o                         
  -2  10   3         83.08        105.91        11.38 o                         
  -1  10   3        638.04        596.27        18.86 o                         
   0  10   3       4115.13       4045.25        48.11 o                         
   1  10   3        589.62        527.26        18.14 o                         
   2  10   3        111.75        116.08        11.99 o                         
   3  10   3         43.12         63.56        13.02 o                         
   4  10   3       2595.48       2590.45        64.20 o                         
   5  10   3       1595.53       1582.11        50.55 o                         
   6  10   3        221.85        262.47        34.83 o                         
   7  10   3        364.61        389.49        75.48 o                         
   8  10   3         60.88        103.18        69.47 o                         
  -7  11   3        871.55        744.09        50.95 o                         
  -6  11   3        484.21        501.66        39.46 o                         
  -5  11   3        109.64         59.06        28.50 o                         
  -4  11   3        564.82        524.95        30.39 o                         
  -3  11   3        261.19        268.37        19.75 o                         
  -2  11   3       3177.09       3202.76        46.41 o                         
  -1  11   3        467.62        476.53        19.65 o                         
   0  11   3         71.59         60.37        12.74 o                         
   1  11   3        514.45        521.82        21.11 o                         
   2  11   3       3490.95       3499.82        51.68 o                         
   3  11   3        293.12        306.60        19.29 o                         
   4  11   3        515.76        493.71        27.83 o                         
   5  11   3        123.15         87.96        31.10 o                         
   6  11   3        525.21        558.85        42.82 o                         
   7  11   3        810.66        898.51        91.08 o                         
  -7  12   3        634.54        671.36        73.60 o                         
  -6  12   3        140.35        201.97        47.84 o                         
  -5  12   3        397.20        344.78        42.90 o                         
  -4  12   3       2341.51       2309.56        52.60 o                         
  -3  12   3        447.35        468.33        26.77 o                         
  -2  12   3        281.68        305.27        23.82 o                         
  -1  12   3       3450.04       3320.69        64.15 o                         
   0  12   3       9735.46       9604.25       126.05 o                         
   1  12   3       3659.17       3427.25        56.54 o                         
   2  12   3        253.25        258.47        21.61 o                         
   3  12   3        465.81        510.55        25.66 o                         
   4  12   3       2257.76       2312.84        71.30 o                         
   5  12   3        365.95        362.80        47.26 o                         
   6  12   3        162.86        174.76        42.16 o                         
   7  12   3        685.39        639.15        80.25 o                         
  -6  13   3        715.40        804.67        64.79 o                         
  -5  13   3        519.47        508.97        42.84 o                         
  -4  13   3         37.15         59.40        29.99 o                         
  -3  13   3        206.06        169.86        34.37 o                         
  -2  13   3       2921.34       2857.83        60.95 o                         
  -1  13   3       1048.14       1054.26        41.51 o                         
   0  13   3        152.28        133.88        21.08 o                         
   1  13   3       1001.40       1030.48        41.36 o                         
   2  13   3       2605.47       2487.06        57.10 o                         
   3  13   3        237.56        268.22        26.53 o                         
   4  13   3         41.39         37.31        30.72 o                         
   5  13   3        617.13        603.45        47.68 o                         
   6  13   3        667.16        712.91        89.97 o                         
  -5  14   3        595.09        582.26        59.31 o                         
  -4  14   3        602.79        566.45        61.19 o                         
  -3  14   3        500.12        509.67        38.25 o                         
  -2  14   3        237.24        280.50        29.47 o                         
  -1  14   3        185.15        193.01        25.96 o                         
   0  14   3       2269.77       2179.59        55.27 o                         
   1  14   3        152.40        144.48        25.72 o                         
   2  14   3        242.83        205.73        27.50 o                         
   3  14   3        541.47        622.23        39.31 o                         
   4  14   3        554.99        560.82        48.47 o                         
   5  14   3        548.96        576.27        56.46 o                         
  -4  15   3        422.21        462.15       143.28 o                         
  -3  15   3        718.03        780.28        57.15 o                         
  -2  15   3         33.67         67.14        38.46 o                         
  -1  15   3        203.72        203.85        66.96 o                         
   0  15   3         18.91         36.17        34.34 o                         
   1  15   3        186.50        145.49        37.33 o                         
   2  15   3         42.49         30.63        36.02 o                         
   3  15   3        716.82        687.08        81.81 o                         
   4  15   3        476.76        487.53        54.86 o                         
  -3  16   3         75.22        126.98        66.56 o                         
  -2  16   3        159.07        239.56        62.03 o                         
  -1  16   3         13.00         77.87        51.32 o                         
   0  16   3         29.60         80.97        48.59 o                         
   1  16   3         11.17         41.20        49.60 o                         
   2  16   3        190.06        254.25        53.52 o                         
   3  16   3         67.86         96.20        83.77 o                         
   1   0   4      13436.12      13005.35       144.48 o                         
   2   0   4      17718.29      17558.07       204.59 o                         
   3   0   4       5627.32       5496.53        66.14 o                         
   4   0   4        460.61        382.61        14.23 o                         
   5   0   4         20.55         17.16        10.79 o                         
   6   0   4        968.90        955.11        29.29 o                         
   7   0   4       1417.86       1393.22        72.15 o                         
   8   0   4          0.61        -31.28        31.28 o                         
   9   0   4        822.01        814.45        57.65 o                         
  10   0   4         42.34         45.40        61.89 o                         
 -10   1   4        128.21        206.70        57.47 o                         
  -9   1   4        737.82        764.24        52.95 o                         
  -8   1   4          3.84          5.73        36.40 o                         
  -7   1   4        482.52        468.19        36.43 o                         
  -6   1   4        105.35        117.38        15.73 o                         
  -5   1   4       3987.27       3836.76        50.40 o                         
  -4   1   4        161.40        146.60        10.33 o                         
  -3   1   4       6428.61       6429.01        80.11 o                         
  -2   1   4       2298.97       2380.43        29.79 o                         
  -1   1   4      16173.49      16013.67       178.25 o                         
   0   1   4       1361.73       1409.11        15.04 o                         
   1   1   4      16313.25      16237.82       181.43 o                         
   2   1   4       2170.88       2193.48        35.57 o                         
   3   1   4       5832.90       5913.62        65.52 o                         
   4   1   4        196.75        197.94        11.55 o                         
   5   1   4       3780.06       3692.82        48.57 o                         
   6   1   4        159.00        200.14        16.76 o                         
   7   1   4        509.71        457.37        34.06 o                         
   8   1   4          6.60        -17.59        38.21 o                         
   9   1   4        786.95        734.95        62.16 o                         
  10   1   4        149.79        193.74        67.80 o                         
 -10   2   4        285.45        232.55        60.16 o                         
  -9   2   4         45.02         13.37        39.36 o                         
  -8   2   4       1629.21       1599.75        80.73 o                         
  -7   2   4       1014.57        938.58        41.21 o                         
  -6   2   4         24.38         25.49        14.33 o                         
  -5   2   4       5689.82       5552.10        72.13 o                         
  -4   2   4       9425.71       9320.69       198.17 o                         
  -3   2   4       1681.52       1563.91        25.24 o                         
  -2   2   4       2180.58       2201.37        67.49 o                         
  -1   2   4       8296.64       8188.11        78.87 o                         
   0   2   4       4314.08       4590.07        39.56 o                         
   1   2   4       8827.86       8910.97        86.09 o                         
   2   2   4       2087.97       2178.11        28.73 o                         
   3   2   4       1524.78       1445.91        24.20 o                         
   4   2   4       9234.08       9547.79       109.89 o                         
   5   2   4       5609.00       5461.42        68.07 o                         
   6   2   4         45.36         32.48        14.15 o                         
   7   2   4       1108.59       1091.57        74.34 o                         
   8   2   4       1542.73       1453.78        66.97 o                         
   9   2   4         26.78         -2.06        46.02 o                         
  10   2   4        271.44        230.50        86.77 o                         
 -10   3   4        879.90        902.65        71.49 o                         
  -9   3   4        744.55        732.75        56.07 o                         
  -8   3   4       1867.92       1867.05       132.27 o                         
  -7   3   4       2169.25       2203.19        79.33 o                         
  -6   3   4       2662.93       2561.92        44.21 o                         
  -5   3   4         41.93         48.08        11.44 o                         
  -4   3   4       3769.71       3831.98        48.27 o                         
  -3   3   4        374.15        347.41        13.50 o                         
  -2   3   4       2558.39       2640.54        33.60 o                         
  -1   3   4        373.16        322.89         7.07 o                         
   0   3   4        831.09        876.83        22.21 o                         
   1   3   4        315.86        284.70         7.93 o                         
   2   3   4       2496.05       2618.64        35.42 o                         
   3   3   4        347.38        303.49        12.12 o                         
   4   3   4       4001.77       4092.84        52.95 o                         
   5   3   4         31.84         33.68        11.01 o                         
   6   3   4       2623.11       2576.70        61.76 o                         
   7   3   4       2031.98       2163.79        67.83 o                         
   8   3   4       1842.54       1743.52        83.37 o                         
   9   3   4        724.94        778.66        63.30 o                         
  10   3   4        882.22       1073.18       113.64 o                         
 -10   4   4        271.09        165.89        62.21 o                         
  -9   4   4        494.97        498.69        69.71 o                         
  -8   4   4       1263.17       1141.98        64.57 o                         
  -7   4   4       1657.81       1621.54        88.54 o                         
  -6   4   4       1642.84       1515.83        38.46 o                         
  -5   4   4        752.65        811.23        24.54 o                         
  -4   4   4       6086.09       5692.59        63.09 o                         
  -3   4   4       1382.53       1313.97        22.71 o                         
  -2   4   4         24.95         38.15         5.54 o                         
  -1   4   4       3365.80       3550.91        43.26 o                         
   0   4   4         87.03         80.29         4.47 o                         
   1   4   4       3351.84       3654.13        35.04 o                         
   2   4   4         46.02         63.47         6.09 o                         
   3   4   4       1362.82       1277.27        26.84 o                         
   4   4   4       6017.76       5668.20        92.38 o                         
   5   4   4        612.54        638.39        26.89 o                         
   6   4   4       1533.40       1472.38        37.25 o                         
   7   4   4       1523.40       1531.10        52.33 o                         
   8   4   4       1202.62       1184.45        58.20 o                         
   9   4   4        529.43        581.35        60.92 o                         
  10   4   4        261.07        378.00        95.27 o                         
 -10   5   4        187.08        185.13        75.49 o                         
  -9   5   4        196.42        209.29        49.01 o                         
  -8   5   4        460.07        515.83        45.12 o                         
  -7   5   4          7.79          9.88        28.00 o                         
  -6   5   4       2497.68       2337.27        43.91 o                         
  -5   5   4       1192.74       1138.72        27.28 o                         
  -4   5   4        451.96        437.02        24.20 o                         
  -3   5   4       2243.36       2257.31        39.58 o                         
  -2   5   4       3765.58       3779.43        54.98 o                         
  -1   5   4       3716.79       3723.54        38.00 o                         
   0   5   4        207.77        251.95         7.19 o                         
   1   5   4       3654.59       3757.01        35.58 o                         
   2   5   4       3824.80       3870.44        43.06 o                         
   3   5   4       2463.22       2588.20        37.41 o                         
   4   5   4        363.69        349.05        15.89 o                         
   5   5   4       1263.22       1271.31        38.93 o                         
   6   5   4       2610.73       2491.67        63.97 o                         
   7   5   4         11.82         30.99        25.29 o                         
   8   5   4        476.42        509.74        41.20 o                         
   9   5   4        201.64        121.42        73.69 o                         
  10   5   4        137.14       -131.27       131.27 o                         
  -9   6   4        156.85        157.28        52.51 o                         
  -8   6   4       1589.17       1517.95        82.76 o                         
  -7   6   4         73.81         47.21        26.99 o                         
  -6   6   4        862.45        854.07        33.09 o                         
  -5   6   4       1316.20       1202.41        29.35 o                         
  -4   6   4       2213.34       2267.00        40.38 o                         
  -3   6   4       1107.09       1066.44        21.36 o                         
  -2   6   4       1833.18       1898.61        26.59 o                         
  -1   6   4       5443.59       5284.77        54.69 o                         
   0   6   4       7697.41       8149.45        73.39 o                         
   1   6   4       5033.59       4899.29        57.80 o                         
   2   6   4       1635.43       1702.65        31.48 o                         
   3   6   4       1051.72       1015.38        21.65 o                         
   4   6   4       2280.95       2404.57        48.39 o                         
   5   6   4       1468.35       1423.77        33.20 o                         
   6   6   4        782.64        713.13        32.51 o                         
   7   6   4         75.66         85.81        32.53 o                         
   8   6   4       1618.44       1495.65        68.13 o                         
   9   6   4        151.70        127.63        84.24 o                         
  -9   7   4         18.80         54.88        86.87 o                         
  -8   7   4        165.08        208.15        47.25 o                         
  -7   7   4       1181.70       1206.79       145.36 o                         
  -6   7   4       1393.63       1421.87        57.07 o                         
  -5   7   4        600.68        562.32        21.15 o                         
  -4   7   4       2961.69       2840.63        51.78 o                         
  -3   7   4       6045.39       6016.29       100.95 o                         
  -2   7   4       4026.76       3951.69        62.12 o                         
  -1   7   4        560.66        646.66        13.76 o                         
   0   7   4        293.33        305.47        10.31 o                         
   1   7   4        790.35        898.01        15.44 o                         
   2   7   4       4226.69       4293.82        53.51 o                         
   3   7   4       6219.57       6201.57        90.39 o                         
   4   7   4       3022.20       2970.99        42.18 o                         
   5   7   4        580.54        557.86        27.10 o                         
   6   7   4       1423.34       1497.77        72.69 o                         
   7   7   4       1123.01       1160.55        64.88 o                         
   8   7   4        157.52        131.00        38.97 o                         
   9   7   4         13.67         58.47        83.49 o                         
  -9   8   4        187.23        129.24        61.63 o                         
  -8   8   4        236.65        268.65        43.94 o                         
  -7   8   4        922.60        870.67        44.13 o                         
  -6   8   4         54.13         59.19        21.99 o                         
  -5   8   4        186.58        193.65        19.06 o                         
  -4   8   4        439.32        466.76        24.58 o                         
  -3   8   4       1294.85       1303.52        29.31 o                         
  -2   8   4       1422.07       1336.14        24.09 o                         
  -1   8   4       1134.04       1141.67        20.30 o                         
   0   8   4      11370.25      11497.71       120.38 o                         
   1   8   4       1339.02       1282.12        19.87 o                         
   2   8   4       1406.04       1335.66        27.18 o                         
   3   8   4       1524.32       1524.32        29.42 o                         
   4   8   4        407.41        427.92        18.22 o                         
   5   8   4        160.49        173.30        21.74 o                         
   6   8   4         68.51          7.24        23.90 o                         
   7   8   4        875.90        898.08        46.81 o                         
   8   8   4        247.83        231.02        47.39 o                         
   9   8   4        192.07        176.59        74.97 o                         
  -8   9   4         23.96         52.54        46.36 o                         
  -7   9   4        334.48        392.75        38.15 o                         
  -6   9   4        200.57        218.99        36.41 o                         
  -5   9   4       2216.78       2245.91        61.28 o                         
  -4   9   4        144.92        110.88        14.95 o                         
  -3   9   4       1220.12       1177.03        27.88 o                         
  -2   9   4       5759.43       5573.74        58.70 o                         
  -1   9   4       4136.87       4046.40        46.73 o                         
   0   9   4        116.81        143.30        10.14 o                         
   1   9   4       4078.00       3986.64        42.49 o                         
   2   9   4       5412.59       5262.47        55.47 o                         
   3   9   4       1074.12        993.22        24.93 o                         
   4   9   4        176.20        157.47        16.63 o                         
   5   9   4       2301.15       2289.77        60.74 o                         
   6   9   4        277.42        290.31        30.55 o                         
   7   9   4        311.67        368.73        61.10 o                         
   8   9   4         17.81         61.25        59.34 o                         
  -8  10   4        259.61        158.89        78.66 o                         
  -7  10   4        298.31        278.26        39.26 o                         
  -6  10   4        230.76        223.37        30.84 o                         
  -5  10   4       1511.28       1513.83        73.64 o                         
  -4  10   4        886.42        967.29        37.13 o                         
  -3  10   4       3077.12       2981.23        54.50 o                         
  -2  10   4        506.09        533.39        17.41 o                         
  -1  10   4       1136.00       1175.97        24.46 o                         
   0  10   4       1260.47       1195.51        24.15 o                         
   1  10   4        892.44        914.72        23.02 o                         
   2  10   4        502.82        483.41        23.90 o                         
   3  10   4       2886.44       2841.43        55.77 o                         
   4  10   4       1002.87       1001.96        43.10 o                         
   5  10   4       1521.31       1457.85        49.40 o                         
   6  10   4        230.46        212.54        32.60 o                         
   7  10   4        313.24        304.87        47.54 o                         
   8  10   4        235.85        167.83        78.18 o                         
  -7  11   4        633.23        641.47        49.46 o                         
  -6  11   4       2215.92       2129.43        68.74 o                         
  -5  11   4        722.05        724.05        37.48 o                         
  -4  11   4         26.24         40.12        20.47 o                         
  -3  11   4         57.46         53.94        16.31 o                         
  -2  11   4        311.83        304.19        17.68 o                         
  -1  11   4        465.69        401.21        18.22 o                         
   0  11   4        122.15        145.91        15.57 o                         
   1  11   4        450.82        463.30        25.52 o                         
   2  11   4        396.94        390.20        24.59 o                         
   3  11   4         79.48        102.22        16.58 o                         
   4  11   4         33.57         58.65        18.96 o                         
   5  11   4        734.19        749.19        42.24 o                         
   6  11   4       2065.74       2038.82        83.75 o                         
   7  11   4        655.66        639.31        71.07 o                         
  -7  12   4        447.84        390.79        67.05 o                         
  -6  12   4        779.74        811.29        58.86 o                         
  -5  12   4        391.82        361.65        42.18 o                         
  -4  12   4        505.55        541.59        42.59 o                         
  -3  12   4        558.39        597.55        28.70 o                         
  -2  12   4        386.11        383.35        27.14 o                         
  -1  12   4          2.37         27.96        16.32 o                         
   0  12   4        270.09        283.12        24.70 o                         
   1  12   4          3.60        -21.47        24.81 o                         
   2  12   4        433.60        458.47        23.54 o                         
   3  12   4        657.00        702.77        30.15 o                         
   4  12   4        555.47        583.87        41.13 o                         
   5  12   4        333.09        393.57        37.38 o                         
   6  12   4        727.60        781.06        75.35 o                         
   7  12   4        404.93        473.00        98.74 o                         
  -6  13   4        517.65        583.64        60.47 o                         
  -5  13   4        177.72        128.74        38.11 o                         
  -4  13   4        193.47        274.26        32.81 o                         
  -3  13   4        654.96        686.01        37.90 o                         
  -2  13   4        398.18        434.21        27.37 o                         
  -1  13   4        169.10        193.07        22.14 o                         
   0  13   4          6.31         46.41        19.57 o                         
   1  13   4        149.72        152.11        27.57 o                         
   2  13   4        337.95        340.67        26.27 o                         
   3  13   4        629.63        656.30        63.82 o                         
   4  13   4        165.19        147.12        32.81 o                         
   5  13   4        166.75        185.64        40.13 o                         
   6  13   4        658.44        685.65        68.04 o                         
  -5  14   4        220.33        257.31        53.73 o                         
  -4  14   4        695.17        738.89        46.87 o                         
  -3  14   4         21.67         17.49        30.46 o                         
  -2  14   4        235.22        262.12        28.24 o                         
  -1  14   4        898.54        875.88        40.25 o                         
   0  14   4          6.94         22.46        27.66 o                         
   1  14   4        932.05        871.59        44.24 o                         
   2  14   4        186.86        169.08        28.02 o                         
   3  14   4         28.19         77.32        35.06 o                         
   4  14   4        618.37        528.49        47.50 o                         
   5  14   4        271.06        272.16        60.03 o                         
  -4  15   4        403.52        474.72        67.95 o                         
  -3  15   4        532.23        489.09        52.93 o                         
  -2  15   4        562.13        521.04        46.41 o                         
  -1  15   4        771.46        786.67        47.13 o                         
   0  15   4        635.51        748.82        45.33 o                         
   1  15   4        926.22        926.87        48.43 o                         
   2  15   4        520.28        504.24        43.89 o                         
   3  15   4        603.23        639.68        51.91 o                         
   4  15   4        348.26        400.81        74.14 o                         
  -3  16   4        113.82        127.76        77.11 o                         
  -2  16   4        371.46        279.80        67.83 o                         
  -1  16   4        108.27         49.82        50.74 o                         
   0  16   4        556.65        527.79        55.66 o                         
   1  16   4        137.02         92.22        51.38 o                         
   2  16   4        453.86        445.89        63.66 o                         
   3  16   4        136.86        198.21        81.58 o                         
   1   0   5         38.65         29.90         4.08 o                         
   2   0   5       4817.08       4957.36        61.43 o                         
   3   0   5        499.67        468.29        13.29 o                         
   4   0   5       3745.13       3406.43        43.12 o                         
   5   0   5       4674.53       4652.59        60.97 o                         
   6   0   5         20.36          5.83        13.85 o                         
   7   0   5        980.97        966.99        40.72 o                         
   8   0   5       2611.61       2612.21        72.45 o                         
   9   0   5        678.29        756.61        55.21 o                         
  10   0   5        491.16        523.78        73.84 o                         
 -10   1   5        314.51        286.17        58.96 o                         
  -9   1   5        147.80        168.49        42.02 o                         
  -8   1   5       1451.93       1526.19        65.03 o                         
  -7   1   5        576.72        634.58        34.82 o                         
  -6   1   5       4631.41       4692.15        66.11 o                         
  -5   1   5        291.33        319.40        15.40 o                         
  -4   1   5       5225.54       5219.83        57.14 o                         
  -3   1   5       1844.48       1802.64        30.37 o                         
  -2   1   5       1826.05       1976.31        25.07 o                         
  -1   1   5       1204.51       1227.12        18.60 o                         
   0   1   5       3132.39       3136.95        31.34 o                         
   1   1   5        995.45       1048.92        16.64 o                         
   2   1   5       1739.28       1930.69        40.21 o                         
   3   1   5       1673.74       1609.70        31.06 o                         
   4   1   5       5180.74       5253.68       108.36 o                         
   5   1   5        327.11        369.95        19.34 o                         
   6   1   5       4613.17       4757.12        69.65 o                         
   7   1   5        596.18        536.41        34.68 o                         
   8   1   5       1558.86       1624.83        66.09 o                         
   9   1   5        132.97        136.58        46.58 o                         
  10   1   5        266.08        223.10        69.43 o                         
 -10   2   5        250.07        179.97        58.82 o                         
  -9   2   5        234.22        257.89        44.62 o                         
  -8   2   5       1955.40       2044.90       114.81 o                         
  -7   2   5        666.07        635.14        35.29 o                         
  -6   2   5        249.96        250.58        17.85 o                         
  -5   2   5       2962.19       2995.29        43.56 o                         
  -4   2   5       3114.13       2985.86        40.08 o                         
  -3   2   5        692.37        711.07        15.99 o                         
  -2   2   5       2803.45       2722.37        56.63 o                         
  -1   2   5      26053.52      26105.25       255.17 o                         
   0   2   5      33360.27      32308.77       272.56 o                         
   1   2   5      24301.26      24425.56       229.47 o                         
   2   2   5       2804.28       2750.94        37.31 o                         
   3   2   5        555.97        584.38        14.87 o                         
   4   2   5       3169.72       3027.50        43.47 o                         
   5   2   5       3016.98       3102.75        47.93 o                         
   6   2   5        245.87        205.65        16.81 o                         
   7   2   5        658.30        654.18        50.76 o                         
   8   2   5       2078.08       2034.94        66.30 o                         
   9   2   5        272.47        323.40        51.31 o                         
  10   2   5        242.96         68.39       149.84 o                         
 -10   3   5        158.28        282.75        62.35 o                         
  -9   3   5        782.71        735.42        56.82 o                         
  -8   3   5        403.58        474.82        51.66 o                         
  -7   3   5       1807.54       1831.46        60.60 o                         
  -6   3   5        320.34        342.60        19.92 o                         
  -5   3   5        848.35        840.31        23.98 o                         
  -4   3   5       2377.72       2450.12        42.90 o                         
  -3   3   5      10333.10      10240.76       135.31 o                         
  -2   3   5       6356.57       6150.25        63.81 o                         
  -1   3   5      14105.65      14425.34       143.27 o                         
   0   3   5       1916.44       2041.39        20.55 o                         
   1   3   5      15730.72      16268.27       141.47 o                         
   2   3   5       6466.71       6331.40        78.95 o                         
   3   3   5      10680.86      10429.66       241.89 o                         
   4   3   5       2473.81       2518.24        37.26 o                         
   5   3   5        899.07        861.39        24.15 o                         
   6   3   5        323.17        334.91        18.58 o                         
   7   3   5       1679.46       1674.71        47.84 o                         
   8   3   5        375.77        372.77        41.41 o                         
   9   3   5        777.30        738.16        61.90 o                         
  10   3   5        117.11        148.54        91.68 o                         
 -10   4   5        104.86        122.48        62.82 o                         
  -9   4   5        263.51        195.17        46.87 o                         
  -8   4   5       1428.80       1454.34        69.64 o                         
  -7   4   5         43.37         28.91        26.91 o                         
  -6   4   5         46.07         48.80        15.24 o                         
  -5   4   5       3413.81       3273.26        59.77 o                         
  -4   4   5       3044.23       3000.89        41.77 o                         
  -3   4   5       3988.42       4078.36        64.75 o                         
  -2   4   5       1989.10       1982.98        24.20 o                         
  -1   4   5       2588.21       2434.57        26.22 o                         
   0   4   5       1233.89       1322.47        17.21 o                         
   1   4   5       2215.13       2062.87        23.06 o                         
   2   4   5       1990.28       1937.84        38.13 o                         
   3   4   5       4080.09       4280.45        60.33 o                         
   4   4   5       3078.02       3083.02        45.62 o                         
   5   4   5       3116.87       3007.60        63.60 o                         
   6   4   5         35.69         38.39        16.00 o                         
   7   4   5         50.94         67.97        41.76 o                         
   8   4   5       1472.53       1444.77        63.20 o                         
   9   4   5        245.71        206.40        97.63 o                         
  10   4   5         83.43        181.64        93.55 o                         
 -10   5   5         43.79        -96.18       130.44 o                         
  -9   5   5        481.56        511.94        72.99 o                         
  -8   5   5        540.62        561.48        47.87 o                         
  -7   5   5       1022.42       1012.04        48.69 o                         
  -6   5   5       3069.13       2972.96        49.64 o                         
  -5   5   5        437.04        395.40        17.83 o                         
  -4   5   5         57.06         63.32        10.69 o                         
  -3   5   5       5027.85       5065.45        71.84 o                         
  -2   5   5       3062.94       2953.62        33.54 o                         
  -1   5   5      12688.23      13058.20       121.09 o                         
   0   5   5       3206.06       3127.86        31.22 o                         
   1   5   5      12373.76      12668.49       107.74 o                         
   2   5   5       2974.05       2877.12        37.93 o                         
   3   5   5       5122.59       5275.79        67.98 o                         
   4   5   5         75.66         88.06        10.94 o                         
   5   5   5        473.31        466.90        20.90 o                         
   6   5   5       3396.22       3310.91       103.79 o                         
   7   5   5       1014.72        973.38        85.86 o                         
   8   5   5        555.01        505.03        40.56 o                         
   9   5   5        484.26        544.80       102.37 o                         
  10   5   5         46.04       -125.08       125.08 o                         
  -9   6   5        477.46        523.34       100.81 o                         
  -8   6   5        848.74        864.83        70.48 o                         
  -7   6   5        326.37        289.39        32.96 o                         
  -6   6   5        896.57        881.67        43.92 o                         
  -5   6   5        732.86        735.09        24.66 o                         
  -4   6   5       2305.02       2185.19        33.86 o                         
  -3   6   5       4366.94       4300.91        53.05 o                         
  -2   6   5       3453.27       3527.28        45.34 o                         
  -1   6   5       1138.21       1201.53        17.96 o                         
   0   6   5      14166.97      14587.90       125.11 o                         
   1   6   5        910.81        947.85        14.71 o                         
   2   6   5       3308.64       3372.77        70.37 o                         
   3   6   5       4112.20       4109.13        55.53 o                         
   4   6   5       2115.59       2017.67        41.15 o                         
   5   6   5        612.28        652.01        24.75 o                         
   6   6   5        897.95        872.65        37.60 o                         
   7   6   5        329.69        327.18        33.14 o                         
   8   6   5        761.65        744.32        46.20 o                         
   9   6   5        481.76        491.75       149.84 o                         
  -9   7   5        247.38        293.89        86.15 o                         
  -8   7   5        399.90        369.43        47.69 o                         
  -7   7   5        339.53        302.72        40.01 o                         
  -6   7   5       1290.84       1179.50        68.14 o                         
  -5   7   5       1485.66       1407.17        30.93 o                         
  -4   7   5        114.32        120.28        12.75 o                         
  -3   7   5       2527.81       2476.61        39.98 o                         
  -2   7   5       6058.99       6018.52        66.82 o                         
  -1   7   5       2774.31       2848.80        34.06 o                         
   0   7   5       2050.16       2017.46        34.41 o                         
   1   7   5       2971.12       3056.39        32.51 o                         
   2   7   5       6161.05       6144.67        84.18 o                         
   3   7   5       2691.89       2714.65        44.59 o                         
   4   7   5        101.70        105.01        12.54 o                         
   5   7   5       1460.40       1437.05        46.47 o                         
   6   7   5       1186.85       1237.77        52.13 o                         
   7   7   5        296.73        316.80        33.69 o                         
   8   7   5        360.80        389.22        53.20 o                         
   9   7   5        217.05        222.62       142.41 o                         
  -9   8   5         26.01        -59.51        59.51 o                         
  -8   8   5        881.88        925.32        82.34 o                         
  -7   8   5        338.89        296.46        34.21 o                         
  -6   8   5        398.68        447.44        27.68 o                         
  -5   8   5       3028.80       2960.10        74.35 o                         
  -4   8   5       1350.25       1346.26        30.00 o                         
  -3   8   5         19.59         20.22        10.28 o                         
  -2   8   5        200.03        178.66        11.24 o                         
  -1   8   5        408.82        378.86        13.08 o                         
   0   8   5         88.63        111.16         8.32 o                         
   1   8   5        459.36        423.86        12.84 o                         
   2   8   5        181.34        178.33        10.16 o                         
   3   8   5         15.20         13.72         9.88 o                         
   4   8   5       1423.79       1430.47        31.24 o                         
   5   8   5       3095.81       3085.02        52.41 o                         
   6   8   5        378.18        381.31        33.63 o                         
   7   8   5        277.43        263.96        33.08 o                         
   8   8   5        900.94       1012.68        60.93 o                         
   9   8   5         46.07        -52.03        72.03 o                         
  -8   9   5        188.35        257.25        61.58 o                         
  -7   9   5       1185.67       1294.90        83.44 o                         
  -6   9   5       1762.13       1719.37        52.34 o                         
  -5   9   5        283.47        296.55        24.38 o                         
  -4   9   5        306.63        288.15        18.86 o                         
  -3   9   5       1227.39       1237.26        35.57 o                         
  -2   9   5        820.00        885.39        25.41 o                         
  -1   9   5        388.37        393.17        14.47 o                         
   0   9   5         20.03         15.11         7.91 o                         
   1   9   5        306.55        316.26        12.98 o                         
   2   9   5        878.03        926.12        20.41 o                         
   3   9   5       1044.03       1049.23        31.52 o                         
   4   9   5        263.97        268.22        20.57 o                         
   5   9   5        284.24        344.96        27.52 o                         
   6   9   5       2023.24       2097.62        54.23 o                         
   7   9   5       1171.64       1289.87        58.12 o                         
   8   9   5        196.60        380.48        65.88 o                         
  -8  10   5        273.69        246.55        66.88 o                         
  -7  10   5        147.06        146.21        37.87 o                         
  -6  10   5        454.29        500.82        36.54 o                         
  -5  10   5       1227.70       1197.52        43.07 o                         
  -4  10   5       1951.25       1854.32        47.05 o                         
  -3  10   5       1149.30       1130.38        32.64 o                         
  -2  10   5       1768.19       1634.99        28.34 o                         
  -1  10   5       1293.12       1264.18        25.10 o                         
   0  10   5         91.13        117.03        11.43 o                         
   1  10   5       1337.86       1270.25        25.12 o                         
   2  10   5       1652.94       1585.09        29.40 o                         
   3  10   5       1200.65       1154.32        32.59 o                         
   4  10   5       1902.78       1820.18        45.52 o                         
   5  10   5       1279.63       1218.04        50.21 o                         
   6  10   5        433.61        441.31        41.37 o                         
   7  10   5        166.39        186.42        54.04 o                         
   8  10   5        260.09        180.13        70.77 o                         
  -7  11   5        432.97        442.42        50.16 o                         
  -6  11   5        369.79        412.23        45.35 o                         
  -5  11   5        187.51        251.18        29.72 o                         
  -4  11   5         40.11         60.53        21.80 o                         
  -3  11   5       2411.62       2319.88        65.25 o                         
  -2  11   5        172.14        197.64        16.22 o                         
  -1  11   5       1870.51       1796.31        33.02 o                         
   0  11   5        320.69        316.10        17.96 o                         
   1  11   5       2003.23       1947.39        56.41 o                         
   2  11   5        190.80        199.69        15.96 o                         
   3  11   5       2413.98       2373.53        43.46 o                         
   4  11   5         43.57         64.68        21.13 o                         
   5  11   5        158.34        207.26        32.47 o                         
   6  11   5        399.66        467.52        68.79 o                         
   7  11   5        531.30        743.58        78.36 o                         
  -7  12   5         61.01         48.28        52.50 o                         
  -6  12   5        115.31        115.64        46.91 o                         
  -5  12   5        404.76        465.53        44.49 o                         
  -4  12   5        376.33        412.36        26.85 o                         
  -3  12   5        429.37        471.04        25.08 o                         
  -2  12   5       2692.56       2502.24        95.60 o                         
  -1  12   5       1716.84       1632.13        37.68 o                         
   0  12   5        125.87        129.57        17.17 o                         
   1  12   5       1724.69       1645.39        38.24 o                         
   2  12   5       2899.17       2670.61        62.45 o                         
   3  12   5        508.61        530.86        26.00 o                         
   4  12   5        382.01        328.16        28.65 o                         
   5  12   5        454.20        507.53        39.81 o                         
   6  12   5         95.85         83.62        46.49 o                         
   7  12   5         66.98         51.78        76.32 o                         
  -6  13   5        341.91        383.39        56.13 o                         
  -5  13   5        480.54        449.56        42.14 o                         
  -4  13   5        223.28        266.50        33.35 o                         
  -3  13   5        530.65        537.65        51.25 o                         
  -2  13   5        194.15        228.24        23.89 o                         
  -1  13   5        908.98        835.08        39.75 o                         
   0  13   5        490.33        489.00        27.98 o                         
   1  13   5        845.91        864.60        35.37 o                         
   2  13   5        146.93        158.11        23.41 o                         
   3  13   5        416.13        331.30        30.02 o                         
   4  13   5        248.51        266.70        35.59 o                         
   5  13   5        529.61        567.90        46.78 o                         
   6  13   5        421.30        511.45        61.58 o                         
  -5  14   5        495.46        403.55        56.80 o                         
  -4  14   5        526.14        467.80        50.43 o                         
  -3  14   5        802.40        906.32        56.71 o                         
  -2  14   5        926.54        853.83        38.02 o                         
  -1  14   5        579.98        572.53        31.56 o                         
   0  14   5        155.98        205.11        31.23 o                         
   1  14   5        510.99        521.48        36.07 o                         
   2  14   5        807.65        789.74        49.07 o                         
   3  14   5        754.77        858.96        94.66 o                         
   4  14   5        505.37        498.72        60.18 o                         
   5  14   5        441.06        548.99        59.28 o                         
  -4  15   5         69.37        158.25        57.32 o                         
  -3  15   5         14.46        -45.61        63.45 o                         
  -2  15   5        560.04        540.51        50.20 o                         
  -1  15   5         36.90         35.75        36.24 o                         
   0  15   5        536.36        542.67        43.09 o                         
   1  15   5         55.09         60.79        41.21 o                         
   2  15   5        635.47        636.58        50.20 o                         
   3  15   5         14.61         18.33        54.35 o                         
   4  15   5         90.84         47.86        55.87 o                         
  -3  16   5        562.70        483.63        74.71 o                         
  -2  16   5         18.31        -12.33        94.75 o                         
  -1  16   5        205.61        145.25        61.19 o                         
   0  16   5        162.68        135.97        50.64 o                         
   1  16   5        189.88        221.74        66.73 o                         
   2  16   5         13.31        -35.13        52.10 o                         
   3  16   5        595.11        472.75        86.79 o                         
   1   0   6      15607.76      15425.07       233.95 o                         
   2   0   6       4728.45       4770.71        86.73 o                         
   3   0   6       2112.26       2655.31        37.02 o                         
   4   0   6      25511.35      26075.14       363.10 o                         
   5   0   6        579.67        564.23        20.13 o                         
   6   0   6        687.67        654.49        25.38 o                         
   7   0   6        200.62        212.60        25.17 o                         
   8   0   6        756.96        796.75        44.87 o                         
   9   0   6         34.52         91.23        41.13 o                         
  10   0   6         15.04        134.58        67.47 o                         
 -10   1   6         16.14         31.41        54.90 o                         
  -9   1   6        160.19        182.40        43.41 o                         
  -8   1   6        620.93        631.08        45.05 o                         
  -7   1   6       1587.43       1541.52        44.88 o                         
  -6   1   6       2280.19       2169.93        39.26 o                         
  -5   1   6        288.60        280.98        14.10 o                         
  -4   1   6        439.26        455.37        14.85 o                         
  -3   1   6        472.75        448.42        12.54 o                         
  -2   1   6       5211.17       4998.11        54.96 o                         
  -1   1   6        396.97        362.06         8.30 o                         
   0   1   6        317.36        309.85         6.95 o                         
   1   1   6        410.60        394.78        10.40 o                         
   2   1   6       5673.20       5560.17        74.04 o                         
   3   1   6        451.10        437.21        13.34 o                         
   4   1   6        402.04        415.01        26.80 o                         
   5   1   6        342.83        401.60        20.17 o                         
   6   1   6       2152.65       2042.37        42.39 o                         
   7   1   6       1685.99       1731.35        54.00 o                         
   8   1   6        613.56        608.95        43.98 o                         
   9   1   6        136.85        139.81        42.81 o                         
  10   1   6         15.14          6.55       109.18 o                         
 -10   2   6         73.44        135.47        58.91 o                         
  -9   2   6       1264.95       1344.38        74.54 o                         
  -8   2   6        137.20        159.81        33.09 o                         
  -7   2   6       1723.01       1694.67        52.70 o                         
  -6   2   6        476.12        441.77        21.53 o                         
  -5   2   6       2385.68       2411.99        38.39 o                         
  -4   2   6       8212.28       8260.35       115.42 o                         
  -3   2   6        428.63        446.61        13.50 o                         
  -2   2   6        882.06        896.31        21.01 o                         
  -1   2   6       7985.79       7877.55       305.74 o                         
   0   2   6      41494.73      39720.24       367.10 o                         
   1   2   6       7739.85       8136.06        97.25 o                         
   2   2   6        929.68        907.30        20.47 o                         
   3   2   6        329.12        354.41        11.78 o                         
   4   2   6       7904.83       8154.97       117.64 o                         
   5   2   6       2478.25       2449.80        40.90 o                         
   6   2   6        463.59        476.81        23.54 o                         
   7   2   6       1598.77       1530.43        65.99 o                         
   8   2   6        146.84        111.86        30.82 o                         
   9   2   6       1104.44       1157.72        79.46 o                         
  10   2   6         72.82        130.25        72.82 o                         
 -10   3   6        150.90         96.17        61.59 o                         
  -9   3   6         62.93        142.91        43.73 o                         
  -8   3   6        823.82        804.54        68.04 o                         
  -7   3   6       2614.26       2560.85        88.20 o                         
  -6   3   6        337.59        381.25        20.80 o                         
  -5   3   6       3007.74       2841.53        42.81 o                         
  -4   3   6       1313.34       1181.98        26.56 o                         
  -3   3   6       3624.13       3596.76        48.22 o                         
  -2   3   6       2653.24       2810.99        36.76 o                         
  -1   3   6       1469.36       1570.47        20.56 o                         
   0   3   6         74.34        149.32         8.26 o                         
   1   3   6       1569.42       1678.73        20.17 o                         
   2   3   6       2244.40       2424.43        30.68 o                         
   3   3   6       3781.05       3871.50        77.79 o                         
   4   3   6       1167.36       1095.49        22.46 o                         
   5   3   6       2820.25       2528.21       107.21 o                         
   6   3   6        321.77        330.48        18.91 o                         
   7   3   6       2690.19       2759.09        68.36 o                         
   8   3   6        849.08        786.65        50.14 o                         
   9   3   6         92.08         72.74        47.13 o                         
  10   3   6        147.33        170.73        90.28 o                         
 -10   4   6        166.24        153.41        62.81 o                         
  -9   4   6       1327.82       1305.37        77.88 o                         
  -8   4   6        397.09        435.64        43.79 o                         
  -7   4   6        340.98        321.81        29.48 o                         
  -6   4   6        441.55        455.83        22.22 o                         
  -5   4   6       3239.49       3095.30        64.27 o                         
  -4   4   6        532.10        539.58        17.71 o                         
  -3   4   6       2019.98       2041.24        35.78 o                         
  -2   4   6       1388.32       1375.29        23.47 o                         
  -1   4   6       1134.39       1094.39        13.90 o                         
   0   4   6         58.38         91.28         4.88 o                         
   1   4   6       1090.98       1076.09        14.39 o                         
   2   4   6       1415.64       1437.52        20.92 o                         
   3   4   6       2125.79       2221.39        36.10 o                         
   4   4   6        577.06        595.94        18.38 o                         
   5   4   6       3080.44       2984.95        63.11 o                         
   6   4   6        419.45        456.09        24.62 o                         
   7   4   6        243.45        239.26        26.12 o                         
   8   4   6        372.86        410.35        45.19 o                         
   9   4   6       1294.98       1301.11       113.72 o                         
  10   4   6        157.48        218.57       106.50 o                         
  -9   5   6        249.79        173.40        50.64 o                         
  -8   5   6        254.23        232.34        41.48 o                         
  -7   5   6       6079.92       5925.35       269.73 o                         
  -6   5   6        456.16        464.63        29.86 o                         
  -5   5   6        333.59        329.05        16.69 o                         
  -4   5   6       1527.72       1474.51        28.37 o                         
  -3   5   6       1178.02       1162.92        25.70 o                         
  -2   5   6        149.15        107.02         7.39 o                         
  -1   5   6       1858.70       1977.91        22.08 o                         
   0   5   6       3171.21       3376.14        35.23 o                         
   1   5   6       1826.70       1919.64        42.40 o                         
   2   5   6        177.15        145.33         8.11 o                         
   3   5   6       1168.24       1185.77        21.93 o                         
   4   5   6       1661.21       1616.34        34.51 o                         
   5   5   6        415.65        389.37        24.21 o                         
   6   5   6        426.84        441.72        37.68 o                         
   7   5   6       6244.81       6258.00       193.55 o                         
   8   5   6        229.42        209.33        54.11 o                         
   9   5   6        277.03        166.96        76.62 o                         
  -9   6   6        235.64        261.42        54.79 o                         
  -8   6   6        317.12        334.92        45.60 o                         
  -7   6   6        806.46        869.34        56.26 o                         
  -6   6   6       1086.15       1112.42        37.80 o                         
  -5   6   6       2374.24       2369.74        39.68 o                         
  -4   6   6       2186.58       2059.72        37.69 o                         
  -3   6   6        375.46        397.23        16.40 o                         
  -2   6   6       6415.74       6736.72        86.89 o                         
  -1   6   6       2724.75       2683.38        30.55 o                         
   0   6   6       8565.73       8738.65        82.16 o                         
   1   6   6       2434.75       2363.99        25.88 o                         
   2   6   6       6477.77       6738.97        66.19 o                         
   3   6   6        392.51        431.20        16.20 o                         
   4   6   6       2369.22       2257.51        36.41 o                         
   5   6   6       2600.66       2580.05        44.01 o                         
   6   6   6       1084.78       1126.60        58.89 o                         
   7   6   6        859.18        878.66        84.01 o                         
   8   6   6        296.23        273.23        37.60 o                         
   9   6   6        260.48        400.29        85.02 o                         
  -9   7   6         92.25         98.59        57.55 o                         
  -8   7   6        541.35        548.73        53.82 o                         
  -7   7   6          6.16        -29.54        29.54 o                         
  -6   7   6         48.20         88.59        19.53 o                         
  -5   7   6         73.43         96.09        14.99 o                         
  -4   7   6        619.60        638.96        21.26 o                         
  -3   7   6        747.97        817.35        20.24 o                         
  -2   7   6      14221.12      14163.66       133.77 o                         
  -1   7   6       3715.83       3902.11        41.34 o                         
   0   7   6        362.71        336.90        10.20 o                         
   1   7   6       3566.04       3778.18        39.58 o                         
   2   7   6      14481.42      14508.88       169.93 o                         
   3   7   6        689.64        757.05        23.33 o                         
   4   7   6        622.53        653.68        21.97 o                         
   5   7   6         73.82        103.88        15.93 o                         
   6   7   6         78.03        130.61        30.51 o                         
   7   7   6         17.02         50.53        28.83 o                         
   8   7   6        567.24        604.95        57.80 o                         
   9   7   6         96.63         38.11       261.71 o                         
  -9   8   6        114.60        155.12        62.74 o                         
  -8   8   6        521.04        492.80        47.92 o                         
  -7   8   6        534.33        590.92        39.27 o                         
  -6   8   6        385.57        378.74        26.49 o                         
  -5   8   6         30.44         12.44        16.18 o                         
  -4   8   6       1384.36       1359.21        30.08 o                         
  -3   8   6       1446.28       1414.42        28.40 o                         
  -2   8   6         30.08         37.94         8.98 o                         
  -1   8   6        533.89        500.01        14.38 o                         
   0   8   6       4304.66       4088.03        43.35 o                         
   1   8   6        509.58        473.96        13.13 o                         
   2   8   6         26.76         24.60         7.74 o                         
   3   8   6       1424.01       1414.43        28.46 o                         
   4   8   6       1510.21       1475.41        38.18 o                         
   5   8   6         32.07         34.83        16.48 o                         
   6   8   6        413.23        443.40        26.87 o                         
   7   8   6        531.02        494.33        35.72 o                         
   8   8   6        538.81        562.29        64.17 o                         
   9   8   6        102.72        100.44        72.56 o                         
  -8   9   6         10.28        -18.55        44.66 o                         
  -7   9   6         40.12         66.69        33.78 o                         
  -6   9   6       3355.50       3274.67        68.01 o                         
  -5   9   6        723.53        713.84        32.85 o                         
  -4   9   6        181.52        188.94        18.03 o                         
  -3   9   6       1379.01       1328.51        31.94 o                         
  -2   9   6       1802.64       1810.79        27.78 o                         
  -1   9   6        335.39        298.90        12.53 o                         
   0   9   6       2366.42       2480.71        32.85 o                         
   1   9   6        421.65        390.76        13.38 o                         
   2   9   6       1771.14       1745.47        27.56 o                         
   3   9   6       1344.18       1321.39        32.15 o                         
   4   9   6        166.36        157.25        18.23 o                         
   5   9   6        784.89        841.95        47.45 o                         
   6   9   6       3434.58       3279.91       131.04 o                         
   7   9   6         20.09         34.35        38.28 o                         
   8   9   6          4.86        -25.18        59.30 o                         
  -8  10   6         56.59        105.03        53.20 o                         
  -7  10   6         81.11        142.43        37.93 o                         
  -6  10   6        165.66        174.07        32.21 o                         
  -5  10   6         30.91         17.94        27.35 o                         
  -4  10   6       1336.90       1320.15        43.07 o                         
  -3  10   6         54.09         56.13        13.85 o                         
  -2  10   6        448.10        436.48        15.78 o                         
  -1  10   6        684.71        651.34        18.66 o                         
   0  10   6       2764.39       2764.88        37.00 o                         
   1  10   6        706.86        669.13        18.73 o                         
   2  10   6        442.16        461.47        17.76 o                         
   3  10   6         26.60         41.24        14.96 o                         
   4  10   6       1201.11       1168.23        43.43 o                         
   5  10   6         66.88         55.48        24.64 o                         
   6  10   6        203.75        183.57        31.71 o                         
   7  10   6         54.33         11.60        53.20 o                         
   8  10   6         40.52        218.77        75.99 o                         
  -7  11   6        712.79        756.18        56.55 o                         
  -6  11   6         94.48         94.15        41.29 o                         
  -5  11   6       1652.96       1628.49        77.20 o                         
  -4  11   6        671.65        640.76        32.15 o                         
  -3  11   6       1002.67        957.93        39.27 o                         
  -2  11   6       1979.01       1964.93        36.94 o                         
  -1  11   6        519.18        524.93        19.94 o                         
   0  11   6        941.79        908.41        29.40 o                         
   1  11   6        487.57        491.01        20.98 o                         
   2  11   6       1961.13       1926.05        40.13 o                         
   3  11   6       1145.29       1203.11        39.20 o                         
   4  11   6        637.48        663.39        31.46 o                         
   5  11   6       1606.37       1733.21       101.59 o                         
   6  11   6         55.36         67.15        34.44 o                         
   7  11   6        615.38        712.18        74.22 o                         
  -7  12   6        241.74        264.55        79.42 o                         
  -6  12   6        463.56        498.45        54.52 o                         
  -5  12   6       1054.26       1037.24        95.33 o                         
  -4  12   6         32.50         47.16        21.76 o                         
  -3  12   6       1048.37       1045.93        35.86 o                         
  -2  12   6        104.59        115.65        18.69 o                         
  -1  12   6        711.96        656.70        26.18 o                         
   0  12   6         80.44         62.66        19.35 o                         
   1  12   6        738.07        720.12        27.18 o                         
   2  12   6        148.83        148.17        17.55 o                         
   3  12   6       1034.22       1046.18        40.04 o                         
   4  12   6         46.09         56.49        26.81 o                         
   5  12   6        977.27        987.98        51.61 o                         
   6  12   6        463.76        529.45        80.52 o                         
   7  12   6        174.41        285.87        73.05 o                         
  -6  13   6         71.27         10.64        74.15 o                         
  -5  13   6         60.21         56.41        36.84 o                         
  -4  13   6        456.56        400.88        35.56 o                         
  -3  13   6        248.29        215.77        33.18 o                         
  -2  13   6        557.23        512.78        29.99 o                         
  -1  13   6        178.37        192.01        20.89 o                         
   0  13   6         13.14         44.35        24.04 o                         
   1  13   6        148.48        168.36        26.30 o                         
   2  13   6        518.58        518.84        32.37 o                         
   3  13   6        194.70        209.97        27.28 o                         
   4  13   6        462.60        392.20        38.33 o                         
   5  13   6         81.89        101.69        40.44 o                         
   6  13   6         78.22        151.58        55.76 o                         
  -5  14   6        487.63        588.09        59.47 o                         
  -4  14   6         78.12         67.44        56.13 o                         
  -3  14   6        267.40        331.22        72.27 o                         
  -2  14   6        578.35        604.92        45.56 o                         
  -1  14   6        227.51        223.80        36.33 o                         
   0  14   6       1268.93       1176.00        52.70 o                         
   1  14   6        208.05        198.84        31.21 o                         
   2  14   6        574.35        612.74        43.62 o                         
   3  14   6        288.72        313.85        40.62 o                         
   4  14   6         85.61         91.38        49.75 o                         
   5  14   6        524.51        587.67        62.86 o                         
  -4  15   6        250.57        306.22        57.87 o                         
  -3  15   6        428.63        426.38        53.07 o                         
  -2  15   6       1068.85        999.56        58.76 o                         
  -1  15   6        659.89        730.68        47.23 o                         
   0  15   6        812.68        775.56        51.24 o                         
   1  15   6        648.17        656.46        44.07 o                         
   2  15   6       1258.29       1273.82        63.94 o                         
   3  15   6        437.75        454.50        49.41 o                         
   4  15   6        283.74        308.59        60.60 o                         
  -3  16   6         20.24        202.22       106.91 o                         
  -2  16   6          7.73          2.34        62.19 o                         
  -1  16   6        577.81        563.62        78.23 o                         
   0  16   6         47.08          7.62        49.30 o                         
   1  16   6        606.50        479.80        62.66 o                         
   2  16   6          7.69         67.74        59.87 o                         
   3  16   6         52.43        105.26        79.98 o                         
   1   0   7      18893.24      18332.42       280.61 o                         
   2   0   7        619.21        720.25        14.79 o                         
   3   0   7         27.39          1.72         5.76 o                         
   4   0   7      17080.24      17741.19       264.12 o                         
   5   0   7       1355.12       1229.93        26.51 o                         
   6   0   7        796.32        795.12        27.60 o                         
   7   0   7        174.76        180.38        24.27 o                         
   8   0   7        157.93        134.05        32.39 o                         
   9   0   7        992.06        995.16        62.78 o                         
  10   0   7        182.90        164.52        68.43 o                         
 -10   1   7        723.43        630.00        80.89 o                         
  -9   1   7         13.76        -36.46        40.22 o                         
  -8   1   7        663.65        627.58        45.94 o                         
  -7   1   7       2112.62       2087.47        68.06 o                         
  -6   1   7        623.22        610.46        21.84 o                         
  -5   1   7       1625.56       1512.81        27.79 o                         
  -4   1   7      10186.65      10667.88       111.78 o                         
  -3   1   7       1611.34       1489.77        34.91 o                         
  -2   1   7       2864.29       2920.60        37.02 o                         
  -1   1   7      21580.32      21500.33       224.84 o                         
   0   1   7       1232.28       1370.91        15.84 o                         
   1   1   7      20944.27      20962.70       297.96 o                         
   2   1   7       2621.98       2655.74        40.41 o                         
   3   1   7       1455.45       1443.04        31.50 o                         
   4   1   7      10029.60      10441.41       177.94 o                         
   5   1   7       1906.92       1832.21        37.65 o                         
   6   1   7        643.92        637.05        26.29 o                         
   7   1   7       2259.80       2279.02        90.24 o                         
   8   1   7        656.78        713.65        46.04 o                         
   9   1   7         14.78         53.17        40.85 o                         
  10   1   7        665.98        671.40        81.80 o                         
 -10   2   7         34.47         22.83        57.78 o                         
  -9   2   7        320.37        387.26        48.19 o                         
  -8   2   7       2120.26       2247.54        88.42 o                         
  -7   2   7       1731.02       1667.29        52.51 o                         
  -6   2   7       1731.30       1664.67        35.79 o                         
  -5   2   7       2782.78       2597.62        43.16 o                         
  -4   2   7        839.94        792.01        19.89 o                         
  -3   2   7       3589.76       3518.77        45.76 o                         
  -2   2   7       2159.91       2157.99        30.03 o                         
  -1   2   7      14664.41      14924.92       148.41 o                         
   0   2   7       1423.76       1469.89        19.56 o                         
   1   2   7      15567.17      15479.87       241.19 o                         
   2   2   7       2295.15       2398.61        39.19 o                         
   3   2   7       3881.94       3867.73        57.48 o                         
   4   2   7        995.70        993.82        33.53 o                         
   5   2   7       2688.42       2325.76        87.87 o                         
   6   2   7       1851.49       1828.14        40.49 o                         
   7   2   7       1749.88       1628.68        98.10 o                         
   8   2   7       2175.18       2247.76        74.25 o                         
   9   2   7        384.95        415.64        53.82 o                         
  10   2   7         54.62        -51.54        69.05 o                         
 -10   3   7        155.03        187.67        62.56 o                         
  -9   3   7        240.58        259.70        48.61 o                         
  -8   3   7        690.77        791.49        51.72 o                         
  -7   3   7        587.17        670.49        35.62 o                         
  -6   3   7        641.25        640.78        24.40 o                         
  -5   3   7       2858.54       2883.79        43.34 o                         
  -4   3   7        984.08        968.87        21.98 o                         
  -3   3   7       5785.40       5676.75        64.44 o                         
  -2   3   7       3694.76       3430.70        57.20 o                         
  -1   3   7       1393.50       1432.30        16.52 o                         
   0   3   7      11439.32      11758.27        98.14 o                         
   1   3   7       1464.89       1488.11        19.00 o                         
   2   3   7       4279.33       4102.05        74.88 o                         
   3   3   7       5730.30       5618.88        85.68 o                         
   4   3   7       1043.37       1036.33        21.65 o                         
   5   3   7       2626.47       2661.68        41.21 o                         
   6   3   7        689.92        715.29        30.41 o                         
   7   3   7        590.67        707.63        38.65 o                         
   8   3   7        788.80        729.54        51.34 o                         
   9   3   7        238.74        267.39        73.07 o                         
  10   3   7        175.78        167.39        88.86 o                         
 -10   4   7         53.88         73.60        63.67 o                         
  -9   4   7        386.79        410.34        52.98 o                         
  -8   4   7        168.67        172.39        43.60 o                         
  -7   4   7        358.62        327.33        31.18 o                         
  -6   4   7        262.08        289.32        19.85 o                         
  -5   4   7        589.33        623.54        21.07 o                         
  -4   4   7       4216.79       4216.06        69.36 o                         
  -3   4   7      15059.81      14863.77       208.00 o                         
  -2   4   7        144.84        124.53         7.47 o                         
  -1   4   7       2277.98       2143.20        22.43 o                         
   0   4   7       6153.81       6099.84        54.24 o                         
   1   4   7       2044.94       1922.96        20.71 o                         
   2   4   7        137.96        114.65         7.56 o                         
   3   4   7      15026.77      14859.67       198.13 o                         
   4   4   7       3932.25       3967.76        51.19 o                         
   5   4   7        717.15        742.09        23.91 o                         
   6   4   7        302.80        309.12        22.15 o                         
   7   4   7        404.84        439.61        36.35 o                         
   8   4   7        182.57        140.24        38.08 o                         
   9   4   7        395.58        382.06        82.80 o                         
  10   4   7         50.44        -22.43        92.30 o                         
  -9   5   7        101.93         26.26        49.16 o                         
  -8   5   7        135.16        151.71        38.92 o                         
  -7   5   7        583.95        608.66        43.53 o                         
  -6   5   7       1535.83       1398.40        50.19 o                         
  -5   5   7        798.26        789.76        24.64 o                         
  -4   5   7       2733.40       2755.57        40.42 o                         
  -3   5   7       1984.82       2013.11        28.66 o                         
  -2   5   7       6832.47       6778.30        67.79 o                         
  -1   5   7       7651.05       7425.43        65.71 o                         
   0   5   7       3338.49       3498.74        35.90 o                         
   1   5   7       7521.27       7415.82        67.02 o                         
   2   5   7       6590.72       6627.77        75.13 o                         
   3   5   7       1998.62       2062.96        33.28 o                         
   4   5   7       2683.68       2693.91        40.20 o                         
   5   5   7        947.43        940.71        27.28 o                         
   6   5   7       1474.97       1426.83        69.01 o                         
   7   5   7        625.20        672.93        36.86 o                         
   8   5   7        110.80        125.25        43.92 o                         
   9   5   7         69.01         90.54       138.70 o                         
  -9   6   7        975.51       1047.99        69.96 o                         
  -8   6   7        805.58        859.67       113.80 o                         
  -7   6   7        884.22        869.14        46.46 o                         
  -6   6   7        485.85        476.13        26.33 o                         
  -5   6   7        251.60        251.88        17.73 o                         
  -4   6   7       2129.30       2167.33        37.23 o                         
  -3   6   7       1889.26       1843.14        39.38 o                         
  -2   6   7        950.37        953.75        21.33 o                         
  -1   6   7      10286.05      10527.26        91.58 o                         
   0   6   7       4170.69       4260.94        44.03 o                         
   1   6   7      10477.89      10816.08        95.62 o                         
   2   6   7        992.69       1015.24        21.37 o                         
   3   6   7       1599.40       1609.13        33.84 o                         
   4   6   7       1979.85       2012.36        30.73 o                         
   5   6   7        308.02        319.19        18.68 o                         
   6   6   7        449.50        485.29        31.88 o                         
   7   6   7       1016.26        997.85        47.77 o                         
   8   6   7        880.20        912.25        91.99 o                         
   9   6   7        918.89       1049.22       105.52 o                         
  -9   7   7        368.70        403.08        64.24 o                         
  -8   7   7        364.11        332.33        43.38 o                         
  -7   7   7        307.80        368.18        50.52 o                         
  -6   7   7        808.81        800.27        35.17 o                         
  -5   7   7       2166.05       2265.83        48.76 o                         
  -4   7   7       1053.44       1067.49        26.43 o                         
  -3   7   7       1994.16       1984.64        30.44 o                         
  -2   7   7       1987.90       2044.55        28.48 o                         
  -1   7   7       5469.47       5491.92        65.27 o                         
   0   7   7        776.73        916.36        17.70 o                         
   1   7   7       5457.77       5597.91        55.12 o                         
   2   7   7       1953.47       2035.20        29.00 o                         
   3   7   7       2077.64       2124.15        34.73 o                         
   4   7   7       1134.44       1145.08        29.98 o                         
   5   7   7       2006.78       2021.96        38.55 o                         
   6   7   7        755.07        765.89        40.08 o                         
   7   7   7        229.37        269.70        31.14 o                         
   8   7   7        344.32        393.72        98.24 o                         
   9   7   7        432.22        515.09       107.95 o                         
  -9   8   7        275.21        325.48        80.76 o                         
  -8   8   7        410.82        472.16        44.05 o                         
  -7   8   7         88.26         66.00        30.72 o                         
  -6   8   7       2386.11       2433.54        75.14 o                         
  -5   8   7        514.21        524.55        26.83 o                         
  -4   8   7       1431.55       1375.62        32.52 o                         
  -3   8   7        433.94        448.73        17.15 o                         
  -2   8   7        140.76        155.22        10.23 o                         
  -1   8   7        784.22        737.44        16.45 o                         
   0   8   7        562.04        613.82        16.59 o                         
   1   8   7        774.70        738.68        19.14 o                         
   2   8   7        154.34        167.15        11.50 o                         
   3   8   7        591.64        599.94        20.71 o                         
   4   8   7       1461.58       1457.15        65.70 o                         
   5   8   7        422.71        435.91        21.19 o                         
   6   8   7       2442.18       2460.72        59.77 o                         
   7   8   7         73.32         98.20        27.88 o                         
   8   8   7        443.87        556.42        68.07 o                         
   9   8   7        297.71        253.34       129.62 o                         
  -8   9   7         51.53         46.63        42.61 o                         
  -7   9   7        417.13        490.45        40.82 o                         
  -6   9   7       1250.63       1224.69        53.22 o                         
  -5   9   7       1144.26       1096.64        42.74 o                         
  -4   9   7        291.33        288.53        21.00 o                         
  -3   9   7        786.40        826.21        24.39 o                         
  -2   9   7       2658.70       2565.63        33.53 o                         
  -1   9   7         96.62        109.82         9.47 o                         
   0   9   7       2135.03       2106.07        32.56 o                         
   1   9   7         81.13         79.89         8.59 o                         
   2   9   7       2412.25       2274.19        40.00 o                         
   3   9   7        756.27        770.32        24.68 o                         
   4   9   7        239.68        253.23        19.65 o                         
   5   9   7       1206.37       1228.36        42.01 o                         
   6   9   7       1159.42       1267.41        47.25 o                         
   7   9   7        474.32        535.68        45.80 o                         
   8   9   7         64.87         40.59       127.52 o                         
  -8  10   7        382.31        318.19        61.66 o                         
  -7  10   7        352.38        357.00        45.21 o                         
  -6  10   7        415.32        375.87        35.05 o                         
  -5  10   7        160.72        188.25        26.04 o                         
  -4  10   7       1001.91        938.49        32.28 o                         
  -3  10   7        614.79        575.45        22.87 o                         
  -2  10   7       3471.46       3352.36        45.29 o                         
  -1  10   7       1489.87       1507.85        28.40 o                         
   0  10   7        220.03        267.31        16.23 o                         
   1  10   7       1686.66       1688.31        30.14 o                         
   2  10   7       3489.35       3444.97        51.21 o                         
   3  10   7        666.04        689.77        31.36 o                         
   4  10   7       1117.55       1127.08        41.63 o                         
   5  10   7        215.02        210.82        27.14 o                         
   6  10   7        452.11        504.40        35.78 o                         
   7  10   7        400.82        425.43        60.77 o                         
   8  10   7        431.07        360.11        72.93 o                         
  -7  11   7         75.95         49.88        47.40 o                         
  -6  11   7        233.75        201.54        44.06 o                         
  -5  11   7        440.32        476.57        33.67 o                         
  -4  11   7        653.15        624.39        45.04 o                         
  -3  11   7       1130.47       1100.21        30.66 o                         
  -2  11   7       1488.49       1444.85        33.37 o                         
  -1  11   7       1508.62       1502.49        37.60 o                         
   0  11   7        849.86        832.43        29.89 o                         
   1  11   7       1492.50       1387.97        35.61 o                         
   2  11   7       1719.06       1758.89        44.40 o                         
   3  11   7       1123.27       1149.89        35.61 o                         
   4  11   7        704.69        713.79        33.26 o                         
   5  11   7        483.11        482.51        41.63 o                         
   6  11   7        201.38        181.10        49.69 o                         
   7  11   7         97.69        216.53        64.69 o                         
  -7  12   7        514.09        417.36        59.24 o                         
  -6  12   7        380.18        351.52        51.30 o                         
  -5  12   7       1226.26       1108.14        61.96 o                         
  -4  12   7         25.10         36.25        22.21 o                         
  -3  12   7       1563.26       1518.22        37.41 o                         
  -2  12   7       1979.74       1863.88        39.26 o                         
  -1  12   7         90.68         90.83        16.53 o                         
   0  12   7       1636.24       1652.40        44.94 o                         
   1  12   7        128.99        131.20        20.72 o                         
   2  12   7       2007.35       1911.54        45.32 o                         
   3  12   7       1516.73       1417.71        45.56 o                         
   4  12   7         61.58         62.79        27.26 o                         
   5  12   7       1222.11       1222.27        58.29 o                         
   6  12   7        410.26        578.09        65.86 o                         
   7  12   7        515.18        464.13        77.80 o                         
  -6  13   7        141.39        124.00        55.76 o                         
  -5  13   7        792.09        800.73        50.64 o                         
  -4  13   7         51.97         40.24        30.59 o                         
  -3  13   7         89.35         93.16        42.71 o                         
  -2  13   7        717.65        753.00        48.79 o                         
  -1  13   7       2121.40       2071.04        56.26 o                         
   0  13   7        938.30        876.62        39.37 o                         
   1  13   7       2153.72       2172.60        59.44 o                         
   2  13   7        585.12        622.88        35.44 o                         
   3  13   7         80.54         63.82        28.00 o                         
   4  13   7         50.84         81.70        33.01 o                         
   5  13   7        905.77       1008.47        68.69 o                         
   6  13   7        157.05        123.66        57.02 o                         
  -5  14   7        176.32        244.33        70.07 o                         
  -4  14   7        595.21        608.90        53.77 o                         
  -3  14   7        733.58        674.41        51.74 o                         
  -2  14   7         94.77        126.27        37.96 o                         
  -1  14   7       1642.64       1363.05        87.29 o                         
   0  14   7         94.96         73.98        29.02 o                         
   1  14   7       1659.95       1518.66        57.01 o                         
   2  14   7         80.91        132.35        31.57 o                         
   3  14   7        749.54        756.46        49.06 o                         
   4  14   7        587.97        581.64        53.61 o                         
   5  14   7        137.65        162.66        54.34 o                         
  -4  15   7        175.63        397.86       140.28 o                         
  -3  15   7        368.13        315.59        54.04 o                         
  -2  15   7        180.29        254.20        46.69 o                         
  -1  15   7        277.61        330.88        40.80 o                         
   0  15   7         34.86          4.50        35.46 o                         
   1  15   7        262.40        301.13        39.02 o                         
   2  15   7        182.82        222.52        40.63 o                         
   3  15   7        385.59        392.11        56.98 o                         
   4  15   7        179.12         70.46        58.38 o                         
  -2  16   7         30.22         30.86        63.45 o                         
  -1  16   7        213.01        201.43        71.02 o                         
   0  16   7         64.16        128.62        45.09 o                         
   1  16   7        198.58        227.38        50.05 o                         
   2  16   7         44.21        157.79        63.38 o                         
   0   0   8        230.15        215.10         8.20 o                         
   1   0   8      13635.22      13627.85       242.79 o                         
   2   0   8        906.51        921.03        25.03 o                         
   3   0   8       9755.86       9460.50       143.16 o                         
   4   0   8       2542.64       2569.04        52.58 o                         
   5   0   8       2467.36       2568.27        44.54 o                         
   6   0   8          5.61        -10.88        13.95 o                         
   7   0   8        327.45        308.06        26.00 o                         
   8   0   8        700.29        723.25        42.34 o                         
   9   0   8        549.66        527.10        50.87 o                         
  10   0   8         13.29        -35.08        67.13 o                         
 -10   1   8          0.91        -36.86       113.67 o                         
  -9   1   8        322.48        430.53        49.60 o                         
  -8   1   8        199.88        266.56        36.30 o                         
  -7   1   8        244.50        244.95        23.27 o                         
  -6   1   8       1711.60       1695.17        33.41 o                         
  -5   1   8        298.01        323.95        15.42 o                         
  -4   1   8        910.66        888.32        20.64 o                         
  -3   1   8       8133.30       7283.96       220.09 o                         
  -2   1   8       1462.49       1527.25        21.13 o                         
  -1   1   8        171.89        180.58         6.82 o                         
   0   1   8       2802.68       2824.01        36.96 o                         
   1   1   8        333.11        359.13        15.14 o                         
   2   1   8       1182.16       1259.67        26.15 o                         
   3   1   8       7825.40       7405.33       124.94 o                         
   4   1   8        922.50        931.51        22.65 o                         
   5   1   8        279.96        281.09        16.07 o                         
   6   1   8       1569.13       1581.96        43.26 o                         
   7   1   8        193.24        197.02        29.22 o                         
   8   1   8        155.39        129.82        33.01 o                         
   9   1   8        332.89        404.63        47.79 o                         
  10   1   8          2.95         74.69        70.34 o                         
 -10   2   8        311.11        155.85        74.40 o                         
  -9   2   8        222.76        252.68        45.82 o                         
  -8   2   8       2386.28       2412.32        80.05 o                         
  -7   2   8       1078.99       1041.95        47.56 o                         
  -6   2   8         39.67         60.68        15.03 o                         
  -5   2   8       4208.86       4127.08        70.91 o                         
  -4   2   8       1366.62       1307.60        24.96 o                         
  -3   2   8       2493.89       2714.16        39.22 o                         
  -2   2   8        980.83       1012.52        20.90 o                         
  -1   2   8       6028.75       6082.09        67.15 o                         
   0   2   8        829.06        806.67        11.17 o                         
   1   2   8       6363.72       6361.60        82.70 o                         
   2   2   8        951.20        975.60        19.96 o                         
   3   2   8       2532.95       2836.77        60.92 o                         
   4   2   8       1419.65       1433.47        34.01 o                         
   5   2   8       3877.91       3839.11        69.13 o                         
   6   2   8         24.75         59.97        16.34 o                         
   7   2   8       1090.42       1005.66        91.22 o                         
   8   2   8       2260.12       2322.86        76.64 o                         
   9   2   8        236.30        241.16        45.12 o                         
  10   2   8        272.76        278.78        73.28 o                         
 -10   3   8       1410.82       1503.48        88.56 o                         
  -9   3   8        119.71         27.17        44.35 o                         
  -8   3   8        564.69        627.82        46.58 o                         
  -7   3   8        802.34        861.39        40.69 o                         
  -6   3   8       2183.43       2134.78        41.12 o                         
  -5   3   8        360.85        390.31        19.80 o                         
  -4   3   8        973.99        960.88        22.23 o                         
  -3   3   8       3783.57       3602.22        56.00 o                         
  -2   3   8       4958.31       5224.66        72.18 o                         
  -1   3   8       3452.24       3504.57        37.45 o                         
   0   3   8        340.10        314.81         8.14 o                         
   1   3   8       3292.14       3302.91        37.48 o                         
   2   3   8       5446.23       5817.51        92.44 o                         
   3   3   8       3654.52       3467.60        72.58 o                         
   4   3   8        983.22        997.90        26.68 o                         
   5   3   8        415.92        417.14        18.92 o                         
   6   3   8       1823.25       1778.58        42.38 o                         
   7   3   8        904.76        919.33        49.24 o                         
   8   3   8        589.63        612.97        49.50 o                         
   9   3   8        107.00         33.31       142.41 o                         
  10   3   8       1330.80       1396.83       129.59 o                         
 -10   4   8         73.36        108.20        67.01 o                         
  -9   4   8         37.70         51.01        70.71 o                         
  -8   4   8        662.96        638.35        55.23 o                         
  -7   4   8        609.88        586.39        47.44 o                         
  -6   4   8         13.12         22.32        15.67 o                         
  -5   4   8       1845.78       1761.16        32.70 o                         
  -4   4   8       7590.27       7406.34       106.98 o                         
  -3   4   8       2289.59       2309.41        32.47 o                         
  -2   4   8       2661.85       2719.81        33.16 o                         
  -1   4   8        547.03        588.77        10.19 o                         
   0   4   8       5657.49       6054.64        53.93 o                         
   1   4   8        421.00        459.76        10.22 o                         
   2   4   8       2576.09       2629.40        47.88 o                         
   3   4   8       2443.21       2489.14        41.15 o                         
   4   4   8       7679.05       7777.35       168.46 o                         
   5   4   8       1805.01       1785.55        32.85 o                         
   6   4   8         18.40         12.76        15.81 o                         
   7   4   8        574.42        565.48        35.42 o                         
   8   4   8        749.69        739.22        55.41 o                         
   9   4   8         27.08        -68.00        68.00 o                         
  10   4   8         69.82        126.17        98.65 o                         
  -9   5   8        182.79        241.45        52.67 o                         
  -8   5   8        455.31        454.09        46.23 o                         
  -7   5   8       1376.35       1410.75       100.62 o                         
  -6   5   8       2300.73       2235.55        77.38 o                         
  -5   5   8        198.61        166.58        14.44 o                         
  -4   5   8          5.51          3.05        10.08 o                         
  -3   5   8       1921.14       1821.46        28.28 o                         
  -2   5   8       6785.41       7011.80        69.82 o                         
  -1   5   8       3869.05       3879.06        38.81 o                         
   0   5   8         32.76         26.08         4.57 o                         
   1   5   8       3816.53       3866.85        36.64 o                         
   2   5   8       6624.56       7038.81       103.17 o                         
   3   5   8       1987.80       1940.40        33.39 o                         
   4   5   8          5.03          6.44         7.46 o                         
   5   5   8        230.35        234.03        16.93 o                         
   6   5   8       2324.99       2249.83        60.49 o                         
   7   5   8       1268.61       1107.34        64.41 o                         
   8   5   8        499.76        539.63        43.13 o                         
   9   5   8        157.36         37.58       124.25 o                         
  -9   6   8         18.99         40.56        53.28 o                         
  -8   6   8       1225.17       1242.21        75.88 o                         
  -7   6   8        179.92        155.25        31.27 o                         
  -6   6   8        491.60        530.96        27.84 o                         
  -5   6   8        451.39        487.18        26.53 o                         
  -4   6   8          1.28         -8.45         9.90 o                         
  -3   6   8        747.62        781.62        19.71 o                         
  -2   6   8        656.07        710.82        15.62 o                         
  -1   6   8      14884.89      14960.58       127.91 o                         
   0   6   8       1695.35       1524.66        21.08 o                         
   1   6   8      14956.27      15147.91       163.79 o                         
   2   6   8        622.17        677.01        15.96 o                         
   3   6   8        826.59        870.35        19.73 o                         
   4   6   8          4.32          4.66        12.46 o                         
   5   6   8        489.19        499.04        19.29 o                         
   6   6   8        495.56        462.96        29.69 o                         
   7   6   8        192.91        202.02        48.12 o                         
   8   6   8       1270.12       1428.04       144.27 o                         
   9   6   8         10.85         46.21       112.69 o                         
  -9   7   8        171.01        109.04        59.87 o                         
  -8   7   8         61.45         52.02        39.94 o                         
  -7   7   8        996.97       1032.84        76.12 o                         
  -6   7   8        295.22        298.43        23.04 o                         
  -5   7   8        307.97        320.51        20.33 o                         
  -4   7   8        792.75        701.86        23.13 o                         
  -3   7   8       6844.86       6614.08        90.67 o                         
  -2   7   8        709.53        690.04        16.48 o                         
  -1   7   8       7643.19       7900.71        76.50 o                         
   0   7   8        646.44        597.84        14.35 o                         
   1   7   8       7457.32       7659.74        71.82 o                         
   2   7   8        586.65        582.90        15.72 o                         
   3   7   8       7098.30       7136.79        94.83 o                         
   4   7   8        846.49        845.94        23.74 o                         
   5   7   8        254.12        264.26        15.68 o                         
   6   7   8        243.13        268.16        19.80 o                         
   7   7   8       1091.15       1131.97        46.29 o                         
   8   7   8         89.12        -54.49        61.88 o                         
   9   7   8        189.70        155.21       104.02 o                         
  -9   8   8        217.09        188.17        58.12 o                         
  -8   8   8        453.01        511.03        45.57 o                         
  -7   8   8        539.12        453.36        37.24 o                         
  -6   8   8        914.40        873.70        36.56 o                         
  -5   8   8        948.90        977.44        34.11 o                         
  -4   8   8        561.14        575.72        23.95 o                         
  -3   8   8       1402.14       1337.98        38.78 o                         
  -2   8   8       3301.92       3138.74        41.58 o                         
  -1   8   8       2300.23       2177.62        30.41 o                         
   0   8   8       1052.76       1151.93        20.51 o                         
   1   8   8       2594.40       2491.11        31.55 o                         
   2   8   8       3314.69       3177.37        39.51 o                         
   3   8   8       1486.72       1461.93        29.19 o                         
   4   8   8        561.92        601.99        31.61 o                         
   5   8   8       1079.04       1138.26        38.38 o                         
   6   8   8       1011.26        972.09        38.68 o                         
   7   8   8        540.07        511.69        46.47 o                         
   8   8   8        406.07        271.60        61.39 o                         
   9   8   8        215.55        156.65        76.47 o                         
  -8   9   8        110.15        119.23        47.80 o                         
  -7   9   8        606.59        647.83        47.84 o                         
  -6   9   8       1361.39       1327.33        49.35 o                         
  -5   9   8        454.52        470.81        29.89 o                         
  -4   9   8        588.31        599.28        25.08 o                         
  -3   9   8        272.46        285.16        15.53 o                         
  -2   9   8        346.52        393.53        13.68 o                         
  -1   9   8       4157.02       4007.05        41.98 o                         
   0   9   8          5.42          9.17         8.92 o                         
   1   9   8       4058.70       3960.51        45.11 o                         
   2   9   8        454.35        474.57        17.31 o                         
   3   9   8        211.40        215.32        15.60 o                         
   4   9   8        622.70        660.27        28.11 o                         
   5   9   8        471.28        501.56        28.46 o                         
   6   9   8       1435.28       1477.72        44.38 o                         
   7   9   8        634.49        706.15        63.72 o                         
   8   9   8         87.77         51.59        62.54 o                         
  -8  10   8        486.72        418.07        58.75 o                         
  -7  10   8        117.54        133.80        42.29 o                         
  -6  10   8        764.59        785.15        42.38 o                         
  -5  10   8        166.04        152.90        27.91 o                         
  -4  10   8       1362.97       1326.22        37.22 o                         
  -3  10   8        400.56        412.06        22.25 o                         
  -2  10   8       1189.79       1106.15        28.20 o                         
  -1  10   8       2098.81       2181.58        34.82 o                         
   0  10   8        510.28        530.59        19.15 o                         
   1  10   8       2222.44       2235.61        35.01 o                         
   2  10   8       1369.81       1320.73        30.69 o                         
   3  10   8        270.46        274.88        25.15 o                         
   4  10   8       1361.80       1448.50        41.17 o                         
   5  10   8        209.76        202.02        27.45 o                         
   6  10   8        696.72        700.72        55.21 o                         
   7  10   8        165.42        193.52        72.80 o                         
   8  10   8        373.37        389.99        80.00 o                         
  -7  11   8         67.39         62.65        47.93 o                         
  -6  11   8        409.19        442.50        50.23 o                         
  -5  11   8         75.68         25.60        29.48 o                         
  -4  11   8        530.57        535.44        38.92 o                         
  -3  11   8       1082.26        960.12        34.36 o                         
  -2  11   8        657.20        663.22        22.95 o                         
  -1  11   8        194.98        186.67        17.98 o                         
   0  11   8        301.88        324.82        19.37 o                         
   1  11   8        158.72        178.77        17.16 o                         
   2  11   8        691.04        717.41        27.03 o                         
   3  11   8       1010.99        967.94        33.88 o                         
   4  11   8        481.66        481.40        33.14 o                         
   5  11   8         64.72        126.11        33.50 o                         
   6  11   8        416.16        374.21        57.74 o                         
   7  11   8         80.60        185.50        77.10 o                         
  -7  12   8         61.07          1.67        55.06 o                         
  -6  12   8       1209.80       1185.16        77.81 o                         
  -5  12   8        897.94        921.34        66.97 o                         
  -4  12   8       1137.34       1148.67        56.61 o                         
  -3  12   8         14.76         16.17        19.49 o                         
  -2  12   8        701.64        757.83        27.28 o                         
  -1  12   8        191.91        209.21        22.19 o                         
   0  12   8          2.85         22.36        17.79 o                         
   1  12   8        170.29        141.97        20.79 o                         
   2  12   8        679.70        700.96        32.59 o                         
   3  12   8         28.41         48.98        29.56 o                         
   4  12   8       1076.94        990.76        47.97 o                         
   5  12   8        845.15        906.75        47.74 o                         
   6  12   8       1278.34       1221.44       131.65 o                         
   7  12   8         51.77        123.39        71.62 o                         
  -6  13   8        676.53        707.78        65.72 o                         
  -5  13   8        212.75        159.50        39.39 o                         
  -4  13   8         66.13          7.89        31.41 o                         
  -3  13   8       2719.59       2568.55        96.44 o                         
  -2  13   8        387.25        393.50        37.03 o                         
  -1  13   8         40.39         25.74        24.81 o                         
   0  13   8          0.78        -22.71        22.71 o                         
   1  13   8         18.71         33.14        26.01 o                         
   2  13   8        336.88        333.28        30.51 o                         
   3  13   8       2756.79       2726.36        81.29 o                         
   4  13   8         55.17         64.30        33.87 o                         
   5  13   8        221.65        336.42        60.89 o                         
   6  13   8        723.15        770.98        64.49 o                         
  -5  14   8        229.15        239.06        78.05 o                         
  -4  14   8         18.82        -42.41        58.39 o                         
  -3  14   8         10.33         19.49        38.66 o                         
  -2  14   8        416.03        405.27        42.40 o                         
  -1  14   8       1382.46       1360.30        56.66 o                         
   0  14   8        180.75        184.56        29.81 o                         
   1  14   8       1265.22       1253.26        54.65 o                         
   2  14   8        359.98        404.26        49.67 o                         
   3  14   8         24.95         42.27        37.90 o                         
   4  14   8         29.45          4.04        45.27 o                         
   5  14   8        202.55        219.81        75.90 o                         
  -4  15   8        214.33        247.91        58.18 o                         
  -3  15   8        329.11        362.39       102.06 o                         
  -2  15   8        469.57        429.47        50.50 o                         
  -1  15   8       1115.39       1028.86        64.84 o                         
   0  15   8        410.46        380.97        40.29 o                         
   1  15   8       1204.06       1228.18        61.75 o                         
   2  15   8        441.96        533.95        43.96 o                         
   3  15   8        421.05        412.49        59.00 o                         
   4  15   8        239.65        205.74        61.86 o                         
  -2  16   8        297.78        317.72        66.43 o                         
  -1  16   8         85.28        158.92        46.91 o                         
   0  16   8        104.19        103.33        68.78 o                         
   1  16   8         37.29         18.58        49.39 o                         
   2  16   8        363.76        356.85        60.65 o                         
   1   0   9       5805.38       6057.76        82.50 o                         
   2   0   9          6.07          2.76         4.79 o                         
   3   0   9        682.83        630.70        22.12 o                         
   4   0   9       2833.90       2658.45        36.38 o                         
   5   0   9      15788.45      15837.22       210.62 o                         
   6   0   9        105.57        105.32        16.99 o                         
   7   0   9        208.38        254.08        24.44 o                         
   8   0   9         20.29        -27.68        27.68 o                         
   9   0   9       1214.38       1409.54        77.52 o                         
  10   0   9        281.34        204.99        73.32 o                         
 -10   1   9         62.82        147.42        89.62 o                         
  -9   1   9        230.05        213.84        45.39 o                         
  -8   1   9        712.94        737.04        48.00 o                         
  -7   1   9       2078.46       2124.95        57.15 o                         
  -6   1   9        266.64        271.30        17.16 o                         
  -5   1   9       1407.40       1336.66        26.45 o                         
  -4   1   9       6121.78       6120.12        85.57 o                         
  -3   1   9      10867.01      11230.42       150.48 o                         
  -2   1   9       4356.60       4583.24        62.86 o                         
  -1   1   9        237.15        233.52         7.62 o                         
   0   1   9       7132.72       7142.41        90.57 o                         
   1   1   9        241.31        232.11         8.07 o                         
   2   1   9       3936.38       4158.73       124.70 o                         
   3   1   9      10896.12      11337.13       239.46 o                         
   4   1   9       6343.73       6334.64       115.95 o                         
   5   1   9       1322.19       1331.12        35.26 o                         
   6   1   9        289.49        291.13        19.71 o                         
   7   1   9       2083.04       2068.52        57.72 o                         
   8   1   9        693.66        587.79        57.29 o                         
   9   1   9        189.63        234.84        48.50 o                         
  10   1   9         74.71         60.39        62.39 o                         
 -10   2   9         71.41        -25.25        71.48 o                         
  -9   2   9        391.95        431.75        51.30 o                         
  -8   2   9        418.65        467.31        42.77 o                         
  -7   2   9        867.31        850.89        40.30 o                         
  -6   2   9         54.59         81.69        15.50 o                         
  -5   2   9        853.69        820.05        24.33 o                         
  -4   2   9       3908.43       3894.88        51.94 o                         
  -3   2   9        199.94        225.24        11.85 o                         
  -2   2   9       1571.17       1549.80        23.94 o                         
  -1   2   9       2825.98       2951.91        33.83 o                         
   0   2   9      14671.95      14671.86       125.04 o                         
   1   2   9       3072.14       3121.45        51.43 o                         
   2   2   9       1808.48       1759.55        33.62 o                         
   3   2   9        164.71        165.15        12.41 o                         
   4   2   9       3538.45       3591.94        83.12 o                         
   5   2   9       1046.66        980.91        29.81 o                         
   6   2   9         68.42         44.55        17.18 o                         
   7   2   9        839.47        881.48        47.98 o                         
   8   2   9        478.84        518.72        42.21 o                         
   9   2   9        399.37        329.93        61.36 o                         
  10   2   9         83.12         49.83        85.49 o                         
 -10   3   9         52.54        160.78       137.33 o                         
  -9   3   9        242.46        278.19        53.15 o                         
  -8   3   9        333.61        352.39        48.38 o                         
  -7   3   9        834.26        849.51        41.68 o                         
  -6   3   9       1284.92       1222.13        33.10 o                         
  -5   3   9        145.15        155.51        13.96 o                         
  -4   3   9       1778.32       1748.29        29.70 o                         
  -3   3   9       3663.67       3662.40        58.67 o                         
  -2   3   9       7398.30       7103.95        81.35 o                         
  -1   3   9       3082.16       3125.98        33.97 o                         
   0   3   9        516.55        531.53         8.42 o                         
   1   3   9       3223.17       3310.35        41.72 o                         
   2   3   9       7857.29       7726.38       110.85 o                         
   3   3   9       4057.85       4172.27        82.89 o                         
   4   3   9       1676.98       1649.78        37.42 o                         
   5   3   9        176.64        182.98        14.45 o                         
   6   3   9       1065.10       1041.44        31.86 o                         
   7   3   9        968.81        987.80        42.95 o                         
   8   3   9        330.97        375.33        37.92 o                         
   9   3   9        300.92        219.48       103.20 o                         
  10   3   9         51.54         80.26        77.10 o                         
 -10   4   9        170.28        129.64        75.54 o                         
  -9   4   9        166.03        120.39        49.53 o                         
  -8   4   9       1106.33       1111.13        66.75 o                         
  -7   4   9        764.13        762.62        39.92 o                         
  -6   4   9        199.44        221.58        19.02 o                         
  -5   4   9        460.73        470.82        19.10 o                         
  -4   4   9      11199.01      11283.84       152.79 o                         
  -3   4   9        230.14        278.22        12.75 o                         
  -2   4   9         36.96         19.11         7.20 o                         
  -1   4   9        134.39        129.71         5.72 o                         
   0   4   9       6526.40       6642.07        58.58 o                         
   1   4   9        186.60        194.82         7.44 o                         
   2   4   9         37.87         31.69         5.99 o                         
   3   4   9        278.09        365.96        17.38 o                         
   4   4   9      11575.55      11894.09       168.02 o                         
   5   4   9        437.56        431.70        34.03 o                         
   6   4   9        189.24        179.72        18.05 o                         
   7   4   9        739.74        852.03        39.52 o                         
   8   4   9       1081.13       1164.26        65.02 o                         
   9   4   9        146.19        135.71        74.39 o                         
  10   4   9        155.07        101.55       137.46 o                         
  -9   5   9        686.17        672.03        60.35 o                         
  -8   5   9         36.74        -33.10        33.10 o                         
  -7   5   9        750.81        830.48        70.92 o                         
  -6   5   9       2679.92       2545.19        62.31 o                         
  -5   5   9        672.00        693.88        24.16 o                         
  -4   5   9        737.69        726.55        22.86 o                         
  -3   5   9       2092.19       2182.15        34.52 o                         
  -2   5   9      13296.44      13286.02       151.03 o                         
  -1   5   9       3736.08       3866.49        69.64 o                         
   0   5   9       1907.15       2088.91        24.27 o                         
   1   5   9       3670.56       3924.50        36.94 o                         
   2   5   9      13021.25      13344.72       134.12 o                         
   3   5   9       1969.40       2072.35        29.00 o                         
   4   5   9        802.85        849.21        22.60 o                         
   5   5   9        772.25        797.80        27.49 o                         
   6   5   9       2867.70       2644.10        79.48 o                         
   7   5   9        783.70        794.05        73.18 o                         
   8   5   9         37.99         25.26        57.15 o                         
   9   5   9        647.26        638.93       123.63 o                         
  -9   6   9        529.21        660.45       100.10 o                         
  -8   6   9         56.28         12.48        37.04 o                         
  -7   6   9       1453.06       1424.89        58.88 o                         
  -6   6   9        446.58        467.30        26.36 o                         
  -5   6   9       1926.94       1872.01        40.83 o                         
  -4   6   9         47.44         32.32        11.14 o                         
  -3   6   9        525.47        508.15        16.57 o                         
  -2   6   9       3434.24       3652.79        41.63 o                         
  -1   6   9        608.70        660.96        12.81 o                         
   0   6   9      18150.06      18814.39       165.32 o                         
   1   6   9        644.65        721.48        13.36 o                         
   2   6   9       3437.01       3674.67        42.58 o                         
   3   6   9        613.08        618.88        17.01 o                         
   4   6   9         15.71         25.71         8.30 o                         
   5   6   9       1690.89       1660.19        33.96 o                         
   6   6   9        420.81        433.00        32.36 o                         
   7   6   9       1517.75       1672.03       105.12 o                         
   8   6   9         72.52        200.18        67.28 o                         
   9   6   9        648.67        770.94        98.15 o                         
  -9   7   9         57.19        113.03        59.63 o                         
  -8   7   9        160.62        174.74        44.11 o                         
  -7   7   9       1131.45       1196.30        52.31 o                         
  -6   7   9        721.10        781.41        35.51 o                         
  -5   7   9       1814.54       1833.50        41.29 o                         
  -4   7   9        518.71        539.06        20.63 o                         
  -3   7   9       4618.79       4586.02        55.53 o                         
  -2   7   9       5679.03       5736.90        60.81 o                         
  -1   7   9       1531.66       1554.79        24.47 o                         
   0   7   9       7548.41       7775.51        74.94 o                         
   1   7   9       1518.20       1514.99        21.03 o                         
   2   7   9       6009.28       6070.91        84.69 o                         
   3   7   9       4549.60       4760.08        57.40 o                         
   4   7   9        448.05        472.29        18.73 o                         
   5   7   9       1713.52       1616.31        34.66 o                         
   6   7   9        640.41        679.76        41.15 o                         
   7   7   9       1064.57       1153.36       111.04 o                         
   8   7   9        183.87        266.60        72.14 o                         
   9   7   9         43.22         14.54        84.31 o                         
  -9   8   9        428.37        487.54        84.75 o                         
  -8   8   9         81.61         63.71        43.27 o                         
  -7   8   9         85.34        104.50        34.73 o                         
  -6   8   9        622.87        593.47        33.26 o                         
  -5   8   9       3943.03       3886.60        70.54 o                         
  -4   8   9        157.87        178.47        17.03 o                         
  -3   8   9       2909.41       2861.19        48.64 o                         
  -2   8   9        836.73        880.78        19.09 o                         
  -1   8   9       2937.60       2902.50        37.95 o                         
   0   8   9        554.69        543.42        15.56 o                         
   1   8   9       2853.80       2871.95        33.09 o                         
   2   8   9        700.85        724.18        18.81 o                         
   3   8   9       2797.08       2855.31        51.45 o                         
   4   8   9        149.52        187.06        20.25 o                         
   5   8   9       4291.56       4456.44       109.81 o                         
   6   8   9        613.11        597.01        31.03 o                         
   7   8   9        125.61        178.47        47.30 o                         
   8   8   9         90.04         -0.08        68.51 o                         
   9   8   9        432.07        298.29       102.63 o                         
  -8   9   9         63.89         73.48        48.34 o                         
  -7   9   9       2441.94       2506.86        96.64 o                         
  -6   9   9         89.55        111.80        27.54 o                         
  -5   9   9        182.06        181.79        22.31 o                         
  -4   9   9       1689.94       1623.95        40.14 o                         
  -3   9   9        967.64        955.70        25.05 o                         
  -2   9   9        891.36        837.56        21.05 o                         
  -1   9   9       1048.35       1058.20        23.82 o                         
   0   9   9        135.68        190.18        11.55 o                         
   1   9   9        965.17        959.99        19.96 o                         
   2   9   9        869.47        842.53        21.95 o                         
   3   9   9        862.46        836.89        29.19 o                         
   4   9   9       1645.86       1667.83        49.34 o                         
   5   9   9        145.81        122.92        19.52 o                         
   6   9   9        115.20        158.56        24.57 o                         
   7   9   9       2311.10       2443.33       106.07 o                         
   8   9   9         40.01         -1.08        63.67 o                         
  -8  10   9        161.03        124.51        65.48 o                         
  -7  10   9        117.94        158.00        44.54 o                         
  -6  10   9        328.05        277.63        33.61 o                         
  -5  10   9        678.25        680.76        35.01 o                         
  -4  10   9        912.73        911.22        31.88 o                         
  -3  10   9        599.73        588.65        22.64 o                         
  -2  10   9         67.09         52.36        11.34 o                         
  -1  10   9       3256.57       3205.04        44.83 o                         
   0  10   9       5181.13       5102.42        60.33 o                         
   1  10   9       3168.81       3148.35        43.18 o                         
   2  10   9         94.23        112.72        13.83 o                         
   3  10   9        604.64        602.21        25.59 o                         
   4  10   9        898.18        890.59        32.91 o                         
   5  10   9        603.96        619.83        37.30 o                         
   6  10   9        382.08        408.46        54.10 o                         
   7  10   9        110.99         41.87        55.73 o                         
   8  10   9        164.43        156.22        72.51 o                         
  -7  11   9        189.16        219.38        50.56 o                         
  -6  11   9        226.94        126.82        45.55 o                         
  -5  11   9        562.52        522.90        37.06 o                         
  -4  11   9          6.35        -21.73        24.45 o                         
  -3  11   9       1433.52       1322.06        35.31 o                         
  -2  11   9       2255.88       2279.79        38.69 o                         
  -1  11   9       1240.47       1231.94        33.48 o                         
   0  11   9         16.90         26.15        14.94 o                         
   1  11   9       1390.72       1385.43        32.67 o                         
   2  11   9       2187.25       2214.90        44.80 o                         
   3  11   9       1415.99       1430.66        38.40 o                         
   4  11   9          1.20          9.25        21.24 o                         
   5  11   9        604.77        546.75        40.10 o                         
   6  11   9        297.20        220.89        53.60 o                         
   7  11   9        227.65        380.54        69.15 o                         
  -7  12   9         13.20         37.37        62.60 o                         
  -6  12   9         42.15         59.20        49.15 o                         
  -5  12   9        642.58        656.70        51.45 o                         
  -4  12   9       2441.05       2366.31        69.01 o                         
  -3  12   9       1085.28       1011.52        36.83 o                         
  -2  12   9       1179.24       1110.60        34.91 o                         
  -1  12   9       1080.65        971.22        37.34 o                         
   0  12   9       3512.79       3361.42        58.96 o                         
   1  12   9       1171.67       1092.94        35.81 o                         
   2  12   9       1216.45       1243.66        37.42 o                         
   3  12   9       1138.93       1190.31        63.47 o                         
   4  12   9       2443.73       2193.42        66.73 o                         
   5  12   9        645.70        586.49        51.11 o                         
   6  12   9         37.47        124.95        61.23 o                         
   7  12   9         12.99        -71.38        71.38 o                         
  -6  13   9       1171.31        948.48        68.70 o                         
  -5  13   9       1453.70       1317.11        74.07 o                         
  -4  13   9        129.67        142.92        32.78 o                         
  -3  13   9         10.44         17.81        45.86 o                         
  -2  13   9       1226.71       1191.31        74.14 o                         
  -1  13   9        290.40        317.20        44.24 o                         
   0  13   9        525.46        526.48        31.89 o                         
   1  13   9        227.23        236.74        27.10 o                         
   2  13   9       1152.99       1068.44        42.92 o                         
   3  13   9         20.79         61.62        28.68 o                         
   4  13   9        150.54        182.15        63.75 o                         
   5  13   9       1422.35       1510.94        82.18 o                         
   6  13   9       1257.20       1243.17       148.42 o                         
  -5  14   9        105.49         93.04        58.69 o                         
  -4  14   9        789.44        724.00        58.45 o                         
  -3  14   9        237.73        278.71        45.20 o                         
  -2  14   9        382.37        339.51        41.26 o                         
  -1  14   9         56.00         38.47        30.37 o                         
   0  14   9        934.76        964.98        49.62 o                         
   1  14   9         47.00         47.63        30.38 o                         
   2  14   9        339.74        281.28        34.99 o                         
   3  14   9        167.66        193.39        66.70 o                         
   4  14   9        792.83        831.24        59.58 o                         
   5  14   9         89.06        108.91        55.11 o                         
  -4  15   9          6.29         40.48        56.60 o                         
  -3  15   9        114.39        121.07        50.71 o                         
  -2  15   9        685.71        543.97        52.00 o                         
  -1  15   9         58.34         66.46        38.44 o                         
   0  15   9          1.55         -2.34        36.43 o                         
   1  15   9         84.44        144.87        38.09 o                         
   2  15   9        734.20        745.48        55.06 o                         
   3  15   9        101.48         99.24        53.10 o                         
   4  15   9         14.00        156.79        61.33 o                         
  -2  16   9        207.29        289.06        57.54 o                         
  -1  16   9         17.27         23.26        52.11 o                         
   0  16   9        743.88        703.72        61.05 o                         
   1  16   9         13.05        -17.54        50.73 o                         
   2  16   9        184.61        222.95        53.98 o                         
   0   0  10        746.80        823.70        14.95 o                         
   1   0  10         20.63         14.17         3.63 o                         
   2   0  10       3336.67       3488.78        74.00 o                         
   3   0  10       4328.63       4261.78        87.45 o                         
   4   0  10       2791.58       2680.10        59.72 o                         
   5   0  10       1679.59       1633.34        30.41 o                         
   6   0  10       5700.15       5586.30        86.26 o                         
   7   0  10       3218.76       3279.74        90.00 o                         
   8   0  10       1774.95       1823.10        83.73 o                         
   9   0  10         83.40        162.67        64.60 o                         
  10   0  10         15.71         53.88        73.14 o                         
 -10   1  10        625.67        608.14        82.69 o                         
  -9   1  10        751.42        761.91       104.39 o                         
  -8   1  10        275.57        304.24        43.43 o                         
  -7   1  10       2173.53       2096.86        88.78 o                         
  -6   1  10        222.58        214.98        15.95 o                         
  -5   1  10       4151.70       4072.78        61.72 o                         
  -4   1  10        423.86        443.24        15.38 o                         
  -3   1  10       1293.94       1211.96        27.62 o                         
  -2   1  10       5128.96       5018.51        96.83 o                         
  -1   1  10       3171.78       3034.10        74.17 o                         
   0   1  10       2392.13       2329.74        28.95 o                         
   1   1  10       3312.45       3292.00        57.47 o                         
   2   1  10       5069.39       4886.65        83.00 o                         
   3   1  10       1437.37       1345.25        41.94 o                         
   4   1  10        531.10        583.76        20.67 o                         
   5   1  10       4220.81       4212.16       119.57 o                         
   6   1  10        306.13        350.39        34.49 o                         
   7   1  10       2067.58       1969.55        81.73 o                         
   8   1  10        249.08        330.76        34.64 o                         
   9   1  10        655.93        677.76        54.00 o                         
  10   1  10        610.43        582.00        72.26 o                         
 -10   2  10        534.84        422.12        78.66 o                         
  -9   2  10        369.44        362.88        65.19 o                         
  -8   2  10       1511.87       1509.43        70.36 o                         
  -7   2  10       1055.86       1095.76        44.52 o                         
  -6   2  10        142.42        113.00        16.42 o                         
  -5   2  10         22.28         27.96        11.71 o                         
  -4   2  10       1001.99        989.38        25.96 o                         
  -3   2  10       4087.17       4062.33       103.50 o                         
  -2   2  10       1815.78       1784.17        27.34 o                         
  -1   2  10       4012.72       3995.16        53.25 o                         
   0   2  10      13368.22      13375.16       119.03 o                         
   1   2  10       3694.56       3530.81        50.88 o                         
   2   2  10       1841.28       1834.18        33.46 o                         
   3   2  10       4038.19       3643.05       185.05 o                         
   4   2  10       1063.74       1034.02        26.99 o                         
   5   2  10         28.73         36.52        11.49 o                         
   6   2  10        211.78        225.58        19.60 o                         
   7   2  10        985.19       1028.52        75.81 o                         
   8   2  10       1589.38       1590.45        66.21 o                         
   9   2  10        349.00        467.42        55.65 o                         
  10   2  10        506.47        500.23        84.70 o                         
 -10   3  10         43.77         61.79        74.50 o                         
  -9   3  10         85.01        164.34        47.56 o                         
  -8   3  10        743.21        728.33        50.48 o                         
  -7   3  10         51.70         64.92        23.22 o                         
  -6   3  10       3304.80       3190.75        51.13 o                         
  -5   3  10       3001.24       2859.00        71.66 o                         
  -4   3  10       2540.68       2457.37        40.23 o                         
  -3   3  10       3204.92       3233.85        67.04 o                         
  -2   3  10       1387.26       1313.92        21.08 o                         
  -1   3  10       1563.98       1618.53        20.18 o                         
   0   3  10       1499.93       1424.87        15.75 o                         
   1   3  10       1551.15       1564.22        19.62 o                         
   2   3  10       1276.79       1226.58        27.83 o                         
   3   3  10       3145.65       3148.87        77.15 o                         
   4   3  10       2415.30       2447.97        52.40 o                         
   5   3  10       2911.64       2847.94        56.53 o                         
   6   3  10       3519.64       3389.48        69.31 o                         
   7   3  10         22.27         39.56        27.98 o                         
   8   3  10        807.69        779.00        44.45 o                         
   9   3  10        112.48        186.66        90.20 o                         
  10   3  10         12.11        -35.23        75.79 o                         
  -9   4  10        468.86        501.13        56.00 o                         
  -8   4  10        874.15        927.84        70.99 o                         
  -7   4  10        179.60        186.06        27.46 o                         
  -6   4  10       1549.85       1508.41        44.14 o                         
  -5   4  10       1881.72       1766.86        35.13 o                         
  -4   4  10       6451.08       6327.44       103.19 o                         
  -3   4  10       3264.94       3269.05        58.73 o                         
  -2   4  10       2434.76       2464.84        34.93 o                         
  -1   4  10       3789.01       3870.91        45.86 o                         
   0   4  10       4133.94       4288.48        44.33 o                         
   1   4  10       3856.38       3924.54        39.71 o                         
   2   4  10       2115.46       2103.38        26.91 o                         
   3   4  10       3154.72       3315.22        82.61 o                         
   4   4  10       6400.97       6473.72       150.45 o                         
   5   4  10       1849.77       1715.80        41.37 o                         
   6   4  10       1382.86       1383.58        50.43 o                         
   7   4  10        185.96        141.64        35.18 o                         
   8   4  10        843.60        805.71        82.75 o                         
   9   4  10        496.40        396.56        84.79 o                         
  -9   5  10         22.46         59.33        51.82 o                         
  -8   5  10        494.16        495.46        54.33 o                         
  -7   5  10       1060.43       1123.89        87.70 o                         
  -6   5  10       2002.09       2002.67        48.59 o                         
  -5   5  10        511.28        530.60        23.39 o                         
  -4   5  10       1451.74       1340.65        29.45 o                         
  -3   5  10       2216.43       2172.21        31.84 o                         
  -2   5  10       2378.84       2341.53        30.68 o                         
  -1   5  10       6404.42       6781.60        69.74 o                         
   0   5  10       1416.51       1462.32        18.21 o                         
   1   5  10       6568.38       7038.68        67.56 o                         
   2   5  10       2407.60       2399.46        32.45 o                         
   3   5  10       2151.19       2152.25        34.51 o                         
   4   5  10       1754.87       1772.92        44.29 o                         
   5   5  10        564.58        580.29        27.94 o                         
   6   5  10       2077.79       1991.75       100.43 o                         
   7   5  10       1095.80        981.77        71.40 o                         
   8   5  10        417.28        305.57       140.97 o                         
   9   5  10         33.95         31.42        82.15 o                         
  -9   6  10         28.93          7.75        54.93 o                         
  -8   6  10        537.81        567.20        47.61 o                         
  -7   6  10        677.40        654.03        43.19 o                         
  -6   6  10        358.97        386.85        25.82 o                         
  -5   6  10        127.06        165.49        16.28 o                         
  -4   6  10       1883.36       1873.06        35.64 o                         
  -3   6  10        923.14        932.80        21.27 o                         
  -2   6  10       3134.43       2984.68        35.78 o                         
  -1   6  10       2171.63       2039.29        30.26 o                         
   0   6  10      11665.08      12143.89       109.80 o                         
   1   6  10       2062.69       1908.92        22.38 o                         
   2   6  10       3292.15       3190.43        51.09 o                         
   3   6  10        894.06        894.67        22.08 o                         
   4   6  10       2020.92       2092.88        41.08 o                         
   5   6  10        148.14        175.71        21.91 o                         
   6   6  10        329.67        339.58        38.20 o                         
   7   6  10        668.07        677.25        73.99 o                         
   8   6  10        450.85        419.75        72.28 o                         
   9   6  10         46.03         38.80        81.73 o                         
  -9   7  10        204.54        160.55        71.49 o                         
  -8   7  10        537.19        536.21        58.69 o                         
  -7   7  10        650.83        649.63        40.63 o                         
  -6   7  10        390.48        422.76        26.87 o                         
  -5   7  10        985.09       1015.36        31.38 o                         
  -4   7  10        252.38        244.91        15.82 o                         
  -3   7  10        232.29        248.14        13.51 o                         
  -2   7  10       4631.40       4633.43        51.25 o                         
  -1   7  10       2561.68       2397.69        30.50 o                         
   0   7  10       1001.57       1001.75        18.12 o                         
   1   7  10       2407.40       2249.87        26.71 o                         
   2   7  10       4433.47       4480.30        59.29 o                         
   3   7  10        142.08        147.97        11.02 o                         
   4   7  10        370.49        378.85        16.21 o                         
   5   7  10       1073.35       1110.24        40.31 o                         
   6   7  10        379.87        407.49        46.29 o                         
   7   7  10        611.01        583.37        73.06 o                         
   8   7  10        572.38        538.01        80.08 o                         
   9   7  10        239.97        338.71        95.15 o                         
  -8   8  10        105.33        194.56        46.77 o                         
  -7   8  10        584.86        568.63        44.53 o                         
  -6   8  10        545.82        497.99        31.79 o                         
  -5   8  10        321.83        362.22        23.72 o                         
  -4   8  10       1207.37       1142.76        31.63 o                         
  -3   8  10       3946.97       3829.15        52.99 o                         
  -2   8  10       1796.77       1773.64        26.98 o                         
  -1   8  10        615.21        622.05        19.32 o                         
   0   8  10       2395.56       2410.74        30.79 o                         
   1   8  10        463.52        478.61        14.35 o                         
   2   8  10       1627.44       1618.59        26.43 o                         
   3   8  10       3810.13       3755.20        59.72 o                         
   4   8  10       1219.50       1255.03        29.46 o                         
   5   8  10        251.14        269.66        24.88 o                         
   6   8  10        512.09        529.74        49.70 o                         
   7   8  10        548.93        682.59        60.53 o                         
   8   8  10        107.03         72.69        58.84 o                         
  -8   9  10         16.42        -19.77        48.14 o                         
  -7   9  10        372.78        423.07        44.79 o                         
  -6   9  10       2052.40       2009.38        82.33 o                         
  -5   9  10       1831.02       1809.38        67.29 o                         
  -4   9  10        482.28        491.10        22.84 o                         
  -3   9  10         84.23         98.90        13.44 o                         
  -2   9  10        229.22        248.64        10.98 o                         
  -1   9  10       2199.97       2125.45        33.31 o                         
   0   9  10        516.05        512.52        16.86 o                         
   1   9  10       2487.63       2443.29        34.46 o                         
   2   9  10        263.39        321.17        15.10 o                         
   3   9  10        128.17        130.42        15.03 o                         
   4   9  10        415.52        394.79        23.90 o                         
   5   9  10       1777.27       1796.25        39.58 o                         
   6   9  10       1960.39       2324.35        93.24 o                         
   7   9  10        416.79        540.48        78.84 o                         
   8   9  10         10.07        -50.30        63.71 o                         
  -8  10  10        305.21        363.11        78.62 o                         
  -7  10  10        739.83        771.74        72.67 o                         
  -6  10  10         85.49         58.77        36.43 o                         
  -5  10  10        105.70         96.78        25.83 o                         
  -4  10  10        370.70        382.65        22.48 o                         
  -3  10  10       1386.86       1335.73        30.78 o                         
  -2  10  10        805.75        802.45        21.71 o                         
  -1  10  10        223.79        212.99        15.23 o                         
   0  10  10        609.28        699.95        21.53 o                         
   1  10  10        354.70        395.13        18.78 o                         
   2  10  10        787.04        780.18        22.98 o                         
   3  10  10       1671.96       1658.81        37.18 o                         
   4  10  10        437.36        451.03        25.51 o                         
   5  10  10        114.61        142.44        24.55 o                         
   6  10  10         94.41        106.19        83.36 o                         
   7  10  10        633.05        776.37        75.09 o                         
   8  10  10        364.88        434.03        78.82 o                         
  -7  11  10        426.37        356.48        52.16 o                         
  -6  11  10        666.21        647.87        58.43 o                         
  -5  11  10        725.00        693.42        61.65 o                         
  -4  11  10        386.54        399.22        31.48 o                         
  -3  11  10        232.95        253.75        18.40 o                         
  -2  11  10        472.81        506.96        33.66 o                         
  -1  11  10        920.37        948.62        30.79 o                         
   0  11  10        252.26        223.39        18.04 o                         
   1  11  10        901.05       1019.54        29.13 o                         
   2  11  10        452.07        523.67        21.65 o                         
   3  11  10        219.13        265.21        21.28 o                         
   4  11  10        328.45        331.95        25.46 o                         
   5  11  10        776.73        780.71       105.58 o                         
   6  11  10        788.46        860.13        86.53 o                         
   7  11  10        444.61        585.30        74.14 o                         
  -7  12  10         67.71        116.18        67.48 o                         
  -6  12  10        253.02        342.70        52.35 o                         
  -5  12  10        974.25        915.72        57.34 o                         
  -4  12  10       1771.47       1765.16        56.66 o                         
  -3  12  10       3036.22       2910.82        54.91 o                         
  -2  12  10        147.03        148.46        25.85 o                         
  -1  12  10         17.22        -17.75        19.56 o                         
   0  12  10        203.77        189.67        21.03 o                         
   1  12  10         19.04         44.62        19.17 o                         
   2  12  10        164.07        204.64        19.59 o                         
   3  12  10       2961.16       2882.42        54.97 o                         
   4  12  10       1793.63       1798.04        82.58 o                         
   5  12  10       1022.67       1164.59        68.27 o                         
   6  12  10        171.03        236.65        51.94 o                         
   7  12  10         78.52          9.58       157.27 o                         
  -6  13  10        574.63        501.63        60.64 o                         
  -5  13  10        141.70        167.58        49.17 o                         
  -4  13  10        884.00        791.77        69.00 o                         
  -3  13  10        175.46        231.09        37.99 o                         
  -2  13  10       2325.01       2362.16       105.07 o                         
  -1  13  10        453.45        461.50        32.13 o                         
   0  13  10          6.86        -16.38        22.38 o                         
   1  13  10        420.64        384.96        27.86 o                         
   2  13  10       2338.60       2247.13        56.18 o                         
   3  13  10        158.71        193.83        32.42 o                         
   4  13  10        848.22        768.83        53.20 o                         
   5  13  10        172.88        116.59       105.76 o                         
   6  13  10        480.51        581.77        66.08 o                         
  -5  14  10          2.17         88.39        55.19 o                         
  -4  14  10        189.14        290.36        50.81 o                         
  -3  14  10         81.91         89.95        52.24 o                         
  -2  14  10        878.19        837.69        64.17 o                         
  -1  14  10        337.23        277.58        34.59 o                         
   0  14  10        422.71        490.23        36.25 o                         
   1  14  10        333.76        301.05        34.78 o                         
   2  14  10       1015.92        922.86        45.53 o                         
   3  14  10         72.83         30.71        48.49 o                         
   4  14  10        151.37        257.88        48.52 o                         
   5  14  10          9.15         29.79        55.57 o                         
  -4  15  10        211.78        262.73        60.81 o                         
  -3  15  10        237.94        189.60        51.06 o                         
  -2  15  10        320.46        317.89        50.97 o                         
  -1  15  10        515.96        547.99        67.88 o                         
   0  15  10        454.76        465.87        42.09 o                         
   1  15  10        470.40        502.17        45.45 o                         
   2  15  10        366.44        400.65        50.08 o                         
   3  15  10        209.08        188.55        55.20 o                         
   4  15  10        254.20        313.70        64.71 o                         
  -2  16  10        421.67        445.18        61.60 o                         
  -1  16  10        250.30        204.66        55.89 o                         
   0  16  10        768.37        651.01        59.90 o                         
   1  16  10        249.66        246.87        54.43 o                         
   2  16  10        314.70        211.10        55.92 o                         
   1   0  11       9594.94       9614.38       143.75 o                         
   2   0  11       5037.88       5646.34       104.55 o                         
   3   0  11       2569.64       2514.68        60.56 o                         
   4   0  11      21119.26      21552.16       506.00 o                         
   5   0  11        667.59        702.24        21.97 o                         
   6   0  11        767.77        760.59        25.97 o                         
   7   0  11         26.68         15.11        22.70 o                         
   8   0  11       1410.17       1397.30        57.94 o                         
   9   0  11         16.03         -7.89        43.38 o                         
  10   0  11        190.56        325.18        78.16 o                         
 -10   1  11        338.35        412.24        80.74 o                         
  -9   1  11        118.62         44.93        44.21 o                         
  -8   1  11        418.13        439.53        42.37 o                         
  -7   1  11        512.20        514.59        33.81 o                         
  -6   1  11       2484.26       2392.51        48.82 o                         
  -5   1  11       3205.38       3167.49        44.76 o                         
  -4   1  11       2007.45       1978.73        32.27 o                         
  -3   1  11       5715.18       5736.80       103.30 o                         
  -2   1  11       4809.15       5170.34        85.11 o                         
  -1   1  11       6663.66       7089.21        73.45 o                         
   0   1  11          2.17          5.32         2.91 o                         
   1   1  11       6004.33       6245.10        80.09 o                         
   2   1  11       5045.07       5268.34        79.50 o                         
   3   1  11       5485.01       5577.64       100.33 o                         
   4   1  11       2001.37       2003.46        51.17 o                         
   5   1  11       3354.15       3357.46        50.88 o                         
   6   1  11       2598.04       2528.61        46.69 o                         
   7   1  11        452.21        456.56        29.03 o                         
   8   1  11        383.86        355.71        34.67 o                         
   9   1  11        122.52         90.97        61.36 o                         
  10   1  11        230.68        181.08        90.50 o                         
 -10   2  11        208.69        303.95        77.93 o                         
  -9   2  11        156.37        162.23        69.11 o                         
  -8   2  11       2274.39       2211.00       184.37 o                         
  -7   2  11         20.19         -9.85        22.12 o                         
  -6   2  11        788.35        800.23        28.36 o                         
  -5   2  11       5263.08       5226.22        73.78 o                         
  -4   2  11       3129.88       3146.74        48.06 o                         
  -3   2  11       1108.47       1039.27        20.97 o                         
  -2   2  11        828.20        754.10        21.02 o                         
  -1   2  11       2793.31       2642.78        31.04 o                         
   0   2  11         15.77         38.28         5.73 o                         
   1   2  11       2893.92       2659.60        38.99 o                         
   2   2  11        829.09        775.56        20.92 o                         
   3   2  11       1137.56       1057.63        26.40 o                         
   4   2  11       2967.61       2976.23        72.70 o                         
   5   2  11       4878.65       4826.55        72.73 o                         
   6   2  11        771.33        750.55        30.71 o                         
   7   2  11         25.36         25.69        22.18 o                         
   8   2  11       2308.31       2329.88        74.75 o                         
   9   2  11        127.68        153.73        51.58 o                         
  10   2  11        180.08        211.53        80.04 o                         
 -10   3  11        305.26        368.35        82.11 o                         
  -9   3  11         24.98         57.87        47.33 o                         
  -8   3  11       1893.62       1967.45       133.37 o                         
  -7   3  11        942.67       1021.60        44.85 o                         
  -6   3  11       1608.74       1696.42        37.88 o                         
  -5   3  11        994.88        974.70        29.25 o                         
  -4   3  11        114.35        105.68        11.34 o                         
  -3   3  11       4861.74       4473.74        70.74 o                         
  -2   3  11        176.08        183.13         8.76 o                         
  -1   3  11       2057.16       1881.78        21.06 o                         
   0   3  11       2291.17       2283.39        25.35 o                         
   1   3  11       1962.18       1757.00        20.47 o                         
   2   3  11        134.53        129.27         9.20 o                         
   3   3  11       4516.20       4094.88        90.38 o                         
   4   3  11        144.03        150.73        20.89 o                         
   5   3  11        962.58        950.62        34.55 o                         
   6   3  11       1581.18       1595.30        52.36 o                         
   7   3  11        913.30        940.29        38.11 o                         
   8   3  11       1995.55       1769.31        61.89 o                         
   9   3  11         21.15         73.84        58.17 o                         
  10   3  11        339.37        294.97        82.15 o                         
  -9   4  11        899.37        882.39        97.73 o                         
  -8   4  11         25.14         48.26        33.26 o                         
  -7   4  11        500.91        496.40        33.78 o                         
  -6   4  11        414.51        436.91        23.96 o                         
  -5   4  11        750.12        725.76        23.78 o                         
  -4   4  11        285.98        308.37        18.49 o                         
  -3   4  11       6858.59       6878.51       134.71 o                         
  -2   4  11       1757.63       1609.28        23.15 o                         
  -1   4  11       4988.42       5054.73        55.03 o                         
   0   4  11       4275.56       4518.19        46.15 o                         
   1   4  11       4562.08       4631.33        43.59 o                         
   2   4  11       1763.95       1602.54        22.40 o                         
   3   4  11       6749.22       6928.82        97.34 o                         
   4   4  11        321.10        347.24        21.42 o                         
   5   4  11        776.98        774.43        32.11 o                         
   6   4  11        374.18        357.38        29.15 o                         
   7   4  11        502.68        488.44        43.84 o                         
   8   4  11         19.22         27.99        41.63 o                         
   9   4  11        936.51        904.09        99.77 o                         
  -9   5  11         80.38         76.34        62.94 o                         
  -8   5  11        214.42        251.55        39.28 o                         
  -7   5  11        315.13        315.12        33.43 o                         
  -6   5  11        180.97        245.37        25.81 o                         
  -5   5  11       4740.51       4684.07        72.20 o                         
  -4   5  11       3785.26       3828.50        63.32 o                         
  -3   5  11       3729.36       3454.47        55.38 o                         
  -2   5  11       2416.03       2462.02        31.78 o                         
  -1   5  11      12030.74      12331.77       145.67 o                         
   0   5  11        457.86        572.69        10.42 o                         
   1   5  11      11887.15      11990.55       119.13 o                         
   2   5  11       2349.79       2392.44        43.41 o                         
   3   5  11       4087.92       3930.09        52.05 o                         
   4   5  11       3819.29       3895.36        76.25 o                         
   5   5  11       4954.29       5004.59        79.00 o                         
   6   5  11        158.36        199.40        33.10 o                         
   7   5  11        329.11        205.17        52.83 o                         
   8   5  11        188.35        137.18        61.59 o                         
   9   5  11         78.48         87.95        80.81 o                         
  -9   6  11        145.05        267.21        74.50 o                         
  -8   6  11       1027.14       1011.78        80.14 o                         
  -7   6  11        962.84        987.61        57.04 o                         
  -6   6  11       1811.87       1773.03        61.38 o                         
  -5   6  11        202.13        179.52        17.43 o                         
  -4   6  11       1828.34       1802.97        32.65 o                         
  -3   6  11        254.63        276.47        13.11 o                         
  -2   6  11        453.17        517.54        14.44 o                         
  -1   6  11       2582.81       2452.67        49.23 o                         
   0   6  11         43.71         40.77         6.63 o                         
   1   6  11       2679.23       2582.58        31.43 o                         
   2   6  11        380.00        445.73        19.13 o                         
   3   6  11        274.29        286.19        15.47 o                         
   4   6  11       1870.83       1926.01        43.95 o                         
   5   6  11        145.39        152.25        21.54 o                         
   6   6  11       1718.54       1676.02        68.25 o                         
   7   6  11        962.06        889.80        79.87 o                         
   8   6  11       1143.07       1252.86       104.34 o                         
   9   6  11        156.71        367.64        91.50 o                         
  -9   7  11        533.28        602.09        82.01 o                         
  -8   7  11        307.04        305.82        61.14 o                         
  -7   7  11        385.50        401.75        39.71 o                         
  -6   7  11       3464.27       3426.01        85.58 o                         
  -5   7  11        988.48       1027.86        32.08 o                         
  -4   7  11        278.08        285.82        16.62 o                         
  -3   7  11       2145.75       2140.93        35.02 o                         
  -2   7  11       1468.90       1542.18        24.01 o                         
  -1   7  11       2243.52       2181.57        28.71 o                         
   0   7  11       2246.51       2176.69        27.98 o                         
   1   7  11       2427.43       2379.56        29.85 o                         
   2   7  11       1406.39       1418.71        25.31 o                         
   3   7  11       1923.33       1954.62        40.01 o                         
   4   7  11        313.33        332.37        27.40 o                         
   5   7  11        947.30        736.33       115.74 o                         
   6   7  11       3491.19       3487.80       124.12 o                         
   7   7  11        389.58        273.06        61.22 o                         
   8   7  11        292.08        339.26        75.48 o                         
   9   7  11        545.70        436.43       100.74 o                         
  -8   8  11        768.01        864.72        74.91 o                         
  -7   8  11         75.21         43.14        39.52 o                         
  -6   8  11        979.23       1032.68        44.24 o                         
  -5   8  11       1014.54       1019.33        34.63 o                         
  -4   8  11       5139.44       5085.50        81.07 o                         
  -3   8  11        382.69        385.71        16.62 o                         
  -2   8  11       1558.22       1645.12        25.52 o                         
  -1   8  11        694.78        691.86        18.77 o                         
   0   8  11       3156.74       3085.75        36.23 o                         
   1   8  11        644.59        633.38        15.62 o                         
   2   8  11       1622.53       1636.94        24.30 o                         
   3   8  11        321.38        330.24        16.57 o                         
   4   8  11       4955.40       5047.27        93.81 o                         
   5   8  11       1137.92       1146.68        86.33 o                         
   6   8  11        989.54       1047.61        68.68 o                         
   7   8  11         53.62         76.72        48.05 o                         
   8   8  11        670.81        696.81        72.48 o                         
  -8   9  11        248.11        197.17        51.98 o                         
  -7   9  11         23.75          4.59        37.94 o                         
  -6   9  11       1352.47       1476.65        93.27 o                         
  -5   9  11        795.14        887.43        36.13 o                         
  -4   9  11        473.36        502.19        24.20 o                         
  -3   9  11       3663.16       3652.32        60.87 o                         
  -2   9  11       3655.08       3574.54        57.96 o                         
  -1   9  11       1482.33       1466.46        27.67 o                         
   0   9  11        962.71        865.56        20.21 o                         
   1   9  11       1432.76       1429.10        23.90 o                         
   2   9  11       3563.35       3499.02        52.27 o                         
   3   9  11       3543.35       3613.80        46.79 o                         
   4   9  11        493.22        558.89        31.30 o                         
   5   9  11        882.30        887.23        32.78 o                         
   6   9  11       1410.71       1545.36        80.81 o                         
   7   9  11         15.91        -35.33        54.06 o                         
   8   9  11        227.74        141.24        90.99 o                         
  -8  10  11        455.42        420.33        72.04 o                         
  -7  10  11        209.79        192.37        46.64 o                         
  -6  10  11        173.40        135.12        41.15 o                         
  -5  10  11        608.20        596.91        33.89 o                         
  -4  10  11        478.09        480.64        24.69 o                         
  -3  10  11        998.41        955.23        27.70 o                         
  -2  10  11       1910.58       1961.21        36.29 o                         
  -1  10  11       3109.26       3068.86        43.96 o                         
   0  10  11        231.66        216.50        14.47 o                         
   1  10  11       3206.39       3246.63        43.75 o                         
   2  10  11       1893.48       1879.04        32.40 o                         
   3  10  11        946.78        933.23        26.81 o                         
   4  10  11        485.92        419.86        28.76 o                         
   5  10  11        544.45        611.48        47.99 o                         
   6  10  11        140.48        142.65        83.62 o                         
   7  10  11        204.80        126.00        65.94 o                         
   8  10  11        513.96        515.46        84.01 o                         
  -7  11  11        434.77        382.35        55.30 o                         
  -6  11  11        165.63        189.88        41.82 o                         
  -5  11  11        392.17        375.21        40.90 o                         
  -4  11  11         84.19         90.38        21.75 o                         
  -3  11  11       1268.19       1274.24        28.98 o                         
  -2  11  11         92.97         88.96        19.98 o                         
  -1  11  11        334.58        357.54        21.24 o                         
   0  11  11        236.17        287.31        19.24 o                         
   1  11  11        358.65        368.84        19.31 o                         
   2  11  11         80.23        112.44        18.36 o                         
   3  11  11       1337.19       1378.30        35.48 o                         
   4  11  11         79.49        165.87        28.00 o                         
   5  11  11        421.51        427.83        44.66 o                         
   6  11  11        177.71        225.49        54.78 o                         
   7  11  11        382.68        391.00        72.33 o                         
  -6  12  11         44.90         66.62        48.65 o                         
  -5  12  11        634.37        542.38        52.49 o                         
  -4  12  11        272.33        314.31        30.43 o                         
  -3  12  11       1819.95       1986.49        50.10 o                         
  -2  12  11        886.99        975.20        42.26 o                         
  -1  12  11        203.72        184.68        22.74 o                         
   0  12  11        216.69        207.88        21.58 o                         
   1  12  11        191.22        244.84        20.81 o                         
   2  12  11        857.78        872.74        31.34 o                         
   3  12  11       1729.42       1854.83        43.94 o                         
   4  12  11        241.57        280.08        46.12 o                         
   5  12  11        682.61        680.86        53.78 o                         
   6  12  11         38.55         20.65        51.31 o                         
  -6  13  11        331.59        346.64        60.13 o                         
  -5  13  11        892.62        715.55        59.89 o                         
  -4  13  11        443.89        440.79        58.31 o                         
  -3  13  11         55.07         76.97        34.87 o                         
  -2  13  11        218.33        263.46        41.27 o                         
  -1  13  11        677.37        697.15        35.25 o                         
   0  13  11        320.35        383.37        29.82 o                         
   1  13  11        706.29        689.39        32.77 o                         
   2  13  11        265.92        322.49        28.57 o                         
   3  13  11         16.50         39.74        35.32 o                         
   4  13  11        461.73        456.25        46.58 o                         
   5  13  11        872.32        890.41        81.39 o                         
   6  13  11        275.60        356.92        62.86 o                         
  -5  14  11         17.55        -55.40        55.83 o                         
  -4  14  11        182.98        137.21        49.35 o                         
  -3  14  11        427.65        334.33        46.83 o                         
  -2  14  11        194.00        121.00        38.92 o                         
  -1  14  11        340.55        372.93        44.27 o                         
   0  14  11        625.88        637.43        40.65 o                         
   1  14  11        355.38        344.97        35.48 o                         
   2  14  11        127.48        136.17        59.69 o                         
   3  14  11        423.92        444.75        47.99 o                         
   4  14  11        128.97         71.59        51.60 o                         
   5  14  11         10.12        144.34        57.68 o                         
  -4  15  11         72.03        128.95        59.66 o                         
  -3  15  11        232.37        229.76        54.51 o                         
  -2  15  11        217.94        228.40        48.82 o                         
  -1  15  11         80.64        140.76        39.53 o                         
   0  15  11         33.93         41.14        37.48 o                         
   1  15  11        116.17         -3.19        44.36 o                         
   2  15  11        180.87        154.49        46.44 o                         
   3  15  11        215.94        179.20        71.89 o                         
   4  15  11         70.85        -28.68        88.12 o                         
  -2  16  11        442.41        299.75        71.77 o                         
  -1  16  11        150.93        122.70        71.50 o                         
   0  16  11          6.05         -5.37        53.30 o                         
   1  16  11        109.60        130.77        68.72 o                         
   2  16  11        429.04        373.74        64.77 o                         
   0   0  12      25785.24      24883.50       326.52 o                         
   1   0  12       1211.27       1279.07        28.42 o                         
   2   0  12      10686.73      11506.84       401.89 o                         
   3   0  12       9684.70      10533.73       225.36 o                         
   4   0  12       9519.02       9379.81       168.90 o                         
   5   0  12        464.29        413.46        20.25 o                         
   6   0  12          0.16         34.89        14.53 o                         
   7   0  12        338.97        371.47        27.45 o                         
   8   0  12         27.29         15.91        29.03 o                         
   9   0  12       1264.93       1267.88        86.66 o                         
  10   0  12        127.91         88.33       108.49 o                         
 -10   1  12         11.00        -78.51        78.51 o                         
  -9   1  12        322.40        393.09        58.93 o                         
  -8   1  12        628.40        653.45        85.02 o                         
  -7   1  12        264.12        276.22        31.48 o                         
  -6   1  12       2713.22       2740.62        43.20 o                         
  -5   1  12        968.90        931.79        25.91 o                         
  -4   1  12       2986.86       2945.37        53.55 o                         
  -3   1  12       1815.16       1869.66        35.50 o                         
  -2   1  12       3892.33       3585.77        66.41 o                         
  -1   1  12        761.74        878.37        12.73 o                         
   0   1  12       1744.64       1726.99        22.86 o                         
   1   1  12        708.63        773.59        14.08 o                         
   2   1  12       3742.75       3417.59        76.20 o                         
   3   1  12       2138.40       2236.63        37.03 o                         
   4   1  12       3114.23       3077.07        82.21 o                         
   5   1  12        902.59        896.46        29.45 o                         
   6   1  12       2556.95       2519.92        48.79 o                         
   7   1  12        281.18        295.58        25.69 o                         
   8   1  12        616.60        592.04        41.12 o                         
   9   1  12        284.51        350.01        95.24 o                         
  10   1  12          8.87        153.14        84.43 o                         
 -10   2  12        131.66         -4.84        74.57 o                         
  -9   2  12        849.90        764.03        72.74 o                         
  -8   2  12        815.33        840.92        63.81 o                         
  -7   2  12        709.40        649.02        36.50 o                         
  -6   2  12        276.64        312.91        20.05 o                         
  -5   2  12       1736.90       1737.94        46.56 o                         
  -4   2  12       5709.30       5745.85       105.33 o                         
  -3   2  12       1030.00        972.85        26.26 o                         
  -2   2  12       1345.31       1333.85        22.21 o                         
  -1   2  12       1146.40       1137.96        20.68 o                         
   0   2  12       8584.59       8967.26       105.57 o                         
   1   2  12       1184.35       1159.50        19.57 o                         
   2   2  12       1291.91       1284.79        36.99 o                         
   3   2  12       1091.66       1067.17        26.82 o                         
   4   2  12       5852.75       5988.41       119.16 o                         
   5   2  12       1656.03       1662.98        38.69 o                         
   6   2  12        273.03        301.71        27.79 o                         
   7   2  12        588.77        516.86        53.62 o                         
   8   2  12        760.34        714.97        57.73 o                         
   9   2  12        884.38        897.11        67.91 o                         
  10   2  12        127.22        -11.39        65.92 o                         
  -9   3  12        101.10        220.22        62.29 o                         
  -8   3  12         83.52         83.03        32.94 o                         
  -7   3  12       4866.31       4882.28       202.97 o                         
  -6   3  12       1046.17       1002.76        31.40 o                         
  -5   3  12       2443.99       2436.77        55.15 o                         
  -4   3  12         33.51         22.59         9.77 o                         
  -3   3  12       1454.76       1363.74        25.13 o                         
  -2   3  12       2689.28       2813.55        35.50 o                         
  -1   3  12        940.67        925.03        14.40 o                         
   0   3  12       7526.50       7485.36        70.78 o                         
   1   3  12        953.00        926.89        17.05 o                         
   2   3  12       2484.95       2601.14        39.58 o                         
   3   3  12       1503.70       1479.31        33.18 o                         
   4   3  12         39.69         29.17        13.33 o                         
   5   3  12       2562.83       2619.16        68.21 o                         
   6   3  12       1058.78       1082.09        49.43 o                         
   7   3  12       5211.38       5293.12       166.67 o                         
   8   3  12         99.50         26.24        43.97 o                         
   9   3  12        134.50        194.55        76.62 o                         
  -9   4  12        426.90        436.44        68.38 o                         
  -8   4  12         53.08         70.13        40.56 o                         
  -7   4  12        513.66        465.44        33.61 o                         
  -6   4  12        597.83        609.48        30.87 o                         
  -5   4  12       5446.56       5367.31       103.91 o                         
  -4   4  12       6121.07       6085.37        90.76 o                         
  -3   4  12       1747.82       1761.20        29.57 o                         
  -2   4  12      10671.47      11381.11       118.57 o                         
  -1   4  12       1974.69       1983.28        22.99 o                         
   0   4  12       1301.14       1413.98        17.36 o                         
   1   4  12       2017.48       1994.93        23.52 o                         
   2   4  12      11087.64      11800.36       112.08 o                         
   3   4  12       1783.47       1807.29        44.19 o                         
   4   4  12       6129.66       6443.54       138.89 o                         
   5   4  12       5312.66       5406.09        92.33 o                         
   6   4  12        599.35        574.51        33.93 o                         
   7   4  12        549.22        532.98        46.61 o                         
   8   4  12         50.37         39.68        43.26 o                         
   9   4  12        360.40        486.40        88.03 o                         
  -9   5  12        249.69        189.32       101.42 o                         
  -8   5  12        124.50        146.65        44.54 o                         
  -7   5  12       2584.39       2671.12       153.01 o                         
  -6   5  12        990.35        958.01        37.76 o                         
  -5   5  12       1648.90       1647.51        37.02 o                         
  -4   5  12        919.14        914.58        23.77 o                         
  -3   5  12       3636.25       3549.72        52.86 o                         
  -2   5  12       4456.22       4440.28        50.93 o                         
  -1   5  12       1520.52       1572.31        23.47 o                         
   0   5  12       6058.92       6407.91        64.63 o                         
   1   5  12       1458.41       1493.66        22.68 o                         
   2   5  12       4775.63       4858.23        56.94 o                         
   3   5  12       3959.29       3915.44        60.33 o                         
   4   5  12        990.85       1021.35        29.47 o                         
   5   5  12       1767.68       1762.31        51.75 o                         
   6   5  12       1099.71       1096.52        50.21 o                         
   7   5  12       2346.54       2136.64       120.47 o                         
   8   5  12        143.77        152.09        68.86 o                         
   9   5  12        193.97        292.59        85.26 o                         
  -9   6  12       1009.00       1008.92        85.21 o                         
  -8   6  12        333.17        303.67        66.02 o                         
  -7   6  12       1479.91       1411.86        71.11 o                         
  -6   6  12        161.38         98.36        23.65 o                         
  -5   6  12       1104.92       1093.37        31.34 o                         
  -4   6  12       1176.01       1164.25        27.21 o                         
  -3   6  12        126.57        126.13        10.70 o                         
  -2   6  12       3789.16       3829.33        45.29 o                         
  -1   6  12       3039.23       3016.15        37.65 o                         
   0   6  12      10439.79      10612.12        96.74 o                         
   1   6  12       3007.75       2934.47        48.33 o                         
   2   6  12       3858.70       3998.24        68.27 o                         
   3   6  12        130.98        129.78        11.77 o                         
   4   6  12        957.64        986.71        31.54 o                         
   5   6  12        952.70       1017.40        39.11 o                         
   6   6  12        126.36         45.84        30.76 o                         
   7   6  12       1383.32       1434.90       103.30 o                         
   8   6  12        330.96        267.39        73.56 o                         
   9   6  12        949.70       1114.83       107.72 o                         
  -9   7  12        164.82        166.01        74.30 o                         
  -8   7  12        136.19        143.77        44.04 o                         
  -7   7  12        991.74       1006.88        63.58 o                         
  -6   7  12       1123.47       1096.76        40.38 o                         
  -5   7  12          1.38          3.45        16.23 o                         
  -4   7  12       1000.95        943.11        26.34 o                         
  -3   7  12        290.33        318.39        14.67 o                         
  -2   7  12       6259.49       6188.18        78.75 o                         
  -1   7  12        138.05        147.78         9.77 o                         
   0   7  12         16.20         27.10         7.34 o                         
   1   7  12        177.08        164.29         9.99 o                         
   2   7  12       5962.66       5967.53        67.33 o                         
   3   7  12        333.18        358.50        16.87 o                         
   4   7  12        902.48        861.81        30.88 o                         
   5   7  12          6.49         12.59        22.81 o                         
   6   7  12       1126.11       1110.78        57.60 o                         
   7   7  12        974.39        880.78        80.91 o                         
   8   7  12        124.02        205.93        77.05 o                         
   9   7  12        212.45        198.86        98.87 o                         
  -8   8  12        448.02        471.74        52.95 o                         
  -7   8  12         20.34         12.84        35.12 o                         
  -6   8  12        448.74        534.34        36.37 o                         
  -5   8  12       1034.38       1031.44        35.48 o                         
  -4   8  12       1623.67       1631.74        36.56 o                         
  -3   8  12        359.19        420.42        17.61 o                         
  -2   8  12         65.57         50.86        11.97 o                         
  -1   8  12       2154.54       2243.66        37.83 o                         
   0   8  12       3737.60       3794.01        43.18 o                         
   1   8  12       1894.89       1946.07        25.57 o                         
   2   8  12         82.33         81.76        11.13 o                         
   3   8  12        320.73        379.80        17.95 o                         
   4   8  12       1642.50       1645.76        37.42 o                         
   5   8  12        988.82       1042.02        76.80 o                         
   6   8  12        449.66        440.52        47.37 o                         
   7   8  12         30.34         45.73        48.56 o                         
   8   8  12        466.86        485.69        70.45 o                         
  -8   9  12        175.84        118.08        52.12 o                         
  -7   9  12        386.45        518.48        47.44 o                         
  -6   9  12        957.32        913.90        48.26 o                         
  -5   9  12        489.59        462.93        27.61 o                         
  -4   9  12        919.21        906.73        30.93 o                         
  -3   9  12        287.49        289.74        15.88 o                         
  -2   9  12       2563.41       2568.26        45.18 o                         
  -1   9  12          5.08          7.99        11.06 o                         
   0   9  12        159.06        160.40        11.37 o                         
   1   9  12         17.16         24.25         9.21 o                         
   2   9  12       2812.53       2799.24        44.93 o                         
   3   9  12        250.73        255.40        18.60 o                         
   4   9  12        909.99        853.99        37.98 o                         
   5   9  12        408.61        390.82        44.57 o                         
   6   9  12        919.43        964.64        67.34 o                         
   7   9  12        374.60        321.79        58.08 o                         
   8   9  12        155.15        144.51        69.31 o                         
  -7  10  12        151.11        278.12        47.79 o                         
  -6  10  12        722.68        702.38        60.99 o                         
  -5  10  12        176.47        214.46        28.39 o                         
  -4  10  12       1062.16       1078.55        33.95 o                         
  -3  10  12        963.52        957.83        29.74 o                         
  -2  10  12         59.12         80.71        17.43 o                         
  -1  10  12        323.12        328.54        18.08 o                         
   0  10  12         67.64        100.59        13.04 o                         
   1  10  12        325.36        360.75        16.09 o                         
   2  10  12         89.03        100.96        12.73 o                         
   3  10  12       1000.67        927.36        38.09 o                         
   4  10  12        961.75        937.73        41.50 o                         
   5  10  12        246.40        226.19        27.02 o                         
   6  10  12        658.67        794.51        99.66 o                         
   7  10  12        141.41        133.54        68.35 o                         
   8  10  12        172.03        326.93       146.54 o                         
  -7  11  12        416.03        404.27        56.96 o                         
  -6  11  12        209.48        314.19        44.50 o                         
  -5  11  12        407.47        401.08        43.96 o                         
  -4  11  12        744.79        734.22        38.74 o                         
  -3  11  12       1203.63       1126.12        42.42 o                         
  -2  11  12        891.14        859.71        39.02 o                         
  -1  11  12       1326.63       1310.90        34.56 o                         
   0  11  12       2498.12       2353.89        42.45 o                         
   1  11  12       1359.27       1285.29        31.44 o                         
   2  11  12        830.73        770.95        24.95 o                         
   3  11  12       1086.98       1118.72        70.62 o                         
   4  11  12        704.24        744.31        37.13 o                         
   5  11  12        404.47        372.90        42.39 o                         
   6  11  12        240.72        318.86        74.57 o                         
   7  11  12        451.58        505.56       109.72 o                         
  -6  12  12        567.68        528.97        57.90 o                         
  -5  12  12        990.66        984.03        57.95 o                         
  -4  12  12        637.79        547.77        36.26 o                         
  -3  12  12        128.49        159.45        21.82 o                         
  -2  12  12       2425.20       2446.59        83.93 o                         
  -1  12  12        154.10        141.17        22.50 o                         
   0  12  12         45.71         50.32        19.32 o                         
   1  12  12        205.97        198.56        21.53 o                         
   2  12  12       2448.44       2390.09        45.64 o                         
   3  12  12        133.31        176.98        39.14 o                         
   4  12  12        617.83        575.22        45.54 o                         
   5  12  12        953.00       1037.95        89.13 o                         
   6  12  12        686.40        711.71        72.15 o                         
  -6  13  12        366.93        363.27        87.64 o                         
  -5  13  12        159.43        168.17        58.69 o                         
  -4  13  12        489.39        488.02        47.84 o                         
  -3  13  12       2658.33       2561.59        82.27 o                         
  -2  13  12        106.04        178.34        36.16 o                         
  -1  13  12        138.89        187.07        29.36 o                         
   0  13  12       1236.50       1173.09        42.82 o                         
   1  13  12        115.15        123.43        26.35 o                         
   2  13  12        112.75        142.02        25.57 o                         
   3  13  12       2801.57       2666.30        84.29 o                         
   4  13  12        496.92        601.42        61.37 o                         
   5  13  12        162.90        192.92        50.21 o                         
   6  13  12        380.46        305.43        64.82 o                         
  -5  14  12        138.54        142.97        58.27 o                         
  -4  14  12         23.81         82.39        52.00 o                         
  -3  14  12         60.49         73.07        44.08 o                         
  -2  14  12         44.14          2.03        37.77 o                         
  -1  14  12        583.23        623.35        41.92 o                         
   0  14  12        799.58        829.67        47.64 o                         
   1  14  12        679.33        702.69        44.14 o                         
   2  14  12         47.08         28.40        50.82 o                         
   3  14  12         47.87         97.94        53.00 o                         
   4  14  12         38.77        101.62        49.88 o                         
   5  14  12        100.42         45.29        68.52 o                         
  -3  15  12          5.19         29.69        53.11 o                         
  -2  15  12        870.05        747.35        63.57 o                         
  -1  15  12        806.34        861.93        87.34 o                         
   0  15  12         67.59         43.39        43.25 o                         
   1  15  12        745.50        715.50        73.20 o                         
   2  15  12        750.46        812.91        59.65 o                         
   3  15  12         26.14        141.22       101.57 o                         
  -1  16  12        121.54        151.66        67.55 o                         
   0  16  12        191.24        216.33        56.97 o                         
   1  16  12         71.47        117.20        54.35 o                         
   1   0  13       1248.53       1245.50        26.49 o                         
   2   0  13       2582.34       2747.88        70.74 o                         
   3   0  13      17874.22      18793.25       386.04 o                         
   4   0  13         29.77          5.61         9.07 o                         
   5   0  13       2929.47       2829.72        72.06 o                         
   6   0  13        788.00        843.50        31.23 o                         
   7   0  13         10.43          8.77        23.43 o                         
   8   0  13       2201.03       2305.00        80.84 o                         
   9   0  13        349.85        391.81        65.71 o                         
  10   0  13         33.57         14.29        81.47 o                         
 -10   1  13        433.83        394.85        87.51 o                         
  -9   1  13        133.96        221.57        61.03 o                         
  -8   1  13         77.81         51.06        45.87 o                         
  -7   1  13       1856.53       1713.17        60.70 o                         
  -6   1  13        304.40        322.48        20.03 o                         
  -5   1  13       2209.88       2133.30        41.72 o                         
  -4   1  13       9133.39       9268.47       175.07 o                         
  -3   1  13       3898.96       3954.84        70.32 o                         
  -2   1  13       4562.05       4838.47       130.96 o                         
  -1   1  13       8576.89       8894.40       123.90 o                         
   0   1  13       2737.94       2558.92        30.30 o                         
   1   1  13       9213.18       9323.11       106.97 o                         
   2   1  13       4729.97       4776.61        93.32 o                         
   3   1  13       3954.20       4132.38        94.09 o                         
   4   1  13       8933.63       9130.19       125.17 o                         
   5   1  13       1939.19       1824.67        37.16 o                         
   6   1  13        214.92        211.06        19.84 o                         
   7   1  13       1930.32       1846.19        64.17 o                         
   8   1  13         43.01         27.74        37.67 o                         
   9   1  13        101.27         56.87        58.37 o                         
  10   1  13        447.63        384.05        73.02 o                         
 -10   2  13         30.13         -6.85       129.00 o                         
  -9   2  13        276.46        234.89       109.95 o                         
  -8   2  13         36.70         17.29        38.12 o                         
  -7   2  13       1260.45       1178.06        52.64 o                         
  -6   2  13        644.14        620.31        29.95 o                         
  -5   2  13        959.66        975.76        28.94 o                         
  -4   2  13       4792.49       4679.53       116.03 o                         
  -3   2  13       6685.36       6771.84       116.48 o                         
  -2   2  13       1764.99       1632.90        25.55 o                         
  -1   2  13       2879.29       3167.68        61.93 o                         
   0   2  13       7345.03       7449.39        84.20 o                         
   1   2  13       3210.34       3506.65        75.16 o                         
   2   2  13       1692.47       1559.17        48.08 o                         
   3   2  13       6808.29       7024.13       152.61 o                         
   4   2  13       4521.41       4439.96       117.16 o                         
   5   2  13        953.44        939.41        31.03 o                         
   6   2  13        804.94        738.31        37.88 o                         
   7   2  13       1370.92       1313.65        81.03 o                         
   8   2  13         49.92         36.78        50.70 o                         
   9   2  13        224.59        273.61        55.69 o                         
  10   2  13         14.97       -102.37       102.37 o                         
  -9   3  13        253.55        382.52        66.77 o                         
  -8   3  13        715.36        760.54        55.84 o                         
  -7   3  13         48.70         59.83        29.00 o                         
  -6   3  13        459.19        430.77        28.06 o                         
  -5   3  13        129.70        141.74        15.15 o                         
  -4   3  13        500.86        492.48        18.48 o                         
  -3   3  13        821.43        887.92        24.37 o                         
  -2   3  13       2739.76       2567.07        36.95 o                         
  -1   3  13       7050.76       7070.17        81.21 o                         
   0   3  13         24.70         30.75         4.24 o                         
   1   3  13       7025.04       7027.56        74.68 o                         
   2   3  13       2731.16       2638.10        55.66 o                         
   3   3  13        848.84        873.35        24.29 o                         
   4   3  13        370.90        333.07        20.02 o                         
   5   3  13        133.00        121.34        19.33 o                         
   6   3  13        566.21        592.48        36.15 o                         
   7   3  13         61.27         44.91        32.71 o                         
   8   3  13        675.04        681.71        55.34 o                         
   9   3  13        324.15        343.47        66.80 o                         
  -9   4  13        504.46        463.01        69.08 o                         
  -8   4  13        194.53        199.40        45.84 o                         
  -7   4  13       1680.34       1624.77        80.00 o                         
  -6   4  13        446.30        486.03        29.39 o                         
  -5   4  13        546.87        550.37        22.70 o                         
  -4   4  13       4133.13       3943.73        64.25 o                         
  -3   4  13        604.09        593.74        16.95 o                         
  -2   4  13        480.89        534.21        12.62 o                         
  -1   4  13       3526.74       3625.00        37.38 o                         
   0   4  13       6218.35       6525.29        78.43 o                         
   1   4  13       3506.44       3551.64        36.89 o                         
   2   4  13        544.46        629.38        15.15 o                         
   3   4  13        625.90        634.08        24.63 o                         
   4   4  13       4349.63       4248.17        83.12 o                         
   5   4  13        590.87        627.94        35.84 o                         
   6   4  13        319.40        350.55        31.93 o                         
   7   4  13       1648.00       1565.92       103.14 o                         
   8   4  13        214.91        219.70        48.56 o                         
   9   4  13        479.58        497.63        92.17 o                         
  -9   5  13        660.60        661.95        76.46 o                         
  -8   5  13        358.24        389.34        71.20 o                         
  -7   5  13         29.59         66.50        35.17 o                         
  -6   5  13       1517.69       1416.69        48.39 o                         
  -5   5  13       2326.72       2285.21        57.08 o                         
  -4   5  13        502.18        487.77        19.09 o                         
  -3   5  13       2610.84       2592.50        35.90 o                         
  -2   5  13       1242.27       1212.97        20.40 o                         
  -1   5  13       1555.38       1658.87        19.47 o                         
   0   5  13          0.86         14.32         5.40 o                         
   1   5  13       1526.41       1652.65        23.12 o                         
   2   5  13       1127.90       1110.78        23.98 o                         
   3   5  13       2589.21       2593.02        39.48 o                         
   4   5  13        588.90        594.90        24.23 o                         
   5   5  13       2060.44       2083.96        62.03 o                         
   6   5  13       1450.24       1362.40        55.33 o                         
   7   5  13         48.77         35.11        36.27 o                         
   8   5  13        387.31        471.80        81.31 o                         
   9   5  13        637.07        557.19       187.00 o                         
  -9   6  13        648.00        700.63        70.71 o                         
  -8   6  13        297.80        229.85        49.69 o                         
  -7   6  13        979.91        931.39        85.92 o                         
  -6   6  13       1262.37       1260.11        59.52 o                         
  -5   6  13        270.70        314.94        20.09 o                         
  -4   6  13        103.17        113.18        14.61 o                         
  -3   6  13       1794.51       1752.45        29.17 o                         
  -2   6  13        503.22        567.70        15.23 o                         
  -1   6  13       3391.25       3360.71        40.71 o                         
   0   6  13       3414.37       3474.32        42.44 o                         
   1   6  13       3483.83       3532.55        41.30 o                         
   2   6  13        523.62        624.92        25.78 o                         
   3   6  13       2031.81       1998.27        42.70 o                         
   4   6  13         73.62         60.43        14.10 o                         
   5   6  13        216.47        208.13        24.82 o                         
   6   6  13       1364.01       1400.89        82.34 o                         
   7   6  13        839.85        900.63        83.40 o                         
   8   6  13        299.75        356.16        73.72 o                         
   9   6  13        745.56        797.11       104.45 o                         
  -9   7  13         49.44         56.80        56.87 o                         
  -8   7  13        248.92        298.44        48.17 o                         
  -7   7  13        560.96        635.60        58.24 o                         
  -6   7  13        152.32        137.63        23.95 o                         
  -5   7  13       3165.62       3205.17        60.74 o                         
  -4   7  13         86.79         78.95        13.73 o                         
  -3   7  13          5.83         10.41        10.12 o                         
  -2   7  13       2647.18       2696.43        35.49 o                         
  -1   7  13       3371.27       3401.18        46.58 o                         
   0   7  13       4373.40       4526.06        47.21 o                         
   1   7  13       3298.35       3338.14        47.26 o                         
   2   7  13       2615.89       2664.65        36.84 o                         
   3   7  13          8.62          9.49        11.23 o                         
   4   7  13         44.98         69.97        16.86 o                         
   5   7  13       3027.78       3200.98        93.77 o                         
   6   7  13        133.59        132.61        33.46 o                         
   7   7  13        564.79        593.06        74.74 o                         
   8   7  13        302.32        192.86        74.10 o                         
   9   7  13         82.93        139.40        93.34 o                         
  -8   8  13         73.35         33.83        47.32 o                         
  -7   8  13        506.18        454.81        43.07 o                         
  -6   8  13        639.55        645.78        35.49 o                         
  -5   8  13       1685.52       1561.93        45.41 o                         
  -4   8  13         39.26         48.07        15.43 o                         
  -3   8  13       2137.53       2104.37        34.36 o                         
  -2   8  13       1759.95       1734.58        29.30 o                         
  -1   8  13       1224.02       1144.46        29.50 o                         
   0   8  13         64.69         77.89         9.05 o                         
   1   8  13       1275.21       1225.19        23.80 o                         
   2   8  13       1637.52       1601.29        29.21 o                         
   3   8  13       2010.52       2026.24        50.05 o                         
   4   8  13         24.00         26.94        18.65 o                         
   5   8  13       1700.85       1729.64        93.65 o                         
   6   8  13        734.07        725.67        54.64 o                         
   7   8  13        607.11        572.68       115.72 o                         
   8   8  13         66.46        -33.17        62.18 o                         
  -8   9  13        164.70        133.12        54.36 o                         
  -7   9  13       1062.92       1108.36       136.68 o                         
  -6   9  13        249.13        279.85        31.53 o                         
  -5   9  13       1243.83       1174.39        43.06 o                         
  -4   9  13       1601.41       1482.32        36.55 o                         
  -3   9  13        893.43        864.72        30.26 o                         
  -2   9  13        689.80        717.25        26.27 o                         
  -1   9  13       2132.45       2037.85        33.99 o                         
   0   9  13        735.59        769.29        19.50 o                         
   1   9  13       2144.49       2036.29        28.17 o                         
   2   9  13        801.12        802.28        33.57 o                         
   3   9  13        916.18        941.61        32.68 o                         
   4   9  13       1648.47       1727.51        44.34 o                         
   5   9  13       1191.80       1153.87        59.81 o                         
   6   9  13        166.93        155.02        44.22 o                         
   7   9  13       1047.33       1122.47        78.97 o                         
   8   9  13        140.12        188.20        68.12 o                         
  -7  10  13        392.88        454.19        50.76 o                         
  -6  10  13        974.72        967.15        55.51 o                         
  -5  10  13        796.81        783.43        38.52 o                         
  -4  10  13        570.58        623.22        27.59 o                         
  -3  10  13         60.62         77.86        13.75 o                         
  -2  10  13       2654.95       2563.67        50.26 o                         
  -1  10  13        115.21        149.46        15.49 o                         
   0  10  13       1610.82       1663.43        30.98 o                         
   1  10  13        139.58        161.58        13.18 o                         
   2  10  13       2716.92       2682.60        56.41 o                         
   3  10  13         39.79         48.51        19.68 o                         
   4  10  13        504.58        554.72        31.00 o                         
   5  10  13        803.46        742.70        51.98 o                         
   6  10  13        955.23       1096.75        79.66 o                         
   7  10  13        377.34        498.03        66.57 o                         
  -7  11  13         57.79        129.99        53.16 o                         
  -6  11  13        176.08        158.90        43.28 o                         
  -5  11  13         48.00         39.25        37.07 o                         
  -4  11  13        413.32        431.36        29.54 o                         
  -3  11  13        122.38         45.70        27.35 o                         
  -2  11  13       2349.69       2430.05        52.27 o                         
  -1  11  13       1492.28       1516.57        36.86 o                         
   0  11  13       1544.37       1516.53        38.32 o                         
   1  11  13       1511.51       1505.53        33.75 o                         
   2  11  13       2150.16       2253.37        69.72 o                         
   3  11  13        112.76        103.56        24.49 o                         
   4  11  13        350.06        340.32        34.02 o                         
   5  11  13         79.21         74.93        37.85 o                         
   6  11  13        159.06        190.80        55.93 o                         
   7  11  13         59.45         46.53        67.83 o                         
  -6  12  13        407.48        364.95        55.82 o                         
  -5  12  13         13.78         78.25        42.28 o                         
  -4  12  13        921.63        762.98        49.01 o                         
  -3  12  13       1286.15       1227.94        53.09 o                         
  -2  12  13         56.29         64.05        25.70 o                         
  -1  12  13        493.36        542.49        37.55 o                         
   0  12  13         25.76         50.23        19.09 o                         
   1  12  13        473.09        552.79        25.78 o                         
   2  12  13         42.56         68.97        24.02 o                         
   3  12  13       1137.72       1165.95        53.93 o                         
   4  12  13        973.08        962.82        56.82 o                         
   5  12  13          8.97          3.25        42.83 o                         
   6  12  13        347.09        383.68        58.85 o                         
  -6  13  13        328.79        471.82       132.92 o                         
  -5  13  13        503.86        482.66        57.22 o                         
  -4  13  13        344.84        447.88        46.86 o                         
  -3  13  13        936.76        832.77        54.65 o                         
  -2  13  13        559.23        538.42        43.24 o                         
  -1  13  13        485.41        506.31        34.07 o                         
   0  13  13          5.52         49.32        25.08 o                         
   1  13  13        479.67        475.42        29.90 o                         
   2  13  13        665.99        683.38        39.19 o                         
   3  13  13        945.34       1027.56        59.60 o                         
   4  13  13        311.25        356.02        45.82 o                         
   5  13  13        507.50        511.51        57.87 o                         
   6  13  13        297.55        414.86       156.86 o                         
  -5  14  13         95.59         98.34        66.66 o                         
  -4  14  13         19.90        137.88        50.73 o                         
  -3  14  13        246.04        232.16        48.01 o                         
  -2  14  13         93.72         64.29        41.40 o                         
  -1  14  13        812.11        773.16        43.80 o                         
   0  14  13        212.09        223.43        33.72 o                         
   1  14  13        753.84        776.92        52.67 o                         
   2  14  13         91.84         16.20        38.73 o                         
   3  14  13        209.45        266.05        46.63 o                         
   4  14  13         15.51        -25.54        48.45 o                         
   5  14  13        122.20        156.69        91.11 o                         
  -3  15  13         24.52        185.30        55.68 o                         
  -2  15  13         39.99         56.20        59.45 o                         
  -1  15  13        361.57        467.60        61.37 o                         
   0  15  13         33.15         -1.75        48.29 o                         
   1  15  13        377.50        357.10        51.41 o                         
   2  15  13         35.83         84.62        47.51 o                         
   3  15  13         27.35          5.06        57.48 o                         
  -1  16  13        231.85        173.14        70.83 o                         
   0  16  13         58.18        -77.34        77.34 o                         
   1  16  13        203.85        278.38        58.99 o                         
   0   0  14       4917.39       5018.54        71.41 o                         
   1   0  14       4987.28       4740.67        84.71 o                         
   2   0  14       8393.35       9381.92       243.49 o                         
   3   0  14       6643.92       6907.62       159.95 o                         
   4   0  14          3.97         -5.36         8.92 o                         
   5   0  14       5046.81       4791.77        86.16 o                         
   6   0  14        229.08        223.39        19.71 o                         
   7   0  14         36.16         74.59        23.72 o                         
   8   0  14         96.73        116.38        36.97 o                         
   9   0  14         12.79        -48.34        56.04 o                         
  10   0  14        417.99        417.03       105.30 o                         
  -9   1  14        458.17        537.88        71.58 o                         
  -8   1  14        779.29        761.18        77.74 o                         
  -7   1  14        410.76        404.25        34.30 o                         
  -6   1  14        415.45        425.96        25.73 o                         
  -5   1  14         48.87         55.56        12.28 o                         
  -4   1  14         48.53         60.05        10.35 o                         
  -3   1  14       4760.24       4701.09        84.66 o                         
  -2   1  14        784.70        764.62        20.20 o                         
  -1   1  14       3900.31       3530.86       190.63 o                         
   0   1  14          0.52         16.79         3.91 o                         
   1   1  14       3884.19       3829.87        47.16 o                         
   2   1  14        852.58        843.27        20.91 o                         
   3   1  14       5372.85       5396.89       116.69 o                         
   4   1  14         96.71        127.87        15.70 o                         
   5   1  14         20.45         22.96        13.19 o                         
   6   1  14        350.99        317.94        30.74 o                         
   7   1  14        372.60        329.72        33.29 o                         
   8   1  14        838.33        826.12        53.13 o                         
   9   1  14        458.43        396.75        67.50 o                         
  -9   2  14        238.98        332.60        65.34 o                         
  -8   2  14       1333.46       1345.96        91.35 o                         
  -7   2  14        717.90        728.98        58.70 o                         
  -6   2  14        471.00        488.53        26.37 o                         
  -5   2  14       1292.22       1280.23        42.71 o                         
  -4   2  14       3569.09       3467.40        77.01 o                         
  -3   2  14       6490.81       6446.29       117.39 o                         
  -2   2  14       1032.74       1140.81        20.63 o                         
  -1   2  14       8524.73       8764.61        98.72 o                         
   0   2  14        185.38        280.99        11.14 o                         
   1   2  14       8123.82       7773.36       293.21 o                         
   2   2  14        938.83       1050.75        21.92 o                         
   3   2  14       6442.16       6598.09       194.88 o                         
   4   2  14       3637.93       3589.11       110.07 o                         
   5   2  14       1405.81       1412.47        36.85 o                         
   6   2  14        357.42        393.81        27.57 o                         
   7   2  14        694.65        746.53        47.47 o                         
   8   2  14       1375.83       1361.49       138.47 o                         
   9   2  14        223.72        182.61        54.54 o                         
  -9   3  14        156.75        215.77        63.42 o                         
  -8   3  14        198.10        154.01        51.42 o                         
  -7   3  14        506.09        483.37        38.68 o                         
  -6   3  14       1272.36       1283.88        49.55 o                         
  -5   3  14       1417.13       1386.66        39.29 o                         
  -4   3  14       4391.54       4429.52        70.77 o                         
  -3   3  14        589.03        604.66        22.07 o                         
  -2   3  14       3779.69       3775.48        49.44 o                         
  -1   3  14       7033.93       6870.97        96.52 o                         
   0   3  14       1602.04       1724.59        21.19 o                         
   1   3  14       6712.35       6576.77        67.72 o                         
   2   3  14       3814.69       3861.10        91.53 o                         
   3   3  14        415.15        427.68        18.68 o                         
   4   3  14       4358.15       4421.57       127.38 o                         
   5   3  14       1390.51       1369.91        37.07 o                         
   6   3  14       1347.03       1370.43        52.44 o                         
   7   3  14        528.99        527.97        43.66 o                         
   8   3  14        246.60        271.16        50.45 o                         
   9   3  14        168.46        160.92        85.92 o                         
  -9   4  14         78.45         91.36        62.39 o                         
  -8   4  14       1189.20       1137.31        66.75 o                         
  -7   4  14        264.20        262.94        36.37 o                         
  -6   4  14        486.32        533.46        34.40 o                         
  -5   4  14        642.24        642.80        25.04 o                         
  -4   4  14       1962.80       1893.19        33.23 o                         
  -3   4  14       8488.09       8669.77       131.35 o                         
  -2   4  14        883.05        895.36        17.96 o                         
  -1   4  14       4615.71       4495.47        53.66 o                         
   0   4  14        145.97        132.38         6.92 o                         
   1   4  14       4517.24       4423.12        45.81 o                         
   2   4  14        828.09        830.28        16.48 o                         
   3   4  14       8415.87       8628.23       166.42 o                         
   4   4  14       1752.64       1767.39        42.18 o                         
   5   4  14        558.90        554.77        27.07 o                         
   6   4  14        503.04        519.65        38.84 o                         
   7   4  14        301.46        256.46        40.56 o                         
   8   4  14       1248.20       1308.48        91.24 o                         
   9   4  14        106.22         -1.64        82.89 o                         
  -9   5  14         33.22         86.09        69.64 o                         
  -8   5  14        440.94        465.81        51.53 o                         
  -7   5  14         69.50         42.92        35.48 o                         
  -6   5  14       3936.46       3785.26        78.45 o                         
  -5   5  14         92.52        141.95        17.60 o                         
  -4   5  14       1355.72       1310.12        27.79 o                         
  -3   5  14       1112.66       1121.37        23.89 o                         
  -2   5  14        544.50        576.59        14.71 o                         
  -1   5  14       6762.00       6877.97        63.21 o                         
   0   5  14         95.73         89.97         6.66 o                         
   1   5  14       6875.57       6942.15        86.94 o                         
   2   5  14        670.86        709.69        15.60 o                         
   3   5  14       1398.22       1464.83        33.84 o                         
   4   5  14       1358.48       1402.58        43.49 o                         
   5   5  14        108.71        150.02        22.64 o                         
   6   5  14       3815.90       3502.85       101.08 o                         
   7   5  14        113.50        126.69        37.36 o                         
   8   5  14        414.62        314.34        79.26 o                         
   9   5  14         39.13         86.23       115.79 o                         
  -9   6  14        116.40         54.48        71.61 o                         
  -8   6  14        550.51        627.73        59.38 o                         
  -7   6  14       1042.98        932.81        85.59 o                         
  -6   6  14         36.33         48.61        20.41 o                         
  -5   6  14       1582.78       1617.68        37.37 o                         
  -4   6  14       1299.16       1324.27        33.15 o                         
  -3   6  14        359.35        374.90        15.62 o                         
  -2   6  14       1638.71       1624.25        25.00 o                         
  -1   6  14       4320.45       4275.12        51.61 o                         
   0   6  14         15.06         22.77         7.15 o                         
   1   6  14       4397.68       4415.55        49.18 o                         
   2   6  14       1677.90       1650.82        29.30 o                         
   3   6  14        453.54        484.82        19.37 o                         
   4   6  14       1244.55       1257.69        37.85 o                         
   5   6  14       1700.44       1777.73        50.80 o                         
   6   6  14         72.91         38.99        33.38 o                         
   7   6  14        996.53        859.45       123.63 o                         
   8   6  14        456.40        530.46        82.20 o                         
   9   6  14         99.09        -62.58        88.64 o                         
  -9   7  14        459.39        179.56       149.02 o                         
  -8   7  14        513.95        467.53        56.20 o                         
  -7   7  14        258.42        227.54        37.83 o                         
  -6   7  14        608.74        638.74        32.97 o                         
  -5   7  14        754.27        756.90        34.44 o                         
  -4   7  14        318.85        350.15        20.28 o                         
  -3   7  14       4494.76       4493.38        69.84 o                         
  -2   7  14        300.70        280.11        11.77 o                         
  -1   7  14       6906.61       7019.80        76.01 o                         
   0   7  14        337.13        333.05        16.02 o                         
   1   7  14       6706.76       7017.93        71.02 o                         
   2   7  14        277.94        280.72        13.33 o                         
   3   7  14       4378.62       4429.53        76.60 o                         
   4   7  14        262.54        280.23        21.00 o                         
   5   7  14        729.21        777.54        41.45 o                         
   6   7  14        593.75        488.96        42.08 o                         
   7   7  14        232.89        227.66        61.78 o                         
   8   7  14        530.85        610.17        87.07 o                         
   9   7  14        450.31        726.10       164.70 o                         
  -8   8  14         81.27         34.09        47.98 o                         
  -7   8  14         65.23         86.69        38.85 o                         
  -6   8  14        299.78        381.25        31.06 o                         
  -5   8  14       1164.18       1160.96        38.27 o                         
  -4   8  14        907.15        953.83        30.20 o                         
  -3   8  14       1156.76       1165.04        25.94 o                         
  -2   8  14        684.18        705.92        24.70 o                         
  -1   8  14       1321.27       1359.57        26.03 o                         
   0   8  14       2239.79       2223.79        29.05 o                         
   1   8  14       1125.45       1200.41        23.82 o                         
   2   8  14        581.50        618.87        28.76 o                         
   3   8  14       1247.86       1234.08        37.37 o                         
   4   8  14        839.85        870.31        61.90 o                         
   5   8  14       1040.96       1121.23        57.23 o                         
   6   8  14        253.95        373.20        61.69 o                         
   7   8  14         64.12         17.24        64.87 o                         
   8   8  14         92.57        -61.61        61.61 o                         
  -8   9  14        213.82        186.81        55.81 o                         
  -7   9  14        434.90        453.07        61.23 o                         
  -6   9  14        547.18        553.58        37.03 o                         
  -5   9  14       1202.00       1230.41        58.72 o                         
  -4   9  14         37.42         41.82        17.14 o                         
  -3   9  14       3314.50       3414.19        58.39 o                         
  -2   9  14       1901.56       1874.00        40.85 o                         
  -1   9  14        111.03        134.99        12.76 o                         
   0   9  14         26.04         27.34         9.65 o                         
   1   9  14        221.85        246.42        14.59 o                         
   2   9  14       2083.00       2064.74        36.96 o                         
   3   9  14       3315.58       3440.71        55.41 o                         
   4   9  14         41.97         17.62        18.11 o                         
   5   9  14       1169.18       1257.71        62.27 o                         
   6   9  14        457.45        510.49        54.01 o                         
   7   9  14        473.05        558.36        64.39 o                         
   8   9  14        202.72        242.28        71.64 o                         
  -7  10  14        156.44        112.52        53.93 o                         
  -6  10  14        126.78        140.80        39.69 o                         
  -5  10  14        261.14        306.78        31.87 o                         
  -4  10  14        879.08        853.52        31.43 o                         
  -3  10  14        395.06        427.42        24.40 o                         
  -2  10  14       2060.09       1984.43        50.08 o                         
  -1  10  14        933.37        952.73        27.77 o                         
   0  10  14        671.87        660.75        21.24 o                         
   1  10  14       1024.47       1099.14        30.94 o                         
   2  10  14       2241.35       2220.21        44.93 o                         
   3  10  14        464.93        463.36        27.04 o                         
   4  10  14        988.25       1044.39        46.00 o                         
   5  10  14        281.79        322.50        35.56 o                         
   6  10  14        177.66        168.44        51.30 o                         
   7  10  14        117.96        157.48        62.13 o                         
  -7  11  14         58.32         48.42        52.62 o                         
  -6  11  14       1573.44       1509.87        71.89 o                         
  -5  11  14        508.27        503.67        44.97 o                         
  -4  11  14         24.89          8.66        20.95 o                         
  -3  11  14         65.58         91.30        17.61 o                         
  -2  11  14        641.50        673.16        30.78 o                         
  -1  11  14       1617.96       1621.27        37.76 o                         
   0  11  14       1055.75       1053.63        35.27 o                         
   1  11  14       1666.03       1687.16        39.96 o                         
   2  11  14        601.06        675.97        31.44 o                         
   3  11  14         84.23        105.53        24.43 o                         
   4  11  14         14.74        -28.27        28.27 o                         
   5  11  14        418.37        441.21        45.37 o                         
   6  11  14       1831.23       1965.07        88.35 o                         
   7  11  14         61.66         13.21        73.36 o                         
  -6  12  14         57.08         33.49        53.37 o                         
  -5  12  14         31.66         52.19        42.51 o                         
  -4  12  14       1400.58       1297.67        65.30 o                         
  -3  12  14       2908.56       2877.43        97.28 o                         
  -2  12  14         55.97         30.07        25.92 o                         
  -1  12  14       1330.25       1403.82        42.81 o                         
   0  12  14         19.10         42.72        19.36 o                         
   1  12  14       1392.71       1402.12        37.13 o                         
   2  12  14         62.98         95.05        24.94 o                         
   3  12  14       2841.00       2843.94        74.21 o                         
   4  12  14       1425.14       1528.60        70.72 o                         
   5  12  14         18.07         33.20        43.60 o                         
   6  12  14         57.59          8.31        54.97 o                         
  -5  13  14        373.64        352.39        55.20 o                         
  -4  13  14         22.64         64.61        43.04 o                         
  -3  13  14       1337.37       1351.02        66.37 o                         
  -2  13  14       1555.79       1404.34        77.75 o                         
  -1  13  14       1418.48       1345.12        50.95 o                         
   0  13  14          0.20         35.38        25.30 o                         
   1  13  14       1459.45       1474.54        65.61 o                         
   2  13  14       1631.75       1665.82        62.10 o                         
   3  13  14       1279.03       1315.99        68.73 o                         
   4  13  14         28.56        -20.85        41.74 o                         
   5  13  14        382.96        345.13        56.95 o                         
  -4  14  14          1.31         28.36        51.27 o                         
  -3  14  14         65.25         53.47        70.96 o                         
  -2  14  14         13.71         26.81        41.57 o                         
  -1  14  14       1248.93       1293.47        65.78 o                         
   0  14  14        175.46        159.63        39.33 o                         
   1  14  14       1108.87       1016.03        58.57 o                         
   2  14  14         22.73         15.84        36.40 o                         
   3  14  14         92.69         94.67        47.67 o                         
   4  14  14          6.91        -22.41        51.06 o                         
  -3  15  14        817.43        659.91       112.93 o                         
  -2  15  14         21.71        -33.88        59.16 o                         
  -1  15  14        404.61        350.01        61.49 o                         
   0  15  14       1060.95        946.77       130.85 o                         
   1  15  14        366.38        314.01        50.13 o                         
   2  15  14         21.76         75.74        49.89 o                         
   3  15  14        786.28        745.95        64.53 o                         
   0  16  14        237.41        205.75        69.11 o                         
   1   0  15       3261.70       3365.17        42.39 o                         
   2   0  15       6891.57       6804.69       215.89 o                         
   3   0  15        261.02        302.38        16.65 o                         
   4   0  15       3486.36       3440.54        85.80 o                         
   5   0  15        366.35        334.06        21.98 o                         
   6   0  15        449.61        412.11        32.64 o                         
   7   0  15        612.88        613.71        34.60 o                         
   8   0  15        104.93        108.80        67.27 o                         
   9   0  15        433.44        441.53        69.06 o                         
  -9   1  15        258.96        136.99        62.82 o                         
  -8   1  15        282.73        321.79        70.49 o                         
  -7   1  15        565.14        595.78        39.43 o                         
  -6   1  15        938.29        880.31        30.78 o                         
  -5   1  15       1389.74       1331.81        33.11 o                         
  -4   1  15       4754.79       4704.06       104.65 o                         
  -3   1  15       5050.36       5030.06       101.83 o                         
  -2   1  15       1799.90       1706.88        29.23 o                         
  -1   1  15       1012.60       1125.09        25.46 o                         
   0   1  15      10711.14      10994.61       139.85 o                         
   1   1  15       1015.29       1084.27        17.86 o                         
   2   1  15       1826.26       1691.28        54.39 o                         
   3   1  15       5097.44       5123.70       123.45 o                         
   4   1  15       4519.45       4438.39        92.21 o                         
   5   1  15       1298.61       1234.42        31.85 o                         
   6   1  15       1112.76        991.63        36.48 o                         
   7   1  15        582.02        597.06        41.88 o                         
   8   1  15        301.10        307.62        54.48 o                         
   9   1  15        323.36        263.32        93.80 o                         
  -9   2  15        654.96        694.50        94.13 o                         
  -8   2  15        317.21        295.33        45.28 o                         
  -7   2  15        524.74        550.51        39.65 o                         
  -6   2  15       1726.53       1650.23        43.15 o                         
  -5   2  15        362.01        345.66        25.78 o                         
  -4   2  15       3460.88       3437.04        61.42 o                         
  -3   2  15        218.55        259.81        13.95 o                         
  -2   2  15        324.16        307.83        10.95 o                         
  -1   2  15       5496.69       5677.76        67.50 o                         
   0   2  15       1403.04       1365.67        23.93 o                         
   1   2  15       5961.87       6150.41        72.76 o                         
   2   2  15        418.13        371.37        14.64 o                         
   3   2  15        202.58        223.90        17.97 o                         
   4   2  15       3430.29       3447.78        91.41 o                         
   5   2  15        447.08        436.86        27.95 o                         
   6   2  15       1893.80       1774.71        58.65 o                         
   7   2  15        469.28        524.21        42.26 o                         
   8   2  15        291.72        270.00        52.02 o                         
   9   2  15        612.54        486.75        63.34 o                         
  -9   3  15        630.50        637.84        75.47 o                         
  -8   3  15        410.61        349.73        46.81 o                         
  -7   3  15        279.93        245.60        33.70 o                         
  -6   3  15        897.18        936.14        37.87 o                         
  -5   3  15        130.83        120.54        15.43 o                         
  -4   3  15       2192.30       2144.10        49.68 o                         
  -3   3  15       1660.02       1592.30        27.99 o                         
  -2   3  15       2730.05       2557.13        35.98 o                         
  -1   3  15        443.53        471.30        19.76 o                         
   0   3  15         93.63        108.75         6.19 o                         
   1   3  15        480.03        495.38        11.90 o                         
   2   3  15       2478.21       2285.62        48.44 o                         
   3   3  15       1601.61       1538.32        44.70 o                         
   4   3  15       2322.48       2346.02        78.40 o                         
   5   3  15        106.35         90.20        18.64 o                         
   6   3  15        832.57        784.39        46.35 o                         
   7   3  15        323.60        307.72        39.75 o                         
   8   3  15        417.67        450.59        50.64 o                         
   9   3  15        517.81        550.05        75.91 o                         
  -9   4  15        607.55        645.91       114.98 o                         
  -8   4  15          3.26         20.34        42.07 o                         
  -7   4  15         97.99        130.43        45.65 o                         
  -6   4  15         83.37         89.41        21.68 o                         
  -5   4  15        343.70        371.93        26.82 o                         
  -4   4  15        854.09        972.07        25.21 o                         
  -3   4  15        337.88        371.23        20.73 o                         
  -2   4  15        215.46        205.78        11.51 o                         
  -1   4  15        338.72        328.67        12.48 o                         
   0   4  15      27527.23      27585.73       246.46 o                         
   1   4  15        283.19        268.20        10.81 o                         
   2   4  15        205.87        190.34         9.38 o                         
   3   4  15        356.34        405.05        18.06 o                         
   4   4  15        956.66       1080.70        32.55 o                         
   5   4  15        332.45        332.66        27.70 o                         
   6   4  15         67.90         34.81        28.80 o                         
   7   4  15        131.33        144.87        43.73 o                         
   8   4  15          2.63        175.17        72.33 o                         
   9   4  15        625.47        717.39        79.94 o                         
  -9   5  15        338.39        188.19        61.59 o                         
  -8   5  15         49.59         53.44        51.84 o                         
  -7   5  15        621.48        678.20        54.28 o                         
  -6   5  15        303.96        345.84        26.95 o                         
  -5   5  15         71.27         64.75        16.25 o                         
  -4   5  15        274.85        271.50        14.77 o                         
  -3   5  15        479.35        492.96        19.21 o                         
  -2   5  15       8349.51       8179.44        97.01 o                         
  -1   5  15       1084.94       1150.69        21.36 o                         
   0   5  15         50.26         46.64         6.52 o                         
   1   5  15       1111.38       1157.36        19.47 o                         
   2   5  15       8489.83       8190.54        87.65 o                         
   3   5  15        501.27        505.56        19.06 o                         
   4   5  15        213.56        182.24        17.02 o                         
   5   5  15        118.41        137.64        24.68 o                         
   6   5  15        212.48        160.05        33.46 o                         
   7   5  15        545.71        554.75        69.95 o                         
   8   5  15         33.35         39.43        53.69 o                         
   9   5  15        398.76        367.82        93.68 o                         
  -9   6  15          7.02        -41.22        62.30 o                         
  -8   6  15        565.41        634.30        59.22 o                         
  -7   6  15        401.38        426.41        59.10 o                         
  -6   6  15        470.24        448.33        31.53 o                         
  -5   6  15       1452.66       1418.31        35.52 o                         
  -4   6  15       3218.05       3173.37        74.08 o                         
  -3   6  15       1140.13       1158.62        25.42 o                         
  -2   6  15       4167.41       3945.92        49.42 o                         
  -1   6  15       1317.57       1349.89        22.39 o                         
   0   6  15        672.41        769.19        17.24 o                         
   1   6  15       1370.37       1420.30        22.80 o                         
   2   6  15       3743.65       3637.07        42.12 o                         
   3   6  15       1153.41       1237.54        45.45 o                         
   4   6  15       3408.52       3494.14        55.86 o                         
   5   6  15       1538.19       1584.42        49.05 o                         
   6   6  15        426.93        414.00        37.51 o                         
   7   6  15        450.90        591.27       106.71 o                         
   8   6  15        577.24        640.79        84.44 o                         
   9   6  15         25.03        -26.85        90.03 o                         
  -8   7  15         59.34         84.99        46.09 o                         
  -7   7  15       1964.43       1984.33        98.08 o                         
  -6   7  15       1781.65       1740.47        63.99 o                         
  -5   7  15        151.98        203.12        19.67 o                         
  -4   7  15       1059.69       1131.45        30.79 o                         
  -3   7  15        210.14        270.12        18.00 o                         
  -2   7  15        840.73        817.93        17.77 o                         
  -1   7  15        183.95        215.02        13.83 o                         
   0   7  15       3984.42       3960.21        48.83 o                         
   1   7  15        181.24        230.51        12.35 o                         
   2   7  15        791.13        728.24        19.70 o                         
   3   7  15        151.94        164.43        12.74 o                         
   4   7  15       1051.10       1109.20        36.26 o                         
   5   7  15        183.61        276.21        32.20 o                         
   6   7  15       1724.68       1706.66        70.07 o                         
   7   7  15       1976.10       1919.54       120.25 o                         
   8   7  15         81.50        122.17        76.91 o                         
  -8   8  15         10.49         37.38        48.65 o                         
  -7   8  15        182.71        118.90        39.99 o                         
  -6   8  15        306.81        291.03        31.32 o                         
  -5   8  15       1342.31       1272.59        39.48 o                         
  -4   8  15       1445.00       1397.89        35.07 o                         
  -3   8  15       2219.23       2160.23        38.18 o                         
  -2   8  15       2348.55       2323.29        36.33 o                         
  -1   8  15        508.01        554.12        18.45 o                         
   0   8  15         27.37         11.47        10.38 o                         
   1   8  15        482.19        529.14        17.78 o                         
   2   8  15       2489.59       2534.19        45.56 o                         
   3   8  15       2303.48       2282.91        47.66 o                         
   4   8  15       1303.07       1325.95        50.72 o                         
   5   8  15       1451.24       1549.60        65.35 o                         
   6   8  15        381.16        321.43        62.02 o                         
   7   8  15        163.53        174.10        51.18 o                         
   8   8  15          5.26         81.32        65.06 o                         
  -8   9  15         15.84         49.47        55.83 o                         
  -7   9  15          5.27         -2.99        41.90 o                         
  -6   9  15        784.27        748.68        53.80 o                         
  -5   9  15        932.47        956.96        36.94 o                         
  -4   9  15        323.15        343.68        21.20 o                         
  -3   9  15        810.25        856.62        24.38 o                         
  -2   9  15        684.89        632.57        26.70 o                         
  -1   9  15        567.32        614.88        21.18 o                         
   0   9  15       3443.11       3308.98        47.03 o                         
   1   9  15        591.91        599.31        20.32 o                         
   2   9  15        766.18        762.16        25.98 o                         
   3   9  15        697.31        809.46        33.61 o                         
   4   9  15        240.75        247.95        27.83 o                         
   5   9  15        859.63        874.63        59.05 o                         
   6   9  15        723.64        869.59        81.57 o                         
   7   9  15          5.21         63.34        55.44 o                         
   8   9  15          9.94        -68.19        68.19 o                         
  -7  10  15         52.11         13.10        52.23 o                         
  -6  10  15         63.75         60.13        38.36 o                         
  -5  10  15       1109.10        948.05        52.85 o                         
  -4  10  15        970.99        923.84        32.29 o                         
  -3  10  15         73.00        104.45        17.74 o                         
  -2  10  15        478.15        480.52        23.69 o                         
  -1  10  15       1768.54       1679.79        37.03 o                         
   0  10  15       1272.63       1235.69        28.95 o                         
   1  10  15       1836.40       1798.31        37.63 o                         
   2  10  15        397.59        404.90        30.99 o                         
   3  10  15         78.77        111.94        21.61 o                         
   4  10  15        962.28        989.54        41.01 o                         
   5  10  15       1147.88       1286.88        58.33 o                         
   6  10  15         75.24         81.52        51.09 o                         
   7  10  15         38.35         92.15        63.25 o                         
  -7  11  15        409.24        520.24        61.03 o                         
  -6  11  15        521.75        486.13        49.77 o                         
  -5  11  15        494.47        526.93        47.50 o                         
  -4  11  15        212.78        194.31        33.04 o                         
  -3  11  15       1198.54       1199.31        51.28 o                         
  -2  11  15       1508.44       1499.86        43.44 o                         
  -1  11  15         92.36         98.92        19.37 o                         
   0  11  15          5.00         21.81        14.23 o                         
   1  11  15         50.36         98.26        20.46 o                         
   2  11  15       1568.77       1561.49        51.93 o                         
   3  11  15       1195.99       1191.44        54.06 o                         
   4  11  15        244.19        262.05        33.70 o                         
   5  11  15        437.20        457.87        69.35 o                         
   6  11  15        557.55        500.46        64.35 o                         
   7  11  15        355.05        546.15        79.09 o                         
  -6  12  15         32.34        177.53        56.55 o                         
  -5  12  15        391.36        417.96        48.19 o                         
  -4  12  15        896.53        888.37        87.24 o                         
  -3  12  15        649.67        616.29        41.16 o                         
  -2  12  15        836.76        784.78        68.92 o                         
  -1  12  15        873.95        939.00        40.06 o                         
   0  12  15       1715.51       1720.05        40.98 o                         
   1  12  15        823.50        817.72        38.16 o                         
   2  12  15        812.87        863.35        39.13 o                         
   3  12  15        568.13        570.93        39.90 o                         
   4  12  15        831.21        791.43        53.14 o                         
   5  12  15        369.28        427.70        50.75 o                         
   6  12  15         38.21         41.19        56.84 o                         
  -5  13  15         71.28         46.74        50.83 o                         
  -4  13  15        374.25        432.36        50.20 o                         
  -3  13  15         19.64         16.20        38.49 o                         
  -2  13  15       2026.75       2050.12        72.84 o                         
  -1  13  15        721.31        705.88        66.20 o                         
   0  13  15          5.69          5.13        26.32 o                         
   1  13  15        714.21        733.23        67.28 o                         
   2  13  15       2062.34       2037.35        67.38 o                         
   3  13  15         16.76        -14.14        37.54 o                         
   4  13  15        328.78        396.55        50.06 o                         
   5  13  15         67.45         71.62        56.25 o                         
  -4  14  15        165.28        166.67        63.48 o                         
  -3  14  15        222.89        223.54        69.95 o                         
  -2  14  15        409.98        442.35        47.59 o                         
  -1  14  15        145.77        173.05        49.93 o                         
   0  14  15       2348.11       2398.17        83.55 o                         
   1  14  15        144.41        123.73        69.86 o                         
   2  14  15        427.76        489.26        50.25 o                         
   3  14  15        190.84        180.12        46.98 o                         
   4  14  15        202.81        206.75        55.08 o                         
  -3  15  15         17.18        -57.36        71.80 o                         
  -2  15  15         11.35        -71.85        98.36 o                         
  -1  15  15          2.47        -27.07        58.38 o                         
   0  15  15         83.59         95.55        84.19 o                         
   1  15  15          7.07         35.74        47.43 o                         
   2  15  15         18.12         29.54        50.83 o                         
   3  15  15         18.29        173.95        56.68 o                         
   0   0  16       5993.33       5928.23        78.30 o                         
   1   0  16       5747.83       5599.70        76.43 o                         
   2   0  16       1587.52       1645.77        34.02 o                         
   3   0  16        115.53         92.33        10.24 o                         
   4   0  16       2545.84       2579.07        60.37 o                         
   5   0  16        615.98        626.60        26.03 o                         
   6   0  16       4000.75       3750.41        65.38 o                         
   7   0  16        708.23        738.26        38.11 o                         
   8   0  16        125.06        162.00        50.56 o                         
   9   0  16        428.34        423.02        69.32 o                         
  -9   1  16        500.10        522.84        72.11 o                         
  -8   1  16        757.62        832.53        59.01 o                         
  -7   1  16         79.54         88.87        30.16 o                         
  -6   1  16         50.82         72.63        15.99 o                         
  -5   1  16       2192.45       2129.66        41.06 o                         
  -4   1  16       2282.55       2272.39        50.24 o                         
  -3   1  16       2002.52       2065.30        45.17 o                         
  -2   1  16       6846.71       6485.83       165.03 o                         
  -1   1  16       4758.26       4663.43        72.42 o                         
   0   1  16        133.38        181.54         8.02 o                         
   1   1  16       4915.64       4912.94        67.18 o                         
   2   1  16       6875.77       6702.02       160.45 o                         
   3   1  16       1932.97       1929.93        36.46 o                         
   4   1  16       2409.97       2413.60        43.67 o                         
   5   1  16       1955.56       1819.04        50.43 o                         
   6   1  16         55.49         32.22        18.72 o                         
   7   1  16         60.51         40.95        28.41 o                         
   8   1  16        824.14        802.97        66.08 o                         
   9   1  16        630.61        578.09       102.98 o                         
  -9   2  16        317.32        425.49        68.60 o                         
  -8   2  16        212.20        254.37        46.76 o                         
  -7   2  16       1244.01       1328.67        74.40 o                         
  -6   2  16       1301.08       1264.02        39.87 o                         
  -5   2  16        174.16        161.65        17.92 o                         
  -4   2  16       1624.66       1618.34        38.00 o                         
  -3   2  16       3423.78       3326.35        94.80 o                         
  -2   2  16       2842.34       2795.21        84.41 o                         
  -1   2  16       3212.61       3361.84        53.24 o                         
   0   2  16       3932.27       4123.27        54.72 o                         
   1   2  16       3246.88       3397.85        38.29 o                         
   2   2  16       2705.81       2644.84        61.27 o                         
   3   2  16       3680.50       3562.20        97.56 o                         
   4   2  16       1743.41       1801.40        49.04 o                         
   5   2  16        185.02        198.90        17.63 o                         
   6   2  16       1301.56       1223.16        40.61 o                         
   7   2  16       1172.68       1250.95       135.37 o                         
   8   2  16        172.70         29.37        48.10 o                         
   9   2  16        344.59        289.28        65.99 o                         
  -9   3  16        663.96        635.63        89.69 o                         
  -8   3  16        115.39         17.05        42.51 o                         
  -7   3  16       1721.49       1602.91        62.92 o                         
  -6   3  16        169.12        209.60        28.28 o                         
  -5   3  16       1516.72       1495.77        43.97 o                         
  -4   3  16       1153.96       1090.08        27.43 o                         
  -3   3  16        827.58        830.48        22.20 o                         
  -2   3  16         53.00         71.62         8.47 o                         
  -1   3  16       1764.79       1629.30        49.28 o                         
   0   3  16      11531.67      11760.79       114.73 o                         
   1   3  16       1950.83       1849.61        24.84 o                         
   2   3  16         24.41         33.96         7.08 o                         
   3   3  16        858.85        863.52        31.58 o                         
   4   3  16       1211.08       1196.65        35.46 o                         
   5   3  16       1790.49       1755.39        45.48 o                         
   6   3  16        217.68        248.93        32.36 o                         
   7   3  16       1913.43       1812.10        76.83 o                         
   8   3  16        113.59        103.17        42.47 o                         
   9   3  16        606.21        545.64        66.36 o                         
  -9   4  16        202.06        256.36        66.97 o                         
  -8   4  16        999.31       1055.49        66.67 o                         
  -7   4  16        339.30        360.46        38.03 o                         
  -6   4  16        511.16        470.04        27.89 o                         
  -5   4  16        254.28        275.06        21.11 o                         
  -4   4  16       1857.15       1823.30        47.11 o                         
  -3   4  16       1802.80       1839.77        38.14 o                         
  -2   4  16       5535.11       5519.36        67.71 o                         
  -1   4  16        345.25        376.56        10.31 o                         
   0   4  16         55.78         87.77         7.16 o                         
   1   4  16        334.59        370.86        11.90 o                         
   2   4  16       5404.14       5274.40        56.04 o                         
   3   4  16       1691.92       1737.73        33.40 o                         
   4   4  16       2006.50       2029.60        50.57 o                         
   5   4  16        337.00        344.15        28.55 o                         
   6   4  16        377.01        327.97        32.72 o                         
   7   4  16        402.34        385.08        44.86 o                         
   8   4  16       1047.52       1067.67        75.93 o                         
   9   4  16        173.19        123.07        59.63 o                         
  -9   5  16         27.07          2.47        59.08 o                         
  -8   5  16         45.34        105.35        48.79 o                         
  -7   5  16        496.50        491.17        47.26 o                         
  -6   5  16        170.08        142.72        23.87 o                         
  -5   5  16       3077.69       2979.15        50.92 o                         
  -4   5  16        862.77        837.42        27.72 o                         
  -3   5  16         72.40         93.28        10.30 o                         
  -2   5  16       2304.80       2341.57        30.81 o                         
  -1   5  16        449.52        444.63        12.45 o                         
   0   5  16       8522.93       9084.03        87.96 o                         
   1   5  16        519.77        487.94        16.43 o                         
   2   5  16       2565.25       2573.20        30.41 o                         
   3   5  16         82.06         99.85        11.70 o                         
   4   5  16        725.34        722.20        27.31 o                         
   5   5  16       3174.14       3243.34        75.95 o                         
   6   5  16        153.93        137.41        33.42 o                         
   7   5  16        403.47        417.30        48.33 o                         
   8   5  16         57.61         14.47        65.19 o                         
   9   5  16         16.07        -58.41        86.98 o                         
  -9   6  16        496.61        610.54        85.64 o                         
  -8   6  16        181.22        179.27        52.42 o                         
  -7   6  16       1109.42       1041.86        54.40 o                         
  -6   6  16       1885.50       1902.21        46.98 o                         
  -5   6  16        142.61        131.21        18.27 o                         
  -4   6  16        871.10        923.25        28.72 o                         
  -3   6  16        375.91        367.86        15.24 o                         
  -2   6  16       1619.28       1598.06        24.94 o                         
  -1   6  16       2646.49       2664.94        44.32 o                         
   0   6  16       9586.18       9548.16        98.88 o                         
   1   6  16       2533.80       2684.86        34.21 o                         
   2   6  16       1550.20       1562.86        24.74 o                         
   3   6  16        280.57        292.69        15.36 o                         
   4   6  16        894.50        873.47        28.91 o                         
   5   6  16        142.04        143.69        24.52 o                         
   6   6  16       1815.26       1812.57        76.74 o                         
   7   6  16       1030.10       1098.57       122.39 o                         
   8   6  16        126.64        226.43       121.98 o                         
   9   6  16        443.28        545.86       165.53 o                         
  -8   7  16        504.62        564.00        53.47 o                         
  -7   7  16         79.62        117.65        38.14 o                         
  -6   7  16       1381.36       1276.47        44.76 o                         
  -5   7  16        377.74        442.18        23.85 o                         
  -4   7  16       6193.13       6225.09        97.75 o                         
  -3   7  16       1774.64       1700.26        32.46 o                         
  -2   7  16       1989.23       2004.29        32.06 o                         
  -1   7  16       1085.05        982.96        41.20 o                         
   0   7  16        107.19        145.00        12.87 o                         
   1   7  16        975.83       1002.46        24.58 o                         
   2   7  16       1729.42       1775.42        29.40 o                         
   3   7  16       1720.15       1652.50        34.13 o                         
   4   7  16       6427.82       6566.89       146.05 o                         
   5   7  16        419.86        426.82        40.74 o                         
   6   7  16       1407.42       1422.01        67.81 o                         
   7   7  16         94.16        126.81        49.02 o                         
   8   7  16        503.57        342.12        86.85 o                         
  -8   8  16        196.38        180.75        53.29 o                         
  -7   8  16        134.17        178.91        42.56 o                         
  -6   8  16       1006.16       1069.62        45.96 o                         
  -5   8  16        830.36        796.79        38.30 o                         
  -4   8  16       1296.21       1183.51        51.29 o                         
  -3   8  16        283.10        300.79        15.57 o                         
  -2   8  16       1307.44       1322.32        31.24 o                         
  -1   8  16       3475.31       3363.69        43.59 o                         
   0   8  16        317.17        343.55        15.70 o                         
   1   8  16       3540.30       3451.75        43.29 o                         
   2   8  16       1215.78       1211.74        26.57 o                         
   3   8  16        236.98        230.75        16.23 o                         
   4   8  16       1245.10       1337.20        52.00 o                         
   5   8  16        805.62        838.58        49.62 o                         
   6   8  16        933.49        943.50        57.81 o                         
   7   8  16        109.94        177.12        53.94 o                         
   8   8  16        177.86        182.42        85.32 o                         
  -8   9  16        508.10        458.11        61.92 o                         
  -7   9  16        157.98        136.40        44.08 o                         
  -6   9  16         43.48         45.22        35.66 o                         
  -5   9  16        280.32        338.67        26.37 o                         
  -4   9  16         79.58         89.98        17.92 o                         
  -3   9  16       2552.24       2478.05        51.09 o                         
  -2   9  16       2828.57       2961.72        55.77 o                         
  -1   9  16        731.59        731.60        21.88 o                         
   0   9  16         77.88         82.93        13.20 o                         
   1   9  16        872.80        912.30        26.24 o                         
   2   9  16       2844.56       2859.56        47.52 o                         
   3   9  16       2513.20       2462.22        51.65 o                         
   4   9  16         96.18         80.73        39.44 o                         
   5   9  16        230.50        332.08        55.29 o                         
   6   9  16         31.72         37.87        45.22 o                         
   7   9  16        163.24        168.88        59.78 o                         
   8   9  16        546.07        598.74        81.45 o                         
  -7  10  16        773.14        743.95        60.06 o                         
  -6  10  16        566.17        592.94        49.03 o                         
  -5  10  16         16.48         16.33        33.71 o                         
  -4  10  16        793.19        844.70        44.47 o                         
  -3  10  16       2979.80       3036.86        54.01 o                         
  -2  10  16         74.84         54.35        18.88 o                         
  -1  10  16         77.60         79.31        15.88 o                         
   0  10  16        430.08        427.36        20.80 o                         
   1  10  16         39.10         32.23        17.19 o                         
   2  10  16         52.58         29.82        17.43 o                         
   3  10  16       3071.03       3114.28        75.20 o                         
   4  10  16        812.80        836.45        45.56 o                         
   5  10  16         33.66         89.57        33.41 o                         
   6  10  16        541.45        644.06        61.77 o                         
   7  10  16        750.11        745.65        78.37 o                         
  -7  11  16        407.61        344.61        59.29 o                         
  -6  11  16        200.62        242.56        46.92 o                         
  -5  11  16       1015.46       1081.92        88.12 o                         
  -4  11  16       1133.56       1209.88        54.99 o                         
  -3  11  16          3.29        -11.03        25.96 o                         
  -2  11  16         98.67         92.62        23.21 o                         
  -1  11  16       2141.71       2118.18        44.52 o                         
   0  11  16        466.79        454.57        25.24 o                         
   1  11  16       2120.30       2154.10        50.41 o                         
   2  11  16         98.46         77.12        21.88 o                         
   3  11  16          1.56         62.02        25.04 o                         
   4  11  16       1002.24       1035.22        72.85 o                         
   5  11  16       1250.18       1303.16        71.51 o                         
   6  11  16        160.49        263.72        53.22 o                         
   7  11  16        440.22        567.66        80.75 o                         
  -6  12  16         58.52         95.72        51.75 o                         
  -5  12  16        199.02        183.66        46.69 o                         
  -4  12  16         27.43         46.98        37.62 o                         
  -3  12  16        683.42        620.29        59.70 o                         
  -2  12  16       2432.17       2420.15       103.15 o                         
  -1  12  16        228.67        205.14        25.16 o                         
   0  12  16        458.33        459.78        33.04 o                         
   1  12  16        267.47        368.82        38.00 o                         
   2  12  16       2482.24       2605.11        88.60 o                         
   3  12  16        738.73        678.74        75.31 o                         
   4  12  16         39.04         53.21        38.85 o                         
   5  12  16        213.69        337.02        50.20 o                         
   6  12  16        100.38        197.14        83.35 o                         
  -5  13  16         89.38        -28.17        51.73 o                         
  -4  13  16       1158.94       1124.33        98.57 o                         
  -3  13  16        432.56        339.94        45.79 o                         
  -2  13  16        525.66        488.41        42.78 o                         
  -1  13  16         33.43         25.77        61.61 o                         
   0  13  16       1985.09       2001.00        71.59 o                         
   1  13  16         48.76         28.82        30.89 o                         
   2  13  16        554.89        534.39        50.67 o                         
   3  13  16        450.10        383.97        45.26 o                         
   4  13  16       1218.22       1225.82        69.12 o                         
   5  13  16         89.46         48.88        55.67 o                         
  -4  14  16        276.94        395.94        70.25 o                         
  -3  14  16          0.22         17.86        57.60 o                         
  -2  14  16        473.80        506.62        62.81 o                         
  -1  14  16        222.21        199.78        53.64 o                         
   0  14  16       1310.47       1368.94        70.36 o                         
   1  14  16        227.96        261.18        42.89 o                         
   2  14  16        476.41        547.78        45.77 o                         
   3  14  16          0.70        -13.21        45.61 o                         
   4  14  16        264.91        308.12        75.43 o                         
  -3  15  16         91.97        118.54       141.79 o                         
  -2  15  16        921.98        699.21        72.89 o                         
  -1  15  16        437.70        394.48        74.11 o                         
   0  15  16         65.42         98.12        48.41 o                         
   1  15  16        403.21        433.74        53.14 o                         
   2  15  16        855.88        962.41        65.64 o                         
   3  15  16         89.39        198.52        68.25 o                         
   1   0  17       4966.99       4975.07        96.74 o                         
   2   0  17        639.50        646.46        21.74 o                         
   3   0  17       5488.69       5629.83       158.88 o                         
   4   0  17         79.50         90.15        12.52 o                         
   5   0  17         25.52         38.46        14.18 o                         
   6   0  17         49.02         75.36        18.75 o                         
   7   0  17         79.96         84.74        25.09 o                         
   8   0  17       3489.91       3343.05       288.83 o                         
   9   0  17        517.25        615.86        74.42 o                         
  -9   1  17         15.10         66.16        67.65 o                         
  -8   1  17        129.47         64.31        41.24 o                         
  -7   1  17        768.47        778.19        45.39 o                         
  -6   1  17       1526.76       1467.95        47.38 o                         
  -5   1  17       1015.83        944.95        33.61 o                         
  -4   1  17       1216.59       1165.57        30.93 o                         
  -3   1  17       5286.70       5258.19       124.87 o                         
  -2   1  17       2193.90       2334.30        41.98 o                         
  -1   1  17       4820.76       4750.42        67.60 o                         
   0   1  17          0.06         11.55         5.22 o                         
   1   1  17       5200.09       5134.44        63.91 o                         
   2   1  17       2274.76       2311.64        62.29 o                         
   3   1  17       5209.25       5245.67       126.06 o                         
   4   1  17       1222.04       1187.71        30.44 o                         
   5   1  17       1011.11        987.31        30.09 o                         
   6   1  17       1151.48       1137.32        47.16 o                         
   7   1  17        785.68        757.24        38.97 o                         
   8   1  17        178.76         87.01        48.65 o                         
   9   1  17         13.01        -46.80        62.69 o                         
  -9   2  17        271.28        293.60        69.32 o                         
  -8   2  17        134.35        132.34        55.65 o                         
  -7   2  17         88.23        112.77        31.84 o                         
  -6   2  17       1141.21       1062.67        42.54 o                         
  -5   2  17       3556.60       3468.40        73.74 o                         
  -4   2  17       2505.36       2477.83        72.26 o                         
  -3   2  17       3270.53       3154.68        84.08 o                         
  -2   2  17       2538.56       2528.23        34.13 o                         
  -1   2  17       7053.05       7156.52        88.93 o                         
   0   2  17        135.32        204.15         8.21 o                         
   1   2  17       6687.18       6750.42        69.23 o                         
   2   2  17       2586.11       2548.29        66.07 o                         
   3   2  17       2920.22       2836.05        62.95 o                         
   4   2  17       2394.80       2438.92        48.60 o                         
   5   2  17       3431.14       3309.12        67.19 o                         
   6   2  17       1195.51       1167.00        40.61 o                         
   7   2  17        116.44         60.53        33.30 o                         
   8   2  17        109.03         85.46        53.71 o                         
   9   2  17        294.83        434.90        80.92 o                         
  -9   3  17         86.96         67.27        67.34 o                         
  -8   3  17        778.45        795.45       113.26 o                         
  -7   3  17        723.25        775.91        47.78 o                         
  -6   3  17         91.29         63.76        21.08 o                         
  -5   3  17        443.31        440.96        21.48 o                         
  -4   3  17       2733.67       2666.39        51.07 o                         
  -3   3  17       3203.14       3051.47        58.64 o                         
  -2   3  17        886.40        889.74        22.77 o                         
  -1   3  17       5700.75       5735.14        69.47 o                         
   0   3  17        334.23        348.68        10.35 o                         
   1   3  17       5132.19       4937.92        53.68 o                         
   2   3  17        907.19        901.75        18.92 o                         
   3   3  17       3219.17       3056.54        57.30 o                         
   4   3  17       2543.87       2546.12        82.12 o                         
   5   3  17        535.20        498.05        30.03 o                         
   6   3  17        138.46        133.46        25.23 o                         
   7   3  17        668.70        684.10        44.11 o                         
   8   3  17        742.62        791.53       101.59 o                         
   9   3  17         82.18         25.50        57.25 o                         
  -9   4  17        147.69        109.04        59.67 o                         
  -8   4  17        111.68        125.51        47.37 o                         
  -7   4  17        171.11        127.80        34.77 o                         
  -6   4  17       1468.23       1374.56        44.02 o                         
  -5   4  17       1611.00       1601.62        48.44 o                         
  -4   4  17        962.62       1007.22        24.27 o                         
  -3   4  17        583.85        608.39        18.35 o                         
  -2   4  17        234.10        278.66         9.88 o                         
  -1   4  17       6212.24       6429.65        66.73 o                         
   0   4  17       1610.01       1657.95        23.91 o                         
   1   4  17       6270.02       6586.78        71.51 o                         
   2   4  17        234.05        261.92        11.10 o                         
   3   4  17        543.35        544.80        21.02 o                         
   4   4  17        978.03       1020.35        30.07 o                         
   5   4  17       1831.83       1872.72        54.57 o                         
   6   4  17       1233.90       1038.62        51.63 o                         
   7   4  17        186.93        189.06        39.55 o                         
   8   4  17        151.54        158.87        47.35 o                         
   9   4  17        137.50        175.16        59.73 o                         
  -9   5  17         39.94        146.38        66.91 o                         
  -8   5  17       1574.65       1570.06        99.32 o                         
  -7   5  17         83.32        140.39        40.44 o                         
  -6   5  17        195.18        206.00        38.50 o                         
  -5   5  17          8.32         -4.91        15.38 o                         
  -4   5  17       1248.52       1191.51        26.72 o                         
  -3   5  17       6287.61       6196.54        95.93 o                         
  -2   5  17         66.22         76.94         7.47 o                         
  -1   5  17       2870.61       2798.97        36.59 o                         
   0   5  17       2880.14       2813.83        35.19 o                         
   1   5  17       3120.11       2967.01        35.75 o                         
   2   5  17         64.31         88.51         8.29 o                         
   3   5  17       6390.73       6323.66        90.15 o                         
   4   5  17       1374.21       1309.82        34.20 o                         
   5   5  17         11.14         11.54        23.25 o                         
   6   5  17        231.41        238.71        56.60 o                         
   7   5  17        108.72        159.98        43.40 o                         
   8   5  17       1656.03       1712.98       104.46 o                         
   9   5  17         38.88        -59.93        70.37 o                         
  -8   6  17        289.63        299.77        55.64 o                         
  -7   6  17        380.14        400.22        41.17 o                         
  -6   6  17       1164.42       1231.82        42.24 o                         
  -5   6  17        198.53        209.23        18.97 o                         
  -4   6  17       1162.82       1209.14        32.47 o                         
  -3   6  17       2358.91       2366.63        35.25 o                         
  -2   6  17       3536.67       3555.25        38.18 o                         
  -1   6  17        951.69        990.89        31.38 o                         
   0   6  17          1.21          8.47         9.76 o                         
   1   6  17        872.02        901.24        19.34 o                         
   2   6  17       3572.82       3522.33        41.52 o                         
   3   6  17       2277.36       2273.63        36.62 o                         
   4   6  17       1126.71       1155.85        32.56 o                         
   5   6  17        224.10        291.36        26.11 o                         
   6   6  17       1260.43       1365.38        60.06 o                         
   7   6  17        326.45        430.74        67.09 o                         
   8   6  17        345.47        366.10       160.58 o                         
   9   6  17         77.19       -134.57       134.57 o                         
  -8   7  17         15.95        -10.75        45.76 o                         
  -7   7  17        310.27        325.86        65.64 o                         
  -6   7  17       2048.37       2009.01        52.69 o                         
  -5   7  17        985.66        901.71        32.73 o                         
  -4   7  17        340.18        382.60        20.10 o                         
  -3   7  17        301.94        346.27        17.68 o                         
  -2   7  17        122.79        140.97        10.99 o                         
  -1   7  17       2274.10       2133.95        65.61 o                         
   0   7  17        279.20        289.25        13.67 o                         
   1   7  17       2307.06       2321.36        32.89 o                         
   2   7  17        139.57        153.24        11.82 o                         
   3   7  17        295.46        342.63        18.08 o                         
   4   7  17        313.01        332.46        28.11 o                         
   5   7  17       1087.75       1211.17        55.44 o                         
   6   7  17       2098.97       2350.23        80.34 o                         
   7   7  17        284.08        314.27        55.49 o                         
   8   7  17         32.33         53.91        75.36 o                         
  -8   8  17        493.68        378.71        55.61 o                         
  -7   8  17        398.04        339.03        45.87 o                         
  -6   8  17         50.62         68.89        27.33 o                         
  -5   8  17        121.83         73.39        21.69 o                         
  -4   8  17        464.66        540.48        24.03 o                         
  -3   8  17        515.46        469.32        22.10 o                         
  -2   8  17        486.54        559.79        21.99 o                         
  -1   8  17       1469.09       1463.49        35.91 o                         
   0   8  17        468.17        492.57        20.72 o                         
   1   8  17       1585.75       1590.11        27.87 o                         
   2   8  17        469.05        527.35        21.32 o                         
   3   8  17        447.99        394.67        23.58 o                         
   4   8  17        587.81        638.09        35.33 o                         
   5   8  17        162.24        219.69        33.49 o                         
   6   8  17         51.09         -5.64        38.01 o                         
   7   8  17        429.26        436.79        60.34 o                         
   8   8  17        515.84        622.30        78.95 o                         
  -7   9  17        887.20        879.97        60.19 o                         
  -6   9  17        137.07        151.22        37.29 o                         
  -5   9  17        164.74        224.32        25.45 o                         
  -4   9  17        660.24        734.59        28.85 o                         
  -3   9  17        247.61        290.86        19.40 o                         
  -2   9  17        688.99        728.45        28.41 o                         
  -1   9  17       1133.35       1112.03        33.21 o                         
   0   9  17        634.89        646.47        22.63 o                         
   1   9  17       1276.57       1237.55        28.88 o                         
   2   9  17        827.05        834.15        36.11 o                         
   3   9  17        190.47        227.32        21.97 o                         
   4   9  17        675.59        736.25        40.87 o                         
   5   9  17        135.73        195.43        32.87 o                         
   6   9  17        136.53        127.76        48.07 o                         
   7   9  17        891.86       1007.91        99.41 o                         
  -7  10  17        138.53        147.06        52.82 o                         
  -6  10  17        142.39        110.87        43.33 o                         
  -5  10  17       2524.21       2281.35       135.38 o                         
  -4  10  17        301.09        287.28        21.25 o                         
  -3  10  17        953.33        899.22        29.63 o                         
  -2  10  17        228.96        245.11        21.84 o                         
  -1  10  17        421.41        412.72        24.25 o                         
   0  10  17        949.95       1020.86        30.49 o                         
   1  10  17        415.03        429.24        21.83 o                         
   2  10  17        225.01        263.45        22.08 o                         
   3  10  17        990.87        999.93        44.82 o                         
   4  10  17        312.94        309.88        31.96 o                         
   5  10  17       2518.29       2626.52        84.74 o                         
   6  10  17         98.28         72.74        45.63 o                         
   7  10  17        118.54        239.22        66.80 o                         
  -6  11  17         15.92         66.39        46.46 o                         
  -5  11  17         69.37         76.82        40.94 o                         
  -4  11  17        378.07        386.90        41.18 o                         
  -3  11  17       2082.67       2187.82        63.81 o                         
  -2  11  17       1165.75       1225.82        67.23 o                         
  -1  11  17        455.16        438.65        24.01 o                         
   0  11  17        108.78        126.68        20.21 o                         
   1  11  17        533.25        510.98        28.23 o                         
   2  11  17       1161.86       1250.51        56.75 o                         
   3  11  17       2118.27       2204.93        63.61 o                         
   4  11  17        404.65        350.66        40.94 o                         
   5  11  17         54.52        128.90        51.21 o                         
   6  11  17         20.01         29.89        52.25 o                         
  -6  12  17        273.99        275.48        56.90 o                         
  -5  12  17        115.83        225.30        48.82 o                         
  -4  12  17        126.70         73.17        47.43 o                         
  -3  12  17        420.28        402.09        41.00 o                         
  -2  12  17        202.04        240.83        34.02 o                         
  -1  12  17       2899.24       2861.56        95.61 o                         
   0  12  17          0.51          9.16        26.19 o                         
   1  12  17       3093.56       3139.73        65.96 o                         
   2  12  17        161.89        191.27        30.69 o                         
   3  12  17        372.28        360.15        39.85 o                         
   4  12  17        106.49         85.25        40.88 o                         
   5  12  17         98.67        134.09        48.94 o                         
   6  12  17        234.79        228.60        62.11 o                         
  -5  13  17         48.18         74.20        55.83 o                         
  -4  13  17         94.50        117.83        47.38 o                         
  -3  13  17        877.40        897.15        59.77 o                         
  -2  13  17       1124.73       1020.50        58.49 o                         
  -1  13  17        388.09        377.43        93.96 o                         
   0  13  17        565.09        564.31        58.87 o                         
   1  13  17        444.41        503.45        42.05 o                         
   2  13  17       1067.30       1006.22        52.47 o                         
   3  13  17        948.40       1163.69       103.68 o                         
   4  13  17         86.39         10.27        47.52 o                         
   5  13  17         24.16         -6.86        80.49 o                         
  -4  14  17        121.65        243.54        69.18 o                         
  -3  14  17        328.80        271.86        62.51 o                         
  -2  14  17        703.50        633.77        65.40 o                         
  -1  14  17        266.98        342.91        55.92 o                         
   0  14  17         11.73          9.11        41.19 o                         
   1  14  17        235.60        316.22        57.08 o                         
   2  14  17        624.33        664.47        49.41 o                         
   3  14  17        285.14        320.67        51.89 o                         
   4  14  17        140.50        154.45        57.81 o                         
  -2  15  17         91.64         86.09        64.45 o                         
  -1  15  17         22.84         13.29        59.70 o                         
   0  15  17         31.56         47.13        59.82 o                         
   1  15  17         37.94        -32.73        68.94 o                         
   2  15  17        116.85        115.62        68.82 o                         
   0   0  18      17511.53      16906.53       553.46 o                         
   1   0  18       2273.60       2374.72        33.34 o                         
   2   0  18         66.83        127.27         9.46 o                         
   3   0  18          0.91         30.97         9.42 o                         
   4   0  18       2322.23       2219.76        52.08 o                         
   5   0  18       8495.34       8449.74       265.81 o                         
   6   0  18         25.95         39.80        18.89 o                         
   7   0  18        484.27        573.75        44.83 o                         
   8   0  18         10.11          4.93        83.10 o                         
   9   0  18        328.37        445.72        73.48 o                         
  -9   1  18        518.64        621.50       100.95 o                         
  -8   1  18        945.15        896.81        61.10 o                         
  -7   1  18        547.93        500.41        40.56 o                         
  -6   1  18        608.13        652.73        34.77 o                         
  -5   1  18        725.34        745.92        35.61 o                         
  -4   1  18        276.96        284.64        14.21 o                         
  -3   1  18       2238.19       2137.88        59.78 o                         
  -2   1  18       5073.71       5121.68       111.66 o                         
  -1   1  18        390.26        334.15        13.25 o                         
   0   1  18       8792.02       8650.53        96.69 o                         
   1   1  18        423.98        383.39        10.91 o                         
   2   1  18       5356.44       5249.75        97.60 o                         
   3   1  18       2286.22       2172.99        48.44 o                         
   4   1  18        337.41        343.40        27.23 o                         
   5   1  18        681.30        672.69        26.44 o                         
   6   1  18        624.45        636.69        31.72 o                         
   7   1  18        580.40        521.16        35.81 o                         
   8   1  18       1008.09        989.83        74.44 o                         
   9   1  18        559.87        578.50        76.16 o                         
  -9   2  18        557.16        644.39        78.79 o                         
  -8   2  18        355.44        368.34        51.66 o                         
  -7   2  18       1067.83        997.66        53.36 o                         
  -6   2  18        423.00        406.70        27.69 o                         
  -5   2  18       1314.10       1338.36        44.93 o                         
  -4   2  18       1299.47       1207.48        40.51 o                         
  -3   2  18        777.61        801.30        23.06 o                         
  -2   2  18       3399.07       3366.65        56.15 o                         
  -1   2  18       1331.17       1396.65        26.61 o                         
   0   2  18       7481.16       7653.86        80.78 o                         
   1   2  18       1358.80       1416.70        20.55 o                         
   2   2  18       3556.97       3532.61        55.07 o                         
   3   2  18        759.01        798.28        32.85 o                         
   4   2  18       1309.31       1245.78        35.00 o                         
   5   2  18       1201.30       1203.36        35.79 o                         
   6   2  18        365.40        410.71        26.74 o                         
   7   2  18       1196.15       1175.50        63.13 o                         
   8   2  18        371.52        450.70        63.55 o                         
   9   2  18        482.25        300.75        62.48 o                         
  -9   3  18        254.44        369.82        64.82 o                         
  -8   3  18        252.87        353.47        51.21 o                         
  -7   3  18       1232.22       1159.04        79.97 o                         
  -6   3  18       3643.75       3469.61       113.64 o                         
  -5   3  18         68.07         75.24        17.04 o                         
  -4   3  18       2545.13       2483.68        48.91 o                         
  -3   3  18        816.62        772.91        18.42 o                         
  -2   3  18       1681.80       1612.31        23.90 o                         
  -1   3  18        612.53        650.66        17.47 o                         
   0   3  18         55.54         38.94         5.95 o                         
   1   3  18        554.08        574.43        14.78 o                         
   2   3  18       1533.09       1387.26        22.75 o                         
   3   3  18        896.71        902.52        24.46 o                         
   4   3  18       2593.86       2674.89        69.94 o                         
   5   3  18         49.75         76.46        18.84 o                         
   6   3  18       3956.08       3627.45        74.73 o                         
   7   3  18       1294.96       1261.24        59.34 o                         
   8   3  18        222.83        394.27        51.79 o                         
   9   3  18        283.84        334.39        78.77 o                         
  -9   4  18        887.18        768.33        72.47 o                         
  -8   4  18        441.84        398.32        54.79 o                         
  -7   4  18        789.72        789.24        49.21 o                         
  -6   4  18        490.70        449.72        30.81 o                         
  -5   4  18       1893.87       1903.42        45.45 o                         
  -4   4  18        492.60        484.39        19.51 o                         
  -3   4  18       1597.46       1595.14        35.25 o                         
  -2   4  18       3221.65       3099.32        34.58 o                         
  -1   4  18       3900.88       3979.33        44.50 o                         
   0   4  18         93.52        124.12         8.23 o                         
   1   4  18       3829.79       3839.78        62.87 o                         
   2   4  18       3426.13       3335.72        38.58 o                         
   3   4  18       1595.81       1579.57        34.26 o                         
   4   4  18        591.96        603.16        25.21 o                         
   5   4  18       1660.50       1606.12        52.37 o                         
   6   4  18        583.97        588.19        46.31 o                         
   7   4  18        800.39        812.12        52.03 o                         
   8   4  18        387.72        419.44        54.74 o                         
   9   4  18        952.78       1048.79        77.98 o                         
  -9   5  18        172.51        221.43        66.12 o                         
  -8   5  18        394.37        484.76        58.82 o                         
  -7   5  18       1035.68        969.89       113.92 o                         
  -6   5  18        620.10        630.49        32.35 o                         
  -5   5  18        110.98        119.54        18.22 o                         
  -4   5  18        774.36        804.95        23.49 o                         
  -3   5  18       1413.27       1429.30        26.07 o                         
  -2   5  18        478.31        515.26        13.88 o                         
  -1   5  18       2062.93       2198.91        31.11 o                         
   0   5  18       4847.15       4561.11        54.67 o                         
   1   5  18       2173.42       2281.71        29.87 o                         
   2   5  18        433.24        451.97        14.06 o                         
   3   5  18       1535.17       1516.79        37.09 o                         
   4   5  18        813.76        876.34        29.47 o                         
   5   5  18        130.38        124.98        34.15 o                         
   6   5  18        632.18        660.29        47.29 o                         
   7   5  18       1010.60       1041.49       185.54 o                         
   8   5  18        424.45        415.88        66.95 o                         
   9   5  18        223.98        246.43        89.22 o                         
  -8   6  18        334.43        297.80        49.79 o                         
  -7   6  18        305.54        339.18        39.30 o                         
  -6   6  18       1475.94       1396.72        55.10 o                         
  -5   6  18       5749.95       5738.93        89.18 o                         
  -4   6  18       1712.59       1718.52        36.37 o                         
  -3   6  18       1210.65       1202.96        24.99 o                         
  -2   6  18        749.44        730.86        14.36 o                         
  -1   6  18       2291.43       2242.31        40.46 o                         
   0   6  18        470.40        563.86        19.72 o                         
   1   6  18       2258.86       2264.19        33.45 o                         
   2   6  18        697.00        691.42        18.77 o                         
   3   6  18       1223.25       1226.13        27.47 o                         
   4   6  18       1802.24       1868.27        40.85 o                         
   5   6  18       5648.82       5627.66        96.27 o                         
   6   6  18       1411.58       1424.18        62.36 o                         
   7   6  18        243.89        303.20        54.06 o                         
   8   6  18        308.75        396.04        80.52 o                         
  -8   7  18        236.61        127.54        49.85 o                         
  -7   7  18       1251.67       1251.25        62.13 o                         
  -6   7  18        115.83        134.48        25.56 o                         
  -5   7  18       1395.79       1411.48        45.35 o                         
  -4   7  18        446.49        463.89        22.22 o                         
  -3   7  18       1930.64       1991.23        32.97 o                         
  -2   7  18       2433.61       2394.80        47.47 o                         
  -1   7  18       1576.65       1516.68        34.43 o                         
   0   7  18         97.56         99.02        11.03 o                         
   1   7  18       1406.48       1422.41        26.52 o                         
   2   7  18       2340.26       2342.82        34.85 o                         
   3   7  18       1907.91       1948.51        39.76 o                         
   4   7  18        413.28        463.93        27.92 o                         
   5   7  18       1445.98       1515.31        58.98 o                         
   6   7  18        104.83        169.07        39.44 o                         
   7   7  18       1220.81       1193.85        83.94 o                         
   8   7  18        239.92        272.99        66.62 o                         
  -8   8  18         40.19        120.89        53.28 o                         
  -7   8  18        986.73       1131.78        63.99 o                         
  -6   8  18        194.22        215.41        31.33 o                         
  -5   8  18        851.56        883.61        33.82 o                         
  -4   8  18       3635.21       3671.36        57.11 o                         
  -3   8  18         16.34         -1.33        11.75 o                         
  -2   8  18       1403.15       1363.37        30.84 o                         
  -1   8  18       1069.79       1069.99        32.18 o                         
   0   8  18       3044.97       3035.97        42.88 o                         
   1   8  18        966.17       1011.77        23.28 o                         
   2   8  18       1383.61       1382.84        28.53 o                         
   3   8  18         22.17         43.13        14.02 o                         
   4   8  18       3435.67       3733.48        76.99 o                         
   5   8  18        727.76        814.80        48.20 o                         
   6   8  18        178.35        113.01        41.52 o                         
   7   8  18        961.22        977.48        74.46 o                         
   8   8  18         33.13         24.20        76.05 o                         
  -7   9  18        522.12        560.49        53.42 o                         
  -6   9  18        247.56        257.83        41.18 o                         
  -5   9  18        136.74        168.71        24.54 o                         
  -4   9  18        195.42        222.15        20.06 o                         
  -3   9  18       1669.51       1768.07        48.73 o                         
  -2   9  18       3571.33       3562.58        58.67 o                         
  -1   9  18        373.00        393.34        25.00 o                         
   0   9  18       1153.15       1169.35        29.21 o                         
   1   9  18        415.80        397.37        22.21 o                         
   2   9  18       3776.15       3823.78        71.99 o                         
   3   9  18       1694.98       1710.83        42.91 o                         
   4   9  18        145.64        137.21        26.69 o                         
   5   9  18        119.74        128.89        32.99 o                         
   6   9  18        240.50        328.35        54.63 o                         
   7   9  18        568.88        550.92        74.98 o                         
  -7  10  18        310.42        193.19        54.18 o                         
  -6  10  18        173.97        127.48        42.39 o                         
  -5  10  18        659.48        615.21        47.83 o                         
  -4  10  18        319.26        370.28        25.52 o                         
  -3  10  18        266.98        310.24        34.53 o                         
  -2  10  18       1032.23       1065.46        36.71 o                         
  -1  10  18        543.06        504.38        29.64 o                         
   0  10  18          6.91         16.71        15.52 o                         
   1  10  18        515.53        514.55        27.36 o                         
   2  10  18       1094.62       1122.59        37.70 o                         
   3  10  18        240.23        232.57        24.47 o                         
   4  10  18        409.02        501.17        37.40 o                         
   5  10  18        646.90        698.12        49.79 o                         
   6  10  18        210.58        160.48        47.17 o                         
   7  10  18        341.09        441.63        85.70 o                         
  -6  11  18        672.65        694.47       102.47 o                         
  -5  11  18        319.29        245.21        65.30 o                         
  -4  11  18       1474.80       1472.26        75.13 o                         
  -3  11  18        641.63        727.19        42.11 o                         
  -2  11  18       1120.94       1098.19        41.47 o                         
  -1  11  18        141.94        156.08        29.40 o                         
   0  11  18       2288.07       2226.22        48.40 o                         
   1  11  18        159.84        185.70        23.04 o                         
   2  11  18       1076.93       1053.40        55.86 o                         
   3  11  18        641.96        739.79        41.99 o                         
   4  11  18       1573.97       1714.87        70.67 o                         
   5  11  18        347.40        374.87        46.66 o                         
   6  11  18        772.79        758.25        63.43 o                         
  -6  12  18        477.95        420.36        60.62 o                         
  -5  12  18         69.68         41.71        48.41 o                         
  -4  12  18        293.89        318.09        65.85 o                         
  -3  12  18        229.40        339.57        53.86 o                         
  -2  12  18       1020.39        962.83        52.14 o                         
  -1  12  18        484.49        590.04        53.40 o                         
   0  12  18         44.28         44.62        25.91 o                         
   1  12  18        530.03        562.53        35.18 o                         
   2  12  18       1148.84       1183.63        58.34 o                         
   3  12  18        255.06        310.75        39.42 o                         
   4  12  18        337.26        287.89        44.69 o                         
   5  12  18        140.37        146.71        71.97 o                         
   6  12  18        490.62        557.01        69.15 o                         
  -5  13  18         27.09         37.55        76.47 o                         
  -4  13  18        485.76        476.43        67.61 o                         
  -3  13  18        452.62        435.26        60.47 o                         
  -2  13  18        263.75        252.69        50.95 o                         
  -1  13  18        930.77        907.54       121.57 o                         
   0  13  18        956.63       1072.00        60.91 o                         
   1  13  18        944.58       1009.68        55.17 o                         
   2  13  18        260.82        285.17        38.13 o                         
   3  13  18        484.58        468.60        57.02 o                         
   4  13  18        422.48        390.88        67.03 o                         
   5  13  18         26.79         94.87        58.43 o                         
  -4  14  18        284.74        251.40       161.32 o                         
  -3  14  18         26.06         90.79        67.81 o                         
  -2  14  18        209.44        154.41        67.14 o                         
  -1  14  18        374.49        418.37        59.45 o                         
   0  14  18          0.93         54.63        41.63 o                         
   1  14  18        355.08        442.91        65.66 o                         
   2  14  18        173.39        166.29        42.97 o                         
   3  14  18         21.20         36.25        55.86 o                         
   4  14  18        266.40        382.70        63.14 o                         
  -2  15  18        155.32        124.00       112.24 o                         
  -1  15  18         25.15         54.27        62.79 o                         
   0  15  18        226.56        234.88        64.28 o                         
   1  15  18         17.87         74.43        62.41 o                         
   2  15  18        122.52         97.97        66.70 o                         
   1   0  19        632.62        689.37        17.69 o                         
   2   0  19       6184.67       6109.81       127.14 o                         
   3   0  19       1654.07       1644.82        54.76 o                         
   4   0  19       1015.70        963.46        31.83 o                         
   5   0  19        157.75        131.47        15.68 o                         
   6   0  19        220.93        232.31        21.63 o                         
   7   0  19       3029.39       3019.30        81.62 o                         
   8   0  19        790.55        778.13        58.62 o                         
   9   0  19        163.36        269.69        92.75 o                         
  -9   1  19        128.84         62.39        67.02 o                         
  -8   1  19       1148.49       1166.17       113.26 o                         
  -7   1  19        485.45        509.78        43.76 o                         
  -6   1  19         46.79         -1.86        22.31 o                         
  -5   1  19        567.38        547.47        29.01 o                         
  -4   1  19       1583.19       1528.02        39.26 o                         
  -3   1  19       1740.68       1730.11        44.87 o                         
  -2   1  19        965.41       1000.51        17.06 o                         
  -1   1  19       4123.63       4157.42        65.12 o                         
   0   1  19      13634.43      14023.08       148.10 o                         
   1   1  19       3949.72       3811.65        58.11 o                         
   2   1  19        941.18        967.92        23.82 o                         
   3   1  19       1738.06       1772.90        41.80 o                         
   4   1  19       1321.33       1298.89        47.82 o                         
   5   1  19        376.67        388.51        21.36 o                         
   6   1  19         78.37         62.93        20.63 o                         
   7   1  19        422.91        468.35        34.27 o                         
   8   1  19       1165.57       1253.69        90.37 o                         
   9   1  19        166.61        194.16        70.44 o                         
  -9   2  19        133.35         81.78        70.15 o                         
  -8   2  19        391.13        318.24        50.54 o                         
  -7   2  19       1154.39       1050.45        53.16 o
[truncated: 277,347 more chars]
