# Supplementary material for: Synthesis and characterization of enanti­opure planar–chiral phospho­rus-linked diferrocenes
Source: Acta Crystallogr C Struct Chem. 2021 Feb 25;77(Pt 3):152–60. doi: 10.1107/S2053229621001996 (PMC7941264; doi:10.1107/S2053229621001996)
Supplement: Supplementary file 9 [file c-77-00152-8bsup5.hkl]

data_8b                                                                         
_shelx_title ' miwi_PH105F1_1922_P212121 in P212121 No19' 
_shelx_refln_list_code          4                                               
_shelx_F_calc_maximum      420.73                                               
_exptl_crystal_F_000      2400.00                                               
_reflns_d_resolution_high  0.7100                                               
                                                                                
loop_                                                                           
 _space_group_symop_operation_xyz                                               
 'x, y, z'                                                                      
 '-x+1/2, -y, z+1/2'                                                            
 'x+1/2, -y+1/2, -z'                                                            
 '-x, y+1/2, -z+1/2'                                                            
                                                                                
_cell_length_a     7.5285                                                       
_cell_length_b    17.6463                                                       
_cell_length_c    39.3333                                                       
_cell_angle_alpha  90.000                                                       
_cell_angle_beta   90.000                                                       
_cell_angle_gamma  90.000                                                       
                                                                                
_shelx_F_squared_multiplier     1.000                                           
                                                                                
loop_                                                                           
 _refln_index_h                                                                 
 _refln_index_k                                                                 
 _refln_index_l                                                                 
 _refln_F_squared_calc                                                          
 _refln_F_squared_meas                                                          
 _refln_F_squared_sigma                                                         
 _refln_observed_status                                                         
   2   0   0      47121.25      51928.48       794.24 o                         
   4   0   0       5103.03       5481.68       166.47 o                         
   6   0   0       3215.83       3652.31       154.44 o                         
   8   0   0       2461.29       2312.53       168.48 o                         
  10   0   0        983.71       1069.02       150.42 o                         
   1   1   0      92241.95      97149.09      1289.07 o                         
   2   1   0      10691.48      11403.31       171.96 o                         
   3   1   0       2137.96       2061.33        43.71 o                         
   4   1   0      10357.17       9152.07       260.90 o                         
   5   1   0        353.82        353.80        40.24 o                         
   6   1   0        126.29         54.90        19.57 o                         
   7   1   0       1100.93       1142.54        59.06 o                         
   8   1   0        765.48        634.00       106.30 o                         
   9   1   0        223.12        287.42        89.25 o                         
  10   1   0        205.68        206.41        65.19 o                         
   0   2   0         34.65         -2.32         2.32 o                         
   1   2   0       7395.23       7621.12       101.95 o                         
   2   2   0       3471.50       3415.45        56.80 o                         
   3   2   0        304.41        233.57        14.64 o                         
   4   2   0       2021.95       1596.96        38.74 o                         
   5   2   0        208.68        195.66        24.61 o                         
   6   2   0        752.05        681.53        39.85 o                         
   7   2   0         12.58        -20.94        20.94 o                         
   8   2   0        253.13        274.34        59.51 o                         
   9   2   0         85.48         96.13        48.91 o                         
  10   2   0         66.17         98.28        82.23 o                         
   1   3   0       2652.41       3416.35        48.70 o                         
   2   3   0         59.17        -15.46        15.46 o                         
   3   3   0       3261.10       4394.38        85.89 o                         
   4   3   0       1222.68       1278.08        34.20 o                         
   5   3   0        725.58        686.95        30.60 o                         
   6   3   0        367.71        418.74        32.57 o                         
   7   3   0       2549.15       2574.38       108.85 o                         
   8   3   0        304.69        333.73        57.32 o                         
   9   3   0          1.21        -50.14        50.14 o                         
  10   3   0        136.42        375.06       110.31 o                         
   0   4   0       1597.77       1216.82       141.40 o                         
   1   4   0      35259.08      36983.17       759.63 o                         
   2   4   0       1075.05       1349.36        41.97 o                         
   3   4   0       1482.21       1457.14        42.00 o                         
   4   4   0       4467.72       4181.40        93.03 o                         
   5   4   0       3096.75       3026.29        67.21 o                         
   6   4   0        754.80        664.44        43.93 o                         
   7   4   0       7935.16       8017.22       238.67 o                         
   8   4   0        454.13        373.61        62.81 o                         
   9   4   0         33.92         44.12        74.21 o                         
  10   4   0         14.55        -22.06        78.22 o                         
   1   5   0        230.35        264.78        11.11 o                         
   2   5   0        184.04        200.53        12.95 o                         
   3   5   0      77151.91      77197.53      1406.98 o                         
   4   5   0       3864.65       3103.18        73.05 o                         
   5   5   0       2950.38       3115.91        69.94 o                         
   6   5   0       1171.72       1329.84        58.41 o                         
   7   5   0        382.96        354.07        57.42 o                         
   8   5   0        862.60        841.47        83.95 o                         
   9   5   0          5.61         60.17        78.22 o                         
  10   5   0        152.05         92.26        84.24 o                         
   0   6   0      11315.42      11145.24       385.09 o                         
   1   6   0        686.24       1057.81        31.84 o                         
   2   6   0       2327.33       1962.03        63.10 o                         
   3   6   0         36.13         56.16        22.06 o                         
   4   6   0      26640.00      25331.45       506.76 o                         
   5   6   0         54.68         46.79        20.46 o                         
   6   6   0        228.25        157.61        42.48 o                         
   7   6   0        609.79        586.05        70.19 o                         
   8   6   0        251.19        554.09        71.53 o                         
   9   6   0        801.41        780.20       130.37 o                         
  10   6   0        200.03        208.59        94.27 o                         
   1   7   0       1324.11       1073.46        27.18 o                         
   2   7   0       5240.52       4726.95       118.69 o                         
   3   7   0       3356.15       3281.11        77.57 o                         
   4   7   0       1575.09       1614.66        70.20 o                         
   5   7   0        268.38        377.06        66.19 o                         
   6   7   0          3.41         -6.27        42.12 o                         
   7   7   0        759.12        619.47        75.21 o                         
   8   7   0       1582.99       1391.88       108.49 o                         
   9   7   0         36.98        132.37        84.24 o                         
  10   7   0          3.30         -6.02        76.22 o                         
   0   8   0       5292.85       5553.58       119.92 o                         
   1   8   0       1240.59       1602.04        35.78 o                         
   2   8   0        521.00        554.97        29.90 o                         
   3   8   0       4706.80       4696.47       126.92 o                         
   4   8   0       3360.96       4033.34       119.13 o                         
   5   8   0         14.69         38.11        42.12 o                         
   6   8   0       1656.76       1745.09       129.37 o                         
   7   8   0         22.67          1.41        42.41 o                         
   8   8   0         91.05        279.06        62.40 o                         
   9   8   0        166.01        226.64        92.26 o                         
  10   8   0         28.91         24.07        80.23 o                         
   1   9   0         13.03        -13.42        15.52 o                         
   2   9   0       1118.15       1067.42        81.69 o                         
   3   9   0      20317.68      18552.44      1842.20 o                         
   4   9   0       7172.39       7164.28       441.25 o                         
   5   9   0         69.91         66.19        46.13 o                         
   6   9   0        154.22        144.35        47.11 o                         
   7   9   0        999.33       1087.69        93.67 o                         
   8   9   0        332.99        447.20        90.25 o                         
   9   9   0          2.48         76.22        80.23 o                         
   0  10   0      37897.49      37599.80       677.03 o                         
   1  10   0       4562.92       4276.57       114.35 o                         
   2  10   0          3.64         22.18        13.61 o                         
   3  10   0        317.50        361.45        42.26 o                         
   4  10   0       3248.92       3545.92       281.80 o                         
   5  10   0       2036.32       2348.63       140.40 o                         
   6  10   0       1667.51       1762.98       128.36 o                         
   7  10   0        816.68        888.36       121.34 o                         
   8  10   0       1716.71       1510.42       117.61 o                         
   9  10   0         83.47         18.05        78.22 o                         
   1  11   0      16763.20      15375.24       365.34 o                         
   2  11   0        338.64        487.15        46.28 o                         
   3  11   0        682.13        826.46        93.26 o                         
   4  11   0        415.48        595.55        55.68 o                         
   5  11   0          8.82         78.22        48.14 o                         
   6  11   0        363.59        433.22        84.24 o                         
   7  11   0       3251.21       2849.41       134.50 o                         
   8  11   0          1.51        -33.83        47.37 o                         
   9  11   0        109.67        158.45        90.25 o                         
   0  12   0       2016.53       1422.49       144.41 o                         
   1  12   0       1162.07        928.33        33.14 o                         
   2  12   0        967.84       1178.99        48.15 o                         
   3  12   0         15.49        116.56        33.95 o                         
   4  12   0        270.73        296.63        46.54 o                         
   5  12   0       2304.30       2216.26       138.39 o                         
   6  12   0        142.17         34.10        56.16 o                         
   7  12   0        135.33        156.85        54.41 o                         
   8  12   0         65.09        158.18        63.40 o                         
   9  12   0         60.92        214.61        94.27 o                         
   1  13   0       1241.09       1166.70        38.92 o                         
   2  13   0       1425.35       1461.90        76.14 o                         
   3  13   0        426.22        298.84        26.95 o                         
   4  13   0        235.37        211.70        43.90 o                         
   5  13   0          4.70         24.07        52.15 o                         
   6  13   0        924.46       1111.14       128.36 o                         
   7  13   0        498.71        473.99        83.24 o                         
   8  13   0        289.96        384.12        75.01 o                         
   9  13   0        117.70        148.42        88.25 o                         
   0  14   0      10302.28       9075.62       278.79 o                         
   1  14   0       3716.43       3685.45        74.10 o                         
   2  14   0        487.31        518.22        29.63 o                         
   3  14   0         19.53         16.13        15.81 o                         
   4  14   0          6.19         21.52        38.52 o                         
   5  14   0        741.85        585.65        96.27 o                         
   6  14   0        369.32        361.02        86.24 o                         
   7  14   0        541.51        480.12        77.39 o                         
   8  14   0        524.27        572.39       194.55 o                         
   1  15   0         71.28         96.02        20.68 o                         
   2  15   0        728.14        828.22        42.01 o                         
   3  15   0       1516.41       1616.31        64.19 o                         
   4  15   0        531.51        557.42        65.05 o                         
   5  15   0        851.45        635.80       100.28 o                         
   6  15   0        154.27        194.55        78.22 o                         
   7  15   0        363.88        353.52        72.29 o                         
   8  15   0        334.71        316.71        75.13 o                         
   0  16   0       1326.44        852.56        99.28 o                         
   1  16   0         22.17         10.48        19.09 o                         
   2  16   0       1212.02       1256.77        43.06 o                         
   3  16   0         40.99         42.36        20.44 o                         
   4  16   0       4983.80       5253.89       135.92 o                         
   5  16   0        672.33        714.02       108.31 o                         
   6  16   0         19.10        110.31        72.20 o                         
   7  16   0        211.33        166.73        65.94 o                         
   8  16   0          1.52        -49.35        49.35 o                         
   1  17   0         73.67         39.97        20.38 o                         
   2  17   0       3147.97       2825.83        65.21 o                         
   3  17   0       1032.71       1225.78        47.41 o                         
   4  17   0         53.92          5.26        31.93 o                         
   5  17   0        104.85        180.51        74.21 o                         
   6  17   0        180.17        196.55        84.24 o                         
   7  17   0         41.18         98.87        59.96 o                         
   0  18   0        245.93        361.26        46.67 o                         
   1  18   0       1455.67       1496.56        73.53 o                         
   2  18   0       2522.19       2071.18        58.96 o                         
   3  18   0        340.54        323.51        30.95 o                         
   4  18   0        177.67        181.55        39.94 o                         
   5  18   0        364.07        284.80        86.24 o                         
   6  18   0         30.90         -8.02        70.20 o                         
   7  18   0         27.12        -10.03        76.22 o                         
   1  19   0         28.38          4.39        23.12 o                         
   2  19   0       1171.85       1247.61        53.85 o                         
   3  19   0       1321.14       1450.29        83.61 o                         
   4  19   0         35.67        -16.64        31.43 o                         
   5  19   0       1628.87       1807.10       150.42 o                         
   6  19   0          1.15        -24.07        66.19 o                         
   0  20   0        739.64        572.98        55.87 o                         
   1  20   0          4.41          9.87        23.43 o                         
   2  20   0         38.59        191.42        28.37 o                         
   3  20   0        221.94        278.73        48.04 o                         
   4  20   0       1569.22       1876.50       109.01 o                         
   5  20   0        157.42         82.81        97.27 o                         
   6  20   0          0.16         -8.02        70.20 o                         
   1  21   0        395.59        334.22        33.95 o                         
   2  21   0         12.93         32.48        42.84 o                         
   3  21   0        145.21         91.04        30.33 o                         
   4  21   0         28.79          1.40        37.92 o                         
   5  21   0         40.58         59.96        52.69 o                         
   0  22   0       1368.26       2074.41        92.02 o                         
   1  22   0          8.81         25.23        25.93 o                         
   2  22   0        346.33        192.63        31.58 o                         
   3  22   0        184.40        151.99        53.43 o                         
   4  22   0         30.50         65.56        39.94 o                         
   1  23   0        203.60        128.01        39.08 o                         
   2  23   0       1364.88       1269.77        63.65 o                         
   3  23   0          2.34          7.24        49.59 o                         
   4  23   0        369.77        483.68        78.62 o                         
   0  24   0       1162.69       1145.23       130.37 o                         
   1  24   0        281.81        384.09        63.96 o                         
   2  24   0        385.79        240.23        63.07 o                         
   1   0   1       7662.75       7821.42        96.87 o                         
   2   0   1        501.31        694.50        60.42 o                         
   3   0   1       2205.60       2165.18        45.69 o                         
   4   0   1       3174.78       3062.30        70.35 o                         
   5   0   1       4145.82       3896.31        80.27 o                         
   6   0   1          5.23         14.90        18.57 o                         
   7   0   1        733.53        657.88        57.90 o                         
   8   0   1          2.26         -6.28        43.24 o                         
   9   0   1         61.57         94.19        53.17 o                         
  10   0   1        264.38        154.78       112.32 o                         
 -10   1   1        122.03         38.11        84.24 o                         
  -9   1   1        222.48        340.89        67.35 o                         
  -8   1   1       1116.52       1159.42        96.31 o                         
  -7   1   1       2087.30       2079.01        81.60 o                         
  -6   1   1        271.81        287.48        28.43 o                         
  -5   1   1        813.73        640.80        52.98 o                         
  -4   1   1       6307.80       6424.74       109.49 o                         
  -3   1   1        596.25        526.03        21.38 o                         
  -2   1   1      24286.26      24322.15       329.28 o                         
  -1   1   1      53233.23      56150.14       748.82 o                         
   1   1   1      52357.79      56053.65       756.73 o                         
   2   1   1      24295.93      24406.07       329.89 o                         
   3   1   1        645.43        614.47        24.60 o                         
   4   1   1       5967.91       6173.37       131.14 o                         
   5   1   1        545.55        457.49        29.82 o                         
   6   1   1        199.21        259.21        27.47 o                         
   7   1   1       2237.94       2219.05        75.50 o                         
   8   1   1       1082.54       1142.26        97.14 o                         
   9   1   1        252.75        252.91        61.68 o                         
  10   1   1        145.28        202.55        68.68 o                         
 -10   2   1         91.66        176.50        88.25 o                         
  -9   2   1        121.83          0.00        70.20 o                         
  -8   2   1        777.64        800.24       149.42 o                         
  -7   2   1         11.99         20.36        24.15 o                         
  -6   2   1        248.83        251.15        27.39 o                         
  -5   2   1       2047.59       1873.33        52.16 o                         
  -4   2   1       9513.13       9264.82       130.36 o                         
  -3   2   1      10230.65       9822.43       146.55 o                         
  -2   2   1       7714.81       8246.39       130.85 o                         
  -1   2   1       3773.79       3856.25        90.92 o                         
   0   2   1       2352.06       2237.15        30.20 o                         
   1   2   1       4063.60       4051.67        65.19 o                         
   2   2   1       7015.01       7356.85       126.51 o                         
   3   2   1      10733.90      10279.39       144.65 o                         
   4   2   1       9503.66       9426.13       144.16 o                         
   5   2   1       1821.55       1664.21        43.43 o                         
   6   2   1        233.42        216.78        26.24 o                         
   7   2   1         27.38         24.10        25.76 o                         
   8   2   1        715.62        618.65        57.39 o                         
   9   2   1        156.34        163.53        60.79 o                         
  10   2   1         86.17        -56.16        70.20 o                         
 -10   3   1         30.27        -70.20        70.20 o                         
  -9   3   1        375.20        417.18       102.29 o                         
  -8   3   1        620.33        695.97       110.31 o                         
  -7   3   1       2484.81       2655.15        74.86 o                         
  -6   3   1        768.38        737.76        41.15 o                         
  -5   3   1       1413.02       1452.37        40.14 o                         
  -4   3   1        598.98        651.98        26.55 o                         
  -3   3   1       4621.67       4679.50        89.70 o                         
  -2   3   1        189.25        240.62        18.45 o                         
  -1   3   1      37047.05      36344.61       860.43 o                         
   0   3   1      15000.29      18385.43       203.47 o                         
   1   3   1      37003.20      36527.13       735.68 o                         
   2   3   1        150.40        194.83        14.44 o                         
   3   3   1       4951.46       4827.58       134.72 o                         
   4   3   1        681.77        687.72        27.07 o                         
   5   3   1       1539.25       1548.95        56.90 o                         
   6   3   1        794.21        761.71        73.82 o                         
   7   3   1       2507.62       2646.14       149.23 o                         
   8   3   1        663.48        694.60        72.29 o                         
   9   3   1        342.59        330.93       100.28 o                         
  10   3   1         27.51        -66.19        66.19 o                         
 -10   4   1         79.39         70.20        78.22 o                         
  -9   4   1         45.49         60.17        72.20 o                         
  -8   4   1       1131.53       1140.16        90.81 o                         
  -7   4   1       1899.13       2117.63       119.69 o                         
  -6   4   1        587.16        531.16        41.57 o                         
  -5   4   1        980.77        979.22        37.88 o                         
  -4   4   1       5957.68       5996.67       116.21 o                         
  -3   4   1       4718.47       4642.26        90.91 o                         
  -2   4   1       3865.46       4231.34        90.44 o                         
  -1   4   1       5449.16       5827.11       208.43 o                         
   0   4   1       4386.72       4540.19        56.65 o                         
   1   4   1       5603.64       5838.63       213.89 o                         
   2   4   1       4421.28       4945.66        84.71 o                         
   3   4   1       4712.69       4392.69       262.44 o                         
   4   4   1       5881.09       5823.92       101.42 o                         
   5   4   1       1191.15       1267.67        47.19 o                         
   6   4   1        560.31        595.70        42.47 o                         
   7   4   1       1745.03       2192.56       251.71 o                         
   8   4   1       1157.89       1152.87        93.92 o                         
   9   4   1         48.55        -34.10        68.19 o                         
  10   4   1         57.06         42.12        82.23 o                         
 -10   5   1        124.85         90.25        86.24 o                         
  -9   5   1        521.07        493.39       108.31 o                         
  -8   5   1       1282.99       1371.04       105.30 o                         
  -7   5   1       3371.39       3620.82       228.65 o                         
  -6   5   1       1877.52       1763.00        66.63 o                         
  -5   5   1       1334.72       1325.89        44.06 o                         
  -4   5   1       3898.76       3787.47       107.49 o                         
  -3   5   1       2346.21       1849.11       190.54 o                         
  -2   5   1       1917.91       1623.90        66.82 o                         
  -1   5   1       1038.97       1248.06        23.28 o                         
   0   5   1      10489.50       9867.42       115.91 o                         
   1   5   1       1217.79       1454.78        29.55 o                         
   2   5   1       1883.32       1633.83        52.98 o                         
   3   5   1       2306.59       1928.14       241.26 o                         
   4   5   1       3739.71       3770.49       135.38 o                         
   5   5   1       1431.39       1520.49        46.94 o                         
   6   5   1       1712.12       1639.64        99.04 o                         
   7   5   1       3285.65       3109.62       253.72 o                         
   8   5   1       1163.26       1157.60       129.37 o                         
   9   5   1        573.42        475.34       106.30 o                         
  10   5   1        129.15         68.19        82.23 o                         
 -10   6   1         18.56        -22.06        74.21 o                         
  -9   6   1         61.55        -26.07        68.19 o                         
  -8   6   1       2526.21       2452.38       124.35 o                         
  -7   6   1        421.88        458.31        63.00 o                         
  -6   6   1       1214.57       1277.58        95.96 o                         
  -5   6   1       2564.68       2715.49        89.15 o                         
  -4   6   1      20539.71      19641.93       400.33 o                         
  -3   6   1        552.48        536.39        37.08 o                         
  -2   6   1        815.56        606.64        34.73 o                         
  -1   6   1       3484.14       3253.52        98.43 o                         
   0   6   1        422.59        901.39        22.98 o                         
   1   6   1       3189.64       2837.45        68.90 o                         
   2   6   1        935.43        748.70        62.54 o                         
   3   6   1        509.24        537.16        44.12 o                         
   4   6   1      20793.74      19542.53       401.24 o                         
   5   6   1       2474.27       2488.60        99.62 o                         
   6   6   1       1109.73       1159.53        80.80 o                         
   7   6   1        450.84        447.47        70.20 o                         
   8   6   1       2486.02       2687.03       181.51 o                         
   9   6   1         64.06         90.25        76.22 o                         
  10   6   1         23.84        -40.11        74.21 o                         
 -10   7   1         15.34        -24.07        70.20 o                         
  -9   7   1         12.62         72.20        78.22 o                         
  -8   7   1       1147.95       1081.43        98.56 o                         
  -7   7   1       4232.35       4315.70       156.32 o                         
  -6   7   1       1944.84       2177.08       103.88 o                         
  -5   7   1       1292.22       1474.06        64.57 o                         
  -4   7   1       2447.24       2270.11       110.31 o                         
  -3   7   1       3829.47       3807.09       113.07 o                         
  -2   7   1       5538.00       5055.96       249.06 o                         
  -1   7   1      10381.92      11343.42       269.63 o                         
   0   7   1         28.96         22.12         9.18 o                         
   1   7   1      10522.57      11389.54       193.67 o                         
   2   7   1       5746.30       5383.42        85.66 o                         
   3   7   1       4068.43       4053.88        91.61 o                         
   4   7   1       2358.89       2332.59       122.35 o                         
   5   7   1       1123.68       1121.17        88.25 o                         
   6   7   1       1689.82       1885.56       213.60 o                         
   7   7   1       4156.63       4446.74       160.96 o                         
   8   7   1       1180.89       1085.13        96.41 o                         
   9   7   1          4.81         70.20        80.23 o                         
  10   7   1          6.85         72.20        78.22 o                         
 -10   8   1        116.00        220.62       100.28 o                         
  -9   8   1         16.47         36.10        74.21 o                         
  -8   8   1       1347.39       1486.21       193.55 o                         
  -7   8   1         48.72        126.36        51.06 o                         
  -6   8   1       1925.34       1994.59        99.62 o                         
  -5   8   1        955.68        962.72        98.28 o                         
  -4   8   1       2742.82       2626.72       278.79 o                         
  -3   8   1       1871.42       1785.73       239.68 o                         
  -2   8   1       4800.59       4434.21       251.71 o                         
  -1   8   1       5232.60       5594.82       111.45 o                         
   0   8   1       8792.51       8779.92       124.17 o                         
   1   8   1       5031.97       5290.81       244.44 o                         
   2   8   1       4889.44       4346.80        84.07 o                         
   3   8   1       2008.21       2138.65       220.62 o                         
   4   8   1       2913.50       2693.61        92.82 o                         
   5   8   1        992.11       1381.90       106.30 o                         
   6   8   1       1799.49       1767.19        94.78 o                         
   7   8   1         56.11        125.84        48.67 o                         
   8   8   1       1470.69       1436.74       191.54 o                         
   9   8   1         15.39        -58.16        60.17 o                         
  10   8   1        108.07         74.21        92.26 o                         
  -9   9   1         80.59        -56.16        68.19 o                         
  -8   9   1       1336.82       1552.49       123.35 o                         
  -7   9   1        647.38        851.45        85.72 o                         
  -6   9   1        139.40        196.55        62.18 o                         
  -5   9   1       1084.07       1034.92        94.27 o                         
  -4   9   1       3233.91       3266.83       222.63 o                         
  -3   9   1       3537.13       3341.87       312.88 o                         
  -2   9   1      13325.52      12773.20       766.04 o                         
  -1   9   1       6662.18       7118.78       230.44 o                         
   0   9   1         31.31         43.99        11.24 o                         
   1   9   1       6577.68       6985.33       193.38 o                         
   2   9   1      12812.02      12916.25       797.25 o                         
   3   9   1       3444.56       3552.03       108.49 o                         
   4   9   1       3473.57       3469.62       109.85 o                         
   5   9   1       1327.41       1085.06        92.26 o                         
   6   9   1        116.00        137.72        45.78 o                         
   7   9   1        701.98        615.44        74.53 o                         
   8   9   1       1398.49       1503.59       107.93 o                         
   9   9   1         99.27        130.37        86.24 o                         
  -9  10   1        136.64        104.29        84.24 o                         
  -8  10   1         22.20         55.54        52.24 o                         
  -7  10   1        424.50        574.81       121.34 o                         
  -6  10   1       1971.36       1702.81       126.36 o                         
  -5  10   1       2162.08       1917.41       126.36 o                         
  -4  10   1        284.69        351.66        45.32 o                         
  -3  10   1       5676.44       5989.23       157.35 o                         
  -2  10   1        525.03        550.43        61.19 o                         
  -1  10   1       3073.61       2739.53       121.01 o                         
   0  10   1       1390.06        872.15        30.27 o                         
   1  10   1       2863.21       2682.50       123.61 o                         
   2  10   1        484.17        443.39        24.26 o                         
   3  10   1       5434.38       5403.61       497.40 o                         
   4  10   1        301.48        351.63        71.20 o                         
   5  10   1       1933.34       2009.67       130.37 o                         
   6  10   1       2008.54       2110.18       229.65 o                         
   7  10   1        409.50        482.97        73.38 o                         
   8  10   1         20.92         10.33        87.25 o                         
   9  10   1        133.29        206.58        88.25 o                         
  -9  11   1        491.75        521.47       118.33 o                         
  -8  11   1        206.36        243.56        97.27 o                         
  -7  11   1        813.07        692.32        83.10 o                         
  -6  11   1        352.72        425.20        86.24 o                         
  -5  11   1       2572.04       2184.17       134.38 o                         
  -4  11   1        615.90        650.45        57.94 o                         
  -3  11   1       1158.45       1290.64        67.09 o                         
  -2  11   1       2359.25       2058.95        64.85 o                         
  -1  11   1       7086.94       6599.49       103.86 o                         
   0  11   1        543.06        561.03        26.49 o                         
   1  11   1       6760.86       6088.43       176.95 o                         
   2  11   1       2598.39       2292.70       120.97 o                         
   3  11   1       1084.88       1164.17        62.81 o                         
   4  11   1        564.65        463.02        51.63 o                         
   5  11   1       2224.09       2025.72       132.37 o                         
   6  11   1        357.96        407.15        84.24 o                         
   7  11   1        949.45        817.97        84.82 o                         
   8  11   1        234.99        154.44        62.40 o                         
   9  11   1        509.57        619.75       120.34 o                         
  -9  12   1        171.68        306.87       100.28 o                         
  -8  12   1         43.50         62.12        54.48 o                         
  -7  12   1         89.60         68.03        51.96 o                         
  -6  12   1        533.20        587.66        98.28 o                         
  -5  12   1        138.32        132.37        54.15 o                         
  -4  12   1        946.01       1001.17        72.95 o                         
  -3  12   1       1154.21       1120.03        66.82 o                         
  -2  12   1       1222.98       1406.88        68.03 o                         
  -1  12   1       2935.14       3348.16        88.01 o                         
   0  12   1       1962.26       1982.14        48.73 o                         
   1  12   1       2945.68       3340.61        94.03 o                         
   2  12   1       1375.24       1554.05        40.13 o                         
   3  12   1       1161.32       1086.21        76.22 o                         
   4  12   1       1007.21        940.39        70.87 o                         
   5  12   1        137.96        140.40        56.16 o                         
   6  12   1        422.46        401.13        82.23 o                         
   7  12   1         73.39        121.84        55.36 o                         
   8  12   1         47.72          6.17        54.59 o                         
   9  12   1        179.42        304.86       104.29 o                         
  -9  13   1        305.40        353.00       110.31 o                         
  -8  13   1         96.83        101.24        59.36 o                         
  -7  13   1        375.60        490.25        76.43 o                         
  -6  13   1        113.99        198.56        74.21 o                         
  -5  13   1       2900.33       2950.33       168.48 o                         
  -4  13   1       1552.33       1718.64       200.57 o                         
  -3  13   1       2235.71       2186.10        59.11 o                         
  -2  13   1       1232.70       1076.72        43.13 o                         
  -1  13   1       2509.38       2604.96        58.03 o                         
   0  13   1        567.30        433.58        27.07 o                         
   1  13   1       2935.59       2868.81        92.06 o                         
   2  13   1       1169.43        979.86        45.74 o                         
   3  13   1       2553.83       2462.39        64.80 o                         
   4  13   1       1571.83       1763.90       149.42 o                         
   5  13   1       3176.69       2928.27       168.48 o                         
   6  13   1        124.42        160.45        70.20 o                         
   7  13   1        366.82        326.16        67.68 o                         
   8  13   1        102.36         94.20        60.23 o                         
   9  13   1        296.74        259.65       105.30 o                         
  -8  14   1         28.13         40.01        55.09 o                         
  -7  14   1        215.93        249.20        64.09 o                         
  -6  14   1         21.57         -2.01        60.17 o                         
  -5  14   1        984.10       1203.40       126.36 o                         
  -4  14   1       2544.93       2757.45       114.85 o                         
  -3  14   1        365.62        387.48        26.57 o                         
  -2  14   1        403.46        328.18        28.66 o                         
  -1  14   1       2273.83       2161.91        75.50 o                         
   0  14   1       2309.13       2303.50        56.03 o                         
   1  14   1       2407.62       2184.15       102.48 o                         
   2  14   1        308.44        228.37        25.76 o                         
   3  14   1        376.01        402.15        59.33 o                         
   4  14   1       2637.26       2918.40       115.53 o                         
   5  14   1        968.85        996.81       116.33 o                         
   6  14   1         23.21        -12.03        58.16 o                         
   7  14   1        163.77        158.61        61.20 o                         
   8  14   1         28.87         49.84        57.32 o                         
  -8  15   1         83.77         63.51        57.12 o                         
  -7  15   1        138.49         84.24        76.22 o                         
  -6  15   1       1292.21       1369.87       148.42 o                         
  -5  15   1        167.67        120.34        62.18 o                         
  -4  15   1        852.64        832.33        74.80 o                         
  -3  15   1        632.97        547.18        42.27 o                         
  -2  15   1       1854.62       1773.36        96.98 o                         
  -1  15   1        576.57        463.51        30.39 o                         
   0  15   1         40.06        -17.36        17.36 o                         
   1  15   1        627.06        523.87        32.89 o                         
   2  15   1       2024.86       1949.47        59.35 o                         
   3  15   1        589.02        504.05        32.51 o                         
   4  15   1        858.44        790.66        72.53 o                         
   5  15   1        168.45        198.56        72.20 o                         
   6  15   1       1166.26       1052.97       130.37 o                         
   7  15   1        128.63        196.55        63.96 o                         
   8  15   1         90.54         58.81        63.07 o                         
  -8  16   1         20.55         20.10        60.54 o                         
  -7  16   1        171.37        353.00       100.28 o                         
  -6  16   1        927.32        712.01       112.32 o                         
  -5  16   1        751.45        788.23       112.32 o                         
  -4  16   1        848.15        768.99        71.66 o                         
  -3  16   1          1.32         21.51        26.21 o                         
  -2  16   1       1248.04       1053.54        51.94 o                         
  -1  16   1       1116.87       1251.96        52.69 o                         
   0  16   1        201.76        170.06        23.49 o                         
   1  16   1       1035.66       1157.64        43.50 o                         
   2  16   1       1179.96        948.94        39.24 o                         
   3  16   1          0.79         17.98        22.58 o                         
   4  16   1        912.01        822.28        56.32 o                         
   5  16   1        699.16        549.55        98.28 o                         
   6  16   1        921.15        902.55       126.36 o                         
   7  16   1        194.18        232.95       159.45 o                         
   8  16   1          7.90         61.57        61.68 o                         
  -7  17   1        236.29        314.89        96.27 o                         
  -6  17   1        506.61        344.97        94.27 o                         
  -5  17   1        143.90        208.59        78.22 o                         
  -4  17   1        175.08        171.47        38.82 o                         
  -3  17   1       3604.68       4374.50       126.22 o                         
  -2  17   1        251.47        180.59        28.97 o                         
  -1  17   1        300.19        272.27        29.53 o                         
   0  17   1        676.89        639.96        37.30 o                         
   1  17   1        276.43        210.33        26.06 o                         
   2  17   1        232.53        203.87        33.00 o                         
   3  17   1       3591.68       4175.88       184.41 o                         
   4  17   1        139.53        117.65        44.13 o                         
   5  17   1        134.83        212.60        78.22 o                         
   6  17   1        517.13        483.36       102.29 o                         
   7  17   1        286.25        320.75        74.09 o                         
  -7  18   1         47.85         -2.01        62.18 o                         
  -6  18   1        733.58        802.27       124.35 o                         
  -5  18   1        372.62        359.01        92.26 o                         
  -4  18   1        500.69        693.34        56.32 o                         
  -3  18   1        338.04        246.77        28.24 o                         
  -2  18   1        465.30        407.65        32.28 o                         
  -1  18   1       1366.99       1197.03        46.13 o                         
   0  18   1        649.38        590.25        37.99 o                         
   1  18   1       1422.57       1294.28        67.74 o                         
   2  18   1        464.43        410.98        32.95 o                         
   3  18   1        339.37        276.66        29.96 o                         
   4  18   1        534.23        644.53       120.72 o                         
   5  18   1        365.11        425.20        98.28 o                         
   6  18   1        794.34        914.58       130.37 o                         
   7  18   1         50.71          4.01        72.20 o                         
  -6  19   1         87.78        146.41        76.22 o                         
  -5  19   1         12.03         57.36        60.17 o                         
  -4  19   1         47.72         -3.29        35.29 o                         
  -3  19   1        462.09        640.45        39.95 o                         
  -2  19   1        531.67        434.28        48.36 o                         
  -1  19   1         12.96        -17.62        21.96 o                         
   0  19   1        105.35        170.62        27.76 o                         
   1  19   1         22.18        -21.55        21.55 o                         
   2  19   1        496.53        462.48        42.03 o                         
   3  19   1        415.06        598.90        39.26 o                         
   4  19   1         27.77         43.44        35.18 o                         
   5  19   1          9.54         48.14        64.18 o                         
   6  19   1         81.95        120.34        80.23 o                         
  -6  20   1         79.66         98.28        76.22 o                         
  -5  20   1        121.57         66.39        56.16 o                         
  -4  20   1        240.33        243.14        49.06 o                         
  -3  20   1        737.54        749.68        42.26 o                         
  -2  20   1        162.55        255.26        29.79 o                         
  -1  20   1        443.03        448.89        36.11 o                         
   0  20   1          2.72        -18.93        23.86 o                         
   1  20   1        417.59        420.19        35.23 o                         
   2  20   1        139.26        193.08        32.71 o                         
   3  20   1        601.69        648.71        41.27 o                         
   4  20   1        230.13        265.49        57.85 o                         
   5  20   1        151.41        123.38        86.24 o                         
   6  20   1         68.57        126.36        74.21 o                         
  -5  21   1          8.21         22.70        52.04 o                         
  -4  21   1        153.28        186.95        44.44 o                         
  -3  21   1        132.43        117.00        27.46 o                         
  -2  21   1       1281.16       1541.27        54.80 o                         
  -1  21   1        599.27        328.58        36.66 o                         
   0  21   1          0.14          4.87        23.76 o                         
   1  21   1        584.70        372.24        35.55 o                         
   2  21   1       1229.25       1539.12        54.14 o                         
   3  21   1        122.40        131.28        29.27 o                         
   4  21   1        127.63        188.19        44.35 o                         
   5  21   1         14.76          5.24        53.15 o                         
  -4  22   1         42.61         53.76        53.33 o                         
  -3  22   1        126.15         70.06        27.83 o                         
  -2  22   1         52.76         96.97        26.78 o                         
  -1  22   1        395.09        353.19        38.79 o                         
   0  22   1       1105.34       1377.60        81.14 o                         
   1  22   1        355.01        275.74        33.49 o                         
   2  22   1         52.47        109.40        32.81 o                         
   3  22   1        172.21        101.62        36.19 o                         
   4  22   1         41.98         75.61        48.08 o                         
  -4  23   1         37.41         96.94        57.12 o                         
  -3  23   1         77.17         57.26        50.60 o                         
  -2  23   1        108.35        112.25        81.77 o                         
  -1  23   1         33.88         43.95        61.17 o                         
   0  23   1        136.29         98.17        74.21 o                         
   1  23   1         29.50         60.40        48.54 o                         
   2  23   1        114.71        158.10        43.09 o                         
   3  23   1        104.17          8.40        52.42 o                         
   4  23   1         47.09         39.66        54.84 o                         
  -2  24   1         28.25         62.18        82.23 o                         
  -1  24   1         49.78        159.34        53.00 o                         
   0  24   1         42.54        155.62        57.42 o                         
   1  24   1         58.65        161.46        65.18 o                         
   2  24   1         31.24         38.81        51.96 o                         
   0   0   2        130.80         -1.16         1.16 o                         
   1   0   2       2430.03       2176.85        36.02 o                         
   2   0   2       4692.71       4307.42        89.73 o                         
   3   0   2        193.22        158.49        12.82 o                         
   4   0   2        254.46        222.27        21.32 o                         
   5   0   2        566.07        445.60        29.48 o                         
   6   0   2        281.18        208.99        26.47 o                         
   7   0   2        291.62        331.03        33.74 o                         
   8   0   2        851.41        861.76       192.54 o                         
   9   0   2         13.51        -14.07        47.11 o                         
  10   0   2          0.27         22.83        55.26 o                         
 -10   1   2        121.73        288.82       108.31 o                         
  -9   1   2        183.77        139.99        55.90 o                         
  -8   1   2        288.62        237.85        58.15 o                         
  -7   1   2       1639.33       1875.96       105.09 o                         
  -6   1   2        913.08        768.76        42.05 o                         
  -5   1   2       1731.93       1667.85        88.58 o                         
  -4   1   2       5515.56       4860.57       105.38 o                         
  -3   1   2       5977.98       6115.61        99.25 o                         
  -2   1   2       4686.43       5109.43        78.82 o                         
  -1   1   2      45509.29      49821.36       761.60 o                         
   1   1   2      46162.99      50751.92       671.39 o                         
   2   1   2       4513.65       5058.03        70.16 o                         
   3   1   2       5740.18       5982.85        86.33 o                         
   4   1   2       5616.80       5247.67        91.94 o                         
   5   1   2       1975.54       2093.73        75.85 o                         
   6   1   2        887.91        811.51        41.67 o                         
   7   1   2       1638.92       1797.04        66.87 o                         
   8   1   2        286.46        328.75        61.58 o                         
   9   1   2        209.14        144.69        60.17 o                         
  10   1   2         89.75         75.78        58.54 o                         
 -10   2   2        537.58        798.25       144.41 o                         
  -9   2   2        982.55       1091.08       142.40 o                         
  -8   2   2        822.00        886.90        87.21 o                         
  -7   2   2       3707.09       3538.35        87.86 o                         
  -6   2   2       2752.55       2755.91        70.99 o                         
  -5   2   2        980.16       1068.78        40.18 o                         
  -4   2   2       5967.51       6315.77       109.40 o                         
  -3   2   2      21707.53      20362.91       283.84 o                         
  -2   2   2       5053.49       5122.23        79.48 o                         
  -1   2   2       7044.11       7295.97       147.47 o                         
   0   2   2     177009.75     191597.33      2847.81 o                         
   1   2   2       7692.89       7956.32       131.46 o                         
   2   2   2       5286.51       5355.28        87.46 o                         
   3   2   2      23427.40      22697.57       292.48 o                         
   4   2   2       6086.93       6363.98       116.93 o                         
   5   2   2        968.54       1047.32        67.74 o                         
   6   2   2       3013.83       2881.78       121.01 o                         
   7   2   2       3632.80       3464.65       126.90 o                         
   8   2   2        719.74        832.50        64.89 o                         
   9   2   2       1136.93       1009.94       101.40 o                         
  10   2   2        445.45        551.56       124.35 o                         
 -10   3   2        218.15        204.58        96.27 o                         
  -9   3   2        561.80        547.55       110.31 o                         
  -8   3   2       1356.56       1179.33       134.38 o                         
  -7   3   2       1496.45       1456.01        81.35 o                         
  -6   3   2       5033.54       5150.10       105.77 o                         
  -5   3   2        644.04        633.97        36.07 o                         
  -4   3   2      13028.61      12272.67       181.11 o                         
  -3   3   2      12930.40      11540.81       193.56 o                         
  -2   3   2        250.40        349.27        26.07 o                         
  -1   3   2      29994.32      27627.52       545.54 o                         
   0   3   2      86214.91     103943.12      1285.30 o                         
   1   3   2      30149.90      28884.79       374.74 o                         
   2   3   2        282.59        397.04        25.53 o                         
   3   3   2      12908.51      11563.20       170.85 o                         
   4   3   2      12748.17      12155.67       252.38 o                         
   5   3   2        683.43        680.80        34.14 o                         
   6   3   2       4211.84       4190.28       175.43 o                         
   7   3   2       1562.92       1510.17        80.82 o                         
   8   3   2       1393.04       1430.55        96.36 o                         
   9   3   2        406.83        332.94        98.28 o                         
  10   3   2        208.49         92.26        82.23 o                         
 -10   4   2         59.24         56.16        80.23 o                         
  -9   4   2        108.13        144.41        82.23 o                         
  -8   4   2        273.31        573.62       106.30 o                         
  -7   4   2        672.74        618.11        49.66 o                         
  -6   4   2        455.92        370.63        38.06 o                         
  -5   4   2       2702.99       2531.87       125.93 o                         
  -4   4   2      10214.36       9378.51       167.96 o                         
  -3   4   2       1104.53       1178.90        36.56 o                         
  -2   4   2       1732.03       1659.06        45.16 o                         
  -1   4   2      10382.54       9470.31       167.92 o                         
   0   4   2        958.81        583.83        16.43 o                         
   1   4   2      11029.29       9899.70       163.94 o                         
   2   4   2       1519.51       1485.89        40.58 o                         
   3   4   2       1097.31       1200.64        47.49 o                         
   4   4   2      10290.38       9546.12       150.88 o                         
   5   4   2       2484.78       2227.43        81.11 o                         
   6   4   2        446.10        341.41        50.95 o                         
   7   4   2        590.17        506.89        64.24 o                         
   8   4   2        217.65        283.22        64.18 o                         
   9   4   2        115.50         34.10        72.20 o                         
  10   4   2         61.41         42.12        84.24 o                         
 -10   5   2        146.06        108.31        82.23 o                         
  -9   5   2          5.26          4.01        74.21 o                         
  -8   5   2         34.93         39.75        46.22 o                         
  -7   5   2        893.79        863.32        57.79 o                         
  -6   5   2        950.15       1116.33        58.42 o                         
  -5   5   2        927.04        669.07        33.27 o                         
  -4   5   2       1255.53       1394.29        45.16 o                         
  -3   5   2        260.68        235.96        50.89 o                         
  -2   5   2       3835.84       3962.29       157.21 o                         
  -1   5   2        103.60         36.78         9.76 o                         
   0   5   2        322.03        198.25         9.78 o                         
   1   5   2        146.22         85.96         7.76 o                         
   2   5   2       3865.98       3985.55        64.22 o                         
   3   5   2        258.91        222.78        25.02 o                         
   4   5   2       1248.97       1421.80        51.73 o                         
   5   5   2        878.35        876.77        70.20 o                         
   6   5   2        999.29       1108.72       101.29 o                         
   7   5   2        893.01        941.00        82.26 o                         
   8   5   2         41.88         52.42        46.54 o                         
   9   5   2         10.34         42.12        72.20 o                         
  10   5   2        128.85        126.36        88.25 o                         
 -10   6   2        208.96        176.50        94.27 o                         
  -9   6   2        188.54        222.63        94.27 o                         
  -8   6   2        133.84        146.23        54.59 o                         
  -7   6   2        930.12       1222.38        94.24 o                         
  -6   6   2       1482.56       1545.81        77.66 o                         
  -5   6   2       1791.77       1546.89        52.47 o                         
  -4   6   2        948.73       1269.90        77.22 o                         
  -3   6   2       2722.28       2944.25        83.35 o                         
  -2   6   2        502.37        461.47        18.21 o                         
  -1   6   2       5750.78       6112.25       161.76 o                         
   0   6   2        515.37        634.18        16.87 o                         
   1   6   2       6187.01       6499.89       139.67 o                         
   2   6   2        539.44        531.62        27.74 o                         
   3   6   2       2654.72       2706.41        82.26 o                         
   4   6   2        970.51       1199.39        88.25 o                         
   5   6   2       2006.64       1796.90       113.32 o                         
   6   6   2       1584.24       1647.12        92.69 o                         
   7   6   2        969.34       1141.23        92.05 o                         
   8   6   2        103.41        115.90        53.17 o                         
   9   6   2        213.50        142.40        88.25 o                         
  10   6   2        237.61        214.61        96.27 o                         
 -10   7   2         86.25        104.29        90.25 o                         
  -9   7   2        216.27        164.46        86.24 o                         
  -8   7   2        881.59        776.45        83.53 o                         
  -7   7   2       1392.27       1420.00       205.58 o                         
  -6   7   2       2259.63       2312.87       106.25 o                         
  -5   7   2       5829.54       5835.17       190.54 o                         
  -4   7   2       1037.19       1147.28        53.93 o                         
  -3   7   2      40092.01      39328.59       702.13 o                         
  -2   7   2        925.36        814.50        31.25 o                         
  -1   7   2       1719.90       1740.34        50.28 o                         
   0   7   2      25733.53      24046.95       272.23 o                         
   1   7   2       2083.35       2007.80        47.48 o                         
   2   7   2       1101.92        965.32        66.32 o                         
   3   7   2      40028.59      42044.72       984.78 o                         
   4   7   2        939.43       1103.11        86.24 o                         
   5   7   2       5931.59       5517.56       163.25 o                         
   6   7   2       2479.87       2523.35       111.94 o                         
   7   7   2       1394.73       1487.42       124.35 o                         
   8   7   2        843.84       1064.90        98.37 o                         
   9   7   2        257.25        346.98       104.29 o                         
  10   7   2         72.62         34.10        82.23 o                         
 -10   8   2        462.34        477.35       118.33 o                         
  -9   8   2        368.38        405.14       108.31 o                         
  -8   8   2       1182.30       1245.02       103.53 o                         
  -7   8   2        528.99        587.25        72.95 o                         
  -6   8   2       1762.59       1718.22        94.74 o                         
  -5   8   2       3634.71       3648.30       172.49 o                         
  -4   8   2      17384.44      15734.66       333.72 o                         
  -3   8   2      10402.58      11527.35       221.53 o                         
  -2   8   2        147.32        170.05        25.07 o                         
  -1   8   2       5097.07       4709.59       136.64 o                         
   0   8   2       3685.09       3644.78        61.25 o                         
   1   8   2       5231.22       4928.17       189.03 o                         
   2   8   2        215.18        281.79        21.82 o                         
   3   8   2      10203.17      11174.25       574.62 o                         
   4   8   2      16908.51      15408.23      1020.88 o                         
   5   8   2       3601.73       3778.67       174.49 o                         
   6   8   2       1575.20       1595.75        91.01 o                         
   7   8   2        464.69        525.98       175.50 o                         
   8   8   2       1333.19       1485.27       114.85 o                         
   9   8   2        352.83        353.00       102.29 o                         
  10   8   2        472.07        443.25       118.33 o                         
  -9   9   2         48.90        168.48        88.25 o                         
  -8   9   2        614.78        525.10        74.37 o                         
  -7   9   2       1363.82       1388.49       104.83 o                         
  -6   9   2         86.28         52.15        54.15 o                         
  -5   9   2       3035.70       2858.07       152.43 o                         
  -4   9   2       2953.31       2757.54       100.28 o                         
  -3   9   2       2768.67       3201.40       246.70 o                         
  -2   9   2       4507.02       3629.61       312.16 o                         
  -1   9   2       5795.10       6036.86       152.27 o                         
   0   9   2       1521.60       1715.74        38.33 o                         
   1   9   2       5530.88       5580.61       322.14 o                         
   2   9   2       4343.60       3746.14       406.15 o                         
   3   9   2       2773.35       3112.69        98.56 o                         
   4   9   2       3124.78       3093.22       102.08 o                         
   5   9   2       2660.41       2402.78       136.39 o                         
   6   9   2        122.44        204.22        59.17 o                         
   7   9   2       1363.91       1264.56       172.49 o                         
   8   9   2        638.35        624.12        81.93 o                         
   9   9   2         46.82        136.39        82.23 o                         
  -9  10   2          8.67         20.06        72.20 o                         
  -8  10   2         25.18        -28.48        63.18 o                         
  -7  10   2        149.74        212.62        68.19 o                         
  -6  10   2        475.57        385.09        78.22 o                         
  -5  10   2        936.41       1105.12       110.31 o                         
  -4  10   2       2125.26       2017.72       115.33 o                         
  -3  10   2       2759.47       2661.48       117.33 o                         
  -2  10   2       3496.34       2955.69       123.54 o                         
  -1  10   2       1802.65       2375.53        57.32 o                         
   0  10   2       2057.46       1984.94        45.12 o                         
   1  10   2       1823.82       2331.52        90.90 o                         
   2  10   2       3393.43       2876.77       109.52 o                         
   3  10   2       2764.09       2589.53       266.75 o                         
   4  10   2       2000.86       1836.55        95.27 o                         
   5  10   2        932.63       1048.96        94.27 o                         
   6  10   2        558.97        518.76        95.27 o                         
   7  10   2        190.51        312.74        65.18 o                         
   8  10   2         18.45        -15.59        49.58 o                         
   9  10   2         18.02          6.02        72.20 o                         
  -9  11   2        110.58         72.20        86.24 o                         
  -8  11   2        110.12         64.64        98.28 o                         
  -7  11   2        232.84        265.20        63.63 o                         
  -6  11   2        110.65         70.20        62.18 o                         
  -5  11   2        923.97        886.50       102.29 o                         
  -4  11   2       1915.54       2097.20       200.57 o                         
  -3  11   2        163.24        169.49        35.37 o                         
  -2  11   2        786.27        618.34        49.04 o                         
  -1  11   2       3123.51       3189.74        61.53 o                         
   0  11   2        240.95        321.96        35.91 o                         
   1  11   2       3080.54       3221.82       160.38 o                         
   2  11   2        853.72        706.63        63.20 o                         
   3  11   2        143.43         89.89        37.10 o                         
   4  11   2       1987.88       2285.14       114.32 o                         
   5  11   2       1046.80       1163.28       106.30 o                         
   6  11   2        111.66        103.79        49.14 o                         
   7  11   2        222.30        289.26       135.38 o                         
   8  11   2        100.89         46.97        53.00 o                         
   9  11   2        126.86        176.50        92.26 o                         
  -9  12   2        134.79        -24.07        76.22 o                         
  -8  12   2        713.61        672.32        87.95 o                         
  -7  12   2         94.76        183.90        59.51 o                         
  -6  12   2        350.78        455.29        90.25 o                         
  -5  12   2        489.48        487.38        82.23 o                         
  -4  12   2        848.77       1126.32        72.53 o                         
  -3  12   2       4266.74       3981.95        86.15 o                         
  -2  12   2       1381.87       1276.36        40.82 o                         
  -1  12   2       5584.04       5779.34       142.71 o                         
   0  12   2      19245.68      18891.46       256.31 o                         
   1  12   2       6032.98       6209.60       101.01 o                         
   2  12   2       1405.17       1237.06        83.78 o                         
   3  12   2       4108.63       3881.81       122.52 o                         
   4  12   2       1008.91       1139.77        72.78 o                         
   5  12   2        592.93        641.81        92.26 o                         
   6  12   2        262.58        282.80        74.21 o                         
   7  12   2         92.68        151.49        55.90 o                         
   8  12   2        725.57        613.85        86.18 o                         
   9  12   2        136.11        221.81        84.24 o                         
  -9  13   2         66.57          2.01        70.20 o                         
  -8  13   2        238.68        349.86        76.22 o                         
  -7  13   2       1461.75       1462.97       106.94 o                         
  -6  13   2        315.44        294.83        76.22 o                         
  -5  13   2        716.36        722.04        98.28 o                         
  -4  13   2        386.54        375.54        74.21 o                         
  -3  13   2        451.70        310.63        35.40 o                         
  -2  13   2       2620.69       2589.10        58.54 o                         
  -1  13   2       4075.15       3833.29        73.37 o                         
   0  13   2        625.29        612.76        30.91 o                         
   1  13   2       4434.47       4199.07        99.07 o                         
   2  13   2       2548.75       2582.77       129.98 o                         
   3  13   2        508.08        328.89        29.84 o                         
   4  13   2        418.36        409.14       113.32 o                         
   5  13   2        845.86        938.65       110.31 o                         
   6  13   2        275.01        270.76        80.23 o                         
   7  13   2       1365.29       1264.76       107.45 o                         
   8  13   2        227.01        248.66        69.49 o                         
   9  13   2         43.95         85.35        66.48 o                         
  -8  14   2        113.28        145.95        63.96 o                         
  -7  14   2        314.45        264.75        88.25 o                         
  -6  14   2        554.57        675.91       108.31 o                         
  -5  14   2       1307.33       1165.29       126.36 o                         
  -4  14   2       1753.58       2153.53       101.99 o                         
  -3  14   2        489.50        365.40        35.72 o                         
  -2  14   2       2067.63       2085.75        89.16 o                         
  -1  14   2        524.18        440.76        33.29 o                         
   0  14   2         33.46        -13.72        15.96 o                         
   1  14   2        634.73        569.43        43.71 o                         
   2  14   2       1954.64       2141.92       100.20 o                         
   3  14   2        447.91        305.44        28.57 o                         
   4  14   2       1696.04       1991.45       236.67 o                         
   5  14   2       1310.92       1056.98       120.34 o                         
   6  14   2        546.50        647.83       102.29 o                         
   7  14   2        249.74        387.73       110.31 o                         
   8  14   2        125.35         96.89        61.39 o                         
  -8  15   2          1.58        -18.81        54.94 o                         
  -7  15   2        299.34        200.57        86.24 o                         
  -6  15   2       1125.44       1233.48       140.40 o                         
  -5  15   2        339.24        310.88        78.22 o                         
  -4  15   2        535.09        702.94        62.15 o                         
  -3  15   2        119.21        110.71        21.74 o                         
  -2  15   2        125.50         95.51        22.65 o                         
  -1  15   2       1257.31       1033.08        38.66 o                         
   0  15   2        259.51        251.31        25.38 o                         
   1  15   2       1234.51       1005.23        38.38 o                         
   2  15   2        123.58        122.71        25.76 o                         
   3  15   2        107.03        110.91        29.24 o                         
   4  15   2        585.32        613.86       101.29 o                         
   5  15   2        285.66        254.72        78.22 o                         
   6  15   2       1147.60        994.81       124.35 o                         
   7  15   2        280.08        193.55        63.82 o                         
   8  15   2          2.34        -12.47        58.54 o                         
  -8  16   2        281.49        317.95        78.47 o                         
  -7  16   2        253.43        443.25       102.29 o                         
  -6  16   2         86.82        102.29        74.21 o                         
  -5  16   2        800.25        796.25       112.32 o                         
  -4  16   2        428.31        336.99        53.90 o                         
  -3  16   2        328.55        313.02        27.48 o                         
  -2  16   2        385.88        424.36        37.63 o                         
  -1  16   2       1331.40       1134.36        43.04 o                         
   0  16   2        109.08         32.28        19.72 o                         
   1  16   2       1347.03       1117.98        42.71 o                         
   2  16   2        387.31        402.56        29.35 o                         
   3  16   2        321.46        352.36        29.57 o                         
   4  16   2        421.48        412.81        61.39 o                         
   5  16   2        836.13        882.49       114.32 o                         
   6  16   2         94.04        108.31        72.20 o                         
   7  16   2        258.10        162.24        62.65 o                         
   8  16   2        285.04        313.28        77.39 o                         
  -7  17   2        129.50         96.27        82.23 o                         
  -6  17   2        124.83        170.48        76.22 o                         
  -5  17   2       2604.52       2507.08       172.49 o                         
  -4  17   2        307.73        439.95        47.15 o                         
  -3  17   2       1002.02       1129.45        46.61 o                         
  -2  17   2         18.54        -23.23        23.23 o                         
  -1  17   2         64.38        178.68        25.75 o                         
   0  17   2       3810.85       3891.78       116.38 o                         
   1  17   2        110.43        223.53        30.95 o                         
   2  17   2         35.73         -8.79        23.45 o                         
   3  17   2        984.06        978.13        64.27 o                         
   4  17   2        320.57        404.02        46.60 o                         
   5  17   2       2671.06       2942.31       182.52 o                         
   6  17   2         78.42        182.52        80.23 o                         
   7  17   2        108.98        -34.35        54.41 o                         
  -7  18   2        101.59        208.59        88.25 o                         
  -6  18   2         46.54         12.03        62.18 o                         
  -5  18   2        468.47        575.96        75.01 o                         
  -4  18   2       2215.21       2495.65        89.04 o                         
  -3  18   2         82.89         25.77        34.45 o                         
  -2  18   2        851.50       1070.36        64.56 o                         
  -1  18   2       1089.52       1217.51        61.97 o                         
   0  18   2       1252.52       1156.49        46.43 o                         
   1  18   2       1090.16       1327.61        68.61 o                         
   2  18   2        845.89       1007.38        42.44 o                         
   3  18   2         73.64         38.01        23.22 o                         
   4  18   2       2138.25       2405.41       118.51 o                         
   5  18   2        413.27        407.15        94.27 o                         
   6  18   2         36.19         62.18        72.20 o                         
   7  18   2        115.31        222.63        88.25 o                         
  -6  19   2        227.51        220.62        88.25 o                         
  -5  19   2        210.29        214.71       114.32 o                         
  -4  19   2        123.15        224.00        43.60 o                         
  -3  19   2        407.05        425.06        35.03 o                         
  -2  19   2        514.29        484.57        72.37 o                         
  -1  19   2        234.34        253.88        30.41 o                         
   0  19   2       1108.72       1059.07        46.16 o                         
   1  19   2        255.62        288.31        31.74 o                         
   2  19   2        470.47        436.23        56.16 o                         
   3  19   2        384.72        414.22        35.46 o                         
   4  19   2        138.11         98.73        38.14 o                         
   5  19   2        164.17        154.44        78.22 o                         
   6  19   2        244.53        224.63        86.24 o                         
  -6  20   2         78.62        -16.05        72.20 o                         
  -5  20   2         15.20        -19.86        52.15 o                         
  -4  20   2        222.94        275.10        45.85 o                         
  -3  20   2        429.68        588.13        39.25 o                         
  -2  20   2        823.64        649.57        39.55 o                         
  -1  20   2        562.04        430.46        35.35 o                         
   0  20   2        463.15        488.92        38.31 o                         
   1  20   2        525.61        408.68        35.54 o                         
   2  20   2        891.44        664.77        39.46 o                         
   3  20   2        432.40        446.02        36.66 o                         
   4  20   2        239.64        252.87        45.72 o                         
   5  20   2         17.92         -4.01        68.19 o                         
   6  20   2         64.21         50.14        74.21 o                         
  -5  21   2        313.84        367.87       107.30 o                         
  -4  21   2         11.75         40.36        36.78 o                         
  -3  21   2         31.28         75.92        25.77 o                         
  -2  21   2       1830.24       1943.61       136.64 o                         
  -1  21   2         53.16          6.68        25.09 o                         
   0  21   2         60.36         94.70        26.99 o                         
   1  21   2         42.15        -13.52        28.08 o                         
   2  21   2       1799.44       1836.85        56.53 o                         
   3  21   2         32.36         58.69        26.75 o                         
   4  21   2         15.86         75.51        38.93 o                         
   5  21   2        283.90        308.70        69.32 o                         
  -4  22   2         98.94        122.40        42.71 o                         
  -3  22   2        186.35        222.95        31.95 o                         
  -2  22   2        459.67        317.45        44.58 o                         
  -1  22   2          9.06         37.81        32.42 o                         
   0  22   2        371.50        228.11        33.83 o                         
   1  22   2          3.40          0.31        25.58 o                         
   2  22   2        470.91        371.47        41.69 o                         
   3  22   2        198.98        265.68        34.11 o                         
   4  22   2         81.71        106.43        56.29 o                         
  -4  23   2         29.85        129.65        62.15 o                         
  -3  23   2         52.40         52.72        52.95 o                         
  -2  23   2         97.24        121.19        35.10 o                         
  -1  23   2        940.54       1170.36        90.24 o                         
   0  23   2         22.40        176.78        54.48 o                         
   1  23   2        933.74       1112.32        87.61 o                         
   2  23   2         83.53        124.58        55.36 o                         
   3  23   2         53.37         66.30        32.85 o                         
   4  23   2         17.94         47.18        83.24 o                         
  -2  24   2        106.56        138.39        84.24 o                         
  -1  24   2         33.30         61.79        51.05 o                         
   0  24   2        643.78        679.86        77.28 o                         
   1  24   2         30.83         64.10        49.62 o                         
   2  24   2        101.22        148.71        59.11 o                         
   1   0   3      48834.63      50944.88       780.01 o                         
   2   0   3      26485.69      27767.61       335.62 o                         
   3   0   3       6376.25       7157.92       100.72 o                         
   4   0   3       3595.22       2917.24        61.61 o                         
   5   0   3        126.73        185.21        21.87 o                         
   6   0   3       2671.70       2197.18        93.21 o                         
   7   0   3       1247.89       1382.91        54.24 o                         
   8   0   3        632.40        615.35        75.79 o                         
   9   0   3        449.18        443.80       128.36 o                         
  10   0   3          5.61         13.86        54.26 o                         
 -10   1   3        112.35         70.20        84.24 o                         
  -9   1   3        270.06        258.06        65.66 o                         
  -8   1   3       1725.34       1572.49        98.37 o                         
  -7   1   3       1322.87       1365.91       110.88 o                         
  -6   1   3        567.60        694.30        40.79 o                         
  -5   1   3         27.20         66.30        17.69 o                         
  -4   1   3       3501.03       3327.00        87.02 o                         
  -3   1   3        114.56        145.07        17.66 o                         
  -2   1   3      22010.91      23815.18       325.79 o                         
  -1   1   3      34093.37      36747.60       488.09 o                         
   0   1   3         25.74         -0.92         0.92 o                         
   1   1   3      34749.20      37436.65       496.68 o                         
   2   1   3      22342.64      24494.15       297.12 o                         
   3   1   3        163.18        183.79        14.37 o                         
   4   1   3       3538.56       3375.19       102.66 o                         
   5   1   3          6.29         -7.55        14.19 o                         
   6   1   3        632.43        694.61        39.70 o                         
   7   1   3       1322.26       1421.50        76.94 o                         
   8   1   3       1620.24       1563.63        78.83 o                         
   9   1   3        235.73        166.47        60.98 o                         
  10   1   3        121.69         79.08        59.36 o                         
 -10   2   3        269.64        435.23       112.32 o                         
  -9   2   3        414.09        603.70       110.31 o                         
  -8   2   3        619.19        493.66       178.50 o                         
  -7   2   3       3409.89       3318.03        84.60 o                         
  -6   2   3        143.68        147.56        26.92 o                         
  -5   2   3       1611.93       1806.00        52.33 o                         
  -4   2   3       4790.73       4931.37        91.06 o                         
  -3   2   3       1345.45       1740.80        59.92 o                         
  -2   2   3       2639.54       2758.64        53.39 o                         
  -1   2   3      35499.22      38402.54       721.08 o                         
   0   2   3      84801.46      86947.66      1135.42 o                         
   1   2   3      36421.51      39768.79       581.89 o                         
   2   2   3       2811.06       2818.90        82.53 o                         
   3   2   3       1411.78       1786.66       114.69 o                         
   4   2   3       5030.22       5065.44       165.35 o                         
   5   2   3       1515.08       1546.86        47.33 o                         
   6   2   3         82.92         86.03        28.31 o                         
   7   2   3       3291.60       2906.30       150.78 o                         
   8   2   3        543.71        517.82        56.05 o                         
   9   2   3        408.76        475.85        77.96 o                         
  10   2   3        220.57        294.83       104.29 o                         
 -10   3   3        303.22        240.68       100.28 o                         
  -9   3   3        329.66        371.05        98.28 o                         
  -8   3   3       1998.44       1913.40       160.45 o                         
  -7   3   3        166.33        147.16        29.47 o                         
  -6   3   3       1410.85       1403.07        51.88 o                         
  -5   3   3      11190.91      10763.47       193.98 o                         
  -4   3   3      14099.69      13560.64       250.60 o                         
  -3   3   3       1166.47       1582.15        41.33 o                         
  -2   3   3        345.58        470.52        36.68 o                         
  -1   3   3      12598.40      12703.24       410.01 o                         
   0   3   3       6303.86       5781.91        94.09 o                         
   1   3   3      11722.88      11909.81       138.91 o                         
   2   3   3         96.76        146.52        18.44 o                         
   3   3   3        907.62       1330.55        82.16 o                         
   4   3   3      14017.16      14134.94       346.27 o                         
   5   3   3      11504.66      11103.95       178.17 o                         
   6   3   3       1201.57       1203.26        50.95 o                         
   7   3   3        153.65        136.10        36.88 o                         
   8   3   3       1913.38       1844.85       116.33 o                         
   9   3   3        349.73        312.88        98.28 o                         
  10   3   3        338.48        371.05       110.31 o                         
 -10   4   3         51.44        -24.07        78.22 o                         
  -9   4   3         32.45          6.02        68.19 o                         
  -8   4   3        631.33        736.08       114.32 o                         
  -7   4   3         60.04         72.24        43.96 o                         
  -6   4   3       3244.03       2986.83        89.25 o                         
  -5   4   3       8848.68       8778.82       144.78 o                         
  -4   4   3       9899.44      10451.93       183.96 o                         
  -3   4   3       7017.31       6380.17       127.68 o                         
  -2   4   3       4411.89       4448.51        71.20 o                         
  -1   4   3      25210.12      25397.59       986.64 o                         
   0   4   3       8054.62       9961.58       130.15 o                         
   1   4   3      25788.00      25684.90       267.75 o                         
   2   4   3       4957.20       5180.88        88.54 o                         
   3   4   3       7316.15       6913.04       158.82 o                         
   4   4   3       9973.70       9878.60       184.46 o                         
   5   4   3       9304.65       9529.12       235.95 o                         
   6   4   3       3256.69       3103.69       115.57 o                         
   7   4   3         65.70        172.49        48.22 o                         
   8   4   3        585.54        616.75        74.80 o                         
   9   4   3         29.82         54.15        68.19 o                         
  10   4   3         36.99         72.20        78.22 o                         
 -10   5   3         94.15        150.42        84.24 o                         
  -9   5   3          2.24         40.11        72.20 o                         
  -8   5   3        941.60        978.76       128.36 o                         
  -7   5   3       1337.85       1364.34        64.53 o                         
  -6   5   3        994.33        833.19        51.19 o                         
  -5   5   3        423.05        476.99        32.32 o                         
  -4   5   3      12120.22      11780.61       205.72 o                         
  -3   5   3       6924.12       7089.48       129.94 o                         
  -2   5   3       6869.52       7247.35       144.02 o                         
  -1   5   3       2342.21       2767.95        93.05 o                         
   0   5   3         14.26          1.42         5.00 o                         
   1   5   3       2378.44       2782.61        58.44 o                         
   2   5   3       6895.35       7313.29       286.02 o                         
   3   5   3       7202.52       7617.59       187.22 o                         
   4   5   3      12512.07      12253.97       272.82 o                         
   5   5   3        438.39        449.95        51.40 o                         
   6   5   3       1133.35       1114.90        82.96 o                         
   7   5   3       1329.30       1518.39       154.44 o                         
   8   5   3        925.13        823.70        84.38 o                         
   9   5   3          5.83         88.25        76.22 o                         
  10   5   3         57.47         24.07        78.22 o                         
 -10   6   3         18.51         68.19        82.23 o                         
  -9   6   3        165.75        162.46        86.24 o                         
  -8   6   3       1600.60       1585.72        97.08 o                         
  -7   6   3       1710.30       1764.75        82.31 o                         
  -6   6   3       2256.78       2347.56       105.17 o                         
  -5   6   3       3288.06       3039.47        82.94 o                         
  -4   6   3       1288.90       1047.57        56.40 o                         
  -3   6   3       4765.42       4568.57       113.84 o                         
  -2   6   3       7920.10       7958.47       204.70 o                         
  -1   6   3        289.06        270.42        19.43 o                         
   0   6   3       3339.79       2932.68        43.03 o                         
   1   6   3        444.42        409.74        20.26 o                         
   2   6   3       8437.04       8681.50       249.37 o                         
   3   6   3       4697.81       4416.47       164.46 o                         
   4   6   3       1361.88        984.78        74.21 o                         
   5   6   3       3368.94       3396.60       206.58 o                         
   6   6   3       2314.94       2164.86       101.99 o                         
   7   6   3       1715.41       1874.22       103.27 o                         
   8   6   3       1683.88       1750.23       106.34 o                         
   9   6   3        181.62        192.54        86.24 o                         
  10   6   3         22.18         34.10        82.23 o                         
 -10   7   3        685.18        659.86       132.37 o                         
  -9   7   3        213.10         64.18        80.23 o                         
  -8   7   3        851.83        890.83        87.79 o                         
  -7   7   3       2108.53       1707.22        99.28 o                         
  -6   7   3       2564.52       2208.43       104.06 o                         
  -5   7   3        537.18        798.25        88.25 o                         
  -4   7   3       3491.05       3439.20        98.52 o                         
  -3   7   3        567.50        491.47        32.11 o                         
  -2   7   3       1049.17       1325.69        40.23 o                         
  -1   7   3       1209.06       1314.74        28.58 o                         
   0   7   3         53.52         98.56         9.81 o                         
   1   7   3       1398.52       1386.97        71.14 o                         
   2   7   3        810.99       1115.32        36.36 o                         
   3   7   3        467.58        449.59       106.30 o                         
   4   7   3       3351.78       3140.87       146.41 o                         
   5   7   3        477.07        453.61        54.44 o                         
   6   7   3       2317.40       2228.39       123.35 o                         
   7   7   3       2115.26       1996.87       108.43 o                         
   8   7   3        844.40        966.50        93.47 o                         
   9   7   3        277.35        228.65        90.25 o                         
  10   7   3        669.35        651.84       130.37 o                         
 -10   8   3         17.88         14.04        86.24 o                         
  -9   8   3        248.39        312.88        98.28 o                         
  -8   8   3        168.51        204.72        60.93 o                         
  -7   8   3        358.60        277.19        57.32 o                         
  -6   8   3       1310.89       1223.45       122.35 o                         
  -5   8   3       2369.67       2382.73       136.39 o                         
  -4   8   3       1539.04       1588.32        65.94 o                         
  -3   8   3       4122.69       3937.04       115.80 o                         
  -2   8   3      20293.60      19512.99      1167.30 o                         
  -1   8   3       9982.63       9302.11       266.29 o                         
   0   8   3        356.67        251.38        14.01 o                         
   1   8   3      10060.55       9744.26       369.03 o                         
   2   8   3      20694.62      20410.96       614.40 o                         
   3   8   3       3570.04       3639.15       105.65 o                         
   4   8   3       1803.20       1756.24       178.50 o                         
   5   8   3       2548.64       2797.13       110.73 o                         
   6   8   3       1383.76       1464.91        93.35 o                         
   7   8   3        350.96        363.70        59.96 o                         
   8   8   3        152.14        148.42        58.15 o                         
   9   8   3        259.37        280.79        98.28 o                         
  10   8   3         18.08         32.09        88.25 o                         
  -9   9   3        891.05       1147.24       152.43 o                         
  -8   9   3        159.62        329.28        66.66 o                         
  -7   9   3       1812.93       1771.89       103.65 o                         
  -6   9   3        143.78        214.61        68.19 o                         
  -5   9   3        131.17         76.22        46.13 o                         
  -4   9   3        731.29        732.06        57.32 o                         
  -3   9   3       3790.99       3942.50       235.67 o                         
  -2   9   3       3262.59       2753.26       124.92 o                         
  -1   9   3       9354.88       9481.28       232.46 o                         
   0   9   3       1812.96       1322.82        35.32 o                         
   1   9   3       9379.80       9382.88       279.77 o                         
   2   9   3       3506.21       3112.87       119.15 o                         
   3   9   3       3553.90       3768.33       369.04 o                         
   4   9   3        641.01        782.47       121.34 o                         
   5   9   3         93.04         48.14        48.14 o                         
   6   9   3        105.47        169.07        47.23 o                         
   7   9   3       1885.70       1716.28       214.61 o                         
   8   9   3        148.87        203.35        62.35 o                         
   9   9   3        910.84       1034.92       148.42 o                         
  -9  10   3        174.78        264.75        96.27 o                         
  -8  10   3        495.02        479.38       113.32 o                         
  -7  10   3       1172.17       1228.63       152.43 o                         
  -6  10   3       1092.57       1289.64       116.33 o                         
  -5  10   3        675.59        539.52        82.23 o                         
  -4  10   3       1051.96       1177.51       153.43 o                         
  -3  10   3        545.05        518.03        48.79 o                         
  -2  10   3       1003.55        966.78        87.43 o                         
  -1  10   3       4133.88       3873.64        68.09 o                         
   0  10   3      10629.22       9152.48       133.42 o                         
   1  10   3       4204.26       3892.49        77.01 o                         
   2  10   3        788.11        776.14        69.01 o                         
   3  10   3        531.44        596.50        98.28 o                         
   4  10   3       1131.41       1307.96        99.28 o                         
   5  10   3        625.58        529.50        80.23 o                         
   6  10   3        926.27        775.07        78.55 o                         
   7  10   3       1069.42        936.82        91.27 o                         
   8  10   3        502.94        400.75        73.10 o                         
   9  10   3        195.70        318.90       102.29 o                         
  -9  11   3         63.18         38.11        76.22 o                         
  -8  11   3       1640.28       1858.02       122.77 o                         
  -7  11   3        755.26        797.41       147.42 o                         
  -6  11   3        226.13        154.44        64.18 o                         
  -5  11   3       1152.47       1137.21       104.29 o                         
  -4  11   3        998.23        931.78       120.34 o                         
  -3  11   3        490.86        522.07        50.33 o                         
  -2  11   3       1541.46       1524.14        64.27 o                         
  -1  11   3        868.77        848.88        36.33 o                         
   0  11   3        749.05        568.36        26.99 o                         
   1  11   3        895.51        937.18        72.37 o                         
   2  11   3       1336.05       1274.86        58.79 o                         
   3  11   3        497.45        454.60        78.22 o                         
   4  11   3       1206.13       1222.34        73.21 o                         
   5  11   3       1229.72       1159.27       116.33 o                         
   6  11   3        174.02        104.59        48.18 o                         
   7  11   3        824.77        884.25       147.42 o                         
   8  11   3       1679.03       1474.98       119.10 o                         
   9  11   3         66.18         96.00        63.63 o                         
  -9  12   3        279.38        234.66        92.26 o                         
  -8  12   3        183.76        209.75        89.25 o                         
  -7  12   3       1649.31       1753.86       113.19 o                         
  -6  12   3        865.07        826.33       108.31 o                         
  -5  12   3        467.86        563.59        88.25 o                         
  -4  12   3         92.14         92.26        36.55 o                         
  -3  12   3       2345.57       2035.75        54.78 o                         
  -2  12   3       2229.63       2181.13        59.35 o                         
  -1  12   3        759.97        712.72        29.94 o                         
   0  12   3        876.29        771.12        31.67 o                         
   1  12   3        936.06        810.26        48.06 o                         
   2  12   3       2287.25       2219.26        55.55 o                         
   3  12   3       2378.05       2093.03        85.79 o                         
   4  12   3         89.73         54.96        56.16 o                         
   5  12   3        469.44        477.35        84.24 o                         
   6  12   3        827.18        639.64        76.62 o                         
   7  12   3       1636.27       1635.96       114.19 o                         
   8  12   3        226.38        261.31        66.25 o                         
   9  12   3        204.85        140.23        66.97 o                         
  -9  13   3         61.46        110.31        92.26 o                         
  -8  13   3        222.81        288.51        71.66 o                         
  -7  13   3         36.60         94.27        72.20 o                         
  -6  13   3       1049.10       1133.20       128.36 o                         
  -5  13   3          0.52        -42.12        42.12 o                         
  -4  13   3        934.95        903.85        72.78 o                         
  -3  13   3       2340.00       2242.70        90.61 o                         
  -2  13   3       2629.61       2432.29        54.32 o                         
  -1  13   3       2220.97       1787.41        64.56 o                         
   0  13   3        884.97       1061.71        36.45 o                         
   1  13   3       2288.00       1945.63        57.90 o                         
   2  13   3       3080.04       2895.22        59.03 o                         
   3  13   3       2370.24       2204.65        61.74 o                         
   4  13   3        965.40       1132.41       164.46 o                         
   5  13   3          5.27         44.12        56.16 o                         
   6  13   3        960.80        922.61       120.34 o                         
   7  13   3         36.95         -6.90        45.78 o                         
   8  13   3        281.87        398.09       103.29 o                         
   9  13   3         73.21         86.98        64.50 o                         
  -8  14   3         11.00         52.07        57.16 o                         
  -7  14   3        106.98         -4.01        60.17 o                         
  -6  14   3        572.29        377.06        86.24 o                         
  -5  14   3        334.02        278.79        70.20 o                         
  -4  14   3       1692.02       1679.27       158.45 o                         
  -3  14   3        229.06        215.54        21.85 o                         
  -2  14   3       3897.02       3865.10       114.64 o                         
  -1  14   3       2895.95       2638.10       132.88 o                         
   0  14   3         44.15          6.64        16.70 o                         
   1  14   3       2837.15       2610.06        82.71 o                         
   2  14   3       3995.49       4032.83        99.30 o                         
   3  14   3        221.21        268.15        45.24 o                         
   4  14   3       1893.62       1920.26       122.35 o                         
   5  14   3        289.45        286.81        76.22 o                         
   6  14   3        597.03        346.98        82.23 o                         
   7  14   3        100.29        114.18        78.22 o                         
   8  14   3         13.24         21.71        52.24 o                         
  -8  15   3         79.02         78.81        59.96 o                         
  -7  15   3        312.90        282.80        86.24 o                         
  -6  15   3        561.22        689.95       104.29 o                         
  -5  15   3        115.18        114.32        64.18 o                         
  -4  15   3       1022.06        970.56        58.10 o                         
  -3  15   3       6136.98       5749.00       115.22 o                         
  -2  15   3        963.67        940.99        37.50 o                         
  -1  15   3        145.24        107.98        20.86 o                         
   0  15   3       5351.58       5755.91       102.01 o                         
   1  15   3        164.47         85.21        21.13 o                         
   2  15   3        851.11        814.81        43.28 o                         
   3  15   3       6261.66       5943.20       192.92 o                         
   4  15   3        917.79        857.69       147.42 o                         
   5  15   3        130.27        154.44        68.19 o                         
   6  15   3        550.90        561.59       100.28 o                         
   7  15   3        335.25        283.38        68.91 o                         
   8  15   3         94.00        103.49        72.20 o                         
  -8  16   3         20.26         13.51        56.68 o                         
  -7  16   3         25.67         18.05        68.19 o                         
  -6  16   3        231.77        112.32        74.21 o                         
  -5  16   3       1002.74        972.75       120.34 o                         
  -4  16   3       1362.68       1448.68        92.99 o                         
  -3  16   3         82.44         28.81        19.90 o                         
  -2  16   3       1109.53       1136.70        42.05 o                         
  -1  16   3        998.32       1034.66        57.90 o                         
   0  16   3        379.70        284.91        27.56 o                         
   1  16   3       1141.13       1264.80        43.96 o                         
   2  16   3       1156.75       1116.92        59.35 o                         
   3  16   3         82.24          0.66        19.88 o                         
   4  16   3       1575.44       1780.17       149.42 o                         
   5  16   3        933.55        978.76       122.35 o                         
   6  16   3        228.57        276.78        90.25 o                         
   7  16   3         19.22        -18.33        51.40 o                         
   8  16   3         26.27         76.22        82.23 o                         
  -7  17   3         22.34         32.09        70.20 o                         
  -6  17   3        555.94        740.09       120.34 o                         
  -5  17   3         58.42         56.16        62.18 o                         
  -4  17   3       1639.60       1806.55       111.44 o                         
  -3  17   3        170.39        123.34        26.05 o                         
  -2  17   3         44.50        106.32        22.88 o                         
  -1  17   3         23.09         58.50        22.88 o                         
   0  17   3        234.10        357.41        47.88 o                         
   1  17   3         17.93         47.06        23.74 o                         
   2  17   3         51.68        134.26        23.36 o                         
   3  17   3        156.87         83.70        25.34 o                         
   4  17   3       1676.23       1829.26       135.65 o                         
   5  17   3         70.82          2.01        58.16 o                         
   6  17   3        450.57        529.50       100.28 o                         
   7  17   3         15.32        -38.79        63.18 o                         
  -7  18   3          7.11         40.11        76.22 o                         
  -6  18   3        426.73        429.21       102.29 o                         
  -5  18   3        151.60        205.80        64.18 o                         
  -4  18   3        143.64         80.90        45.54 o                         
  -3  18   3       1097.24       1261.43        48.30 o                         
  -2  18   3        226.19        149.88        26.13 o                         
  -1  18   3        490.99        448.41        34.40 o                         
   0  18   3       1630.50       1886.58        56.66 o                         
   1  18   3        504.71        501.33        35.55 o                         
   2  18   3        222.13        204.06        26.22 o                         
   3  18   3       1034.85       1147.28        82.52 o                         
   4  18   3        205.35        158.47        38.78 o                         
   5  18   3        139.57        174.49        78.22 o                         
   6  18   3        447.58        214.61        82.23 o                         
   7  18   3         10.83         42.12        68.19 o                         
  -6  19   3         37.76         80.23        78.22 o                         
  -5  19   3        268.43        242.32        61.63 o                         
  -4  19   3        648.51        655.27        68.41 o                         
  -3  19   3        177.22        100.33        26.28 o                         
  -2  19   3        789.37        970.77        44.62 o                         
  -1  19   3       2270.07       2265.63        89.74 o                         
   0  19   3          4.88         60.91        24.83 o                         
   1  19   3       2235.52       2145.53        74.11 o                         
   2  19   3        772.27        930.45        43.07 o                         
   3  19   3        198.50        181.76        28.39 o                         
   4  19   3        581.15        618.07        55.67 o                         
   5  19   3        289.14        361.02        94.27 o                         
   6  19   3         52.33        146.41        80.23 o                         
  -6  20   3        310.64        284.80        94.27 o                         
  -5  20   3        190.28        148.44        60.16 o                         
  -4  20   3        320.24        457.20        52.75 o                         
  -3  20   3        698.26        744.39        90.61 o                         
  -2  20   3         80.51         47.02        24.04 o                         
  -1  20   3        119.40         86.21        26.10 o                         
   0  20   3       1913.15       2007.08        62.49 o                         
   1  20   3        104.57         53.97        25.49 o                         
   2  20   3         65.15         68.70        24.53 o                         
   3  20   3        631.63        642.16        51.53 o                         
   4  20   3        327.24        381.70        50.00 o                         
   5  20   3        171.35         10.03        66.19 o                         
   6  20   3        334.43        222.63        92.26 o                         
  -5  21   3         38.78        117.76        57.76 o                         
  -4  21   3         69.12         77.16        44.22 o                         
  -3  21   3        513.84        674.36        44.29 o                         
  -2  21   3        173.52         32.39        26.03 o                         
  -1  21   3         71.74         70.29        27.17 o                         
   0  21   3         91.24         31.01        24.22 o                         
   1  21   3         74.23         40.20        26.47 o                         
   2  21   3        145.54         59.25        30.20 o                         
   3  21   3        502.73        634.50        42.28 o                         
   4  21   3         63.67         82.63        39.87 o                         
   5  21   3         43.97         40.54        56.25 o                         
  -4  22   3        173.34        216.67        46.51 o                         
  -3  22   3        280.42        321.20        33.91 o                         
  -2  22   3         63.22         60.83        27.21 o                         
  -1  22   3        485.57        693.18        43.66 o                         
   0  22   3        225.44        251.60        34.99 o                         
   1  22   3        456.39        668.33        44.24 o                         
   2  22   3         43.30         51.72        36.97 o                         
   3  22   3        217.68        208.59        49.79 o                         
   4  22   3        190.49        248.02        48.58 o                         
  -3  23   3         34.20        113.43        55.87 o                         
  -2  23   3        180.36        285.76        33.11 o                         
  -1  23   3        303.29        285.63        43.64 o                         
   0  23   3          2.51         22.06        80.23 o                         
   1  23   3        325.21        263.09        56.80 o                         
   2  23   3        152.26        218.50        59.96 o                         
   3  23   3         32.47         23.00        50.02 o                         
  -2  24   3        109.70         98.28        86.24 o                         
  -1  24   3        190.73        184.77        57.32 o                         
   0  24   3        424.09        343.70        64.52 o                         
   1  24   3        174.44         89.75        59.17 o                         
   2  24   3        106.24        155.93        58.23 o                         
   0   0   4       7729.39       7055.92       200.57 o                         
   1   0   4       2049.17       2629.00       162.53 o                         
   2   0   4       1303.94       1188.37        61.09 o                         
   3   0   4      15839.95      15211.43       195.36 o                         
   4   0   4       1250.39       1204.30        89.74 o                         
   5   0   4      10424.22       9964.92       249.25 o                         
   6   0   4       2553.35       2424.84       114.35 o                         
   7   0   4        815.39        853.26       101.86 o                         
   8   0   4        326.79        344.02        46.31 o                         
   9   0   4       2207.40       2115.26       123.38 o                         
  10   0   4        370.10        444.62        80.04 o                         
 -10   1   4         40.34         32.09        80.23 o                         
  -9   1   4       1076.50       1117.15       103.50 o                         
  -8   1   4        493.67        361.28        64.18 o                         
  -7   1   4       1662.85       1633.55        58.36 o                         
  -6   1   4       4627.41       4675.54        98.36 o                         
  -5   1   4       1806.33       1728.55        60.79 o                         
  -4   1   4       1837.82       1595.30        52.75 o                         
  -3   1   4       4345.85       4360.13        96.69 o                         
  -2   1   4      27476.89      27864.45       379.20 o                         
  -1   1   4       8452.42       9348.39       153.06 o                         
   0   1   4      22362.07      25967.52       238.34 o                         
   1   1   4       8176.04       9072.49       128.04 o                         
   2   1   4      29102.04      30607.24       368.27 o                         
   3   1   4       4116.60       4073.53        63.89 o                         
   4   1   4       1845.85       1494.37        36.54 o                         
   5   1   4       1815.36       1685.16        48.55 o                         
   6   1   4       4502.45       4497.30       126.22 o                         
   7   1   4       1641.70       1441.76        68.51 o                         
   8   1   4        467.17        496.15        74.04 o                         
   9   1   4        969.49        997.97        99.98 o                         
  10   1   4         44.65         16.15        53.67 o                         
 -10   2   4         83.94         74.21        86.24 o                         
  -9   2   4        172.38        114.32        80.23 o                         
  -8   2   4        534.73        594.83        73.38 o                         
  -7   2   4        427.60        413.81        48.35 o                         
  -6   2   4        121.36         61.71        21.91 o                         
  -5   2   4        412.94        518.28        43.48 o                         
  -4   2   4       1258.33       1252.01        39.82 o                         
  -3   2   4       1485.51       1504.46        45.81 o                         
  -2   2   4       5321.16       5270.40       119.10 o                         
  -1   2   4      15154.17      14689.13       373.05 o                         
   0   2   4        394.26        125.14        10.91 o                         
   1   2   4      15312.86      15436.06       181.72 o                         
   2   2   4       5687.90       5667.15       123.66 o                         
   3   2   4       1443.15       1589.26        46.76 o                         
   4   2   4       1171.24       1125.21        36.51 o                         
   5   2   4        351.42        334.99        26.27 o                         
   6   2   4        133.37         36.29        19.77 o                         
   7   2   4        395.98        275.61        42.81 o                         
   8   2   4        505.28        501.66        55.15 o                         
   9   2   4        170.03        128.14        57.32 o                         
  10   2   4         74.51        100.28        84.24 o                         
 -10   3   4        114.39         68.19        84.24 o                         
  -9   3   4        159.38        146.41        80.23 o                         
  -8   3   4        650.86        840.37       118.33 o                         
  -7   3   4        148.65        160.19        33.09 o                         
  -6   3   4        747.11        809.29        44.65 o                         
  -5   3   4       2461.90       2506.26        71.27 o                         
  -4   3   4       6248.57       6120.51       124.85 o                         
  -3   3   4       1193.71       1132.53        32.85 o                         
  -2   3   4        808.70       1092.46        31.05 o                         
  -1   3   4       1765.47       1877.49        75.68 o                         
   0   3   4       7308.77       8932.90       116.05 o                         
   1   3   4       1683.25       1720.56        31.06 o                         
   2   3   4       1022.01       1360.97        39.55 o                         
   3   3   4       1227.72       1204.56        42.84 o                         
   4   3   4       6229.14       6277.46        95.88 o                         
   5   3   4       2588.18       2690.17        74.98 o                         
   6   3   4        684.49        657.99        43.38 o                         
   7   3   4        158.39        185.93        46.19 o                         
   8   3   4        630.78        740.67        87.25 o                         
   9   3   4        165.46        110.31        80.23 o                         
  10   3   4         80.94          8.02        78.22 o                         
 -10   4   4        345.27        260.74        92.26 o                         
  -9   4   4        293.92        399.13       104.29 o                         
  -8   4   4        263.29        363.03        92.26 o                         
  -7   4   4        964.37        955.50        58.43 o                         
  -6   4   4       1390.08       1552.93        76.24 o                         
  -5   4   4       1025.68       1211.09        52.25 o                         
  -4   4   4       3684.07       3805.13        81.14 o                         
  -3   4   4       6329.65       6366.97       292.39 o                         
  -2   4   4        322.82        324.98        35.61 o                         
  -1   4   4       2439.36       2703.09        77.66 o                         
   0   4   4       1474.58       1388.34        26.56 o                         
   1   4   4       2614.85       2798.21       112.37 o                         
   2   4   4        314.71        296.51        26.08 o                         
   3   4   4       6665.12       7385.71       140.61 o                         
   4   4   4       3976.26       4027.35       120.75 o                         
   5   4   4       1050.81       1157.09       158.45 o                         
   6   4   4       1523.52       1593.71        56.68 o                         
   7   4   4       1062.62       1125.39        87.14 o                         
   8   4   4        254.67        237.13        57.94 o                         
   9   4   4        323.28        140.40        84.24 o                         
  10   4   4        300.72        246.70       102.29 o                         
 -10   5   4         34.98         30.08        78.22 o                         
  -9   5   4       1852.11       1594.50       174.49 o                         
  -8   5   4        588.93        607.72       108.31 o                         
  -7   5   4         10.54        -14.28        27.15 o                         
  -6   5   4       9174.40       9322.94       205.50 o                         
  -5   5   4       1532.19       1635.90       101.00 o                         
  -4   5   4       2450.68       2637.72       146.61 o                         
  -3   5   4       7831.14       8081.54       186.90 o                         
  -2   5   4      10557.96      10287.05       258.73 o                         
  -1   5   4      31360.64      32075.19       654.93 o                         
   0   5   4      10476.66      10579.43       140.53 o                         
   1   5   4      31583.54      32989.83       560.25 o                         
   2   5   4      10806.42      10851.56       349.71 o                         
   3   5   4       8473.59       8914.24       147.58 o                         
   4   5   4       2641.63       3151.89       133.38 o                         
   5   5   4       1763.33       1803.54       141.40 o                         
   6   5   4       8421.51       8209.05       223.28 o                         
   7   5   4          3.65         32.46        41.82 o                         
   8   5   4        599.37        666.11        78.24 o                         
   9   5   4       1744.87       1927.44       166.47 o                         
  10   5   4         31.94        282.80       104.29 o                         
 -10   6   4        580.63        615.74       126.36 o                         
  -9   6   4         90.19        152.43        86.24 o                         
  -8   6   4        492.10        637.80        75.79 o                         
  -7   6   4        612.67        616.37        51.88 o                         
  -6   6   4       1208.78       1238.95        61.26 o                         
  -5   6   4       4873.37       4371.74       147.35 o                         
  -4   6   4       8725.17       8246.49       153.65 o                         
  -3   6   4       2919.39       2767.33        89.25 o                         
  -2   6   4      10722.16      10910.61       172.89 o                         
  -1   6   4      24331.42      24950.46       362.22 o                         
   0   6   4       4080.32       4155.22        82.08 o                         
   1   6   4      25521.21      25774.54       432.45 o                         
   2   6   4      10588.05      10927.09       572.07 o                         
   3   6   4       2876.27       2849.67       236.67 o                         
   4   6   4       8324.51       7837.06       198.41 o                         
   5   6   4       4627.39       4319.52       138.21 o                         
   6   6   4       1167.29       1064.41        83.35 o                         
   7   6   4        573.29        482.18        67.09 o                         
   8   6   4        504.61        441.88        69.45 o                         
   9   6   4         94.48        234.66        92.26 o                         
  10   6   4        587.76        712.01       138.39 o                         
 -10   7   4        142.05        140.40        94.27 o                         
  -9   7   4          6.20        -26.07        76.22 o                         
  -8   7   4         27.78         23.16        43.90 o                         
  -7   7   4        245.13        257.33        52.83 o                         
  -6   7   4        302.53        399.98        49.39 o                         
  -5   7   4       2743.18       2713.66       142.40 o                         
  -4   7   4        345.61        406.04        35.15 o                         
  -3   7   4        443.52        456.41        35.65 o                         
  -2   7   4       1870.23       1647.94        67.19 o                         
  -1   7   4       3221.93       3382.73        72.29 o                         
   0   7   4        513.75        502.12        19.79 o                         
   1   7   4       3154.57       3180.92        93.14 o                         
   2   7   4       1813.56       1678.92        42.03 o                         
   3   7   4        456.34        486.91        39.41 o                         
   4   7   4        347.61        292.83        52.15 o                         
   5   7   4       2831.02       2372.74       100.51 o                         
   6   7   4        293.31        417.18        58.74 o                         
   7   7   4        259.89        289.16        57.94 o                         
   8   7   4         36.67        -30.81        46.22 o                         
   9   7   4          8.08          6.02        74.21 o                         
  10   7   4        140.12        150.42        94.27 o                         
 -10   8   4         72.96        102.29        92.26 o                         
  -9   8   4         21.95          8.02        74.21 o                         
  -8   8   4        147.44        159.65        57.94 o                         
  -7   8   4        538.53        677.80       119.34 o                         
  -6   8   4        687.82        507.43        82.23 o                         
  -5   8   4        586.85       1099.10        96.27 o                         
  -4   8   4        935.52        836.31        77.22 o                         
  -3   8   4       2713.26       3110.05       106.54 o                         
  -2   8   4       1573.02       1518.67       262.74 o                         
  -1   8   4       4824.71       5238.58        92.12 o                         
   0   8   4         14.79         -7.25         7.25 o                         
   1   8   4       4982.78       5297.23       238.20 o                         
   2   8   4       1561.90       1650.02        44.47 o                         
   3   8   4       2359.55       2857.66       290.82 o                         
   4   8   4        856.90        943.01        53.84 o                         
   5   8   4        539.77        683.96        78.22 o                         
   6   8   4        595.11        585.04        67.35 o                         
   7   8   4        577.34        613.95        74.80 o                         
   8   8   4        143.56        215.49       115.33 o                         
   9   8   4         14.89         36.10        74.21 o                         
  10   8   4         78.62         50.14        82.23 o                         
  -9   9   4       1336.28       1365.86       164.46 o                         
  -8   9   4        266.62        252.43        62.53 o                         
  -7   9   4       3200.17       3338.48       140.32 o                         
  -6   9   4       1024.25       1006.84       114.32 o                         
  -5   9   4       1483.33       1317.72       100.28 o                         
  -4   9   4        166.71        114.77        31.32 o                         
  -3   9   4       1216.22       1206.50        61.10 o                         
  -2   9   4       8677.37       8534.13       495.91 o                         
  -1   9   4       3408.28       3190.63       141.85 o                         
   0   9   4        465.01        349.26        20.05 o                         
   1   9   4       3610.52       3200.86        67.62 o                         
   2   9   4       8390.28       8573.58       148.39 o                         
   3   9   4       1021.55       1219.22       101.29 o                         
   4   9   4        127.45         91.16        28.26 o                         
   5   9   4       1427.17       1590.49       116.33 o                         
   6   9   4       1153.13       1067.25       119.34 o                         
   7   9   4       3016.64       3331.03       143.64 o                         
   8   9   4        296.25        318.37        68.03 o                         
   9   9   4       1451.10       1547.37       133.38 o                         
  -9  10   4        322.44        224.63        98.28 o                         
  -8  10   4       1067.11       1213.90       183.52 o                         
  -7  10   4         58.81         87.16        75.21 o                         
  -6  10   4       3120.24       3343.44       182.52 o                         
  -5  10   4          2.26         44.12        42.12 o                         
  -4  10   4       1945.78       1939.69        83.35 o                         
  -3  10   4      20121.69      19664.84       593.68 o                         
  -2  10   4       4644.29       4327.90       200.62 o                         
  -1  10   4        287.50        190.02        17.65 o                         
   0  10   4       1155.66       1038.61        33.20 o                         
   1  10   4        345.77        248.18        19.08 o                         
   2  10   4       4532.65       4289.05        88.47 o                         
   3  10   4      19726.99      20615.24       883.49 o                         
   4  10   4       1803.37       1772.01        86.24 o                         
   5  10   4          0.20        -30.08        42.12 o                         
   6  10   4       3046.93       2922.78       125.93 o                         
   7  10   4         63.07         33.14        44.52 o                         
   8  10   4       1253.64       1248.31       108.15 o                         
   9  10   4        326.17        236.48       147.42 o                         
  -9  11   4        174.10        132.37        90.25 o                         
  -8  11   4         27.35        104.22        57.32 o                         
  -7  11   4        300.28        206.14        80.23 o                         
  -6  11   4          0.29         10.03        50.14 o                         
  -5  11   4       1437.24       1496.22       118.33 o                         
  -4  11   4       2700.25       2737.73       103.41 o                         
  -3  11   4         21.31         -9.14        25.06 o                         
  -2  11   4      14128.86      11850.54       452.75 o                         
  -1  11   4       1065.61        993.44        68.61 o                         
   0  11   4       2650.20       2446.99        52.22 o                         
   1  11   4       1183.34       1159.25        35.41 o                         
   2  11   4      13901.54      12105.36       404.39 o                         
   3  11   4         13.64         -7.41        25.41 o                         
   4  11   4       2798.65       2679.43        99.98 o                         
   5  11   4       1400.97       1020.88       108.31 o                         
   6  11   4          0.78         15.17        43.69 o                         
   7  11   4        266.36        314.18        65.05 o                         
   8  11   4         46.59         82.43        56.80 o                         
   9  11   4        154.10        275.62        73.58 o                         
  -9  12   4          9.41         32.09        78.22 o                         
  -8  12   4        160.61        127.10        59.51 o                         
  -7  12   4        222.35        296.84        86.24 o                         
  -6  12   4         93.53        150.42        64.18 o                         
  -5  12   4         17.11        134.38        58.16 o                         
  -4  12   4        671.58        959.51       146.41 o                         
  -3  12   4       1690.18       1769.30       105.02 o                         
  -2  12   4       2285.45       2307.03        75.56 o                         
  -1  12   4        361.52        367.98        44.87 o                         
   0  12   4       1368.09       1101.13        35.90 o                         
   1  12   4        317.54        359.42        34.74 o                         
   2  12   4       2219.33       2275.08        55.74 o                         
   3  12   4       1745.34       1888.74       170.48 o                         
   4  12   4        674.62        771.10        64.52 o                         
   5  12   4         31.39         78.22        56.16 o                         
   6  12   4         98.56         57.10        45.78 o                         
   7  12   4        212.86        121.06        57.11 o                         
   8  12   4        167.92        238.33        66.25 o                         
   9  12   4          5.72         -3.87        60.54 o                         
  -9  13   4         64.78        182.52        96.27 o                         
  -8  13   4         28.26         90.90        57.11 o                         
  -7  13   4        127.15         50.14        70.20 o                         
  -6  13   4        538.21        691.95       106.30 o                         
  -5  13   4        236.53        214.61        68.19 o                         
  -4  13   4       2262.39       2471.33       105.91 o                         
  -3  13   4        581.95        584.38        27.99 o                         
  -2  13   4        224.80         92.19        22.29 o                         
  -1  13   4       2842.00       2795.90        60.69 o                         
   0  13   4       6211.63       6617.83       108.67 o                         
   1  13   4       2805.19       2584.00        57.58 o                         
   2  13   4        277.70        122.76        32.72 o                         
   3  13   4        633.09        623.42        57.11 o                         
   4  13   4       2414.04       2484.72       101.85 o                         
   5  13   4        280.27        198.56        64.18 o                         
   6  13   4        467.55        389.02        66.82 o                         
   7  13   4        129.89        139.54        58.31 o                         
   8  13   4         17.12         31.19        56.68 o                         
   9  13   4         56.18         66.19        80.23 o                         
  -8  14   4        455.72        568.22        87.79 o                         
  -7  14   4        218.75        252.71        90.25 o                         
  -6  14   4        436.43        481.36        98.28 o                         
  -5  14   4       1279.56       1169.30       124.35 o                         
  -4  14   4       2227.11       2194.99       135.38 o                         
  -3  14   4        955.50       1078.45        37.29 o                         
  -2  14   4       1709.46       1862.49        67.45 o                         
  -1  14   4       6315.10       6026.90       179.77 o                         
   0  14   4       1573.00       1492.42        61.08 o                         
   1  14   4       6985.09       6748.64       155.63 o                         
   2  14   4       1756.54       1880.07        48.13 o                         
   3  14   4       1134.43       1315.70        92.66 o                         
   4  14   4       2298.04       2220.92       225.64 o                         
   5  14   4       1242.84       1099.10       122.35 o                         
   6  14   4        494.54        607.72        98.28 o                         
   7  14   4        169.53        135.33        59.36 o                         
   8  14   4        397.72        450.53       132.37 o                         
  -8  15   4        158.72        226.82        70.11 o                         
  -7  15   4        330.67        353.00        94.27 o                         
  -6  15   4        333.18        334.95        90.25 o                         
  -5  15   4       2332.20       2236.31       154.44 o                         
  -4  15   4         15.08         20.83        29.49 o                         
  -3  15   4        579.72        682.57        34.80 o                         
  -2  15   4        219.71        219.50        23.11 o                         
  -1  15   4        238.38        267.70        25.95 o                         
   0  15   4       2287.39       1805.19        61.69 o                         
   1  15   4        227.68        298.92        26.34 o                         
   2  15   4        229.83        261.94        38.27 o                         
   3  15   4        703.16        829.19        45.23 o                         
   4  15   4          9.78        -32.44        35.98 o                         
   5  15   4       2468.89       2101.94       148.42 o                         
   6  15   4        301.61        431.22        92.26 o                         
   7  15   4        288.10        211.29        65.05 o                         
   8  15   4        144.29        141.82        67.37 o                         
  -8  16   4        217.93        172.35        69.93 o                         
  -7  16   4        200.08        240.68        88.25 o                         
  -6  16   4        438.14        477.35        98.28 o                         
  -5  16   4        323.95        320.91        82.23 o                         
  -4  16   4         75.95        133.86        35.63 o                         
  -3  16   4        402.32        331.46        37.06 o                         
  -2  16   4        464.16        427.24        33.28 o                         
  -1  16   4       1869.30       2035.83        87.16 o                         
   0  16   4        169.34        165.63        24.50 o                         
   1  16   4       1892.21       2010.71        59.64 o                         
   2  16   4        502.03        515.79        31.78 o                         
   3  16   4        345.62        289.76        28.39 o                         
   4  16   4         76.11         58.23        43.35 o                         
   5  16   4        331.78        387.09        88.25 o                         
   6  16   4        438.53        601.70       108.31 o                         
   7  16   4        166.18        271.80        70.35 o                         
   8  16   4        195.16        136.39        82.23 o                         
  -7  17   4        158.78        162.46        86.24 o                         
  -6  17   4        268.26        393.11        96.27 o                         
  -5  17   4        413.82        479.53        70.87 o                         
  -4  17   4        490.94        490.72        49.42 o                         
  -3  17   4        334.34        254.98        27.60 o                         
  -2  17   4         91.97        147.32        24.18 o                         
  -1  17   4       2340.14       2448.53        82.51 o                         
   0  17   4       2352.45       2014.86        57.91 o                         
   1  17   4       2270.02       2441.93        81.36 o                         
   2  17   4         89.29        138.95        23.78 o                         
   3  17   4        354.71        222.76        28.22 o                         
   4  17   4        482.57        587.87        51.83 o                         
   5  17   4        365.69        359.01        86.24 o                         
   6  17   4        306.65        465.31        96.27 o                         
   7  17   4        141.97         50.19        57.68 o                         
  -7  18   4        177.79         86.24        78.22 o                         
  -6  18   4         71.66        194.55        84.24 o                         
  -5  18   4         76.59         77.96        86.24 o                         
  -4  18   4        111.62         85.59        45.06 o                         
  -3  18   4        923.61        787.97        46.03 o                         
  -2  18   4        652.61        642.89        38.17 o                         
  -1  18   4        327.04        182.43        56.43 o                         
   0  18   4        270.85        305.34        30.64 o                         
   1  18   4        376.61        273.08        29.87 o                         
   2  18   4        716.52        694.56        37.82 o                         
   3  18   4        879.63        737.02        42.56 o                         
   4  18   4        113.73        138.41        37.73 o                         
   5  18   4         56.53        128.36        70.20 o                         
   6  18   4         74.18         80.23        70.20 o                         
   7  18   4        186.16         46.13        78.22 o                         
  -6  19   4        236.69        262.74        88.25 o                         
  -5  19   4        971.68       1011.74       209.59 o                         
  -4  19   4        616.94        676.21        56.73 o                         
  -3  19   4        211.78        232.36        29.79 o                         
  -2  19   4       1459.47       1261.43        72.99 o                         
  -1  19   4        388.37        432.23        35.32 o                         
   0  19   4        637.56        574.19        38.30 o                         
   1  19   4        388.05        421.21        34.91 o                         
   2  19   4       1302.44       1242.01        60.36 o                         
   3  19   4        231.19        239.02        30.92 o                         
   4  19   4        656.30        782.16        61.07 o                         
   5  19   4        858.33        910.57       122.35 o                         
   6  19   4        265.32        373.05        98.28 o                         
  -6  20   4         79.35         38.11        72.20 o                         
  -5  20   4        119.46        294.84       125.35 o                         
  -4  20   4        507.38        496.53        54.29 o                         
  -3  20   4         45.57         32.37        23.78 o                         
  -2  20   4        382.78        482.19        36.22 o                         
  -1  20   4        205.25        309.23        33.05 o                         
   0  20   4        215.94        255.04        32.32 o                         
   1  20   4        226.40        366.31        34.51 o                         
   2  20   4        429.71        544.67        40.78 o                         
   3  20   4         46.19          7.80        25.07 o                         
   4  20   4        452.26        564.23        74.37 o                         
   5  20   4        134.56        375.06        94.27 o                         
   6  20   4         79.74         16.05        74.21 o                         
  -5  21   4        208.73        346.14        75.21 o                         
  -4  21   4         56.96         75.88        39.79 o                         
  -3  21   4         59.79         59.89        25.82 o                         
  -2  21   4        528.50        614.94        39.95 o                         
  -1  21   4         37.31         15.14        25.14 o                         
   0  21   4        281.94        292.60        32.81 o                         
   1  21   4         31.45         28.78        25.04 o                         
   2  21   4        507.87        611.68        47.88 o                         
   3  21   4         74.64         87.71        28.08 o                         
   4  21   4         59.53         79.71        39.12 o                         
   5  21   4        193.35        260.20        82.23 o                         
  -4  22   4        362.62        342.50        51.87 o                         
  -3  22   4        235.63        327.18        47.67 o                         
  -2  22   4        190.96        219.15        40.53 o                         
  -1  22   4        152.57        139.08        29.96 o                         
   0  22   4        131.74         23.84        29.59 o                         
   1  22   4        162.81        160.25        30.74 o                         
   2  22   4        220.12        247.09        34.87 o                         
   3  22   4        276.49        338.78        61.03 o                         
   4  22   4        372.25        397.86        54.03 o                         
  -3  23   4        119.50        145.99        55.25 o                         
  -2  23   4        131.91        127.37        29.17 o                         
  -1  23   4          4.73         45.55        48.54 o                         
   0  23   4        227.04         76.41        50.33 o                         
   1  23   4          3.20         29.30        47.69 o                         
   2  23   4        159.56        122.58        54.44 o                         
   3  23   4        129.36        183.25        59.27 o                         
  -2  24   4        189.78        218.62        92.26 o                         
  -1  24   4        120.39         64.21        49.97 o                         
   0  24   4         49.70         43.12        51.06 o                         
   1  24   4        164.14        171.76        73.21 o                         
   2  24   4        180.09        109.17        56.80 o                         
   1   0   5       1870.72       1960.85        43.86 o                         
   2   0   5        928.73       1068.60        28.37 o                         
   3   0   5        689.76        646.51        21.69 o                         
   4   0   5      13234.51      13716.16       235.94 o                         
   5   0   5       4609.64       4498.63       209.44 o                         
   6   0   5        994.08        916.48        44.29 o                         
   7   0   5       5264.12       4958.69       130.73 o                         
   8   0   5        724.00        774.78        62.94 o                         
   9   0   5        939.41        770.78       155.44 o                         
  10   0   5         12.61        -16.21        52.24 o                         
 -10   1   5         13.98        -66.19        66.19 o                         
  -9   1   5         32.93         64.18        53.89 o                         
  -8   1   5       1475.23       1438.78        99.95 o                         
  -7   1   5        292.51        306.29        33.85 o                         
  -6   1   5       2478.13       2487.42        67.90 o                         
  -5   1   5      15835.48      14995.03       435.11 o                         
  -4   1   5       2953.61       2728.37        59.32 o                         
  -3   1   5       2389.81       2350.53        51.09 o                         
  -2   1   5      10673.77      11520.60       167.22 o                         
  -1   1   5      65677.16      69035.96       912.83 o                         
   0   1   5       1630.51       1495.52        19.79 o                         
   1   1   5      67267.16      72520.59       858.76 o                         
   2   1   5      11882.81      12938.04       310.63 o                         
   3   1   5       2589.24       2639.54        46.13 o                         
   4   1   5       3095.63       2980.42        68.03 o                         
   5   1   5      15918.87      15318.53       266.14 o                         
   6   1   5       2493.96       2389.18        97.85 o                         
   7   1   5        186.03        155.92        36.66 o                         
   8   1   5       1451.01       1347.54        80.84 o                         
   9   1   5         37.51         53.45        47.97 o                         
  10   1   5         30.25        104.64        61.10 o                         
 -10   2   5        172.78        168.48        94.27 o                         
  -9   2   5        152.86        168.48        86.24 o                         
  -8   2   5        252.60        289.33        60.26 o                         
  -7   2   5         48.24         -0.07        23.15 o                         
  -6   2   5       3935.51       3750.02        89.45 o                         
  -5   2   5       1997.73       2127.40        58.23 o                         
  -4   2   5       5282.31       5128.80       109.54 o                         
  -3   2   5        928.40        898.85        79.97 o                         
  -2   2   5       9758.35      10215.13       211.30 o                         
  -1   2   5      32259.29      35837.19       960.71 o                         
   0   2   5      13492.59      14329.91       162.70 o                         
   1   2   5      31969.17      36379.55       534.59 o                         
   2   2   5      10183.36      10895.68       159.39 o                         
   3   2   5        892.30        947.12        53.60 o                         
   4   2   5       5612.05       5590.22        96.50 o                         
   5   2   5       2164.54       2191.36        67.45 o                         
   6   2   5       3792.24       3444.02       166.46 o                         
   7   2   5         19.25         -1.95        28.90 o                         
   8   2   5        263.94        252.60        45.54 o                         
   9   2   5        141.76        152.69        55.26 o                         
  10   2   5        143.18         62.18        82.23 o                         
 -10   3   5         27.34         20.06        78.22 o                         
  -9   3   5         32.10         34.10        70.20 o                         
  -8   3   5        822.39        854.41       122.35 o                         
  -7   3   5        132.56        120.99        46.48 o                         
  -6   3   5         65.95        116.19        25.19 o                         
  -5   3   5        222.00        258.52        29.30 o                         
  -4   3   5       5102.29       4906.12       129.06 o                         
  -3   3   5       4777.34       5461.70       197.20 o                         
  -2   3   5      19881.32      19938.40       327.16 o                         
  -1   3   5      13143.32      13965.37       217.02 o                         
   0   3   5      30749.67      32681.25       423.30 o                         
   1   3   5      13125.44      14385.50       213.90 o                         
   2   3   5      20123.74      20387.40       330.77 o                         
   3   3   5       4860.82       5878.18       171.50 o                         
   4   3   5       5199.11       4957.50       131.28 o                         
   5   3   5        210.76        225.99        21.81 o                         
   6   3   5        111.27         68.15        20.74 o                         
   7   3   5        102.88         44.60        31.46 o                         
   8   3   5        726.18        936.63        86.51 o                         
   9   3   5         40.09        -46.13        56.16 o                         
  10   3   5         26.00        -18.05        78.22 o                         
 -10   4   5        170.05        182.52        94.27 o                         
  -9   4   5         41.68         94.27        74.21 o                         
  -8   4   5       1509.60       1660.69       150.42 o                         
  -7   4   5       1126.26       1201.10        65.64 o                         
  -6   4   5        229.36        227.28        32.60 o                         
  -5   4   5       1264.92       1255.97       221.63 o                         
  -4   4   5       6388.08       6604.71       123.31 o                         
  -3   4   5       2200.37       1831.44       106.90 o                         
  -2   4   5      32045.18      32457.80       938.35 o                         
  -1   4   5      15164.49      16522.57       291.23 o                         
   0   4   5      52499.20      57718.41       710.32 o                         
   1   4   5      15988.43      17624.82       187.11 o                         
   2   4   5      32054.63      33400.75       478.82 o                         
   3   4   5       2151.33       1902.01        57.35 o                         
   4   4   5       6395.16       6823.72       174.80 o                         
   5   4   5       1212.61       1235.49        72.16 o                         
   6   4   5        182.57        122.00        41.06 o                         
   7   4   5       1118.62       1187.29        90.05 o                         
   8   4   5       1303.57       1177.84        98.19 o                         
   9   4   5         39.46         76.22        78.22 o                         
  10   4   5        185.08        124.35        90.25 o                         
 -10   5   5        746.37        756.14       136.39 o                         
  -9   5   5        545.69        703.99       124.35 o                         
  -8   5   5        240.38        260.74        82.23 o                         
  -7   5   5        100.29        106.65        31.24 o                         
  -6   5   5        479.46        581.21        46.29 o                         
  -5   5   5       9257.54       8920.94       165.49 o                         
  -4   5   5       1176.05       1143.52        67.53 o                         
  -3   5   5       3524.44       3317.28        71.91 o                         
  -2   5   5      11173.18      10065.20       165.45 o                         
  -1   5   5      11914.69      12086.39       259.07 o                         
   1   5   5      11200.99      11270.65       135.28 o                         
   2   5   5      10536.71       9920.39       387.63 o                         
   3   5   5       3783.28       3628.44        91.66 o                         
   4   5   5       1117.49       1165.10       146.41 o                         
   5   5   5       9661.83       9203.97       232.12 o                         
   6   5   5        369.91        329.23        51.00 o                         
   7   5   5        145.88        109.60        46.08 o                         
   8   5   5        302.00        309.34        62.40 o                         
   9   5   5        525.77        537.52       106.30 o                         
  10   5   5        751.84        994.81       150.42 o                         
 -10   6   5        232.75        130.37        90.25 o                         
  -9   6   5        694.89        730.06       126.36 o                         
  -8   6   5        759.38        730.06       116.33 o                         
  -7   6   5        190.81        178.67        36.87 o                         
  -6   6   5        598.66        667.65        84.56 o                         
  -5   6   5       4458.70       4273.21       124.60 o                         
  -4   6   5       1923.44       1745.37        51.09 o                         
  -3   6   5       2914.69       3003.67       109.48 o                         
  -2   6   5      21077.77      20053.54       304.42 o                         
  -1   6   5       3628.26       3695.83        73.04 o                         
   0   6   5         20.44         29.49         7.23 o                         
   1   6   5       3231.62       3233.48        97.31 o                         
   2   6   5      21253.14      21174.08      1124.17 o                         
   3   6   5       2623.99       2858.85        81.32 o                         
   4   6   5       2341.88       2154.71        86.80 o                         
   5   6   5       4648.31       4789.34       149.38 o                         
   6   6   5        575.07        618.85        65.05 o                         
   7   6   5        191.70        108.31        45.38 o                         
   8   6   5        815.72        928.66        90.77 o                         
   9   6   5        719.89        956.70       142.40 o                         
  10   6   5        223.54        192.54        96.27 o                         
 -10   7   5         17.63        -36.10        80.23 o                         
  -9   7   5        512.91        697.97       126.36 o                         
  -8   7   5         63.48        128.04        53.17 o                         
  -7   7   5         97.91         50.74        32.93 o                         
  -6   7   5        388.96        370.02        63.18 o                         
  -5   7   5         64.57        131.02        32.62 o                         
  -4   7   5       5424.18       5434.83       133.64 o                         
  -3   7   5       8320.95       6837.48       255.72 o                         
  -2   7   5       4498.85       4462.98       412.16 o                         
  -1   7   5        906.46        766.27        43.53 o                         
   0   7   5       2879.01       2076.72        35.43 o                         
   1   7   5        905.42        787.51        56.90 o                         
   2   7   5       4361.44       4480.13        83.82 o                         
   3   7   5       7877.25       7592.38       174.37 o                         
   4   7   5       5380.00       5668.52       640.81 o                         
   5   7   5         73.27        150.00        38.83 o                         
   6   7   5        391.21        359.06        56.25 o                         
   7   7   5        166.13        175.83        53.17 o                         
   8   7   5         71.95        124.10        55.90 o                         
   9   7   5        573.38        703.99       128.36 o                         
  10   7   5          7.67        -36.10        74.21 o                         
  -9   8   5         67.28         56.16        74.21 o                         
  -8   8   5        385.82        439.58        69.45 o                         
  -7   8   5        215.31        222.76        52.83 o                         
  -6   8   5        184.58        312.88        72.20 o                         
  -5   8   5       4634.77       4837.66       206.58 o                         
  -4   8   5       1747.55       1746.93        66.97 o                         
  -3   8   5       7710.78       7673.88       147.74 o                         
  -2   8   5       2145.70       2122.95       180.51 o                         
  -1   8   5       8515.44       7558.22       114.67 o                         
   0   8   5       1065.62       1140.92        39.74 o                         
   1   8   5       8145.70       7263.06       271.95 o                         
   2   8   5       2136.93       2120.98        52.16 o                         
   3   8   5       7535.73       7956.75       542.53 o                         
   4   8   5       1766.27       1803.17       111.31 o                         
   5   8   5       4590.11       4556.76       192.54 o                         
   6   8   5        168.97        210.87        51.05 o                         
   7   8   5        193.48        287.65        93.26 o                         
   8   8   5        349.98        369.04        69.93 o                         
   9   8   5         99.41        113.46        59.51 o                         
  -9   9   5         34.91         52.15        78.22 o                         
  -8   9   5       1132.45       1295.78       285.81 o                         
  -7   9   5       2396.88       2396.29       150.42 o                         
  -6   9   5        793.00        854.41       104.29 o                         
  -5   9   5       2146.65       2202.22       130.37 o                         
  -4   9   5        718.80        629.00        40.08 o                         
  -3   9   5       2041.43       2147.92       231.65 o                         
  -2   9   5        636.76        747.52        33.87 o                         
  -1   9   5       8342.18       8369.65       261.12 o                         
   0   9   5        266.47        107.21        12.17 o                         
   1   9   5       7730.92       7908.56       279.44 o                         
   2   9   5        574.61        735.66        48.79 o                         
   3   9   5       2038.90       2322.85       163.46 o                         
   4   9   5        837.18        810.52        61.17 o                         
   5   9   5       2114.42       1922.62        94.92 o                         
   6   9   5        831.46        773.57        76.12 o                         
   7   9   5       2541.46       2613.81       127.43 o                         
   8   9   5       1173.53       1224.31       108.76 o                         
   9   9   5         41.40         18.05        55.90 o                         
  -9  10   5        126.91         62.18        76.22 o                         
  -8  10   5        330.97        449.37        86.24 o                         
  -7  10   5       1872.52       1749.94       104.23 o                         
  -6  10   5       1856.28       1831.17       130.37 o                         
  -5  10   5         33.46         84.24        48.14 o                         
  -4  10   5       1810.10       1377.50       116.33 o                         
  -3  10   5        754.55        762.51       187.53 o                         
  -2  10   5       7984.36       7355.51       264.60 o                         
  -1  10   5        250.43        243.40        30.40 o                         
   0  10   5      13111.53      12889.44       179.60 o                         
   1  10   5        238.78        256.86        22.39 o                         
   2  10   5       7821.75       7254.57       131.59 o                         
   3  10   5        742.27        920.80       158.45 o                         
   4  10   5       1791.44       1687.27       113.32 o                         
   5  10   5         34.13         52.15        48.14 o                         
   6  10   5       1816.18       1749.31       100.67 o                         
   7  10   5       1875.28       1743.58       110.82 o                         
   8  10   5        354.69        558.70        92.26 o                         
   9  10   5         92.06         94.20        59.66 o                         
  -9  11   5        224.05        254.72        92.26 o                         
  -8  11   5        252.52        223.34        63.77 o                         
  -7  11   5          0.12         42.12        64.18 o                         
  -6  11   5       1455.85       1552.38       130.37 o                         
  -5  11   5       1853.26       1941.48       130.37 o                         
  -4  11   5        692.68        817.32        65.19 o                         
  -3  11   5        420.41        379.17        45.94 o                         
  -2  11   5       3196.78       3023.00       121.01 o                         
  -1  11   5       3527.43       3904.84        77.82 o                         
   0  11   5          7.51        -12.92        12.92 o                         
   1  11   5       3615.98       3857.19        95.53 o                         
   2  11   5       3489.70       3420.97       181.13 o                         
   3  11   5        407.27        322.78        41.06 o                         
   4  11   5        673.58        865.62        81.23 o                         
   5  11   5       1948.24       1783.03       122.35 o                         
   6  11   5       1430.45       1520.28       102.10 o                         
   7  11   5          2.61         81.01        51.56 o                         
   8  11   5        286.18        288.41        72.53 o                         
   9  11   5        233.82        192.46       175.50 o                         
  -9  12   5        225.76        206.58        94.27 o                         
  -8  12   5        232.70        334.70        71.61 o                         
  -7  12   5        797.87        778.20       120.34 o                         
  -6  12   5       1190.22       1179.33       130.37 o                         
  -5  12   5        667.08        720.03        94.27 o                         
  -4  12   5        723.92        630.95       122.35 o                         
  -3  12   5        606.58        446.17        22.96 o                         
  -2  12   5       1207.21        972.46        56.45 o                         
  -1  12   5       2324.87       2029.74        68.90 o                         
   0  12   5       1468.26       1428.03        52.11 o                         
   1  12   5       2527.94       2321.51        93.22 o                         
   2  12   5       1143.29        846.11        34.07 o                         
   3  12   5        741.63        593.99        54.59 o                         
   4  12   5        691.55        678.11       155.44 o                         
   5  12   5        680.61        523.48        84.24 o                         
   6  12   5       1247.09       1290.04       102.11 o                         
   7  12   5        721.99        779.23        89.65 o                         
   8  12   5        228.33        238.80        69.10 o                         
   9  12   5        256.58        154.29        68.68 o                         
  -8  13   5        504.82        475.64        81.32 o                         
  -7  13   5        216.24        328.93        86.24 o                         
  -6  13   5        577.93        451.27        88.25 o                         
  -5  13   5       1180.30       1299.67       130.37 o                         
  -4  13   5        232.94        267.87        49.39 o                         
  -3  13   5        359.29        314.93        23.12 o                         
  -2  13   5       1351.92       1126.59        38.21 o                         
  -1  13   5       1759.24       2044.51        50.45 o                         
   0  13   5       2815.67       2695.25        59.20 o                         
   1  13   5       1764.10       2020.68       106.53 o                         
   2  13   5       1414.43       1111.34        59.61 o                         
   3  13   5        369.51        408.43        48.79 o                         
   4  13   5        201.27        252.07        46.54 o                         
   5  13   5       1095.05        978.76       110.31 o                         
   6  13   5        489.67        408.81        93.26 o                         
   7  13   5        249.00        213.15        61.63 o                         
   8  13   5        500.08        445.52        78.55 o                         
  -8  14   5         83.86        118.07        58.77 o                         
  -7  14   5        787.70        848.40       126.36 o                         
  -6  14   5        107.94         96.27        70.20 o                         
  -5  14   5        495.66        535.51        90.25 o                         
  -4  14   5        887.09        931.98        77.38 o                         
  -3  14   5         30.48         36.17        16.74 o                         
  -2  14   5       1410.38       1065.39        55.76 o                         
  -1  14   5        713.16        700.29        46.81 o                         
   0  14   5       3700.39       3556.58        74.98 o                         
   1  14   5        592.39        552.10        31.85 o                         
   2  14   5       1745.43       1349.84        91.76 o                         
   3  14   5         24.39         27.02        20.28 o                         
   4  14   5        939.80        981.11        75.13 o                         
   5  14   5        461.32        423.19        84.24 o                         
   6  14   5        105.59         40.50        61.17 o                         
   7  14   5        806.90        920.42       134.38 o                         
   8  14   5         63.37         95.76        60.54 o                         
  -8  15   5          4.96         56.08        54.94 o                         
  -7  15   5        221.15        172.49        82.23 o                         
  -6  15   5        437.65        367.04        88.25 o                         
  -5  15   5        165.99        150.42        66.19 o                         
  -4  15   5        940.38        940.76        57.36 o                         
  -3  15   5       4658.33       4971.15        92.28 o                         
  -2  15   5        941.02        807.25        35.99 o                         
  -1  15   5       4040.81       4607.38       193.67 o                         
   0  15   5       4676.06       4505.14        86.35 o                         
   1  15   5       4332.11       4778.62       142.14 o                         
   2  15   5        929.52        806.94        60.89 o                         
   3  15   5       4832.58       5072.04       136.22 o                         
   4  15   5        902.27        946.44        83.24 o                         
   5  15   5        140.43         28.08        54.15 o                         
   6  15   5        422.46        327.10       171.48 o                         
   7  15   5        185.19        219.87        66.49 o                         
   8  15   5          4.62        -46.72        56.86 o                         
  -8  16   5        163.53        208.41        69.34 o                         
  -7  16   5        357.91        240.68        90.25 o                         
  -6  16   5        572.67        571.61       108.31 o                         
  -5  16   5          5.02         42.06        64.18 o                         
  -4  16   5        706.36        601.46        49.10 o                         
  -3  16   5        381.65        425.62        40.82 o                         
  -2  16   5       1718.06       1686.24        86.85 o                         
  -1  16   5       3026.75       3044.56        81.64 o                         
   0  16   5        685.30        769.45        37.57 o                         
   1  16   5       2914.50       2785.36       132.88 o                         
   2  16   5       1656.59       1577.96        46.78 o                         
   3  16   5        361.91        491.23        33.74 o                         
   4  16   5        755.02        669.95        70.91 o                         
   5  16   5          3.90         32.09        64.18 o                         
   6  16   5        587.06        587.66       106.30 o                         
   7  16   5        368.68        368.29        76.58 o                         
   8  16   5        200.25        148.42        88.25 o                         
  -7  17   5        169.11         82.23        78.22 o                         
  -6  17   5        875.53        950.68       128.36 o                         
  -5  17   5        326.12        401.37       124.35 o                         
  -4  17   5        521.76        473.24        78.03 o                         
  -3  17   5        467.22        225.33        26.63 o                         
  -2  17   5         71.19         53.17        21.16 o                         
  -1  17   5       1556.76       1790.13        76.69 o                         
   0  17   5        181.94        245.53        28.76 o                         
   1  17   5       1636.69       1914.94        86.56 o                         
   2  17   5         74.54         69.00        21.33 o                         
   3  17   5        425.49        248.06        41.21 o                         
   4  17   5        474.61        414.38        82.23 o                         
   5  17   5        284.12        292.83        82.23 o                         
   6  17   5        914.27        848.40       120.34 o                         
   7  17   5        126.30         72.54        56.72 o                         
  -7  18   5        109.99         62.18        76.22 o                         
  -6  18   5         86.83         98.28        72.20 o                         
  -5  18   5        557.50        540.27        74.80 o                         
  -4  18   5        777.70        812.06        60.05 o                         
  -3  18   5       1358.18       1476.66        50.33 o                         
  -2  18   5        918.90        865.08        71.79 o                         
  -1  18   5        452.55        524.35        38.21 o                         
   0  18   5        732.12        827.62        42.87 o                         
   1  18   5        397.63        453.88        34.34 o                         
   2  18   5        934.18        835.72        50.37 o                         
   3  18   5       1184.36       1225.22        48.85 o                         
   4  18   5        828.89        936.01        84.77 o                         
   5  18   5        521.50        437.23        94.27 o                         
   6  18   5         70.45        -10.03        58.16 o                         
   7  18   5        111.73        120.34        86.24 o                         
  -6  19   5         44.46        162.46        82.23 o                         
  -5  19   5         13.80         29.34        51.40 o                         
  -4  19   5       1107.13       1416.38        74.89 o                         
  -3  19   5        290.09        275.09        30.35 o                         
  -2  19   5         31.55         17.05        23.45 o                         
  -1  19   5        131.32         82.41        25.93 o                         
   0  19   5        118.89         34.12        23.73 o                         
   1  19   5        112.76         35.75        23.68 o                         
   2  19   5         19.31         14.24        22.02 o                         
   3  19   5        294.86        359.30        33.87 o                         
   4  19   5       1107.02       1389.22        96.75 o                         
   5  19   5         20.65         28.08        64.18 o                         
   6  19   5         46.24        -34.10        64.18 o                         
  -6  20   5        475.52        435.23       104.29 o                         
  -5  20   5        168.92        258.39        66.25 o                         
  -4  20   5         92.59        177.08        42.30 o                         
  -3  20   5        412.65        481.45        52.98 o                         
  -2  20   5        182.85        172.92        28.26 o                         
  -1  20   5        297.88        245.43        30.91 o                         
   0  20   5       2607.97       2840.38        73.59 o                         
   1  20   5        284.92        348.55        34.00 o                         
   2  20   5        170.76        127.53        31.85 o                         
   3  20   5        427.75        581.71        40.85 o                         
   4  20   5         71.76         44.68        38.35 o                         
   5  20   5        152.31        192.54        80.23 o                         
   6  20   5        530.42        547.55       114.32 o                         
  -5  21   5        213.00        262.51        68.51 o                         
  -4  21   5        148.23         55.15        37.66 o                         
  -3  21   5        130.42        226.96        52.78 o                         
  -2  21   5        197.02        369.51        52.11 o                         
  -1  21   5       1431.28       1581.29        56.16 o                         
   0  21   5         16.43         27.25        24.40 o                         
   1  21   5       1396.01       1575.33        56.01 o                         
   2  21   5        196.16        287.77        34.13 o                         
   3  21   5        130.61        170.62        30.60 o                         
   4  21   5        149.43        135.95        42.30 o                         
   5  21   5        239.64        194.55        86.24 o                         
  -4  22   5        390.91        381.13        53.67 o                         
  -3  22   5        471.28        697.52        60.63 o                         
  -2  22   5        288.05        272.52        31.89 o                         
  -1  22   5         22.87          4.50        25.82 o                         
   0  22   5        862.84        622.12        47.48 o                         
   1  22   5         24.12         45.83        27.12 o                         
   2  22   5        272.70        240.34        34.11 o                         
   3  22   5        422.66        595.58        42.61 o                         
   4  22   5        376.30        436.27        55.86 o                         
  -3  23   5        407.95        359.42        50.95 o                         
  -2  23   5         26.63         29.02        26.19 o                         
  -1  23   5        142.86        117.06        52.24 o                         
   0  23   5        126.23         46.13        48.22 o                         
   1  23   5        126.15         11.88        45.68 o                         
   2  23   5         39.19         31.70        49.14 o                         
   3  23   5        407.55        356.72        70.23 o                         
  -2  24   5         10.97        -66.19        70.20 o                         
  -1  24   5        207.88        205.86        57.16 o                         
   0  24   5          0.19         91.73        53.17 o                         
   1  24   5        204.13        276.76        58.23 o                         
   2  24   5         13.08        -37.81        47.23 o                         
   0   0   6       2944.44       2441.20        40.53 o                         
   1   0   6       6061.29       5888.27       113.17 o                         
   2   0   6       8708.50       9575.78       156.83 o                         
   3   0   6         33.09         51.33         9.86 o                         
   4   0   6        347.04        399.35        58.77 o                         
   5   0   6        956.33        865.08        37.30 o                         
   6   0   6          9.42        -12.08        19.26 o                         
   7   0   6         20.34         25.09        29.49 o                         
   8   0   6          9.95         -5.73        33.10 o                         
   9   0   6        143.15        142.92        57.32 o                         
  10   0   6        167.57        206.80        65.94 o                         
 -10   1   6        174.08         44.12        78.22 o                         
  -9   1   6        160.54        228.77        84.24 o                         
  -8   1   6        190.73        152.88        40.06 o                         
  -7   1   6       1424.83       1331.56        52.56 o                         
  -6   1   6       3120.84       3199.71        94.66 o                         
  -5   1   6       6700.23       6343.03       213.65 o                         
  -4   1   6        987.40        779.47        36.26 o                         
  -3   1   6        245.75        202.38        18.53 o                         
  -2   1   6      17306.57      17529.49       246.36 o                         
  -1   1   6      17297.69      19914.13       268.35 o                         
   0   1   6       6291.14       6500.55        64.51 o                         
   1   1   6      17844.62      20707.68       221.65 o                         
   2   1   6      18082.72      18446.57       258.00 o                         
   3   1   6        271.71        206.82        14.26 o                         
   4   1   6       1117.16        979.72        67.74 o                         
   5   1   6       6676.17       6266.06       186.35 o                         
   6   1   6       3021.50       3040.88        72.90 o                         
   7   1   6       1561.14       1555.03        71.67 o                         
   8   1   6        166.15        131.80        40.89 o                         
   9   1   6        170.53        171.81        58.84 o                         
  10   1   6        138.40        264.13        67.68 o                         
 -10   2   6        307.62        272.77        98.28 o                         
  -9   2   6        208.59        190.54        82.23 o                         
  -8   2   6        466.10        431.76        66.25 o                         
  -7   2   6         60.05         56.39        24.18 o                         
  -6   2   6       9955.89       9702.49       302.23 o                         
  -5   2   6       2140.60       2097.09       105.66 o                         
  -4   2   6       4298.08       4675.97       121.20 o                         
  -3   2   6      16911.35      17121.21       285.60 o                         
  -2   2   6       2519.95       2543.04        58.46 o                         
  -1   2   6      24253.94      26546.44       413.83 o                         
   0   2   6      81051.16      90956.02       886.73 o                         
   1   2   6      24499.71      27856.76       379.46 o                         
   2   2   6       2894.94       3067.91        57.04 o                         
   3   2   6      17620.31      17897.31       279.94 o                         
   4   2   6       4518.04       4836.39        85.12 o                         
   5   2   6       1953.18       1954.16        50.50 o                         
   6   2   6      10215.15       9931.29       260.76 o                         
   7   2   6         93.60         97.24        34.95 o                         
   8   2   6        400.02        404.51        52.15 o                         
   9   2   6        207.50        288.74        84.24 o                         
  10   2   6        257.19        308.87       108.31 o                         
 -10   3   6        306.49        425.20       110.31 o                         
  -8   3   6        792.26        780.20       122.35 o                         
  -7   3   6        856.83        887.97        57.58 o                         
  -6   3   6       3679.70       3484.88        84.24 o                         
  -5   3   6       1402.51       1506.30       118.98 o                         
  -4   3   6        531.48        521.73        52.15 o                         
  -3   3   6      20525.38      20548.60       412.58 o                         
  -2   3   6        481.43        319.11        49.21 o                         
  -1   3   6      58620.79      63040.45       959.83 o                         
   0   3   6      20885.14      23260.29       265.59 o                         
   1   3   6      59423.23      65588.19      1093.19 o                         
   2   3   6        507.24        541.78        27.01 o                         
   3   3   6      21346.85      21404.00       341.44 o                         
   4   3   6        648.59        687.91        40.20 o                         
   5   3   6       1569.70       1560.74        43.44 o                         
   6   3   6       3739.45       3533.69        78.45 o                         
   7   3   6        819.20        916.32        67.67 o                         
   8   3   6        781.62        659.10        77.05 o                         
   9   3   6       2082.07       1933.46       162.46 o                         
  10   3   6        319.72        314.89       100.28 o                         
 -10   4   6        411.65        336.95       108.31 o                         
  -9   4   6        168.06        114.32        78.22 o                         
  -8   4   6        816.09        744.10       116.33 o                         
  -7   4   6        186.47        206.45        35.30 o                         
  -6   4   6        153.48        212.61        32.42 o                         
  -5   4   6       5129.37       4720.04       134.71 o                         
  -4   4   6       5404.20       4836.69       196.56 o                         
  -3   4   6       2637.40       2424.02        53.97 o                         
  -2   4   6       5736.29       5726.16       286.01 o                         
  -1   4   6      14637.37      15682.32       218.27 o                         
   0   4   6      23270.26      22443.78       282.82 o                         
   1   4   6      13710.45      14611.08       175.10 o                         
   2   4   6       5967.22       6129.35        82.80 o                         
   3   4   6       2825.00       2845.98        71.85 o                         
   4   4   6       5218.22       4906.23       139.87 o                         
   5   4   6       5363.86       5110.19       161.46 o                         
   6   4   6        188.53        220.47        46.74 o                         
   7   4   6        236.64        186.27        48.91 o                         
   8   4   6        802.99        561.76        73.71 o                         
   9   4   6        157.70         82.23        78.22 o                         
  10   4   6        379.54        174.49       102.29 o                         
 -10   5   6         18.86        110.31        82.23 o                         
  -9   5   6         86.27        138.39        82.23 o                         
  -8   5   6          7.02         30.08        72.20 o                         
  -7   5   6         89.05         58.64        29.14 o                         
  -6   5   6        586.93        556.73        46.11 o                         
  -5   5   6         40.43         79.98        28.84 o                         
  -4   5   6       1342.29       1293.52        63.85 o                         
  -3   5   6        898.57        824.55        37.87 o                         
  -2   5   6        160.41        271.22        40.29 o                         
  -1   5   6        851.92       1069.21        20.01 o                         
   0   5   6       9907.92      10459.93       139.98 o                         
   1   5   6        962.77       1176.44        39.91 o                         
   2   5   6        159.26        290.83        15.79 o                         
   3   5   6        882.38        800.24        42.54 o                         
   4   5   6       1356.94       1257.58        64.57 o                         
   5   5   6         28.33         49.29        33.12 o                         
   6   5   6        541.74        547.78       117.33 o                         
   7   5   6        127.80         67.21        44.66 o                         
   8   5   6          4.16          7.35        44.66 o                         
   9   5   6        104.57        166.47        84.24 o                         
  10   5   6         19.65        -72.20        72.20 o                         
 -10   6   6        192.97        230.65        98.28 o                         
  -9   6   6        331.38        513.45       114.32 o                         
  -8   6   6        416.83        487.38       102.29 o                         
  -7   6   6        104.83        151.89        35.35 o                         
  -6   6   6        478.75        485.77        52.83 o                         
  -5   6   6        438.19        502.85        30.06 o                         
  -4   6   6       1176.32       1381.81        43.78 o                         
  -3   6   6       4937.92       5003.31       102.30 o                         
  -2   6   6       6873.88       7579.15       162.56 o                         
  -1   6   6       1601.65       1573.61        34.36 o                         
   1   6   6       1582.63       1491.79        79.52 o                         
   2   6   6       6943.25       8029.64       369.04 o                         
   3   6   6       4730.01       5016.95       196.55 o                         
   4   6   6       1016.92       1256.32        76.22 o                         
   5   6   6        432.91        524.27        55.90 o                         
   6   6   6        455.72        482.42        61.39 o                         
   7   6   6         98.00         85.24        45.38 o                         
   8   6   6        375.51        481.69        73.03 o                         
   9   6   6        312.07        617.74       120.34 o                         
  10   6   6        167.57        266.75        98.28 o                         
 -10   7   6         20.31         46.13        84.24 o                         
  -9   7   6       2317.08       2856.06       204.58 o                         
  -8   7   6        839.01       1028.91       134.38 o                         
  -7   7   6       1962.89       1894.67       105.58 o                         
  -6   7   6        305.56        354.53        49.62 o                         
  -5   7   6        587.05        659.29        56.01 o                         
  -4   7   6       1621.82       1765.12        53.17 o                         
  -3   7   6      19002.40      18982.54       382.05 o                         
  -2   7   6      13713.51      13743.51       259.18 o                         
  -1   7   6      16526.07      17242.01       453.06 o                         
   0   7   6       1048.45        997.39        23.15 o                         
   1   7   6      16922.98      17760.06       508.69 o                         
   2   7   6      12844.52      12708.53       531.04 o                         
   3   7   6      18663.16      19609.60       709.00 o                         
   4   7   6       1924.69       2011.83        63.83 o                         
   5   7   6        425.56        474.51        63.18 o                         
   6   7   6        236.12        193.10        48.79 o                         
   7   7   6       1969.07       2050.04       112.42 o                         
   8   7   6        846.35       1023.41        97.83 o                         
   9   7   6       2324.18       2435.54       134.64 o                         
  10   7   6         26.76         80.23        88.25 o                         
  -9   8   6        456.60        413.17       106.30 o                         
  -8   8   6        895.99        872.52        87.25 o                         
  -7   8   6        523.41        528.64        68.03 o                         
  -6   8   6       5844.99       5694.08       244.69 o                         
  -5   8   6       1362.50       1253.54        96.27 o                         
  -4   8   6        457.42        377.44        34.51 o                         
  -3   8   6        570.49        507.65        72.85 o                         
  -2   8   6       5130.86       4622.15       183.52 o                         
  -1   8   6       1565.93       1815.78        58.48 o                         
   0   8   6       5922.54       5748.73        98.13 o                         
   1   8   6       1754.30       1967.73        47.27 o                         
   2   8   6       5056.41       4653.29       208.04 o                         
   3   8   6        485.19        397.92        37.40 o                         
   4   8   6        406.22        295.92        39.11 o                         
   5   8   6       1194.87       1296.34        82.88 o                         
   6   8   6       6087.31       5995.67       187.90 o                         
   7   8   6        628.44        611.73        75.13 o                         
   8   8   6        953.00        877.79       110.31 o                         
   9   8   6        475.63        401.10        77.05 o                         
  -9   9   6        230.16        212.60        88.25 o                         
  -8   9   6        461.29        450.13        70.87 o                         
  -7   9   6        771.08        746.69       101.29 o                         
  -6   9   6        674.14        611.73        92.26 o                         
  -5   9   6       1943.19       2099.93       128.36 o                         
  -4   9   6        255.70        323.90        39.00 o                         
  -3   9   6        626.53        906.00        55.88 o                         
  -2   9   6       8531.24       7730.49       335.23 o                         
  -1   9   6       7444.93       7591.62       171.09 o                         
   1   9   6       7524.36       7430.29       129.03 o                         
   2   9   6       8343.01       7966.67       249.17 o                         
   3   9   6        611.84        930.32        83.24 o                         
   4   9   6        285.91        301.33        39.71 o                         
   5   9   6       1972.55       2026.79        97.09 o                         
   6   9   6        709.62        574.00       130.37 o                         
   7   9   6        737.98        741.55        82.74 o                         
   8   9   6        409.29        306.35        69.93 o                         
   9   9   6        238.13        229.65        67.90 o                         
  -9  10   6        254.77        294.83       100.28 o                         
  -8  10   6        307.75        248.29       108.31 o                         
  -7  10   6        305.04        365.03        90.25 o                         
  -6  10   6        567.80        766.16       104.29 o                         
  -5  10   6        148.88        172.49        58.16 o                         
  -4  10   6        748.96        926.70        68.03 o                         
  -3  10   6        450.43        382.71        43.35 o                         
  -2  10   6         30.39        -12.22        12.22 o                         
  -1  10   6       4361.07       4913.57        81.65 o                         
   0  10   6          6.47        -12.75        12.75 o                         
   1  10   6       4349.18       4873.98       126.27 o                         
   2  10   6         49.88          5.86        26.98 o                         
   3  10   6        493.68        516.75        82.23 o                         
   4  10   6        830.92        961.27        60.79 o                         
   5  10   6        207.56        152.27        42.82 o                         
   6  10   6        550.78        473.31        67.68 o                         
   7  10   6        322.36        429.37        69.10 o                         
   8  10   6        330.55        346.24        70.77 o                         
   9  10   6        218.56        164.16        65.66 o                         
  -9  11   6        346.17        407.15       110.31 o                         
  -8  11   6        332.23        371.85        85.24 o                         
  -7  11   6        909.32        734.07       112.32 o                         
  -6  11   6       1229.44       1137.21       122.35 o                         
  -5  11   6        224.15        262.74        62.18 o                         
  -4  11   6        494.14        514.18        56.16 o                         
  -3  11   6       1654.60       1615.36       235.67 o                         
  -2  11   6        417.13        325.21        22.20 o                         
  -1  11   6        168.00        200.66        19.31 o                         
   0  11   6       5291.90       5263.65        88.47 o                         
   1  11   6        150.24        181.78        18.80 o                         
   2  11   6        355.41        240.15        24.55 o                         
   3  11   6       1551.02       1504.67        82.23 o                         
   4  11   6        544.63        619.98        55.31 o                         
   5  11   6        258.02        367.04        72.20 o                         
   6  11   6       1137.75       1356.54       169.48 o                         
   7  11   6        845.13        747.86        87.38 o                         
   8  11   6        326.78        159.53        63.00 o                         
   9  11   6        372.09        486.34        85.06 o                         
  -9  12   6        100.93        148.42        90.25 o                         
  -8  12   6        204.28        214.27        78.22 o                         
  -7  12   6        340.73        290.82        86.24 o                         
  -6  12   6       5128.27       4996.11       234.66 o                         
  -5  12   6       1093.06       1099.10       116.33 o                         
  -4  12   6       6376.82       6163.43       176.85 o                         
  -3  12   6       2073.39       1680.78        40.86 o                         
  -2  12   6       1592.40       1593.14        82.22 o                         
  -1  12   6       1978.53       1641.77        43.02 o                         
   0  12   6       2923.46       2688.46        57.38 o                         
   1  12   6       2136.94       1720.02        56.69 o                         
   2  12   6       1617.73       1591.98        39.97 o                         
   3  12   6       2150.55       1720.51       159.45 o                         
   4  12   6       6355.72       6665.59       571.61 o                         
   5  12   6       1079.17       1127.18       102.29 o                         
   6  12   6       5372.48       5616.59       253.72 o                         
   7  12   6        362.95        327.10        69.34 o                         
   8  12   6        194.93        262.07        68.91 o                         
   9  12   6         95.82         76.30        61.54 o                         
  -8  13   6         18.54         98.94        60.26 o                         
  -7  13   6        876.63        860.43       126.36 o                         
  -6  13   6        802.71        872.46       116.33 o                         
  -5  13   6       2866.33       2984.43       166.47 o                         
  -4  13   6        620.52        621.49        63.40 o                         
  -3  13   6        114.22        122.32        18.13 o                         
  -2  13   6       1554.77       1670.23       111.45 o                         
  -1  13   6       4166.82       3994.28       119.27 o                         
   0  13   6        478.04        609.58        31.25 o                         
   1  13   6       3795.27       3505.99        81.03 o                         
   2  13   6       1541.12       1627.66       112.73 o                         
   3  13   6        130.21        207.26        40.40 o                         
   4  13   6        675.21        703.79        63.77 o                         
   5  13   6       2958.75       3291.29       178.50 o                         
   6  13   6        762.72        843.72        88.19 o                         
   7  13   6        809.80        674.65       148.42 o                         
   8  13   6         27.89         90.70        56.86 o                         
  -8  14   6         42.27         65.18        58.31 o                         
  -7  14   6         17.21         34.10        70.20 o                         
  -6  14   6        647.45        804.27       114.32 o                         
  -5  14   6        966.98        740.09       102.29 o                         
  -4  14   6        121.53         71.69        29.52 o                         
  -3  14   6        257.35        194.66        21.24 o                         
  -2  14   6        747.64        691.56        37.92 o                         
  -1  14   6        516.16        549.45        31.76 o                         
   0  14   6       2308.79       1970.42        78.16 o                         
   1  14   6        584.17        654.89        50.07 o                         
   2  14   6        863.13        898.20        41.98 o                         
   3  14   6        217.28        156.72        55.16 o                         
   4  14   6        111.28        119.49        41.82 o                         
   5  14   6        990.46       1012.86       114.32 o                         
   6  14   6        595.56        501.41        89.25 o                         
   7  14   6         15.61         24.96       128.36 o                         
   8  14   6         30.25         30.11        58.54 o                         
  -8  15   6         89.63        102.70        60.71 o                         
  -7  15   6        256.49        381.08        98.28 o                         
  -6  15   6        158.11        188.53        76.22 o                         
  -5  15   6        125.49        170.48        70.20 o                         
  -4  15   6       2278.46       2284.14        78.55 o                         
  -3  15   6        427.24        309.87        62.82 o                         
  -2  15   6        691.77        739.29        34.96 o                         
  -1  15   6       1257.31       1092.62        40.82 o                         
   0  15   6          0.69        -11.29        27.21 o                         
   1  15   6       1185.11       1063.69        42.84 o                         
   2  15   6        691.91        716.14        33.58 o                         
   3  15   6        395.19        381.01        37.33 o                         
   4  15   6       2254.32       2141.16       179.51 o                         
   5  15   6        122.17         30.08        62.18 o                         
   6  15   6        116.28         15.50        51.05 o                         
   7  15   6        248.74        285.21        69.28 o                         
   8  15   6         86.78        122.41        65.84 o                         
  -8  16   6         50.13         66.14        63.00 o                         
  -7  16   6        204.73        371.05       102.29 o                         
  -6  16   6        133.28        172.49        80.23 o                         
  -5  16   6        924.88        830.00        82.74 o                         
  -4  16   6        389.29        428.79        56.36 o                         
  -3  16   6        781.71        809.86        36.78 o                         
  -2  16   6        359.01        352.24        29.53 o                         
  -1  16   6        560.68        572.99        35.46 o                         
   0  16   6       1256.15       1050.26        41.98 o                         
   1  16   6        548.38        601.58        38.76 o                         
   2  16   6        344.61        358.37        28.85 o                         
   3  16   6        777.01        961.79        42.80 o                         
   4  16   6        371.97        276.82        54.48 o                         
   5  16   6        849.61        858.42       114.32 o                         
   6  16   6        161.00        197.60        63.59 o                         
   7  16   6        239.52        232.02        70.23 o                         
   8  16   6         50.92         86.24        84.24 o                         
  -7  17   6        367.57        503.42       108.31 o                         
  -6  17   6        156.73        158.45        82.23 o                         
  -5  17   6        578.89        706.68        82.23 o                         
  -4  17   6        479.36        552.70        50.09 o                         
  -3  17   6       1588.65       1505.43        48.06 o                         
  -2  17   6        225.08        180.81        24.48 o                         
  -1  17   6       1940.86       1880.75        55.32 o                         
   0  17   6       2251.09       2348.51        62.66 o                         
   1  17   6       2049.56       1922.03        74.40 o                         
   2  17   6        169.89        124.48        22.72 o                         
   3  17   6       1697.80       1662.83        54.01 o                         
   4  17   6        464.27        608.30        70.53 o                         
   5  17   6        618.35        655.85       106.30 o                         
   6  17   6        174.97        238.83        63.00 o                         
   7  17   6        363.05        250.45        69.28 o                         
  -7  18   6         55.80         54.15        74.21 o                         
  -6  18   6         63.43        102.29        76.22 o                         
  -5  18   6        113.00        100.61        54.94 o                         
  -4  18   6         38.36         55.88        34.05 o                         
  -3  18   6        218.67        298.40        29.96 o                         
  -2  18   6       2431.19       3046.15        75.98 o                         
  -1  18   6        190.89        218.19        34.74 o                         
   0  18   6          0.08        -20.60        20.60 o                         
   1  18   6        212.66        286.81        30.21 o                         
   2  18   6       2550.32       3176.88        85.11 o                         
   3  18   6        222.19        263.00        31.27 o                         
   4  18   6         64.39        110.09        36.49 o                         
   5  18   6        118.69        246.70        82.23 o                         
   6  18   6         51.33         71.16        52.04 o                         
   7  18   6         65.11         72.20        76.22 o                         
  -6  19   6        126.53         52.15        70.20 o                         
  -5  19   6         77.44        -18.74        81.23 o                         
  -4  19   6         36.98        -15.50        39.11 o                         
  -3  19   6       1634.31       1599.92        76.43 o                         
  -2  19   6        731.23        637.64        38.50 o                         
  -1  19   6        287.37        274.47        30.92 o                         
   0  19   6        450.30        574.99        38.42 o                         
   1  19   6        269.31        151.45        28.16 o                         
   2  19   6        836.87        734.22        38.84 o                         
   3  19   6       1619.90       1652.22        58.48 o                         
   4  19   6         38.59         73.78        36.43 o                         
   5  19   6         58.79         18.05        66.19 o                         
   6  19   6        135.98        128.36        80.23 o                         
  -6  20   6         58.76        134.38        82.23 o                         
  -5  20   6         80.22        151.08       114.32 o                         
  -4  20   6        576.20        525.54        54.60 o                         
  -3  20   6        349.64        289.10        32.42 o                         
  -2  20   6        137.16        125.56        27.37 o                         
  -1  20   6       1039.93        819.96        44.53 o                         
   0  20   6        192.64        186.97        29.45 o                         
   1  20   6       1031.12        926.13        54.14 o                         
   2  20   6        170.45        196.33        31.21 o                         
   3  20   6        297.76        272.74        33.20 o                         
   4  20   6        553.37        446.39        53.69 o                         
   5  20   6         50.85        130.37        74.21 o                         
   6  20   6         46.62        188.53        88.25 o                         
  -5  21   6         53.73         39.49        55.41 o                         
  -4  21   6         30.11         47.57        38.73 o                         
  -3  21   6         12.43         62.28        24.99 o                         
  -2  21   6        340.22        391.19        34.45 o                         
  -1  21   6        110.68         98.33        34.15 o                         
   0  21   6        126.93         99.09        44.29 o                         
   1  21   6        111.31         93.22        27.67 o                         
   2  21   6        283.82        276.15        34.61 o                         
   3  21   6         16.72         22.89        26.09 o                         
   4  21   6         32.41          2.41        36.73 o                         
   5  21   6         42.25        -40.11        70.20 o                         
  -4  22   6        397.42        308.36        57.32 o                         
  -3  22   6          4.20         33.59        36.40 o                         
  -2  22   6         48.37         12.94        24.65 o                         
  -1  22   6         35.56         14.16        25.27 o                         
   0  22   6         24.46         86.91        29.28 o                         
   1  22   6         20.65         17.12        26.32 o                         
   2  22   6         40.14         15.93        27.44 o                         
   3  22   6          7.72         -4.74        36.58 o                         
   4  22   6        390.07        301.93        67.35 o                         
  -3  23   6         67.71         53.77        41.04 o                         
  -2  23   6         72.59        107.26        28.42 o                         
  -1  23   6         16.13         41.42        48.79 o                         
   0  23   6         32.47          0.00        46.08 o                         
   1  23   6         20.66         23.32        46.24 o                         
   2  23   6         59.25         58.11        49.14 o                         
   3  23   6         63.80         81.68        56.52 o                         
  -2  24   6        111.66        100.28        84.24 o                         
  -1  24   6        118.75        120.34        55.31 o                         
   0  24   6        413.15        411.75        66.48 o                         
   1  24   6        104.54        124.43        52.04 o                         
   2  24   6        109.64        160.07        58.31 o                         
   1   0   7         10.52         10.85         4.50 o                         
   2   0   7      16062.44      17665.50       248.14 o                         
   3   0   7          1.43         74.18        19.97 o                         
   4   0   7         50.49         86.42        15.91 o                         
   5   0   7        889.24        768.61        38.21 o                         
   6   0   7       9502.22       8913.70       405.87 o                         
   7   0   7       1140.07       1024.17        65.18 o                         
   8   0   7         70.82         14.43        33.87 o                         
   9   0   7          1.04        -32.91        45.12 o                         
  10   0   7        259.78        192.65        67.09 o                         
 -10   1   7         44.49         54.15        74.21 o                         
  -9   1   7        218.98        233.04        83.24 o                         
  -8   1   7        176.81         86.69        36.34 o                         
  -7   1   7        869.45        821.96        73.36 o                         
  -6   1   7       1792.00       1687.24       100.45 o                         
  -5   1   7      15397.12      15139.31       232.11 o                         
  -4   1   7       3301.83       3027.29       120.43 o                         
  -3   1   7        627.85        769.68        34.15 o                         
  -2   1   7       1204.44       1268.98       133.63 o                         
  -1   1   7       2639.42       3060.41        80.91 o                         
   0   1   7       2399.25       2749.24        27.03 o                         
   1   1   7       2919.48       3524.75        97.86 o                         
   2   1   7       1235.77       1384.25        78.35 o                         
   3   1   7        629.46        707.07        28.07 o                         
   4   1   7       3290.85       3051.72        76.43 o                         
   5   1   7      15563.03      15023.23       287.62 o                         
   6   1   7       1864.73       1593.12        53.85 o                         
   7   1   7        931.90        987.09        83.27 o                         
   8   1   7        167.29         55.04        44.70 o                         
   9   1   7        238.96        159.08        58.10 o                         
  10   1   7         61.38         75.97        58.10 o                         
 -10   2   7          7.51         26.07        74.21 o                         
  -9   2   7        379.41        425.20        98.28 o                         
  -8   2   7        882.96        824.96        63.94 o                         
  -7   2   7        556.23        590.09        42.26 o                         
  -6   2   7        923.67        822.55       112.32 o                         
  -5   2   7       7703.62       7631.95       298.47 o                         
  -4   2   7       7956.50       8260.15       159.77 o                         
  -3   2   7        200.85        257.79        22.63 o                         
  -2   2   7       6522.54       7086.01       162.34 o                         
  -1   2   7      93582.28      97873.94      1271.53 o                         
   0   2   7       7359.89       7596.43        75.27 o                         
   1   2   7      90483.54      94549.27      1513.10 o                         
   2   2   7       6502.69       7117.82       110.98 o                         
   3   2   7        102.41        185.58        18.29 o                         
   4   2   7       8340.96       8613.60       166.35 o                         
   5   2   7       7803.99       7477.58       126.19 o                         
   6   2   7        883.02        830.77        37.34 o                         
   7   2   7        674.68        619.64        53.98 o                         
   8   2   7        797.88        638.29       112.63 o                         
   9   2   7        394.32        342.54       127.36 o                         
  10   2   7          8.61        -58.16        80.23 o                         
 -10   3   7        219.85        182.52        92.26 o                         
  -9   3   7        229.94        184.52        84.24 o                         
  -8   3   7        838.49        806.28       120.34 o                         
  -7   3   7        198.23        236.11        35.30 o                         
  -6   3   7        795.18        796.20        50.50 o                         
  -5   3   7       8702.25       7747.60       416.18 o                         
  -4   3   7       6228.55       5545.25       233.66 o                         
  -3   3   7       2228.21       2154.48        69.93 o                         
  -2   3   7      15351.31      15952.36       255.73 o                         
  -1   3   7      40977.21      42982.85       756.96 o                         
   0   3   7      15574.26      14913.29       179.34 o                         
   1   3   7      42364.02      45105.02      1047.04 o                         
   2   3   7      13703.45      14419.96       290.94 o                         
   3   3   7       2193.54       2310.68        74.11 o                         
   4   3   7       6205.35       5641.43       121.05 o                         
   5   3   7       9130.75       8445.40       173.54 o                         
   6   3   7        994.29       1068.02        63.82 o                         
   7   3   7        113.47        114.56        36.52 o                         
   8   3   7        973.33        945.19        89.31 o                         
   9   3   7        226.27        262.74        92.26 o                         
  10   3   7        218.17        242.69       104.29 o                         
 -10   4   7        730.29        726.05       130.37 o                         
  -9   4   7        366.86        531.50       108.31 o                         
  -8   4   7       1309.72       1223.45       142.40 o                         
  -7   4   7        532.45        571.28        49.51 o                         
  -6   4   7        426.20        453.19        42.00 o                         
  -5   4   7       2147.00       2210.96       144.41 o                         
  -4   4   7       2631.29       2966.41       235.67 o                         
  -3   4   7       1568.63       1490.22        57.68 o                         
  -2   4   7       5724.17       6236.34       108.77 o                         
  -1   4   7       2714.69       3360.38        76.75 o                         
   0   4   7       1506.75       1735.14        39.89 o                         
   1   4   7       3299.57       3973.95        82.56 o                         
   2   4   7       4788.80       5316.07       166.98 o                         
   3   4   7       1304.39       1320.22        58.23 o                         
   4   4   7       2466.94       2707.59        96.31 o                         
   5   4   7       2210.20       2695.19       105.48 o                         
   6   4   7        390.92        451.90        58.15 o                         
   7   4   7        501.67        539.56        68.03 o                         
   8   4   7       1340.67       1399.95       136.39 o                         
   9   4   7        391.47        401.13       100.28 o                         
  10   4   7        707.33        557.57       128.36 o                         
 -10   5   7        140.10         72.20        80.23 o                         
  -9   5   7        352.62        348.99       100.28 o                         
  -8   5   7         69.17        224.63        80.23 o                         
  -7   5   7        499.70        544.17        49.61 o                         
  -6   5   7        403.19        457.32        42.64 o                         
  -5   5   7        903.86        898.56        55.90 o                         
  -4   5   7        152.14        217.20        32.53 o                         
  -3   5   7       9009.21       8433.87       169.73 o                         
  -2   5   7       6134.88       6845.61       158.16 o                         
  -1   5   7       4967.19       5593.25        80.88 o                         
   0   5   7         79.03         55.86         9.55 o                         
   1   5   7       4334.01       4805.47       119.93 o                         
   2   5   7       6010.01       6988.75       208.24 o                         
   3   5   7       8738.76       8833.20       233.00 o                         
   4   5   7        177.88        349.38        40.84 o                         
   5   5   7        964.32       1004.87        67.39 o                         
   6   5   7        370.06        408.70        64.18 o                         
   7   5   7        477.47        570.68        79.22 o                         
   8   5   7         53.83        117.16        53.17 o                         
   9   5   7        403.12        318.90       100.28 o                         
  10   5   7        152.21        200.57       100.28 o                         
 -10   6   7         86.96        -70.20        70.20 o                         
  -9   6   7        103.55        126.36        86.24 o                         
  -8   6   7       2494.07       2404.79       170.48 o                         
  -7   6   7        802.62        721.55        56.89 o                         
  -6   6   7        663.57        786.79       127.36 o                         
  -5   6   7        151.01        195.34        56.16 o                         
  -4   6   7       1010.28       1017.79        35.79 o                         
  -3   6   7        503.42        545.84        30.18 o                         
  -2   6   7      37280.20      38671.13       752.12 o                         
  -1   6   7        394.56        415.08        19.28 o                         
   0   6   7       3268.94       3487.68        71.79 o                         
   1   6   7        329.37        325.32        17.84 o                         
   2   6   7      37399.45      40088.61       956.70 o                         
   3   6   7        469.78        548.97        33.40 o                         
   4   6   7       1023.52        789.19       102.29 o                         
   5   6   7        130.20        122.81        36.79 o                         
   6   6   7        606.31        588.73        65.84 o                         
   7   6   7        856.19        775.88        80.04 o                         
   8   6   7       2195.41       1970.03       115.58 o                         
   9   6   7         96.23         61.88        62.18 o                         
  10   6   7        124.21        -16.05        80.23 o                         
 -10   7   7        368.84        477.35       120.34 o                         
  -9   7   7        587.43        695.97       126.36 o                         
  -8   7   7        160.02        150.42        76.22 o                         
  -7   7   7        619.68        839.08        68.71 o                         
  -6   7   7        835.72        857.03        69.20 o                         
  -5   7   7        438.58        489.76        51.00 o                         
  -4   7   7       4127.46       3822.52        86.66 o                         
  -3   7   7       1200.16       1537.54       100.28 o                         
  -2   7   7      21537.02      22281.03       406.72 o                         
  -1   7   7       3493.40       3473.95       102.77 o                         
   0   7   7        427.91        845.00        39.77 o                         
   1   7   7       3284.75       3099.06       130.40 o                         
   2   7   7      21821.69      22673.38      1235.49 o                         
   3   7   7       1375.90       1636.08       230.65 o                         
   4   7   7       4074.53       4122.59       133.06 o                         
   5   7   7        505.96        599.12        60.54 o                         
   6   7   7        799.86        784.45        73.58 o                         
   7   7   7        745.20       1115.58        96.16 o                         
   8   7   7        218.44        169.60        58.10 o                         
   9   7   7        610.62        657.19        87.79 o                         
  10   7   7        393.03        330.93       104.29 o                         
  -9   8   7        339.50        439.24       110.31 o                         
  -8   8   7        794.90        940.66       130.37 o                         
  -7   8   7        959.22        928.53       175.50 o                         
  -6   8   7        308.30        350.99        72.20 o                         
  -5   8   7       3463.02       3401.60       166.47 o                         
  -4   8   7        162.66        180.04        26.34 o                         
  -3   8   7      15346.60      15232.99       347.00 o                         
  -2   8   7      16552.52      15626.93       300.98 o                         
  -1   8   7      11297.70      12138.91       321.63 o                         
   0   8   7        462.95        509.80        19.58 o                         
   1   8   7      11798.92      12500.40       221.03 o                         
   2   8   7      16351.32      15331.71       293.95 o                         
   3   8   7      16144.02      17441.44       975.76 o                         
   4   8   7         92.33        108.77        24.79 o                         
   5   8   7       3390.31       3422.53       126.79 o                         
   6   8   7        365.08        394.90       100.28 o                         
   7   8   7        852.24        863.25       159.45 o                         
   8   8   7        748.38        678.12        84.77 o                         
   9   8   7        382.53        404.55        78.70 o                         
  -9   9   7        431.37        357.01       106.30 o                         
  -8   9   7         76.85         60.50        50.82 o                         
  -7   9   7        154.47        122.68        50.33 o                         
  -6   9   7        922.23        904.55       108.31 o                         
  -5   9   7       1708.81       1831.17       120.34 o                         
  -4   9   7       3791.26       3372.76       150.04 o                         
  -3   9   7       2813.77       3079.72       101.64 o                         
  -2   9   7       5381.04       4594.53       211.62 o                         
  -1   9   7       5766.83       6279.58        97.28 o                         
   0   9   7       1242.05       1227.29        29.59 o                         
   1   9   7       5784.00       6177.75       111.73 o                         
   2   9   7       5837.57       5208.73       100.30 o                         
   3   9   7       2573.83       2815.90       284.80 o                         
   4   9   7       3824.15       3555.48       278.79 o                         
   5   9   7       1698.74       1909.43        92.80 o                         
   6   9   7        941.75       1022.18       124.35 o                         
   7   9   7        160.16        184.47        53.96 o                         
   8   9   7         93.64        128.60       104.29 o                         
   9   9   7        415.47        604.99        87.07 o                         
  -9  10   7        343.04        407.15       106.30 o                         
  -8  10   7         58.53        -33.59        47.11 o                         
  -7  10   7        207.39        120.34        66.19 o                         
  -6  10   7       1263.72        938.65       112.32 o                         
  -5  10   7       1069.31        982.77       104.29 o                         
  -4  10   7       1797.13       1780.92       108.31 o                         
  -3  10   7        634.95        654.74       197.56 o                         
  -2  10   7       6787.28       6675.99       125.44 o                         
  -1  10   7       2982.84       2500.95        63.69 o                         
   0  10   7       8260.93       7126.95       109.68 o                         
   1  10   7       2743.01       2313.42        83.46 o                         
   2  10   7       6742.10       6973.28       128.30 o                         
   3  10   7        845.28        926.42       124.35 o                         
   4  10   7       1781.37       1892.19        80.84 o                         
   5  10   7       1157.45       1122.37        80.94 o                         
   6  10   7       1078.82        925.86        88.51 o                         
   7  10   7        207.59        156.86        62.18 o                         
   8  10   7         57.44         75.74        56.25 o                         
   9  10   7        345.84        256.95        89.25 o                         
  -9  11   7        305.54        497.40       114.32 o                         
  -8  11   7        231.62        191.25        62.18 o                         
  -7  11   7        296.73        344.97        88.25 o                         
  -6  11   7         46.67        110.31        66.19 o                         
  -5  11   7       8413.60       7655.62       294.83 o                         
  -4  11   7        535.50        495.52        55.09 o                         
  -3  11   7       1330.54       1673.56       116.96 o                         
  -2  11   7       2047.23       1950.81       147.33 o                         
  -1  11   7       3282.53       3102.00        60.93 o                         
   0  11   7        135.68         65.24        16.79 o                         
   1  11   7       3040.95       2818.48        68.42 o                         
   2  11   7       2287.30       2301.93        60.90 o                         
   3  11   7       1197.60       1471.19       108.31 o                         
   4  11   7        435.37        537.43        53.15 o                         
   5  11   7       8205.94       7793.07       223.42 o                         
   6  11   7         44.83        138.69        49.35 o                         
   7  11   7        330.06        349.31       113.32 o                         
   8  11   7        207.12        208.37        64.82 o                         
   9  11   7        353.87        493.39        85.95 o                         
  -9  12   7         39.58         54.15        82.23 o                         
  -8  12   7        224.05        186.13        60.79 o                         
  -7  12   7        971.27        880.49       124.35 o                         
  -6  12   7       1066.37       1411.99       128.36 o                         
  -5  12   7        911.93        994.81       110.31 o                         
  -4  12   7       2177.72       2387.04       219.62 o                         
  -3  12   7        704.13        647.79        25.76 o                         
  -2  12   7       1294.25       1126.52        35.31 o                         
  -1  12   7       1112.76       1068.09        35.83 o                         
   0  12   7        205.60        161.34        19.72 o                         
   1  12   7       1057.91       1044.62        34.96 o                         
   2  12   7       1392.22       1320.26        53.07 o                         
   3  12   7        856.87        922.00        59.66 o                         
   4  12   7       2195.04       2830.32       160.45 o                         
   5  12   7        889.64        886.50       106.30 o                         
   6  12   7        988.05       1161.00        98.30 o                         
   7  12   7       1003.69       1091.17       103.37 o                         
   8  12   7        218.02        176.80        65.19 o                         
   9  12   7         17.87         21.04        56.86 o                         
  -8  13   7         78.68         39.11        56.73 o                         
  -7  13   7        525.92        511.44       100.28 o                         
  -6  13   7       1305.77       1335.77       138.39 o                         
  -5  13   7       2960.96       3291.29       180.51 o                         
  -4  13   7        144.82        150.04        29.40 o                         
  -3  13   7       4826.85       4520.29       107.40 o                         
  -2  13   7       3220.02       3212.37       108.56 o                         
  -1  13   7         55.28         15.99        15.62 o                         
   0  13   7       2756.60       2907.15        62.23 o                         
   1  13   7         83.45         28.91        22.29 o                         
   2  13   7       3133.24       3258.44        93.51 o                         
   3  13   7       5212.23       5162.69       149.50 o                         
   4  13   7        175.00        219.27        43.10 o                         
   5  13   7       2731.32       2533.15       156.44 o                         
   6  13   7       1396.78       1268.07       102.64 o                         
   7  13   7        527.03        548.30        79.50 o                         
   8  13   7         64.43         95.70        59.11 o                         
  -8  14   7        309.54        361.87        75.96 o                         
  -7  14   7        451.73        477.35       104.29 o                         
  -6  14   7       2161.48       2244.34       162.46 o                         
  -5  14   7        225.24        172.49        66.19 o                         
  -4  14   7         21.04         25.14        49.39 o                         
  -3  14   7        215.42        184.01        22.73 o                         
  -2  14   7       1724.84       1789.14        64.27 o                         
  -1  14   7       2192.30       1918.94        50.44 o                         
   0  14   7        362.93        304.16        25.40 o                         
   1  14   7       2294.91       2138.55        59.92 o                         
   2  14   7       1613.23       1555.83        54.14 o                         
   3  14   7        245.87        185.31        41.06 o                         
   4  14   7          5.62         12.16        34.55 o                         
   5  14   7        297.15        290.82        78.22 o                         
   6  14   7       2135.54       2247.63       204.58 o                         
   7  14   7        445.87        510.50        79.08 o                         
   8  14   7        327.76        367.66        79.00 o                         
  -8  15   7         18.82          6.48        54.82 o                         
  -7  15   7        335.13        264.75        92.26 o                         
  -6  15   7        344.99        369.04        94.27 o                         
  -5  15   7        348.72        335.22        86.24 o                         
  -4  15   7        174.76        229.49        44.64 o                         
  -3  15   7        273.47        213.30        25.27 o                         
  -2  15   7       1513.30       1194.51        41.24 o                         
  -1  15   7        756.31        656.99        34.82 o                         
   0  15   7       1610.10       1503.44        52.98 o                         
   1  15   7        814.90        632.34        34.33 o                         
   2  15   7       1630.37       1224.28        57.90 o                         
   3  15   7        295.49        202.21        30.81 o                         
   4  15   7        176.95        140.26        76.22 o                         
   5  15   7        313.15        350.99        84.24 o                         
   6  15   7        303.12        222.81        62.53 o                         
   7  15   7        292.97        233.82        68.23 o                         
   8  15   7         11.53         15.19        57.76 o                         
  -8  16   7         75.32        -16.05        76.22 o                         
  -7  16   7         95.03        124.35        78.22 o                         
  -6  16   7        320.68        144.41        74.21 o                         
  -5  16   7         64.32         88.61        62.18 o                         
  -4  16   7        133.79        242.34        37.39 o                         
  -3  16   7          8.76         -1.26        17.73 o                         
  -2  16   7       1597.32       1570.43        47.74 o                         
  -1  16   7       2296.96       2213.63        60.79 o                         
   0  16   7       2589.31       2814.88        66.55 o                         
   1  16   7       1949.06       1670.38        50.73 o                         
   2  16   7       1763.84       1814.83       101.61 o                         
   3  16   7         14.69        -12.16        30.29 o                         
   4  16   7        117.14        235.17        51.00 o                         
   5  16   7         74.87        180.51        74.21 o                         
   6  16   7        287.88        211.73        75.21 o                         
   7  16   7         83.58         34.85        77.22 o                         
   8  16   7         77.69         88.25        86.24 o                         
  -7  17   7        190.99        242.69        90.25 o                         
  -6  17   7        188.36        120.34        72.20 o                         
  -5  17   7         22.46        -22.51        43.85 o                         
  -4  17   7        606.93        652.63        53.60 o                         
  -3  17   7        399.37        555.80        34.20 o                         
  -2  17   7        154.80        134.40        23.76 o                         
  -1  17   7        656.70        674.17        49.00 o                         
   0  17   7       3635.26       3725.78        96.11 o                         
   1  17   7        628.66        662.71        59.06 o                         
   2  17   7        142.51        143.89        22.73 o                         
   3  17   7        466.78        685.78        60.79 o                         
   4  17   7        571.87        483.51        84.24 o                         
   5  17   7         23.19        156.44        74.21 o                         
   6  17   7        255.68        323.73        69.85 o                         
   7  17   7        217.40        126.87        79.22 o                         
  -7  18   7         95.95         88.25        78.22 o                         
  -6  18   7         11.15        -28.08        64.18 o                         
  -5  18   7        217.00        187.31        56.30 o                         
  -4  18   7        353.62        365.26        46.31 o                         
  -3  18   7        367.14        470.76        33.60 o                         
  -2  18   7        282.49        344.42        46.16 o                         
  -1  18   7       1999.37       1824.64        67.16 o                         
   0  18   7        898.44        699.94        40.30 o                         
   1  18   7       1962.91       1741.43        53.97 o                         
   2  18   7        309.91        310.54        26.64 o                         
   3  18   7        421.53        537.33        38.19 o                         
   4  18   7        339.94        443.08        48.82 o                         
   5  18   7        220.92        120.34        72.20 o                         
   6  18   7         25.27         42.93        53.05 o                         
   7  18   7        139.22        158.45        86.24 o                         
  -6  19   7        164.69        110.31        82.23 o                         
  -5  19   7          3.12        -46.24        46.24 o                         
  -4  19   7        352.12        382.56        58.03 o                         
  -3  19   7        585.87        813.20        55.87 o                         
  -2  19   7        269.89        197.88        27.78 o                         
  -1  19   7        587.36        634.59        40.02 o                         
   0  19   7          7.91         -1.01        23.29 o                         
   1  19   7        610.03        680.11        41.01 o                         
   2  19   7        335.07        261.70        39.37 o                         
   3  19   7        561.23        787.52        48.43 o                         
   4  19   7        405.77        446.13        62.61 o                         
   5  19   7          2.25        128.36        68.19 o                         
   6  19   7        170.34        126.36        78.22 o                         
  -6  20   7         29.35         42.12        74.21 o                         
  -5  20   7        168.77        163.96        61.97 o                         
  -4  20   7        397.57        363.54        49.09 o                         
  -3  20   7        830.42        831.06        56.66 o                         
  -2  20   7        438.77        383.18        34.01 o                         
  -1  20   7         89.84         69.50        26.34 o                         
   0  20   7        295.34        326.24        34.00 o                         
   1  20   7        122.41         73.39        26.41 o                         
   2  20   7        419.66        460.46        38.25 o                         
   3  20   7        738.80        724.30        44.00 o                         
   4  20   7        379.09        305.36        47.24 o                         
   5  20   7        165.85        140.40        78.22 o                         
   6  20   7         21.11         -2.01        68.19 o                         
  -5  21   7         44.84         42.34        73.21 o                         
  -4  21   7        207.59        269.00        46.44 o                         
  -3  21   7       1081.24        902.42        64.93 o                         
  -2  21   7        225.31        225.32        31.01 o                         
  -1  21   7        232.27        343.59        38.79 o                         
   0  21   7         23.29         21.90        24.33 o                         
   1  21   7        216.97        305.85        34.40 o                         
   2  21   7        242.68        249.53        45.45 o                         
   3  21   7       1038.33        885.00        65.54 o                         
   4  21   7        201.87        247.07        47.67 o                         
   5  21   7         38.99        -20.06        64.18 o                         
  -4  22   7        204.25        326.24        52.84 o                         
  -3  22   7        360.84        438.03        52.29 o                         
  -2  22   7         51.81         50.14        26.71 o                         
  -1  22   7         54.24         14.96        25.57 o                         
   0  22   7         94.00        143.12        30.63 o                         
   1  22   7         36.92         -5.31        25.44 o                         
   2  22   7         47.23         67.14        28.39 o                         
   3  22   7        460.00        568.60        75.96 o                         
   4  22   7        168.23        273.67        50.81 o                         
  -3  23   7         20.11         52.54        54.26 o                         
  -2  23   7         76.48         59.74        30.94 o                         
  -1  23   7         22.51         24.13        46.08 o                         
   0  23   7          4.49         44.36        47.37 o                         
   1  23   7         26.75         64.87        49.09 o                         
   2  23   7        106.47        122.19        55.36 o                         
   3  23   7         29.79         33.31        52.30 o                         
  -2  24   7         82.97        202.57        92.26 o                         
  -1  24   7        114.73        109.86        53.84 o                         
   0  24   7         67.55          9.07        48.79 o                         
   1  24   7        123.91        184.05        53.39 o                         
   2  24   7         82.76        107.23        77.22 o                         
   0   0   8      71025.55      81611.66      1067.12 o                         
   1   0   8       1176.84       1273.95        57.14 o                         
   2   0   8        504.43        443.66        37.52 o                         
   3   0   8      37949.84      37761.95       730.28 o                         
   4   0   8      24382.00      25347.89       595.58 o                         
   5   0   8       1713.25       1754.27        57.12 o                         
   6   0   8      11676.45      11314.73       234.26 o                         
   7   0   8         33.34        -29.71        29.71 o                         
   8   0   8        156.88        272.53        47.59 o                         
   9   0   8        671.43        750.69        86.80 o                         
  10   0   8        204.94        229.30        80.23 o                         
 -10   1   8        497.71        465.31       114.32 o                         
  -9   1   8        306.73        183.72        59.66 o                         
  -8   1   8        884.10        882.10        66.84 o                         
  -7   1   8       1129.57       1057.95        64.24 o                         
  -6   1   8       6122.23       6164.17       119.19 o                         
  -5   1   8       1963.80       2017.82        55.48 o                         
  -4   1   8       5211.69       5343.46       198.46 o                         
  -3   1   8       2554.68       2727.82        66.34 o                         
  -2   1   8       3688.45       3688.24        75.30 o                         
  -1   1   8      69310.17      75359.34       987.45 o                         
   0   1   8      42930.56      51560.25       418.05 o                         
   1   1   8      72617.33      79083.17       725.41 o                         
   2   1   8       3945.68       4100.46        60.34 o                         
   3   1   8       2459.90       2630.40        65.04 o                         
   4   1   8       5436.05       5144.45       308.02 o                         
   5   1   8       2082.21       2151.79        76.18 o                         
   6   1   8       6378.79       6256.16       129.52 o                         
   7   1   8       1057.58       1050.55        67.54 o                         
   8   1   8        853.40        709.91        68.05 o                         
   9   1   8        348.45        306.62        67.26 o                         
  10   1   8        582.03        443.09        80.24 o                         
 -10   2   8         28.09        -10.03        70.20 o                         
  -9   2   8        187.59        272.77        86.24 o                         
  -8   2   8        117.28        103.27        51.76 o                         
  -7   2   8       2419.85       2411.67        94.82 o                         
  -6   2   8        198.99        187.99        29.53 o                         
  -5   2   8       4404.70       3922.92        84.26 o                         
  -4   2   8       1064.18       1351.84        94.07 o                         
  -3   2   8       1056.24       1163.57        62.47 o                         
  -2   2   8        571.76        509.14        32.69 o                         
  -1   2   8       3695.45       3556.62        68.79 o                         
   0   2   8       1898.65       1670.63        25.60 o                         
   1   2   8       3752.50       3589.22       158.96 o                         
   2   2   8        464.33        478.66        36.77 o                         
   3   2   8       1065.37       1255.71        41.68 o                         
   4   2   8        945.34       1142.40        62.68 o                         
   5   2   8       4240.96       3700.65        97.45 o                         
   6   2   8        190.99        223.34        36.26 o                         
   7   2   8       2641.40       2502.33       110.59 o                         
   8   2   8        142.14         84.92        42.45 o                         
   9   2   8        218.23        253.23        63.63 o                         
  10   2   8         21.75         -8.02        84.24 o                         
 -10   3   8        392.74        525.48       114.32 o                         
  -9   3   8        396.39        443.25       100.28 o                         
  -8   3   8        219.24        363.03        86.24 o                         
  -7   3   8        172.02        195.69        34.51 o                         
  -6   3   8        494.19        479.45        59.07 o                         
  -5   3   8        921.90        958.49       200.57 o                         
  -4   3   8       3237.00       2899.43       339.96 o                         
  -3   3   8       2905.57       2867.94        84.30 o                         
  -2   3   8       1733.19       1797.41        50.19 o                         
  -1   3   8        727.07        871.07        30.85 o                         
   0   3   8      16218.86      16840.71       169.35 o                         
   1   3   8        648.05        743.02        27.77 o                         
   2   3   8       1455.99       1481.06        58.73 o                         
   3   3   8       2962.52       3114.01        73.85 o                         
   4   3   8       3157.76       2832.03        75.96 o                         
   5   3   8        969.23       1095.04        53.89 o                         
   6   3   8        429.43        347.26        41.22 o                         
   7   3   8        208.64        163.15        39.27 o                         
   8   3   8        172.85        131.57        52.04 o                         
   9   3   8        364.14        535.51       114.32 o                         
  10   3   8        385.60        322.91       106.30 o                         
 -10   4   8        193.24        208.59        90.25 o                         
  -9   4   8        841.22        892.52       132.37 o                         
  -8   4   8        359.38        350.99        90.25 o                         
  -7   4   8       2602.87       2444.75       100.26 o                         
  -6   4   8        568.64        576.51        45.67 o                         
  -5   4   8        198.97        179.37        33.95 o                         
  -4   4   8       6443.92       6761.57       240.68 o                         
  -3   4   8      10539.00       9442.66       304.86 o                         
  -2   4   8       1837.03       1681.57        62.12 o                         
  -1   4   8       7429.77       7750.85       156.54 o                         
   0   4   8       2428.82       2940.42        44.22 o                         
   1   4   8       7097.85       7140.68       114.14 o                         
   2   4   8       1897.67       1766.85        53.14 o                         
   3   4   8       9896.63       9423.28       216.49 o                         
   4   4   8       6482.75       7093.63       182.54 o                         
   5   4   8        157.18        115.26        34.55 o                         
   6   4   8        559.49        507.15        59.57 o                         
   7   4   8       2646.64       2718.97       124.04 o                         
   8   4   8        364.72        324.73        63.10 o                         
   9   4   8        912.41        898.54       136.39 o                         
  10   4   8        204.01        288.82       110.31 o                         
 -10   5   8        128.90        114.32        88.25 o                         
  -9   5   8       1641.35       2180.16       180.51 o                         
  -8   5   8        311.98        389.10        92.26 o                         
  -7   5   8       2399.93       2325.56       108.49 o                         
  -6   5   8       2963.42       2873.02        88.31 o                         
  -5   5   8        492.26        493.39        48.91 o                         
  -4   5   8       1179.76       1098.28        55.68 o                         
  -3   5   8      30300.70      31174.59       493.65 o                         
  -2   5   8        421.25        618.71       181.51 o                         
  -1   5   8      28112.25      30442.67       312.91 o                         
   0   5   8       1327.98       1190.48        48.22 o                         
   1   5   8      26943.61      29173.86       380.67 o                         
   2   5   8        492.20        705.38        85.69 o                         
   3   5   8      31229.70      33276.21       505.17 o                         
   4   5   8       1104.27       1019.36        61.54 o                         
   5   5   8        344.58        426.44        52.83 o                         
   6   5   8       3052.90       3078.11       266.75 o                         
   7   5   8       2352.05       2284.54       122.35 o                         
   8   5   8        359.17        415.54        70.11 o                         
   9   5   8       1660.96       2043.77       176.50 o                         
  10   5   8        142.35        124.35        90.25 o                         
 -10   6   8        309.74        276.78       102.29 o                         
  -9   6   8        404.43        433.22       108.31 o                         
  -8   6   8        357.13        421.19        92.26 o                         
  -7   6   8       1709.40       1618.91        82.81 o                         
  -6   6   8        668.70        492.25        55.09 o                         
  -5   6   8        431.57        629.73        54.59 o                         
  -4   6   8       3565.31       3449.78       111.31 o                         
  -3   6   8       4303.15       4967.25       100.75 o                         
  -2   6   8      21641.60      21883.28       445.15 o                         
  -1   6   8        720.12        715.89        27.96 o                         
   0   6   8       1071.74       1132.83        27.41 o                         
   1   6   8        473.82        430.81        17.48 o                         
   2   6   8      22148.65      22262.44       482.36 o                         
   3   6   8       4539.37       5388.74       307.17 o                         
   4   6   8       3653.05       3318.00       112.16 o                         
   5   6   8        506.19        571.90        58.54 o                         
   6   6   8        693.35        619.65        92.26 o                         
   7   6   8       1904.84       1967.16       109.85 o                         
   8   6   8        369.63        372.90        69.45 o                         
   9   6   8        369.68        383.67        73.71 o                         
  10   6   8        260.52        346.98       108.31 o                         
 -10   7   8        103.92         98.28        90.25 o                         
  -9   7   8         18.30         78.22        74.21 o                         
  -8   7   8        599.44        808.28       122.35 o                         
  -7   7   8        107.79        104.32        35.09 o                         
  -6   7   8         82.95         91.03        36.55 o                         
  -5   7   8        650.87        540.41        66.19 o                         
  -4   7   8       1932.48       1967.40        76.62 o                         
  -3   7   8       1087.55       1146.80        54.47 o                         
  -2   7   8      10906.25      11050.87       170.10 o                         
  -1   7   8       3269.48       3505.57        75.65 o                         
   0   7   8          0.89         -1.65         8.35 o                         
   1   7   8       3217.49       3307.52       145.09 o                         
   2   7   8      10979.55      10994.87       488.38 o                         
   3   7   8       1178.56       1342.13        56.52 o                         
   4   7   8       1980.76       2018.56        72.53 o                         
   5   7   8        749.81        686.74        77.22 o                         
   6   7   8        100.47         52.95        41.91 o                         
   7   7   8        123.11         57.47        82.23 o                         
   8   7   8        519.33        527.30        77.21 o                         
   9   7   8         19.49        -11.98        50.33 o                         
  10   7   8         98.86        158.45        96.27 o                         
  -9   8   8        116.09        114.32        76.22 o                         
  -8   8   8        565.82        567.60       106.30 o                         
  -7   8   8        839.70        899.00        86.24 o                         
  -6   8   8        521.99        563.69        85.24 o                         
  -5   8   8        102.22        186.58        39.63 o                         
  -4   8   8        942.43       1038.34        47.09 o                         
  -3   8   8       1622.24       1836.93        75.39 o                         
  -2   8   8        374.59        480.07        33.73 o                         
  -1   8   8        718.04        679.71        54.65 o                         
   0   8   8      12057.04      12025.40       146.03 o                         
   1   8   8        675.41        671.34        37.95 o                         
   2   8   8        382.90        541.95        41.70 o                         
   3   8   8       1637.15       1910.46        70.19 o                         
   4   8   8        871.11       1069.35        76.19 o                         
   5   8   8        101.60        141.20        40.25 o                         
   6   8   8        663.13        801.61       195.55 o                         
   7   8   8        763.77        831.68        85.72 o                         
   8   8   8        575.88        691.35        85.09 o                         
   9   8   8         95.72         71.12        58.84 o                         
  -9   9   8        928.31        942.66       140.40 o                         
  -8   9   8       1081.57       1071.02       136.39 o                         
  -7   9   8         66.49        142.40        70.20 o                         
  -6   9   8       3644.17       3782.68       190.54 o                         
  -5   9   8        688.84        732.07        88.25 o                         
  -4   9   8       2457.88       2293.54        67.75 o                         
  -3   9   8         25.10         56.26        42.12 o                         
  -2   9   8      11954.77      11431.72       259.90 o                         
  -1   9   8       1834.94       1564.65        48.06 o                         
   0   9   8      36807.21      38777.52       513.05 o                         
   1   9   8       1987.35       1578.26        51.57 o                         
   2   9   8      12082.23      11988.63       306.52 o                         
   3   9   8         35.02         63.18        25.53 o                         
   4   9   8       2825.31       2723.56       112.01 o                         
   5   9   8        612.02        676.75        67.37 o                         
   6   9   8       3563.13       3766.60       144.94 o                         
   7   9   8         41.41        -27.91        41.39 o                         
   8   9   8        998.84        947.80       131.37 o                         
   9   9   8        931.74        995.08       106.73 o                         
  -9  10   8        207.65        140.40        84.24 o                         
  -8  10   8        263.45        285.70        72.20 o                         
  -7  10   8       1072.34        904.55       120.34 o                         
  -6  10   8       3053.56       3168.95       178.50 o                         
  -5  10   8        786.60        912.58       100.28 o                         
  -4  10   8       1957.45       1968.98       155.44 o                         
  -3  10   8       3613.13       3621.01       100.41 o                         
  -2  10   8        535.45        574.59        36.20 o                         
  -1  10   8       1325.32       1487.84        83.27 o                         
   0  10   8      12448.58      12605.67       176.62 o                         
   1  10   8       1326.07       1473.26        72.54 o                         
   2  10   8        592.10        630.69        75.38 o                         
   3  10   8       3577.28       3633.38       110.62 o                         
   4  10   8       1980.61       1873.44        80.80 o                         
   5  10   8        905.64        990.72        80.00 o                         
   6  10   8       3250.56       3113.68       214.61 o                         
   7  10   8        987.63        889.62        91.66 o                         
   8  10   8        234.14        292.81        70.74 o                         
   9  10   8        250.74        171.54        68.77 o                         
  -9  11   8        308.31        222.63        90.25 o                         
  -8  11   8        303.29        424.05       118.33 o                         
  -7  11   8        809.35        862.44       118.33 o                         
  -6  11   8       1278.05       1305.69       132.37 o                         
  -5  11   8       2698.50       2974.40       158.45 o                         
  -4  11   8        343.11        330.95        65.18 o                         
  -3  11   8         24.53          5.99        18.89 o                         
  -2  11   8       4035.14       3466.19       513.27 o                         
  -1  11   8       3015.02       2799.84        88.58 o                         
   0  11   8       1292.80       1120.09        36.77 o                         
   1  11   8       3063.83       2932.13       136.19 o                         
   2  11   8       4048.83       4059.17       122.37 o                         
   3  11   8         19.60         31.09        26.95 o                         
   4  11   8        393.87        386.93        46.08 o                         
   5  11   8       2728.39       2856.00       123.78 o                         
   6  11   8       1328.71       1290.92       117.33 o                         
   7  11   8        797.07        638.66       118.33 o                         
   8  11   8        259.74        195.91        65.03 o                         
   9  11   8        306.90        262.64        97.27 o                         
  -9  12   8         95.99        162.46        92.26 o                         
  -8  12   8        212.54        156.40        60.93 o                         
  -7  12   8        254.80        270.76        86.24 o                         
  -6  12   8        355.99        551.56        96.27 o                         
  -5  12   8       1285.20       1285.63       110.31 o                         
  -4  12   8        681.28        768.18        68.25 o                         
  -3  12   8         79.33         56.12        13.14 o                         
  -2  12   8       1103.54       1168.03        45.66 o                         
  -1  12   8       1883.15       1578.74        57.69 o                         
   0  12   8       2614.07       2219.38        51.79 o                         
   1  12   8       1676.31       1450.17        40.69 o                         
   2  12   8       1200.39       1265.42        46.31 o                         
   3  12   8         56.69         51.24        64.18 o                         
   4  12   8        699.98        729.26        61.68 o                         
   5  12   8       1215.66       1111.29       192.54 o                         
   6  12   8        411.28        426.07        67.47 o                         
   7  12   8        262.74        328.18        73.21 o                         
   8  12   8        189.67        218.62        66.66 o                         
   9  12   8         88.60        138.43        65.39 o                         
  -8  13   8         77.12         60.27        53.96 o                         
  -7  13   8        584.88        792.24       120.34 o                         
  -6  13   8        344.53        433.22        92.26 o                         
  -5  13   8        602.50        800.26       106.30 o                         
  -4  13   8       1086.25       1275.80        56.68 o                         
  -3  13   8       2357.91       1999.79        54.67 o                         
  -2  13   8        368.04        235.36        26.43 o                         
  -1  13   8        276.90        292.43        37.34 o                         
   0  13   8       1070.24       1072.55        37.57 o                         
   1  13   8        190.26        220.16        21.73 o                         
   2  13   8        302.67        284.17        31.05 o                         
   3  13   8       2482.97       2304.22       136.39 o                         
   4  13   8       1058.15       1157.69        72.33 o                         
   5  13   8        612.51        667.57        73.73 o                         
   6  13   8        295.64        343.32        64.47 o                         
   7  13   8        570.09        584.80        79.93 o                         
   8  13   8         74.94        154.48        64.18 o                         
  -8  14   8          1.59        -35.94        51.96 o                         
  -7  14   8        228.47        222.63        86.24 o                         
  -6  14   8       1209.77       1056.98       126.36 o                         
  -5  14   8        230.48        184.52        53.06 o                         
  -4  14   8       2446.39       2658.59       105.17 o                         
  -3  14   8       1362.40       1356.96        40.08 o                         
  -2  14   8       3719.96       3333.01        68.22 o                         
  -1  14   8       3338.20       3202.00        81.93 o                         
   0  14   8         17.07         23.05        17.51 o                         
   1  14   8       3359.08       3148.91       105.67 o                         
   2  14   8       3855.63       3542.68        70.13 o                         
   3  14   8       1291.47       1278.90        91.26 o                         
   4  14   8       2218.10       2285.22       140.40 o                         
   5  14   8        173.56        196.56        72.20 o                         
   6  14   8       1271.63       1470.61       106.50 o                         
   7  14   8        302.11        310.81       101.29 o                         
   8  14   8          2.60         43.28        57.32 o                         
  -8  15   8         92.64         97.66        63.96 o                         
  -7  15   8         95.61         78.22        72.20 o                         
  -6  15   8        403.62        465.31       100.28 o                         
  -5  15   8        947.78       1149.61       133.38 o                         
  -4  15   8         32.21         86.80        30.14 o                         
  -3  15   8        395.71        346.03        25.96 o                         
  -2  15   8        149.78        180.96        31.27 o                         
  -1  15   8        268.76        199.14        23.99 o                         
   0  15   8          1.35         15.98        35.32 o                         
   1  15   8        274.57        178.88        23.06 o                         
   2  15   8        111.33        123.47        18.64 o                         
   3  15   8        432.88        479.76        57.32 o                         
   4  15   8         59.58        122.18        82.23 o                         
   5  15   8        889.72       1133.20       128.36 o                         
   6  15   8        437.84        546.04       165.47 o                         
   7  15   8        103.18         69.08        59.76 o                         
   8  15   8         76.58        125.43        89.25 o                         
  -7  16   8         97.75         82.23        76.22 o                         
  -6  16   8         89.39         30.08        66.19 o                         
  -5  16   8        429.39        580.39        74.80 o                         
  -4  16   8        571.80        690.26        52.53 o                         
  -3  16   8        541.58        423.91        29.14 o                         
  -2  16   8       2019.24       1780.85        73.24 o                         
  -1  16   8       1542.25       1722.85        52.53 o                         
   0  16   8          0.21         44.31        21.16 o                         
   1  16   8       1560.73       1614.53        54.71 o                         
   2  16   8       2097.53       1959.30        66.81 o                         
   3  16   8        611.58        460.33        38.76 o                         
   4  16   8        647.67        891.64        78.70 o                         
   5  16   8        413.20        543.53        96.27 o                         
   6  16   8         73.91         48.41        51.56 o                         
   7  16   8        106.56        100.40        60.23 o                         
  -7  17   8         25.23         30.08        72.20 o                         
  -6  17   8         82.38        278.79        90.25 o                         
  -5  17   8        535.48        481.71        71.29 o                         
  -4  17   8        830.27        844.33        57.97 o                         
  -3  17   8       1200.55       1364.80        45.48 o                         
  -2  17   8       1200.52        992.51        40.61 o                         
  -1  17   8        337.46        258.93        35.32 o                         
   0  17   8        378.64        264.02        28.66 o                         
   1  17   8        321.18        206.78        27.13 o                         
   2  17   8       1214.73       1024.91        37.61 o                         
   3  17   8       1151.83       1453.50        51.99 o                         
   4  17   8        758.15        815.15        78.70 o                         
   5  17   8        556.99        515.46        98.28 o                         
   6  17   8         59.50         70.91        70.20 o                         
   7  17   8         37.36          6.73        51.20 o                         
  -7  18   8        166.59        264.75        94.27 o                         
  -6  18   8        174.96        136.39        78.22 o                         
  -5  18   8        356.22        369.56        68.41 o                         
  -4  18   8        173.61        146.08        36.99 o                         
  -3  18   8       1230.84       1384.11        48.31 o                         
  -2  18   8        207.54        107.18        25.21 o                         
  -1  18   8        307.13        401.36        33.13 o                         
   0  18   8        856.37        782.85        41.55 o                         
   1  18   8        322.92        422.10        33.52 o                         
   2  18   8        245.95        143.95        22.59 o                         
   3  18   8       1162.98       1256.35        49.46 o                         
   4  18   8        141.42         41.67        44.33 o                         
   5  18   8        290.66        228.65        78.22 o                         
   6  18   8        182.98        104.18        60.23 o                         
   7  18   8        155.72        170.48        86.24 o                         
  -6  19   8        134.20        132.37        82.23 o                         
  -5  19   8         59.53        116.13        56.25 o                         
  -4  19   8        101.44        179.99        40.30 o                         
  -3  19   8        257.42        226.53        50.66 o                         
  -2  19   8        265.47        234.34        29.20 o                         
  -1  19   8       2385.53       2127.71        61.72 o                         
   0  19   8         57.05         27.69        23.30 o                         
   1  19   8       2340.87       2158.32        62.06 o                         
   2  19   8        292.43        305.93        33.10 o                         
   3  19   8        333.63        239.14        31.55 o                         
   4  19   8         83.53         85.93        42.95 o                         
   5  19   8         70.32        146.41        72.20 o                         
   6  19   8        119.38         18.05        72.20 o                         
  -6  20   8        181.20        110.31        80.23 o                         
  -5  20   8        223.47        335.64        69.39 o                         
  -4  20   8        218.26        107.52        38.55 o                         
  -3  20   8        173.37        183.03        27.30 o                         
  -2  20   8        591.63        824.60        62.24 o                         
  -1  20   8          9.46        -17.19        22.95 o                         
   0  20   8        145.25        217.54        31.86 o                         
   1  20   8         17.02          7.96        30.11 o                         
   2  20   8        616.68        802.85        47.19 o                         
   3  20   8        140.23        107.28        52.24 o                         
   4  20   8        222.70        134.14        41.66 o                         
   5  20   8        220.88        228.65        84.24 o                         
   6  20   8        182.42        210.59        92.26 o                         
  -5  21   8         94.91         67.08        87.25 o                         
  -4  21   8        103.00        137.11        57.83 o                         
  -3  21   8         12.85         -2.93        33.88 o                         
  -2  21   8         48.27         71.23        26.07 o                         
  -1  21   8         38.11         19.09        25.50 o                         
   0  21   8         95.02        114.22        28.03 o                         
   1  21   8         37.17          3.77        25.27 o                         
   2  21   8         66.99         99.52        28.87 o                         
   3  21   8         21.35         12.43        35.84 o                         
   4  21   8        100.45        144.74        44.67 o                         
   5  21   8         95.85        160.45        82.23 o                         
  -4  22   8         63.76         28.13        54.41 o                         
  -3  22   8         72.30         81.73        39.18 o                         
  -2  22   8        100.68         89.84        26.90 o                         
  -1  22   8         57.21         46.79        27.03 o                         
   0  22   8        159.80        287.45        34.56 o                         
   1  22   8         49.77         50.91        26.83 o                         
   2  22   8         86.32         68.19        29.51 o                         
   3  22   8         61.01         60.65        38.47 o                         
   4  22   8         50.39         45.39        40.96 o                         
  -3  23   8        432.78        390.99        70.77 o                         
  -2  23   8         68.59         36.21        38.79 o                         
  -1  23   8        207.60        171.85        53.67 o                         
   0  23   8        137.72        181.31        53.06 o                         
   1  23   8        218.56        167.33        52.95 o                         
   2  23   8         45.63        114.82        52.51 o                         
   3  23   8        386.78        371.78        70.35 o                         
  -2  24   8         92.57        114.32        86.24 o                         
  -1  24   8        128.96        130.50        53.84 o                         
   0  24   8          9.83        -15.39        47.11 o                         
   1  24   8        118.34        162.78        69.20 o                         
   2  24   8         72.34         -6.13        49.97 o                         
   1   0   9      54861.33      55178.00       551.59 o                         
   2   0   9         60.04         42.24         8.31 o                         
   3   0   9        688.67        960.94       131.00 o                         
   4   0   9       8292.04       8951.92       190.49 o                         
   5   0   9       3697.93       3266.23        70.40 o                         
   6   0   9         17.45        115.88        26.05 o                         
   7   0   9         68.52         73.14        33.79 o                         
   8   0   9       7444.61       7146.55       178.17 o                         
   9   0   9         48.70         49.33        48.18 o                         
  10   0   9          3.06          4.64        55.41 o                         
 -10   1   9        549.22        653.85       124.35 o                         
  -9   1   9        230.12        192.36        68.19 o                         
  -8   1   9       1308.07       1358.88        81.09 o                         
  -7   1   9       2174.49       1925.61       102.07 o                         
  -6   1   9       2686.13       2394.11       111.85 o                         
  -5   1   9       2368.90       2283.26        59.16 o                         
  -4   1   9      23025.04      22997.04       384.06 o                         
  -3   1   9        907.82       1076.82        44.96 o                         
  -2   1   9      34498.95      36700.39       569.44 o                         
  -1   1   9      20863.50      24208.86       241.73 o                         
   0   1   9        900.78        938.29        21.54 o                         
   1   1   9      21793.09      25643.98       260.80 o                         
   2   1   9      30914.68      33257.39       402.19 o                         
   3   1   9       1026.49       1268.97        43.13 o                         
   4   1   9      22120.04      21929.88       471.33 o                         
   5   1   9       2438.04       2378.99        69.90 o                         
   6   1   9       2866.00       2511.05        60.11 o                         
   7   1   9       2038.29       1864.63        78.67 o                         
   8   1   9       1275.20       1340.71       111.31 o                         
   9   1   9        197.63        209.72        60.26 o                         
  10   1   9        514.48        524.75        84.16 o                         
 -10   2   9        226.22        248.70        98.28 o                         
  -9   2   9        159.96        174.49        80.23 o                         
  -8   2   9        328.87        328.46        57.32 o                         
  -7   2   9       2207.55       2246.84       132.96 o                         
  -6   2   9       1531.37       1483.93        53.81 o                         
  -5   2   9       1706.03       1519.91        54.02 o                         
  -4   2   9       2367.85       2499.63        70.13 o                         
  -3   2   9       1589.01       1718.58       112.58 o                         
  -2   2   9      10778.54      11125.93       192.22 o                         
  -1   2   9        250.10        270.26         9.86 o                         
   0   2   9       6341.91       7584.79        71.79 o                         
   1   2   9        321.65        358.03        16.95 o                         
   2   2   9       9604.57       9963.63       150.02 o                         
   3   2   9       1286.97       1412.39       135.58 o                         
   4   2   9       2160.75       2223.81        65.92 o                         
   5   2   9       1683.66       1586.85        60.93 o                         
   6   2   9       1553.93       1590.40        86.06 o                         
   7   2   9       2184.05       2200.52       104.17 o                         
   8   2   9        299.26        344.94        50.92 o                         
   9   2   9        204.64        145.26        56.25 o                         
  10   2   9        213.31        222.63       108.31 o                         
 -10   3   9        151.31         76.22        80.23 o                         
  -9   3   9         13.66         18.05        68.19 o                         
  -8   3   9        474.00        534.45        75.21 o                         
  -7   3   9        670.57        806.86        55.63 o                         
  -6   3   9       1371.09       1498.61        62.51 o                         
  -5   3   9       4311.23       3969.20       307.87 o                         
  -4   3   9        650.59        456.02        41.39 o                         
  -3   3   9       3418.93       3572.28        98.52 o                         
  -2   3   9        287.62        284.08        15.77 o                         
  -1   3   9       1531.26       1786.04        24.32 o                         
   0   3   9        166.19        165.80        12.67 o                         
   1   3   9       1787.35       1968.98        64.56 o                         
   2   3   9        364.52        438.35        16.03 o                         
   3   3   9       3273.98       3483.51       102.80 o                         
   4   3   9        759.87        679.76        43.06 o                         
   5   3   9       4153.14       3741.99       110.01 o                         
   6   3   9       1335.89       1483.13       120.77 o                         
   7   3   9        720.23        702.75        71.56 o                         
   8   3   9        464.60        502.08        72.29 o                         
   9   3   9          5.51         -2.01        70.20 o                         
  10   3   9        154.83        268.76       104.29 o                         
 -10   4   9        212.93        112.32        86.24 o                         
  -9   4   9        106.83         66.19        72.20 o                         
  -8   4   9       1490.26       1538.34       154.44 o                         
  -7   4   9       1869.40       2200.75        80.94 o                         
  -6   4   9       1847.25       1832.88        84.22 o                         
  -5   4   9       8198.14       8117.49       232.66 o                         
  -4   4   9        337.42        309.80        35.98 o                         
  -3   4   9       4580.76       4601.74       119.92 o                         
  -2   4   9       5051.42       5591.34       103.21 o                         
  -1   4   9       2213.22       2148.26        50.68 o                         
   0   4   9       1784.69       1865.57        29.93 o                         
   1   4   9       2058.44       1989.19        27.75 o                         
   2   4   9       5265.84       6099.33        97.82 o                         
   3   4   9       4392.70       4430.54        82.23 o                         
   4   4   9        331.19        291.84        42.12 o                         
   5   4   9       8214.57       8025.51       266.75 o                         
   6   4   9       1923.25       1778.66       114.32 o                         
   7   4   9       1971.25       2239.83       114.11 o                         
   8   4   9       1453.42       1298.70       103.53 o                         
   9   4   9        112.40        298.84       100.28 o                         
  10   4   9        224.76         40.11        78.22 o                         
 -10   5   9         50.76        -12.03        76.22 o                         
  -9   5   9        692.75        996.81       140.40 o                         
  -8   5   9        309.85        401.13        96.27 o                         
  -7   5   9        173.26        290.47        41.76 o                         
  -6   5   9        222.81        223.21        97.27 o                         
  -5   5   9       2519.15       2455.64        93.47 o                         
  -4   5   9       4470.30       3984.51       117.61 o                         
  -3   5   9       4183.26       4095.29        82.93 o                         
  -2   5   9      25837.30      25032.60       733.07 o                         
  -1   5   9        104.33         85.19         7.77 o                         
   0   5   9        272.36        246.97        25.70 o                         
   1   5   9         82.61         62.92        10.71 o                         
   2   5   9      24654.14      25006.23       755.82 o                         
   3   5   9       4263.54       4190.11       161.46 o                         
   4   5   9       4404.89       3988.96       123.36 o                         
   5   5   9       2456.90       2634.23       105.48 o                         
   6   5   9        314.80        260.91        47.97 o                         
   7   5   9        251.31        333.12        59.51 o                         
   8   5   9        420.27        444.40        78.22 o                         
   9   5   9        674.57        659.37        86.48 o                         
  10   5   9         37.64        184.52        92.26 o                         
 -10   6   9        598.68        591.67       120.34 o                         
  -9   6   9        165.96        286.81        88.25 o                         
  -8   6   9        359.35        437.23        96.27 o                         
  -7   6   9        767.61        740.44        58.00 o                         
  -6   6   9        169.72        233.73        43.90 o                         
  -5   6   9       8455.22       8510.87       214.09 o                         
  -4   6   9       8745.01       7956.52       196.11 o                         
  -3   6   9       6445.50       6249.04       120.41 o                         
  -2   6   9        352.04        398.60        26.91 o                         
  -1   6   9      11383.26      11783.88       161.96 o                         
   0   6   9      12202.92      13966.12       185.66 o                         
   1   6   9      10954.44      11264.77       169.64 o                         
   2   6   9        235.85        247.45        22.75 o                         
   3   6   9       6617.61       6621.01       355.58 o                         
   4   6   9       8270.88       7724.63       199.32 o                         
   5   6   9       8413.21       8602.99       227.46 o                         
   6   6   9        133.18        129.03        44.52 o                         
   7   6   9        721.61        702.17        78.70 o                         
   8   6   9        373.22        309.30        67.19 o                         
   9   6   9        173.39        195.59        61.58 o                         
  10   6   9        635.37        411.16       114.32 o                         
 -10   7   9        246.10        340.96       112.32 o                         
  -9   7   9        192.95        182.52        88.25 o                         
  -8   7   9         58.63         80.23        68.19 o                         
  -7   7   9        431.73        476.04        50.92 o                         
  -6   7   9       1123.30       1002.48        75.13 o                         
  -5   7   9       1678.91       1704.35        80.80 o                         
  -4   7   9       4190.89       4000.98       257.10 o                         
  -3   7   9       4487.74       4472.60       126.21 o                         
  -2   7   9       4318.39       4795.01       233.41 o                         
  -1   7   9       3680.56       4279.88        75.63 o                         
   0   7   9      13637.57      12646.46       171.02 o                         
   1   7   9       3764.17       4327.13        80.53 o                         
   2   7   9       4515.63       4832.90       366.03 o                         
   3   7   9       4195.33       4261.08       195.49 o                         
   4   7   9       4261.74       4426.17       108.65 o                         
   5   7   9       1628.62       1906.21       130.37 o                         
   6   7   9       1288.28       1173.90        84.33 o                         
   7   7   9        385.63        392.58        65.19 o                         
   8   7   9         59.38         63.90        51.00 o                         
   9   7   9        193.07        184.30       102.29 o                         
  10   7   9        232.95        322.91       110.31 o                         
  -9   8   9        106.13        136.39        82.23 o                         
  -8   8   9        329.87        497.40        98.28 o                         
  -7   8   9        264.19        324.09        54.59 o                         
  -6   8   9       2179.57       2162.27        98.28 o                         
  -5   8   9        389.13        375.12        47.66 o                         
  -4   8   9        929.40        774.68        76.22 o                         
  -3   8   9       1187.78       1317.08        64.24 o                         
  -2   8   9       7890.35       7778.62       287.27 o                         
  -1   8   9         32.84         35.08        11.50 o                         
   0   8   9       7376.17       6673.31        88.57 o                         
   1   8   9         47.24         41.27        15.80 o                         
   2   8   9       7942.60       7692.36       134.12 o                         
   3   8   9       1236.38       1413.32        60.16 o                         
   4   8   9        815.31        858.06        62.31 o                         
   5   8   9        471.79        508.64        57.11 o                         
   6   8   9       2098.84       2045.78       103.92 o                         
   7   8   9        275.22        249.05        61.58 o                         
   8   8   9        284.43        249.56        65.05 o                         
   9   8   9         98.61        188.31        65.19 o                         
  -9   9   9          0.72        -64.18        70.20 o                         
  -8   9   9        102.65         36.10        64.18 o                         
  -7   9   9        191.01        214.61        74.21 o                         
  -6   9   9         85.15        206.58        66.19 o                         
  -5   9   9        167.28        142.40        54.15 o                         
  -4   9   9       5184.02       5078.12       112.80 o                         
  -3   9   9       1596.31       1801.32        76.82 o                         
  -2   9   9      18044.45      18436.81       451.60 o                         
  -1   9   9      11149.50      11122.88       157.15 o                         
   0   9   9         56.24         78.27        12.57 o                         
   1   9   9      11173.03      10814.30       178.26 o                         
   2   9   9      18956.35      19207.84       553.67 o                         
   3   9   9       1502.32       1781.84        70.91 o                         
   4   9   9       5049.14       4817.47       347.43 o                         
   5   9   9        142.59         90.25        58.16 o                         
   6   9   9         65.40         90.35        44.52 o                         
   7   9   9        153.90         82.49        50.21 o                         
   8   9   9         57.39         61.87        74.21 o                         
   9   9   9          2.97         25.03        57.32 o                         
  -9  10   9        131.26        108.31        84.24 o                         
  -8  10   9        821.08        954.70       134.38 o                         
  -7  10   9       1131.54       1281.62       138.39 o                         
  -6  10   9        593.39        703.99       100.28 o                         
  -5  10   9       2383.94       2019.70       130.37 o                         
  -4  10   9        437.75        313.07        46.08 o                         
  -3  10   9      10077.75       9754.04       176.21 o                         
  -2  10   9        876.03        986.22        33.04 o                         
  -1  10   9       8205.43       7561.15       129.98 o                         
   0  10   9       6931.18       8884.17       132.14 o                         
   1  10   9       8711.67       8290.43       171.36 o                         
   2  10   9        883.18       1014.10        39.02 o                         
   3  10   9      10647.97      10434.13       237.47 o                         
   4  10   9        439.12        352.38        38.56 o                         
   5  10   9       2466.50       2162.20       104.23 o                         
   6  10   9        506.92        633.26        73.73 o                         
   7  10   9        959.27       1002.94        95.66 o                         
   8  10   9        801.19        810.02        94.51 o                         
   9  10   9        179.61        128.01        65.05 o                         
  -9  11   9        267.72        320.91       102.29 o                         
  -8  11   9        630.74        706.85       112.32 o                         
  -7  11   9       1536.80       1596.51       134.38 o                         
  -6  11   9        874.21       1119.16       124.35 o                         
  -5  11   9       1677.19       1835.18       128.36 o                         
  -4  11   9        223.13        113.06        38.21 o                         
  -3  11   9       2373.75       2503.92        69.98 o                         
  -2  11   9       6115.40       5684.02       147.61 o                         
  -1  11   9       6305.78       6106.11       176.30 o                         
   0  11   9        498.16        671.23        48.44 o                         
   1  11   9       6126.04       5661.21       246.01 o                         
   2  11   9       6006.75       5692.69       248.81 o                         
   3  11   9       2563.91       2742.56        95.66 o                         
   4  11   9        248.62        212.06        62.18 o                         
   5  11   9       1516.60       1456.00        92.48 o                         
   6  11   9        855.06        813.23        83.66 o                         
   7  11   9       1525.19       1138.86       101.59 o                         
   8  11   9        610.39        744.38        93.67 o                         
   9  11   9        249.93        274.18        75.60 o                         
  -9  12   9        313.45        282.80       104.29 o                         
  -8  12   9        250.69        343.76        72.16 o                         
  -7  12   9        554.24        511.44        98.28 o                         
  -6  12   9       2130.51       2148.07       152.43 o                         
  -5  12   9        574.01        601.70        92.26 o                         
  -4  12   9        605.18        758.90        55.96 o                         
  -3  12   9        856.38        822.94        42.27 o                         
  -2  12   9        345.49        363.49        23.58 o                         
  -1  12   9        380.35        398.61        54.71 o                         
   0  12   9       4579.10       4948.15        87.38 o                         
   1  12   9        320.04        386.22        57.32 o                         
   2  12   9        279.75        373.15        29.68 o                         
   3  12   9        946.57        996.92        60.98 o                         
   4  12   9        509.75        492.67       117.33 o                         
   5  12   9        598.37        547.70        67.94 o                         
   6  12   9       1929.10       1795.60       212.60 o                         
   7  12   9        632.26        724.51       171.48 o                         
   8  12   9        227.08        286.41        71.53 o                         
   9  12   9        288.67        281.55        77.94 o                         
  -8  13   9        158.05        190.14        63.77 o                         
  -7  13   9        510.80        425.20        98.28 o                         
  -6  13   9         65.14         90.25        62.18 o                         
  -5  13   9       3544.34       3731.37       192.54 o                         
  -4  13   9        440.02        536.70        42.68 o                         
  -3  13   9       1293.55       1028.28        35.03 o                         
  -2  13   9        269.96        192.42        20.94 o                         
  -1  13   9        967.90        929.86        36.11 o                         
   0  13   9        286.90        336.20        25.44 o                         
   1  13   9        921.20        776.48        32.52 o                         
   2  13   9        267.92        210.58        33.56 o                         
   3  13   9       1186.34       1144.32        76.22 o                         
   4  13   9        455.95        492.29        55.26 o                         
   5  13   9       3332.01       2743.10       125.05 o                         
   6  13   9         83.59        188.97        57.32 o                         
   7  13   9        500.38        474.19        92.26 o                         
   8  13   9        175.85        374.23        74.68 o                         
  -8  14   9        134.00         92.03        62.21 o                         
  -7  14   9         58.10         54.15        64.18 o                         
  -6  14   9        167.45        296.84        84.24 o                         
  -5  14   9       2102.72       2077.99       108.76 o                         
  -4  14   9        758.49        950.97        54.79 o                         
  -3  14   9         40.37         78.64        17.67 o                         
  -2  14   9       2121.66       1960.34        53.85 o                         
  -1  14   9       2680.90       2776.16       116.18 o                         
   0  14   9         33.94        -10.18        16.12 o                         
   1  14   9       2652.36       2709.21       110.01 o                         
   2  14   9       2107.26       2033.76        63.09 o                         
   3  14   9         33.21         73.50        36.14 o                         
   4  14   9        736.26        899.39       125.35 o                         
   5  14   9       2056.96       1918.26       168.48 o                         
   6  14   9        175.42        201.00        60.23 o                         
   7  14   9         62.80         47.02        53.78 o                         
   8  14   9        137.77        221.52        67.94 o                         
  -8  15   9        167.77         32.09        82.23 o                         
  -7  15   9        124.07         58.16        74.21 o                         
  -6  15   9        964.68       1028.91       128.36 o                         
  -5  15   9        121.71        127.29        49.97 o                         
  -4  15   9        782.58        909.00       113.09 o                         
  -3  15   9        643.23        666.96        31.90 o                         
  -2  15   9       3263.24       2916.42       122.74 o                         
  -1  15   9        804.56        796.28        37.37 o                         
   0  15   9      12092.16      12010.02       305.70 o                         
   1  15   9        740.68        723.18        36.26 o                         
   2  15   9       3093.48       2817.76        66.01 o                         
   3  15   9        629.32        590.37       112.32 o                         
   4  15   9        675.23        837.51       176.50 o                         
   5  15   9        144.04        135.08        53.49 o                         
   6  15   9       1162.63       1324.89       111.25 o                         
   7  15   9        118.99        195.52        63.41 o                         
   8  15   9        199.46        173.58        69.34 o                         
  -7  16   9        113.22         92.26        82.23 o                         
  -6  16   9         66.75        112.32        72.20 o                         
  -5  16   9        951.78       1222.81       154.44 o                         
  -4  16   9       1009.13        988.31       107.67 o                         
  -3  16   9        185.22        114.38        34.74 o                         
  -2  16   9       1841.33       1600.72       132.88 o                         
  -1  16   9       4626.65       4827.28       127.19 o                         
   0  16   9        188.04        116.49        27.21 o                         
   1  16   9       4704.92       5110.79       175.43 o                         
   2  16   9       1859.56       1590.33        42.75 o                         
   3  16   9        153.18        120.44        43.10 o                         
   4  16   9       1072.33        973.46        80.12 o                         
   5  16   9       1003.38       1099.10       128.36 o                         
   6  16   9         42.35        -49.85        51.14 o                         
   7  16   9        126.68        227.36        68.80 o                         
  -7  17   9         28.29         80.23        74.21 o                         
  -6  17   9        280.74        411.16        96.27 o                         
  -5  17   9        117.37        125.77        55.68 o                         
  -4  17   9        224.14        224.48        38.73 o                         
  -3  17   9       1482.79       1569.12        52.40 o                         
  -2  17   9        398.85        360.33        29.75 o                         
  -1  17   9        112.48         73.68        22.46 o                         
   0  17   9        892.45        987.91        72.66 o                         
   1  17   9        124.08         74.74        22.99 o                         
   2  17   9        386.12        329.18        31.00 o                         
   3  17   9       1538.67       1659.08        69.78 o                         
   4  17   9        232.04        208.38        53.67 o                         
   5  17   9        133.81        170.48        72.20 o                         
   6  17   9        271.69        202.03        64.04 o                         
   7  17   9         15.70         53.67        57.83 o                         
  -7  18   9          3.63         52.15        70.20 o                         
  -6  18   9         44.92         84.24        76.22 o                         
  -5  18   9        252.11        179.25        59.76 o                         
  -4  18   9       1261.66       1349.29        69.81 o                         
  -3  18   9         39.46         22.76        25.76 o                         
  -2  18   9       1771.68       1738.14        53.54 o                         
  -1  18   9        139.75        111.40        25.28 o                         
   0  18   9       4804.47       4450.04        92.30 o                         
   1  18   9        127.39        109.06        27.21 o                         
   2  18   9       1774.97       1792.16        64.85 o                         
   3  18   9         34.27         58.08        33.86 o                         
   4  18   9       1257.98       1232.70       131.37 o                         
   5  18   9        266.37        260.74        80.23 o                         
   6  18   9         49.48         33.70        56.86 o                         
   7  18   9          2.67         76.22        80.23 o                         
  -6  19   9        339.83        361.02        98.28 o                         
  -5  19   9         34.90         68.79        51.96 o                         
  -4  19   9         34.20         28.59        51.41 o                         
  -3  19   9        826.94        766.36        47.71 o                         
  -2  19   9        219.23        161.82        27.32 o                         
  -1  19   9        664.98        871.84        69.48 o                         
   0  19   9        176.20        266.84        31.12 o                         
   1  19   9        649.07        864.88        45.31 o                         
   2  19   9        229.57        144.58        28.70 o                         
   3  19   9        822.73        816.77        59.67 o                         
   4  19   9         41.70         16.53        35.41 o                         
   5  19   9         31.35         -2.01        62.18 o                         
   6  19   9        351.78        244.69        88.25 o                         
  -6  20   9         59.84         36.10        78.22 o                         
  -5  20   9        547.66        525.59        77.96 o                         
  -4  20   9        351.46        471.57        75.21 o                         
  -3  20   9        496.52        629.12        37.33 o                         
  -2  20   9        225.65        291.05        37.06 o                         
  -1  20   9        484.11        397.31        35.04 o                         
   0  20   9          4.64          6.16        24.22 o                         
   1  20   9        557.31        471.32        37.47 o                         
   2  20   9        237.00        242.01        32.34 o                         
   3  20   9        609.37        917.03        64.12 o                         
   4  20   9        336.60        449.26        53.11 o                         
   5  20   9        512.09        395.12        96.27 o                         
   6  20   9         53.83         14.04        76.22 o                         
  -5  21   9        248.43        268.19        68.25 o                         
  -4  21   9        181.11        228.87        63.59 o                         
  -3  21   9        118.73         83.99        36.93 o                         
  -2  21   9         56.41         76.95        25.95 o                         
  -1  21   9        110.08         74.59        26.68 o                         
   0  21   9          2.59         21.59        24.99 o                         
   1  21   9        162.76        113.23        28.15 o                         
   2  21   9         90.74        123.39        29.02 o                         
   3  21   9        123.86         28.55        35.86 o                         
   4  21   9        214.42        243.87        47.64 o                         
   5  21   9        225.52        102.29        78.22 o                         
  -4  22   9         80.57        145.81        59.17 o                         
  -3  22   9          5.33        -20.74        35.58 o                         
  -2  22   9         51.94          5.39        25.55 o                         
  -1  22   9          1.73          9.23        25.70 o                         
   0  22   9        129.12        118.65        30.52 o                         
   1  22   9         10.57          9.77        28.95 o                         
   2  22   9         73.02         43.33        28.18 o                         
   3  22   9          5.55        -14.83        36.73 o                         
   4  22   9         83.90        101.48        42.73 o                         
  -3  23   9        479.98        420.00       143.40 o                         
  -2  23   9        133.83         77.14        39.93 o                         
  -1  23   9        613.26        596.57        92.26 o                         
   0  23   9          8.82        -22.41        44.66 o                         
   1  23   9        666.94        855.99        76.12 o                         
   2  23   9        125.88        120.29        55.36 o                         
   3  23   9        475.08        640.94       121.34 o                         
  -2  24   9         65.98         90.25        82.23 o                         
  -1  24   9          0.95         32.78        49.58 o                         
   0  24   9         21.94        -45.68        45.68 o                         
   1  24   9          1.01         49.34        46.73 o                         
   2  24   9         61.93        113.91        58.23 o                         
   0   0  10       1825.40       2581.64        57.02 o                         
   1   0  10         28.47         -3.65         4.99 o                         
   2   0  10        963.22       1066.50        25.18 o                         
   3   0  10        723.90        763.82        33.19 o                         
   4   0  10       4085.40       4075.83       107.21 o                         
   5   0  10       1422.47       1244.06        54.00 o                         
   6   0  10        164.81        169.54        22.01 o                         
   7   0  10        738.38        734.06        76.11 o                         
   8   0  10         66.17        153.52        42.26 o                         
   9   0  10        228.86        240.68        62.40 o                         
  10   0  10         33.02        170.48        90.25 o                         
 -10   1  10        277.74        322.91       100.28 o                         
  -9   1  10        162.26         48.14        70.20 o                         
  -8   1  10         70.59         79.41        40.42 o                         
  -7   1  10        689.60        655.78        55.37 o                         
  -6   1  10         63.62        124.42        23.34 o                         
  -5   1  10       2089.02       2198.97        57.29 o                         
  -4   1  10       7889.15       7899.72       338.82 o                         
  -3   1  10       6471.29       6257.96       122.51 o                         
  -2   1  10      10508.48      11380.28       229.49 o                         
  -1   1  10       1038.20       1217.50        20.25 o                         
   0   1  10      10346.32      11172.47       117.19 o                         
   1   1  10        798.87        993.67        23.21 o                         
   2   1  10       9266.47      10383.49       136.33 o                         
   3   1  10       6442.29       6329.76       155.56 o                         
   4   1  10       7541.25       7674.98       151.59 o                         
   5   1  10       2138.83       2268.04        90.73 o                         
   6   1  10         77.02          2.38        25.74 o                         
   7   1  10        754.56        708.29        79.96 o                         
   8   1  10         76.80         78.16        39.02 o                         
   9   1  10        157.37        158.40        64.18 o                         
  10   1  10        264.22        212.71        67.09 o                         
 -10   2  10        440.22        669.89       126.36 o                         
  -9   2  10       1331.64       1574.45       144.41 o                         
  -8   2  10        608.37        637.32        72.29 o                         
  -7   2  10        557.89        668.87        57.12 o                         
  -6   2  10       1096.94       1130.24        50.44 o                         
  -5   2  10        834.00        810.86        50.76 o                         
  -4   2  10      10078.22       9480.19       180.50 o                         
  -3   2  10      35708.68      34663.47       676.49 o                         
  -2   2  10       7115.23       7360.68       212.46 o                         
  -1   2  10       5815.85       6625.39        72.80 o                         
   0   2  10      17691.93      18979.42       204.30 o                         
   1   2  10       5644.58       6364.02        87.02 o                         
   2   2  10       7287.14       7638.98       142.83 o                         
   3   2  10      35603.30      33812.25       556.23 o                         
   4   2  10       9782.01       9379.41       383.17 o                         
   5   2  10        718.86        700.58        47.09 o                         
   6   2  10       1067.67       1091.41        62.01 o                         
   7   2  10        622.02        647.07        73.10 o                         
   8   2  10        652.96        691.80        63.87 o                         
   9   2  10       1363.12       1305.56       195.55 o                         
  10   2  10        512.71        553.56       130.37 o                         
 -10   3  10        185.24        316.89       102.29 o                         
  -9   3  10        505.20        401.13        96.27 o                         
  -8   3  10        602.68        591.24        70.74 o                         
  -7   3  10       3318.97       3284.89       164.46 o                         
  -6   3  10       6785.09       6749.77       267.88 o                         
  -5   3  10       1815.06       1886.98       122.35 o                         
  -4   3  10       2068.25       2234.82       123.35 o                         
  -3   3  10       1516.03       1470.39        57.68 o                         
  -2   3  10       1484.42       1496.44        36.64 o                         
  -1   3  10      17701.54      19875.55       183.57 o                         
   0   3  10        520.26        579.39        18.01 o                         
   1   3  10      16385.70      18496.92       257.62 o                         
   2   3  10       1575.76       1653.21        31.73 o                         
   3   3  10       1413.45       1322.67       103.29 o                         
   4   3  10       1852.69       2027.19       115.00 o                         
   5   3  10       1810.34       1795.12        65.29 o                         
   6   3  10       7031.87       6857.66       163.17 o                         
   7   3  10       3285.56       3230.13       105.69 o                         
   8   3  10        638.63        714.84        87.25 o                         
   9   3  10        616.42        535.51       116.33 o                         
  10   3  10        217.98        144.41        88.25 o                         
 -10   4  10          1.43         54.15        76.22 o                         
  -9   4  10        371.69        254.72        86.24 o                         
  -8   4  10        217.54        205.48        51.40 o                         
  -7   4  10       2271.52       2250.37       115.82 o                         
  -6   4  10        245.07        156.07        41.51 o                         
  -5   4  10       2929.71       2879.45       101.40 o                         
  -4   4  10        466.81        445.29        41.06 o                         
  -3   4  10       2992.36       3266.20        95.66 o                         
  -2   4  10       1455.84       1450.23        39.18 o                         
  -1   4  10       8422.56       8771.38       115.96 o                         
   0   4  10         22.54         15.30         6.39 o                         
   1   4  10       9632.37      10012.96       106.61 o                         
   2   4  10       1464.48       1600.91        88.58 o                         
   3   4  10       2892.31       3003.96        77.41 o                         
   4   4  10        465.29        416.79        45.68 o                         
   5   4  10       3068.91       3084.94       116.06 o                         
   6   4  10        178.73        169.72        57.16 o                         
   7   4  10       2361.70       2213.94       114.88 o                         
   8   4  10        210.86        207.43        58.84 o                         
   9   4  10        401.65        357.23        89.25 o                         
  10   4  10          4.12        -72.20        72.20 o                         
 -10   5  10        402.59        399.13       106.30 o                         
  -9   5  10         49.23         32.09        74.21 o                         
  -8   5  10        475.11        473.34       102.29 o                         
  -7   5  10       1507.42       1383.00        66.73 o                         
  -6   5  10         77.35         59.17        34.04 o                         
  -5   5  10       3964.40       3390.42       113.43 o                         
  -4   5  10       1552.38       2039.54        78.62 o                         
  -3   5  10        174.97        119.03        14.02 o                         
  -2   5  10        154.50         71.26        24.81 o                         
  -1   5  10       1153.90       1013.92        26.26 o                         
   0   5  10        927.01       1047.51        24.93 o                         
   1   5  10       1398.95       1263.92        23.34 o                         
   2   5  10        150.45        109.10        16.76 o                         
   3   5  10        206.42        172.95        37.10 o                         
   4   5  10       1550.03       1921.10        81.44 o                         
   5   5  10       4099.38       3865.17       170.48 o                         
   6   5  10         76.51        187.83        46.80 o                         
   7   5  10       1418.50       1605.80       100.42 o                         
   8   5  10        457.79        419.57        70.74 o                         
   9   5  10         43.89         15.10        50.82 o                         
  10   5  10        399.33        577.63       132.37 o                         
 -10   6  10        117.24          2.01        76.22 o                         
  -9   6  10        149.92        200.57        86.24 o                         
  -8   6  10       1774.69       1907.39       154.44 o                         
  -7   6  10        357.13        444.74        48.90 o                         
  -6   6  10       1116.86       1197.59        72.95 o                         
  -5   6  10        607.07        718.76        60.26 o                         
  -4   6  10       5934.55       5690.47       310.88 o                         
  -3   6  10       8292.24       8954.31       259.73 o                         
  -2   6  10       3351.26       3085.17        78.06 o                         
  -1   6  10        811.91       1061.31        26.61 o                         
   0   6  10      20646.88      21599.58       423.53 o                         
   1   6  10        806.66       1077.27        48.06 o                         
   2   6  10       3609.26       3298.99       102.03 o                         
   3   6  10       8532.22       9325.53       518.88 o                         
   4   6  10       5869.40       6026.51       231.65 o                         
   5   6  10        594.98        687.60        84.24 o                         
   6   6  10       1390.66       1507.99        89.31 o                         
   7   6  10        336.78        359.38        64.24 o                         
   8   6  10       1756.77       1964.07       163.46 o                         
   9   6  10        152.79         61.86        53.67 o                         
  10   6  10        149.18         84.24        82.23 o                         
  -9   7  10        249.17        228.65        94.27 o                         
  -8   7  10         96.40        134.38        70.20 o                         
  -7   7  10        409.28        443.91        50.12 o                         
  -6   7  10       5109.08       4846.03       263.74 o                         
  -5   7  10        454.78        445.41        50.33 o                         
  -4   7  10       6458.54       6204.32       150.14 o                         
  -3   7  10        580.34        548.16        46.74 o                         
  -2   7  10       2795.60       2987.73       153.95 o                         
  -1   7  10      14062.12      13761.57       168.02 o                         
   0   7  10      44183.72      42502.23       587.09 o                         
   1   7  10      13689.84      13007.85       180.06 o                         
   2   7  10       3051.81       3401.96        92.15 o                         
   3   7  10        571.15        557.24        35.74 o                         
   4   7  10       6742.82       6875.52       173.94 o                         
   5   7  10        388.43        299.86       105.30 o                         
   6   7  10       4994.47       4899.89       167.06 o                         
   7   7  10        314.29        316.88        78.22 o                         
   8   7  10         64.15         89.28        77.22 o                         
   9   7  10        219.76        225.35        65.66 o                         
  -9   8  10        367.38        314.89        96.27 o                         
  -8   8  10        741.12        728.06       118.33 o                         
  -7   8  10        955.63        998.15        82.74 o                         
  -6   8  10        129.81        152.27        43.24 o                         
  -5   8  10        251.73        308.61        45.32 o                         
  -4   8  10       2514.61       2350.24       148.82 o                         
  -3   8  10       5785.37       6641.40       168.94 o                         
  -2   8  10        283.53        324.25        28.52 o                         
  -1   8  10       6717.81       6643.81       132.59 o                         
   0   8  10       3002.21       2681.91        51.96 o                         
   1   8  10       6314.39       6204.75       109.85 o                         
   2   8  10        276.20        324.35        23.83 o                         
   3   8  10       5651.34       6492.29       626.37 o                         
   4   8  10       2683.60       3043.73        85.25 o                         
   5   8  10        173.84        123.54        43.12 o                         
   6   8  10        172.99        208.89        89.25 o                         
   7   8  10       1079.40       1027.14        95.32 o                         
   8   8  10        708.48        812.48        93.09 o                         
   9   8  10        308.69        383.00        91.26 o                         
  -9   9  10         96.49        112.32        80.23 o                         
  -8   9  10        541.33        561.59       106.30 o                         
  -7   9  10        354.65        322.91        84.24 o                         
  -6   9  10       1088.57       1052.97       116.33 o                         
  -5   9  10        731.92        679.92        86.24 o                         
  -4   9  10       6462.10       5957.11       166.60 o                         
  -3   9  10        415.64        373.56        28.62 o                         
  -2   9  10       7879.93       7423.98       202.27 o                         
  -1   9  10       8648.93       9454.31       150.71 o                         
   0   9  10       4459.41       4761.87        70.09 o                         
   1   9  10       8675.66       9354.47       310.10 o                         
   2   9  10       7767.97       7914.87       140.82 o                         
   3   9  10        459.75        458.35        42.55 o                         
   4   9  10       6380.47       5972.37       238.85 o                         
   5   9  10        747.90        620.14        66.46 o                         
   6   9  10       1210.71       1250.95       121.34 o                         
   7   9  10        366.90        494.85        74.37 o                         
   8   9  10        522.92        609.04        92.26 o                         
   9   9  10        104.29        175.73        66.61 o                         
  -9  10  10         43.88        172.49        88.25 o                         
  -8  10  10         90.31        112.32        76.22 o                         
  -7  10  10        709.94        732.07       106.30 o                         
  -6  10  10        159.52        178.50        66.19 o                         
  -5  10  10        439.49        643.82        86.24 o                         
  -4  10  10        567.35        407.66        91.26 o                         
  -3  10  10       1272.90       1046.37       103.67 o                         
  -2  10  10       3745.73       3223.70        54.10 o                         
  -1  10  10       1548.35       1680.78        41.98 o                         
   0  10  10       4244.39       3922.93        71.54 o                         
   1  10  10       1475.09       1534.70        51.14 o                         
   2  10  10       3610.20       3236.06       112.73 o                         
   3  10  10       1356.56       1248.30       142.40 o                         
   4  10  10        444.22        349.96        38.51 o                         
   5  10  10        466.30        479.14        71.20 o                         
   6  10  10        163.46        242.68        57.32 o                         
   7  10  10        646.78        812.81        89.15 o                         
   8  10  10         78.43        100.98        57.83 o                         
   9  10  10         31.58        -27.63        57.11 o                         
  -9  11  10          4.93        -10.03        74.21 o                         
  -8  11  10        171.55        140.40        74.21 o                         
  -7  11  10        263.34        361.02        88.25 o                         
  -6  11  10       1262.66       1341.79       116.33 o                         
  -5  11  10        228.32        290.82        66.19 o                         
  -4  11  10        134.39        195.23        40.47 o                         
  -3  11  10       2816.10       3062.88        78.37 o                         
  -2  11  10       4034.14       3825.79       146.72 o                         
  -1  11  10       1704.46       1402.66        40.07 o                         
   0  11  10       1136.16       1052.51        35.08 o                         
   1  11  10       1593.15       1316.64        93.82 o                         
   2  11  10       4003.56       3914.98       127.66 o                         
   3  11  10       2952.56       3223.28       128.36 o                         
   4  11  10        158.63        200.37        34.48 o                         
   5  11  10        233.31        245.68        59.17 o                         
   6  11  10       1285.66       1320.91        94.18 o                         
   7  11  10        313.30        394.24        70.53 o                         
   8  11  10        176.21        208.07        79.22 o                         
   9  11  10          1.15         16.05        56.73 o                         
  -9  12  10        120.17        108.31        86.24 o                         
  -8  12  10        199.19        294.83        94.27 o                         
  -7  12  10        282.40        421.19        94.27 o                         
  -6  12  10        579.14        631.78        98.28 o                         
  -5  12  10         90.71        113.88        44.25 o                         
  -4  12  10       3021.59       2868.01        80.31 o                         
  -3  12  10       4042.30       4072.64        96.73 o                         
  -2  12  10        895.97        615.40        33.00 o                         
  -1  12  10       4721.01       4267.60        93.22 o                         
   0  12  10       4597.71       4121.72       103.06 o                         
   1  12  10       4550.91       4391.78        92.91 o                         
   2  12  10       1049.30        709.32        46.96 o                         
   3  12  10       3877.80       3701.23       116.94 o                         
   4  12  10       2957.20       2843.26       105.65 o                         
   5  12  10        130.14        146.86        61.17 o                         
   6  12  10        601.40        520.26        74.21 o                         
   7  12  10        301.81        448.84        75.60 o                         
   8  12  10        174.02        321.79        73.73 o                         
   9  12  10        139.20        174.09        66.46 o                         
  -8  13  10        253.31        258.53       115.33 o                         
  -7  13  10         97.61        150.42        74.21 o                         
  -6  13  10        914.51        712.01       110.31 o                         
  -5  13  10        926.29        857.73        80.80 o                         
  -4  13  10        281.92        346.46        45.98 o                         
  -3  13  10       1183.30       1329.96        37.12 o                         
  -2  13  10       3145.90       3159.77       101.37 o                         
  -1  13  10         84.93         81.62        18.49 o                         
   0  13  10        256.03        188.92        30.40 o                         
   1  13  10         89.41         86.04        18.39 o                         
   2  13  10       3173.55       3151.40        79.06 o                         
   3  13  10       1097.46       1239.38        70.87 o                         
   4  13  10        350.30        417.86        51.75 o                         
   5  13  10        911.82        856.27        82.38 o                         
   6  13  10        951.59        789.51        87.21 o                         
   7  13  10         66.30          1.18        51.05 o                         
   8  13  10        273.68        294.48       101.29 o                         
  -8  14  10        415.60        413.17       106.30 o                         
  -7  14  10        393.94        367.04        96.27 o                         
  -6  14  10        306.77        304.86        86.24 o                         
  -5  14  10       1041.73       1275.60        90.48 o                         
  -4  14  10        832.64        896.28        55.84 o                         
  -3  14  10        766.46        798.26        39.37 o                         
  -2  14  10        314.53        331.74        25.69 o                         
  -1  14  10        437.06        349.16        26.97 o                         
   0  14  10        280.25        558.37        31.59 o                         
   1  14  10        425.34        328.63        26.47 o                         
   2  14  10        308.98        384.24        33.81 o                         
   3  14  10        944.78       1114.53       131.37 o                         
   4  14  10        783.08        816.74        70.11 o                         
   5  14  10       1037.62       1190.19        99.27 o                         
   6  14  10        294.03        419.27        75.21 o                         
   7  14  10        425.24        427.56        77.04 o                         
   8  14  10        450.76        436.50        81.93 o                         
  -8  15  10         85.95         72.20        82.23 o                         
  -7  15  10        386.35        375.06        98.28 o                         
  -6  15  10          0.20         26.07        66.19 o                         
  -5  15  10        959.34       1026.51        90.05 o                         
  -4  15  10         55.34         23.84        29.53 o                         
  -3  15  10        484.02        481.63        28.39 o                         
  -2  15  10        504.77        503.63        38.50 o                         
  -1  15  10        243.53        170.30        31.61 o                         
   0  15  10        508.53        416.41        46.39 o                         
   1  15  10        143.79         73.59        20.36 o                         
   2  15  10        458.83        426.82        31.31 o                         
   3  15  10        542.67        542.21       153.43 o                         
   4  15  10         61.10         81.40        41.06 o                         
   5  15  10        924.97        811.93        86.64 o                         
   6  15  10          0.92        -27.53        51.14 o                         
   7  15  10        363.97        471.90        81.10 o                         
   8  15  10         92.67         96.27        82.23 o                         
  -7  16  10        487.32        407.15       102.29 o                         
  -6  16  10        391.84        383.08        92.26 o                         
  -5  16  10        246.64        204.22        59.96 o                         
  -4  16  10        289.68        429.10        45.79 o                         
  -3  16  10        149.74        236.05        24.32 o                         
  -2  16  10        261.89        375.68        32.02 o                         
  -1  16  10       1710.98       1742.10        64.27 o                         
   0  16  10       1384.30       1130.71        50.08 o                         
   1  16  10       1712.95       1670.58        51.10 o                         
   2  16  10        287.73        445.93        33.34 o                         
   3  16  10        175.90        270.04        58.16 o                         
   4  16  10        286.25        488.56        63.63 o                         
   5  16  10        235.59        303.01        63.81 o                         
   6  16  10        340.11        293.28       115.33 o                         
   7  16  10        554.29        530.39        85.26 o                         
  -7  17  10        122.63        124.35        88.25 o                         
  -6  17  10        143.85        212.60        80.23 o                         
  -5  17  10        398.40        469.87        73.38 o                         
  -4  17  10        454.61        423.21        45.35 o                         
  -3  17  10        227.43        244.91        26.17 o                         
  -2  17  10       1359.46       1014.92        46.32 o                         
  -1  17  10       2062.35       1933.60        55.84 o                         
   0  17  10        790.08        681.86        38.59 o                         
   1  17  10       2125.43       1938.55        56.49 o                         
   2  17  10       1468.82       1224.86        47.61 o                         
   3  17  10        243.66        291.10        64.83 o                         
   4  17  10        471.14        494.56        66.25 o                         
   5  17  10        332.43        291.87        64.57 o                         
   6  17  10        102.89         28.78        61.17 o                         
   7  17  10        137.48        128.36        82.23 o                         
  -7  18  10        390.89        373.05       108.31 o                         
  -6  18  10        109.14         50.14        66.19 o                         
  -5  18  10        400.60        693.08        83.95 o                         
  -4  18  10        257.57        221.86        64.11 o                         
  -3  18  10         28.34        -19.23        19.23 o                         
  -2  18  10        483.79        401.60        51.82 o                         
  -1  18  10        622.63        708.82        40.04 o                         
   0  18  10        406.37        474.66        35.35 o                         
   1  18  10        627.10        822.54        50.89 o                         
   2  18  10        482.11        544.48        63.70 o                         
   3  18  10         27.88        -29.74        29.74 o                         
   4  18  10        274.80        374.45        60.98 o                         
   5  18  10        378.87        601.36       119.34 o                         
   6  18  10        126.96         50.04        56.86 o                         
   7  18  10        383.57        507.43       108.31 o                         
  -6  19  10        236.80        330.93       102.29 o                         
  -5  19  10        388.46        541.70        79.67 o                         
  -4  19  10         93.06         61.06        86.24 o                         
  -3  19  10         89.94         97.83        30.27 o                         
  -2  19  10         77.11        143.00        26.37 o                         
  -1  19  10        239.08        332.10        33.11 o                         
   0  19  10        308.69        326.35        32.89 o                         
   1  19  10        260.43        311.15        34.45 o                         
   2  19  10         84.74         96.56        26.93 o                         
   3  19  10         98.45        101.50        37.95 o                         
   4  19  10         92.94         53.39        36.25 o                         
   5  19  10        385.28        475.72        80.79 o                         
   6  19  10        226.66        344.97        98.28 o                         
  -5  20  10        534.46        407.56        75.96 o                         
  -4  20  10         58.28         35.77        50.60 o                         
  -3  20  10         59.43        165.11        39.73 o                         
  -2  20  10        223.45        198.38        29.45 o                         
  -1  20  10        191.51         98.03        27.50 o                         
   0  20  10        384.39        300.95        32.99 o                         
   1  20  10        189.54         71.78        26.54 o                         
   2  20  10        167.56        155.26        30.42 o                         
   3  20  10         52.90        138.12        40.38 o                         
   4  20  10         37.25         58.96        37.69 o                         
   5  20  10        554.18        429.21        96.27 o                         
  -5  21  10        139.77        118.07        63.40 o                         
  -4  21  10        155.81        239.64        65.03 o                         
  -3  21  10        317.16        356.83        54.80 o                         
  -2  21  10        415.21        402.17        34.62 o                         
  -1  21  10        405.83        351.10        35.05 o                         
   0  21  10         77.49         85.26        26.85 o                         
   1  21  10        402.52        397.81        36.37 o                         
   2  21  10        456.93        583.25        42.47 o                         
   3  21  10        299.86        306.61        47.22 o                         
   4  21  10        176.00        100.92        58.00 o                         
   5  21  10        126.84        114.32        78.22 o                         
  -4  22  10        263.34        262.43        86.24 o                         
  -3  22  10         18.47        -16.77        35.58 o                         
  -2  22  10        175.69        146.95        28.78 o                         
  -1  22  10        357.83        252.03        33.53 o                         
   0  22  10         35.29         52.53        27.87 o                         
   1  22  10        351.33        215.13        32.24 o                         
   2  22  10        161.28        118.20        30.94 o                         
   3  22  10         15.55         34.78        36.88 o                         
   4  22  10        277.52        221.20        63.07 o                         
  -3  23  10        170.32        173.94        60.71 o                         
  -2  23  10        188.06        271.40        37.79 o                         
  -1  23  10         39.86         74.67        49.58 o                         
   0  23  10         59.78        121.96        51.75 o                         
   1  23  10         36.74         71.61        47.23 o                         
   2  23  10        180.39        345.06        65.53 o                         
   3  23  10        168.04        216.41        62.14 o                         
  -1  24  10          9.19        -48.14        48.14 o                         
   0  24  10         74.19         63.80        52.42 o                         
   1  24  10          9.55         56.01        51.14 o                         
   1   0  11       4602.93       4284.01       101.20 o                         
   2   0  11       2971.04       3329.25        74.36 o                         
   3   0  11       1204.71       1296.66       115.22 o                         
   4   0  11         12.15          4.17        11.97 o                         
   5   0  11        699.15        719.13        52.69 o                         
   6   0  11        400.34        511.53        30.52 o                         
   7   0  11       2852.90       2767.10       187.37 o                         
   8   0  11         83.47         84.14        39.61 o                         
   9   0  11          6.01         17.67        61.17 o                         
  10   0  11         48.66        108.31        84.24 o                         
 -10   1  11        300.21        391.10       106.30 o                         
  -9   1  11        201.54         80.23        76.22 o                         
  -8   1  11       1884.23       1632.37       101.85 o                         
  -7   1  11       2251.46       2222.24       127.65 o                         
  -6   1  11        297.11        364.70        30.59 o                         
  -5   1  11        964.18       1071.03        40.20 o                         
  -4   1  11      10416.40      10847.60       219.11 o                         
  -3   1  11       4981.36       5765.94       109.51 o                         
  -2   1  11       4113.11       4089.27        67.71 o                         
  -1   1  11       3562.35       3391.44        44.01 o                         
   0   1  11       6644.01       6880.69        83.93 o                         
   1   1  11       3821.46       3647.55        42.54 o                         
   2   1  11       3875.23       3914.03        77.58 o                         
   3   1  11       4860.03       5276.19       215.74 o                         
   4   1  11      10741.95      11441.02       227.56 o                         
   5   1  11       1015.95       1193.63        68.51 o                         
   6   1  11        335.28        361.32        41.22 o                         
   7   1  11       2185.67       2172.56        85.67 o                         
   8   1  11       1948.39       1847.41        86.92 o                         
   9   1  11        243.35        328.32       103.29 o                         
  10   1  11        297.26        375.47        76.51 o                         
 -10   2  11        238.31        310.88       100.28 o                         
  -9   2  11        201.43        208.59        82.23 o                         
  -8   2  11       5593.28       5101.47       172.31 o                         
  -7   2  11       1052.02       1122.17        70.40 o                         
  -6   2  11       2133.55       2021.36        67.55 o                         
  -5   2  11       2277.25       2340.16        90.66 o                         
  -4   2  11      10808.02      10693.20       199.69 o                         
  -3   2  11       1809.14       2017.29       321.91 o                         
  -2   2  11       1001.43       1075.67        27.79 o                         
  -1   2  11      22876.88      24908.21       270.10 o                         
   0   2  11      66600.06      72849.23       620.53 o                         
   1   2  11      21531.77      23772.41       239.91 o                         
   2   2  11       1089.98       1286.69        44.41 o                         
   3   2  11       1758.52       1677.78       145.85 o                         
   4   2  11      11557.37      11070.56       352.36 o                         
   5   2  11       2339.74       2421.42        76.52 o                         
   6   2  11       1955.02       1722.85        69.71 o                         
   7   2  11       1164.94       1111.79        72.45 o                         
   8   2  11       5795.99       5488.09       236.70 o                         
   9   2  11        157.67        149.50        56.68 o                         
  10   2  11        209.18        168.48        98.28 o                         
 -10   3  11        356.70        316.89        96.27 o                         
  -9   3  11        169.61        110.31        74.21 o                         
  -8   3  11        274.10        319.26        61.10 o                         
  -7   3  11       2362.92       2559.08       112.69 o                         
  -6   3  11       2594.97       2607.13       158.89 o                         
  -5   3  11       7968.41       7546.16       434.23 o                         
  -4   3  11       3847.93       3649.26       110.51 o                         
  -3   3  11      22358.71      21939.54       443.47 o                         
  -2   3  11       7245.07       7767.21       159.88 o                         
  -1   3  11       1514.00       1761.94        24.12 o                         
   0   3  11      42752.48      46658.03       462.49 o                         
   1   3  11        846.57       1157.52        45.45 o                         
   2   3  11       6354.05       7077.16       151.40 o                         
   3   3  11      22144.15      22636.24       998.82 o                         
   4   3  11       3411.05       3177.20        83.31 o                         
   5   3  11       7667.17       7520.01       159.81 o                         
   6   3  11       2713.74       2716.59       120.77 o                         
   7   3  11       2343.97       2277.60       167.63 o                         
   8   3  11        304.54        336.42        91.26 o                         
   9   3  11        145.91         69.31        56.01 o                         
  10   3  11        317.45        142.40        98.28 o                         
 -10   4  11        286.39        324.92       100.28 o                         
  -9   4  11        366.14        340.96        94.27 o                         
  -8   4  11        121.39        186.21        51.63 o                         
  -7   4  11        522.69        495.87       162.46 o                         
  -6   4  11       1233.91       1186.13        73.03 o                         
  -5   4  11       3649.87       3536.82       287.81 o                         
  -4   4  11       5390.03       5468.76       171.48 o                         
  -3   4  11         98.68        135.08        44.12 o                         
  -2   4  11       1144.00       1178.72        26.01 o                         
  -1   4  11       2124.78       2207.27        34.10 o                         
   0   4  11      29010.86      30767.86       304.18 o                         
   1   4  11       2693.72       2701.78        66.97 o                         
   2   4  11       1283.51       1351.58        44.00 o                         
   3   4  11         47.67         55.89        30.32 o                         
   4   4  11       5277.34       5350.63       150.78 o                         
   5   4  11       3733.06       3961.79       241.68 o                         
   6   4  11       1361.21       1344.95        87.95 o                         
   7   4  11        490.27        426.23        64.52 o                         
   8   4  11        114.58         46.82        47.49 o                         
   9   4  11        321.79        351.81        70.74 o                         
  10   4  11        319.98        172.49       106.30 o                         
 -10   5  11        138.63        116.33        88.25 o                         
  -9   5  11         31.95         42.12        76.22 o                         
  -8   5  11        115.15        132.37        78.22 o                         
  -7   5  11        851.23        885.93        61.61 o                         
  -6   5  11         37.89         84.24        56.16 o                         
  -5   5  11        500.04        425.62        66.19 o                         
  -4   5  11       4324.57       4270.55       124.79 o                         
  -3   5  11       3588.24       3678.15       178.28 o                         
  -2   5  11        308.23        370.70        18.24 o                         
  -1   5  11        125.94        111.06         7.90 o                         
   0   5  11       3843.49       3667.01        54.85 o                         
   1   5  11        154.67        156.08        17.84 o                         
   2   5  11        408.06        501.97        27.02 o                         
   3   5  11       3389.05       3249.15       103.61 o                         
   4   5  11       4382.69       4605.93       139.26 o                         
   5   5  11        539.47        650.61        70.20 o                         
   6   5  11         62.56         76.32        40.25 o                         
   7   5  11        845.06        995.48        91.47 o                         
   8   5  11        113.67        120.34        56.73 o                         
   9   5  11         35.96         12.09        51.00 o                         
  10   5  11        131.68        214.61       102.29 o                         
 -10   6  11        179.24        134.38        90.25 o                         
  -9   6  11         31.86         44.12        76.22 o                         
  -8   6  11        459.70        447.26        98.28 o                         
  -7   6  11       2079.89       2350.57       105.91 o                         
  -6   6  11        483.01        527.37        71.20 o                         
  -5   6  11       3008.42       2983.14       107.76 o                         
  -4   6  11       4064.48       3710.73       256.73 o                         
  -3   6  11       2767.60       2551.26       139.00 o                         
  -2   6  11       2172.63       2256.49        63.45 o                         
  -1   6  11       2906.04       2846.54        60.17 o                         
   0   6  11         21.79         -5.93         8.61 o                         
   1   6  11       2932.23       2810.35        47.78 o                         
   2   6  11       2043.81       2084.30        56.19 o                         
   3   6  11       2615.16       2664.97       152.56 o                         
   4   6  11       4034.37       4207.83       164.46 o                         
   5   6  11       3513.58       3450.54       124.20 o                         
   6   6  11        543.62        517.84        65.05 o                         
   7   6  11       2088.14       2395.68       122.37 o                         
   8   6  11        501.32        608.57        81.32 o                         
   9   6  11         56.55         33.20        50.12 o                         
  10   6  11        163.00        138.39        90.25 o                         
  -9   7  11         87.40         96.27        86.24 o                         
  -8   7  11       1334.52       1139.22       138.39 o                         
  -7   7  11        410.40        521.26        52.77 o                         
  -6   7  11        290.68        321.53        50.14 o                         
  -5   7  11       1294.67       1334.81        73.03 o                         
  -4   7  11       5513.39       5404.77       151.62 o                         
  -3   7  11        301.95        282.78        35.15 o                         
  -2   7  11       9257.25       9562.38       150.26 o                         
  -1   7  11       3331.89       3428.36        94.40 o                         
   0   7  11         26.88         17.76        10.61 o                         
   1   7  11       3788.89       3853.99       108.27 o                         
   2   7  11       9669.63      10029.99       372.44 o                         
   3   7  11        283.12        358.80        30.75 o                         
   4   7  11       5688.36       5951.87       195.94 o                         
   5   7  11       1055.79       1073.19        73.44 o                         
   6   7  11        240.64        201.65        49.39 o                         
   7   7  11        379.01        433.54        70.19 o                         
   8   7  11       1299.49       1189.31       149.42 o                         
   9   7  11        115.39         58.14        55.09 o                         
  -9   8  11         78.26         82.23        76.22 o                         
  -8   8  11        383.24        417.18        98.28 o                         
  -7   8  11       4028.31       3933.23       146.78 o                         
  -6   8  11       3064.67       2929.02       225.64 o                         
  -5   8  11       3214.79       3336.18       118.36 o                         
  -4   8  11       9087.71       8527.42       162.70 o                         
  -3   8  11       3341.53       3361.95        91.60 o                         
  -2   8  11      14095.12      13648.55       547.91 o                         
  -1   8  11      13338.76      13524.75       313.81 o                         
   0   8  11      10302.94      11631.73       161.84 o                         
   1   8  11      13920.84      14016.32       222.40 o                         
   2   8  11      13839.13      13320.63       585.65 o                         
   3   8  11       3673.54       3729.43       179.90 o                         
   4   8  11       8965.27       8663.97       203.87 o                         
   5   8  11       3319.67       3377.15       127.64 o                         
   6   8  11       2848.24       2679.48       126.36 o                         
   7   8  11       3746.10       3759.81       154.21 o                         
   8   8  11        344.58        483.12        83.24 o                         
   9   8  11         78.26         77.11        84.24 o                         
  -9   9  11        191.00        114.32        84.24 o                         
  -8   9  11        155.68        206.58        84.24 o                         
  -7   9  11        599.44        693.96       108.31 o                         
  -6   9  11        869.42        914.58       106.30 o                         
  -5   9  11       1261.25       1042.94        96.27 o                         
  -4   9  11       1154.25       1196.19        68.41 o                         
  -3   9  11       4922.04       4402.17       150.86 o                         
  -2   9  11       2619.56       2623.75        61.54 o                         
  -1   9  11      14508.71      15210.51       253.89 o                         
   0   9  11       8036.58       7325.44        98.54 o                         
   1   9  11      14045.37      14684.79       407.82 o                         
   2   9  11       2539.01       2629.84        88.31 o                         
   3   9  11       5431.62       4801.33       438.65 o                         
   4   9  11       1225.68       1280.68        59.58 o                         
   5   9  11       1067.48       1136.33        79.93 o                         
   6   9  11        890.28        782.42        80.94 o                         
   7   9  11        574.76        544.27       104.29 o                         
   8   9  11        184.06        145.56        61.39 o                         
   9   9  11        168.65        328.90        98.28 o                         
  -9  10  11        105.18         50.14        78.22 o                         
  -8  10  11         25.44        120.34        72.20 o                         
  -7  10  11        119.52         38.11        64.18 o                         
  -6  10  11        431.25        427.21        82.23 o                         
  -5  10  11        172.36         60.29        75.21 o                         
  -4  10  11       1720.99       1584.63        80.50 o                         
  -3  10  11       2844.96       2904.12       140.86 o                         
  -2  10  11         98.55        113.46        16.16 o                         
  -1  10  11        686.60        727.64        30.11 o                         
   0  10  11       8928.66       8572.06       129.08 o                         
   1  10  11        664.31        652.01        33.01 o                         
   2  10  11        107.00        152.52        20.90 o                         
   3  10  11       2889.23       3227.51       102.29 o                         
   4  10  11       1669.14       1801.43       161.76 o                         
   5  10  11        168.99        117.27        42.88 o                         
   6  10  11        370.32        290.90        58.23 o                         
   7  10  11        154.41        184.28        57.32 o                         
   8  10  11         29.31         87.36        54.94 o                         
   9  10  11         84.08        102.36        63.18 o                         
  -9  11  11        230.34        353.00       108.31 o                         
  -8  11  11        297.63        222.63        88.25 o                         
  -7  11  11        775.55        848.40       118.33 o                         
  -6  11  11        284.38        266.75        78.22 o                         
  -5  11  11        406.30        386.13        61.17 o                         
  -4  11  11        935.65       1023.80        56.00 o                         
  -3  11  11        910.05        970.67        45.99 o                         
  -2  11  11       4879.63       4948.05       102.28 o                         
  -1  11  11       9449.17       9156.09       330.02 o                         
   0  11  11       1501.37       1406.32        40.13 o                         
   1  11  11       9885.22       9846.88       170.35 o                         
   2  11  11       5204.49       5465.72       109.42 o                         
   3  11  11        869.01        923.41        58.74 o                         
   4  11  11        883.88        953.72        54.54 o                         
   5  11  11        376.34        318.26        53.78 o                         
   6  11  11        239.23        186.94        63.18 o                         
   7  11  11        735.03        764.63        89.65 o                         
   8  11  11        270.18        141.99        75.21 o                         
   9  11  11        230.55        359.16        80.24 o                         
  -9  12  11        220.85        417.18       110.31 o                         
  -8  12  11        677.08        651.84       120.34 o                         
  -7  12  11        377.71        433.22        92.26 o                         
  -6  12  11        791.85        970.74       118.33 o                         
  -5  12  11       1072.72       1190.56        88.81 o                         
  -4  12  11         63.77         54.97        24.06 o                         
  -3  12  11       2546.09       2702.59        75.34 o                         
  -2  12  11        350.07        311.12        23.24 o                         
  -1  12  11       2162.96       1965.56        79.90 o                         
   0  12  11      10133.42       9336.50       141.91 o                         
   1  12  11       2078.58       1806.45        64.45 o                         
   2  12  11        264.49        236.54        26.22 o                         
   3  12  11       2368.19       2490.52       119.34 o                         
   4  12  11         64.68        109.08        43.67 o                         
   5  12  11       1141.60       1048.18        89.05 o                         
   6  12  11        741.19        820.90       108.31 o                         
   7  12  11        279.14        348.48        71.95 o                         
   8  12  11        672.49        673.61        90.59 o                         
   9  12  11        265.66        395.21       170.48 o                         
  -8  13  11         82.01        188.53        86.24 o                         
  -7  13  11        800.85        890.51       126.36 o                         
  -6  13  11        223.62        298.84        84.24 o                         
  -5  13  11        342.66        458.96        63.77 o                         
  -4  13  11       1168.39       1056.55        54.84 o                         
  -3  13  11       2778.98       3089.29        96.40 o                         
  -2  13  11       1109.72       1187.61        57.32 o                         
  -1  13  11       3098.21       3188.10        94.11 o                         
   0  13  11        838.42        775.68        42.70 o                         
   1  13  11       2889.08       2851.06        91.77 o                         
   2  13  11        988.45        918.81        72.28 o                         
   3  13  11       2426.63       2673.16       136.39 o                         
   4  13  11       1284.77       1272.21        75.17 o                         
   5  13  11        429.39        503.93        68.41 o                         
   6  13  11        292.67        345.66        66.35 o                         
   7  13  11        794.26        927.75       168.48 o                         
   8  13  11        122.70        169.33        65.94 o                         
  -8  14  11        201.87        116.33        82.23 o                         
  -7  14  11         76.53        152.43        80.23 o                         
  -6  14  11        160.64        322.91        84.24 o                         
  -5  14  11        478.70        443.41        85.24 o                         
  -4  14  11       4277.48       4453.16       190.37 o                         
  -3  14  11        885.48        939.43        33.42 o                         
  -2  14  11       1344.57       1381.00        62.24 o                         
  -1  14  11        403.47        290.54        25.87 o                         
   0  14  11       3491.57       3362.30        90.61 o                         
   1  14  11        486.42        350.35        26.96 o                         
   2  14  11       1150.01       1286.04        51.63 o                         
   3  14  11       1006.84       1116.87       202.57 o                         
   4  14  11       4259.12       4429.14       367.04 o                         
   5  14  11        484.81        420.06        66.35 o                         
   6  14  11        197.91        265.20        62.53 o                         
   7  14  11         50.82        -44.70        48.14 o                         
   8  14  11        180.16        169.59        66.95 o                         
  -8  15  11         35.31         40.11        76.22 o                         
  -7  15  11        149.22        108.31        82.23 o                         
  -6  15  11        898.84        978.76       128.36 o                         
  -5  15  11       1031.53        948.40        87.79 o                         
  -4  15  11        121.75        177.63        44.64 o                         
  -3  15  11        450.36        301.81        28.61 o                         
  -2  15  11       1022.66       1239.75        54.42 o                         
  -1  15  11        541.94        400.93        29.89 o                         
   0  15  11       4256.16       4193.47        83.53 o                         
   1  15  11        567.95        372.57        29.53 o                         
   2  15  11       1098.70       1369.69        74.74 o                         
   3  15  11        407.73        259.11        47.49 o                         
   4  15  11        123.87        209.73        47.49 o                         
   5  15  11       1089.52        848.10        87.07 o                         
   6  15  11        905.29        971.77       116.33 o                         
   7  15  11        154.80        156.63        60.54 o                         
   8  15  11         41.20         40.11        76.22 o                         
  -7  16  11        134.13         50.14        74.21 o                         
  -6  16  11        143.12        106.30        72.20 o                         
  -5  16  11        726.98        522.49        73.10 o                         
  -4  16  11       1676.05       1835.39        72.90 o                         
  -3  16  11        757.82        635.84        34.28 o                         
  -2  16  11        992.58       1057.97        41.60 o                         
  -1  16  11       2336.22       2119.08        57.73 o                         
   0  16  11         51.19         63.21        21.69 o                         
   1  16  11       2285.52       2149.81        57.31 o                         
   2  16  11        992.22       1033.50        47.60 o                         
   3  16  11        661.44        478.31        59.36 o                         
   4  16  11       1690.91       1755.33       322.91 o                         
   5  16  11        719.72        453.68        95.27 o                         
   6  16  11        158.34        175.11        61.97 o                         
   7  16  11        124.09         42.32        54.94 o                         
  -7  17  11         53.08        128.36        86.24 o                         
  -6  17  11        860.73       1004.84       134.38 o                         
  -5  17  11        257.90        331.52        65.03 o                         
  -4  17  11        176.57        269.18        41.65 o                         
  -3  17  11       2487.06       2737.53        70.33 o                         
  -2  17  11        778.08        790.54        39.41 o                         
  -1  17  11        509.20        377.68        31.14 o                         
   0  17  11       1950.27       1964.61        56.77 o                         
   1  17  11        578.83        542.26        35.14 o                         
   2  17  11        770.00        756.10        42.28 o                         
   3  17  11       2378.87       2619.02       147.41 o                         
   4  17  11        131.59        256.77        55.26 o                         
   5  17  11        293.44        408.27        70.84 o                         
   6  17  11        924.03       1018.41       102.54 o                         
   7  17  11         60.03        126.36        82.23 o                         
  -6  18  11         44.46         68.19        78.22 o                         
  -5  18  11        507.99        605.81       102.29 o                         
  -4  18  11        716.86        809.45        60.05 o                         
  -3  18  11          6.27        -24.61        24.61 o                         
  -2  18  11        351.30        265.10        32.13 o                         
  -1  18  11        461.78        545.22        39.37 o                         
   0  18  11        120.14        241.96        30.15 o                         
   1  18  11        523.45        618.96        66.00 o                         
   2  18  11        298.26        248.14        30.88 o                         
   3  18  11         17.72         -7.52        35.81 o                         
   4  18  11        685.76        787.73        78.47 o                         
   5  18  11        491.90        552.62        98.28 o                         
   6  18  11         36.78        -49.93        56.16 o                         
   7  18  11        332.67        298.84        96.27 o                         
  -6  19  11        191.33        332.94        98.28 o                         
  -5  19  11        156.98        259.61        70.20 o                         
  -4  19  11         32.84         -3.33        45.30 o                         
  -3  19  11         62.64        112.27        29.82 o                         
  -2  19  11        300.00        257.41        29.41 o                         
  -1  19  11        476.01        524.29        37.76 o                         
   0  19  11        383.61        803.50        44.68 o                         
   1  19  11        484.28        564.99        38.44 o                         
   2  19  11        287.28        283.02        32.63 o                         
   3  19  11         76.59        108.89        37.75 o                         
   4  19  11         23.55         20.66        34.66 o                         
   5  19  11        149.69        208.25        63.07 o                         
   6  19  11        198.92        198.56        86.24 o                         
  -5  20  11         99.76        208.97        65.49 o                         
  -4  20  11         15.51        119.50        53.67 o                         
  -3  20  11        370.42        360.38        51.21 o                         
  -2  20  11        299.81        221.48        29.21 o                         
  -1  20  11         25.24         32.13        24.91 o                         
   0  20  11        327.39        273.95        32.42 o                         
   1  20  11         41.86          9.74        24.22 o                         
   2  20  11        359.39        347.03        35.62 o                         
   3  20  11        442.79        451.75        51.18 o                         
   4  20  11         18.04          4.75        36.58 o                         
   5  20  11        103.58        286.81        86.24 o                         
  -5  21  11         67.55        100.44        61.10 o                         
  -4  21  11         68.47        238.06        63.59 o                         
  -3  21  11         29.27         11.81        34.54 o                         
  -2  21  11        323.71        179.41        29.01 o                         
  -1  21  11        905.74        852.85        70.76 o                         
   0  21  11          2.02          2.34        25.30 o                         
   1  21  11        990.95        951.16        49.30 o                         
   2  21  11        301.38        168.69        31.43 o                         
   3  21  11         26.25          0.53        35.48 o                         
   4  21  11         59.24         82.62        40.31 o                         
   5  21  11         90.61        112.32        78.22 o                         
  -4  22  11         24.04         14.33        52.95 o                         
  -3  22  11        399.26        343.46        57.79 o                         
  -2  22  11        115.12        127.27        28.06 o                         
  -1  22  11         75.71         70.91        28.11 o                         
   0  22  11        647.81        922.61        50.42 o                         
   1  22  11         97.95         50.60        32.00 o                         
   2  22  11        145.65        166.82        34.45 o                         
   3  22  11        423.28        448.90        96.27 o                         
   4  22  11         32.56         18.29        54.26 o                         
  -3  23  11         34.27         46.99        88.25 o                         
  -2  23  11        182.44        155.67        33.70 o                         
  -1  23  11         62.11         46.13        48.22 o                         
   0  23  11         55.37          2.67        46.54 o                         
   1  23  11         66.33        133.16        75.21 o                         
   2  23  11        191.32        174.25        57.32 o                         
   3  23  11         32.31         25.06        54.41 o                         
  -1  24  11          6.85        -10.28        46.08 o                         
   0  24  11         55.67        129.34        53.39 o                         
   1  24  11          6.42         10.97        35.71 o                         
   0   0  12      45920.30      51514.43      1032.04 o                         
   1   0  12         77.81         74.86        10.84 o                         
   2   0  12        145.03        359.00        17.33 o                         
   3   0  12      26228.22      26588.54       588.67 o                         
   4   0  12       1071.26       1079.35        35.70 o                         
   5   0  12         46.29         72.91        15.91 o                         
   6   0  12       3149.13       3046.75       161.71 o                         
   7   0  12       2196.49       2189.21        86.71 o                         
   8   0  12       1035.04       1037.52        89.68 o                         
   9   0  12        458.51        395.36        71.95 o                         
  10   0  12         96.32         80.23        80.23 o                         
 -10   1  12        423.40        369.04       108.31 o                         
  -9   1  12        310.38        367.04        94.27 o                         
  -8   1  12         63.76         58.47        56.80 o                         
  -7   1  12       2219.48       2201.44        94.84 o                         
  -6   1  12         98.18         56.05        19.90 o                         
  -5   1  12         72.00         95.11        23.16 o                         
  -4   1  12        677.91        751.17       131.20 o                         
  -3   1  12      10914.26      10940.54       392.45 o                         
  -2   1  12       3218.18       2924.11        52.82 o                         
  -1   1  12      20747.76      20955.71       233.75 o                         
   0   1  12        745.53        830.08        19.79 o                         
   1   1  12      21029.31      21223.70       213.35 o                         
   2   1  12       3308.07       3041.74        65.90 o                         
   3   1  12      10591.66      10650.03       158.50 o                         
   4   1  12        701.57        697.20        52.29 o                         
   5   1  12         46.49         46.95        23.47 o                         
   6   1  12         76.34         21.66        27.29 o                         
   7   1  12       2228.52       2278.08       107.87 o                         
   8   1  12         69.22         28.27        39.55 o                         
   9   1  12        331.39        282.67        67.26 o                         
  10   1  12        396.87        367.25        76.43 o                         
 -10   2  12        228.88        282.80        98.28 o                         
  -9   2  12         50.71         42.12        66.19 o                         
  -8   2  12        541.07        563.66        84.24 o                         
  -7   2  12        388.47        378.64        88.25 o                         
  -6   2  12         69.95         87.18        23.03 o                         
  -5   2  12        299.54        389.14        56.27 o                         
  -4   2  12       4618.24       4309.23       101.04 o                         
  -3   2  12       3458.82       3513.39       126.57 o                         
  -2   2  12       1313.88       1247.16        23.65 o                         
  -1   2  12        544.15        529.59        21.04 o                         
   0   2  12       9429.70       9248.33        95.50 o                         
   1   2  12        575.44        473.83        13.89 o                         
   2   2  12       1347.27       1253.31        21.03 o                         
   3   2  12       3442.35       3317.44        77.63 o                         
   4   2  12       4635.47       4423.10       103.01 o                         
   5   2  12        354.69        375.83        38.26 o                         
   6   2  12        101.56        111.24        30.06 o                         
   7   2  12        379.56        290.13        45.42 o                         
   8   2  12        524.35        515.94        57.36 o                         
   9   2  12         60.46         79.32        49.97 o                         
  10   2  12        186.10        140.40        94.27 o                         
 -10   3  12        190.26        344.97       102.29 o                         
  -9   3  12        118.15         68.19        72.20 o                         
  -8   3  12        317.53        418.84        71.20 o                         
  -7   3  12        760.25        850.91        98.28 o                         
  -6   3  12        341.10        446.00        40.70 o                         
  -5   3  12       1530.08       1339.46        70.20 o                         
  -4   3  12       2816.24       2779.78       256.72 o                         
  -3   3  12        473.42        601.56        40.40 o                         
  -2   3  12        951.57       1077.15        26.71 o                         
  -1   3  12        346.05        443.31        13.27 o                         
   0   3  12      27864.81      31301.86       274.15 o                         
   1   3  12        516.96        642.44        19.73 o                         
   2   3  12        929.27        995.59        47.46 o                         
   3   3  12        479.06        517.12        87.25 o                         
   4   3  12       2781.09       2617.08       114.48 o                         
   5   3  12       1647.09       1403.94       124.80 o                         
   6   3  12        482.41        668.32        53.05 o                         
   7   3  12        805.98        795.43        84.81 o                         
   8   3  12        341.09        377.65        66.61 o                         
   9   3  12        107.69        136.48        58.10 o                         
  10   3  12        196.14        276.78       110.31 o                         
 -10   4  12        167.01        140.40        84.24 o                         
  -9   4  12        334.65        373.05        94.27 o                         
  -8   4  12       1622.15       1660.10       104.29 o                         
  -7   4  12        627.17        608.31        66.61 o                         
  -6   4  12        556.54        552.55        58.84 o                         
  -5   4  12       4243.46       4270.58       226.64 o                         
  -4   4  12       9618.26       9209.71       218.12 o                         
  -3   4  12       3221.10       3275.62       110.31 o                         
  -2   4  12       4493.78       4334.89        71.27 o                         
  -1   4  12        802.23       1144.23        20.90 o                         
   0   4  12       2614.03       2417.06        37.93 o                         
   1   4  12        848.02       1183.39        20.76 o                         
   2   4  12       4333.06       4177.91       209.45 o                         
   3   4  12       3274.41       3374.26       154.29 o                         
   4   4  12       9564.23      10029.29       540.53 o                         
   5   4  12       4204.28       4396.61       273.77 o                         
   6   4  12        649.83        660.51        68.25 o                         
   7   4  12        600.20        534.92        71.61 o                         
   8   4  12       1642.53       1644.58       111.80 o                         
   9   4  12        314.47        510.08        93.26 o                         
  10   4  12        207.71        204.58       102.29 o                         
 -10   5  12         67.18          2.01        76.22 o                         
  -9   5  12         11.87          4.01        68.19 o                         
  -8   5  12        287.59        397.08        63.82 o                         
  -7   5  12       1092.64       1167.45        69.41 o                         
  -6   5  12       3165.06       3028.53       115.58 o                         
  -5   5  12       3130.09       2808.35       151.43 o                         
  -4   5  12      14492.86      13848.76       479.35 o                         
  -3   5  12      25485.66      23972.60       386.47 o                         
  -2   5  12        963.18       1221.82        50.48 o                         
  -1   5  12       2268.29       2258.61        38.76 o                         
   0   5  12      13665.37      12595.28       154.84 o                         
   1   5  12       2248.87       2285.83        45.28 o                         
   2   5  12        973.88       1213.89        50.69 o                         
   3   5  12      25577.17      25537.37       579.88 o                         
   4   5  12      14351.99      14794.07       502.42 o                         
   5   5  12       3044.08       2992.14       114.22 o                         
   6   5  12       3240.34       3066.79       125.62 o                         
   7   5  12       1007.99       1061.23        92.05 o                         
   8   5  12        235.01        215.42        60.79 o                         
   9   5  12         10.45         53.52        53.67 o                         
  10   5  12         68.65        -72.20        72.20 o                         
 -10   6  12         87.26        124.35        90.25 o                         
  -9   6  12        410.08        497.40       108.31 o                         
  -8   6  12         44.68         70.20        68.19 o                         
  -7   6  12       2375.20       2458.92       101.65 o                         
  -6   6  12        953.49       1245.11        77.96 o                         
  -5   6  12        293.51        292.86        42.82 o                         
  -4   6  12       5856.27       5730.59       336.95 o                         
  -3   6  12       2740.21       2609.49        63.92 o                         
  -2   6  12       2156.18       1970.26        96.60 o                         
  -1   6  12       2353.72       2176.09        61.52 o                         
   0   6  12       7768.35       7774.54       107.85 o                         
   1   6  12       2614.52       2441.31        42.60 o                         
   2   6  12       2264.70       2057.08       126.99 o                         
   3   6  12       2525.18       2316.32        64.21 o                         
   4   6  12       5673.16       5704.18       163.91 o                         
   5   6  12        402.41        398.22        53.39 o                         
   6   6  12        749.92        950.33       170.48 o                         
   7   6  12       2413.38       2579.14       228.65 o                         
   8   6  12         37.75         72.20        52.47 o                         
   9   6  12        448.38        532.31        82.11 o                         
  10   6  12        125.14         96.27        92.26 o                         
  -9   7  12        211.17        186.53        90.25 o                         
  -8   7  12        756.28        611.73       106.30 o                         
  -7   7  12        642.36        829.28        77.05 o                         
  -6   7  12         23.92         27.01        33.31 o                         
  -5   7  12        366.39        417.71        48.79 o                         
  -4   7  12        600.88        453.87        48.79 o                         
  -3   7  12        999.54        777.87        45.46 o                         
  -2   7  12       1587.94       1397.33        32.71 o                         
  -1   7  12       4401.35       4443.47        77.11 o                         
   0   7  12       2005.57       1665.39        37.63 o                         
   1   7  12       4289.52       4219.46        65.25 o                         
   2   7  12       1533.53       1305.34        84.07 o                         
   3   7  12        942.26        874.44        42.83 o                         
   4   7  12        699.93        628.71        50.83 o                         
   5   7  12        514.83        504.30        58.23 o                         
   6   7  12         31.12         77.40        43.10 o                         
   7   7  12        552.55        699.55        79.67 o                         
   8   7  12        798.32        885.09        95.94 o                         
   9   7  12        226.07        184.11        61.97 o                         
  -9   8  12         40.49         44.12        78.22 o                         
  -8   8  12        135.83        170.48        80.23 o                         
  -7   8  12        343.84        541.89       133.38 o                         
  -6   8  12        749.36        681.85        66.66 o                         
  -5   8  12       1007.10       1080.85        82.23 o                         
  -4   8  12        948.48        864.30        57.94 o                         
  -3   8  12      10118.56      10516.14       163.31 o                         
  -2   8  12       1928.36       1941.61        38.69 o                         
  -1   8  12       3281.96       3423.63        79.61 o                         
   0   8  12        638.92        602.63        24.91 o                         
   1   8  12       3480.90       3635.63       167.91 o                         
   2   8  12       1826.02       1869.81        86.64 o                         
   3   8  12      10281.30      10559.96       473.18 o                         
   4   8  12       1070.41       1118.26        75.38 o                         
   5   8  12        939.96        981.46        78.24 o                         
   6   8  12        742.87        667.48        90.25 o                         
   7   8  12        300.36        414.92        70.11 o                         
   8   8  12        158.55        232.54        82.23 o                         
   9   8  12         57.89         18.73        56.25 o                         
  -9   9  12        478.81        633.79       122.35 o                         
  -8   9  12        178.94        106.30        76.22 o                         
  -7   9  12        532.96        427.21        90.25 o                         
  -6   9  12        828.66        856.94       138.39 o                         
  -5   9  12       1056.62       1035.73        76.23 o                         
  -4   9  12       7542.06       6942.36       186.39 o                         
  -3   9  12       3350.42       3200.91        76.30 o                         
  -2   9  12        152.72        175.85        15.78 o                         
  -1   9  12       6847.24       7255.93       160.38 o                         
   0   9  12        485.40        601.04        26.91 o                         
   1   9  12       6671.76       7108.45       132.93 o                         
   2   9  12        152.64        200.31        24.17 o                         
   3   9  12       3640.35       3631.72       145.48 o                         
   4   9  12       7615.53       7181.17       356.23 o                         
   5   9  12       1107.30       1179.16        80.94 o                         
   6   9  12        784.61        630.61        85.24 o                         
   7   9  12        469.16        572.29        77.04 o                         
   8   9  12        196.52        170.02       122.35 o                         
   9   9  12        440.87        437.37        83.35 o                         
  -9  10  12        179.38        166.47        90.25 o                         
  -8  10  12        584.46        501.42       106.30 o                         
  -7  10  12        137.80         90.25        68.19 o                         
  -6  10  12       2158.09       1929.45       138.39 o                         
  -5  10  12        263.63        301.76        55.16 o                         
  -4  10  12       1091.51       1184.90        48.12 o                         
  -3  10  12        789.58        656.75        44.18 o                         
  -2  10  12         69.30         60.96        11.98 o                         
  -1  10  12       5275.08       5426.87       184.99 o                         
   0  10  12      25377.68      25997.17       370.33 o                         
   1  10  12       5424.50       5318.62       108.82 o                         
   2  10  12         69.63         38.05        16.67 o                         
   3  10  12        714.98        573.56        64.78 o                         
   4  10  12       1167.70       1131.00       147.42 o                         
   5  10  12        209.09        231.95        50.60 o                         
   6  10  12       2082.93       2028.77       110.51 o                         
   7  10  12        160.83        112.47        54.41 o                         
   8  10  12        610.65        662.56        89.38 o                         
   9  10  12        184.88        207.59        70.91 o                         
  -9  11  12          6.31         68.19        78.22 o
[truncated: 813,081 more chars]
