# Supplementary material for: Synthesis and characterization of enanti­opure planar–chiral phospho­rus-linked diferrocenes
Source: Acta Crystallogr C Struct Chem. 2021 Feb 25;77(Pt 3):152–60. doi: 10.1107/S2053229621001996 (PMC7941264; doi:10.1107/S2053229621001996)
Supplement: Supplementary file 10 [file c-77-00152-8csup12.mol]

Untitled ACS Document 1996-9
  ChemDraw07251916313D

 43 43  0  0  0  0  0  0  0  0999 V2000
   -3.8484   -0.7298    0.1230 C   0  0  0  0  0  0  0  0  0  0  0  0
   -4.8932   -0.5949    0.0426 C   0  0  0  0  0  0  0  0  0  0  0  0
   -5.0607   -1.5370    0.1893 C   0  0  0  0  0  0  0  0  0  0  0  0
   -3.5499   -1.3524    0.2426 C   0  0  0  0  0  0  0  0  0  0  0  0
   -2.4580   -0.3120    0.1310 C   0  0  0  0  0  0  0  0  0  0  0  0
   -3.2801    0.1479    0.0092 C   0  0  0  0  0  0  0  0  0  0  0  0
   -3.6947   -4.2563    0.7154 C   0  0  0  0  0  0  0  0  0  0  0  0
   -2.9316   -4.6150    0.8172 C   0  0  0  0  0  0  0  0  0  0  0  0
   -1.2690   -3.8473    0.7824 C   0  0  0  0  0  0  0  0  0  0  0  0
   -1.0072   -3.0183    0.6597 C   0  0  0  0  0  0  0  0  0  0  0  0
   -2.4976   -3.2708    0.6187 C   0  0  0  0  0  0  0  0  0  0  0  0
   -2.2798   -3.8018    0.7187 C   0  0  0  0  0  0  0  0  0  0  0  0
   -2.8434   -2.4998    0.1310 Fe  0  0  0  0  0  0  0  0  0  0  0  0
   -1.0141    0.1723    0.1310 P   0  0  0  0  0  0  0  0  0  0  0  0
   -0.2462    1.5462    0.1310 C   0  0  0  0  0  0  0  0  0  0  0  0
    1.5246   -0.7028    0.1310 C   0  0  0  0  0  0  0  0  0  0  0  0
    1.6746   -1.7485    0.1310 C   0  0  0  0  0  0  0  0  0  0  0  0
    2.6372   -1.6450    0.1310 C   0  0  0  0  0  0  0  0  0  0  0  0
    2.0504   -0.2395    0.1310 C   0  0  0  0  0  0  0  0  0  0  0  0
    0.7431    0.5209    0.1310 C   0  0  0  0  0  0  0  0  0  0  0  0
    0.5168   -0.4016    0.1310 C   0  0  0  0  0  0  0  0  0  0  0  0
    4.9170    0.4382    0.1310 C   0  0  0  0  0  0  0  0  0  0  0  0
    5.0607    1.2752    0.1310 C   0  0  0  0  0  0  0  0  0  0  0  0
    3.8653    2.6629    0.1310 C   0  0  0  0  0  0  0  0  0  0  0  0
    2.9876    2.6822    0.1310 C   0  0  0  0  0  0  0  0  0  0  0  0
    3.6349    1.3155    0.1310 C   0  0  0  0  0  0  0  0  0  0  0  0
    4.0933    1.6751    0.1310 C   0  0  0  0  0  0  0  0  0  0  0  0
    2.8945    0.5889    0.1310 Fe  0  0  0  0  0  0  0  0  0  0  0  0
    0.8641    1.7782   -0.8852 C   0  0  0  0  0  0  0  0  0  0  0  0
    1.6471    3.0845   -0.8726 C   0  0  0  0  0  0  0  0  0  0  0  0
    1.3198    4.1587    0.1562 C   0  0  0  0  0  0  0  0  0  0  0  0
    0.2094    3.9266    1.1724 C   0  0  0  0  0  0  0  0  0  0  0  0
   -0.5736    2.6204    1.1598 C   0  0  0  0  0  0  0  0  0  0  0  0
    1.6445   -2.9242    0.1310 C   0  0  0  0  0  0  0  0  0  0  0  0
    2.6045   -3.8162    0.9072 C   0  0  0  0  0  0  0  0  0  0  0  0
   -3.2092    1.6495   -0.2355 C   0  0  0  0  0  0  0  0  0  0  0  0
   -4.2168    2.4833    0.5449 C   0  0  0  0  0  0  0  0  0  0  0  0
    0.6206   -3.6349   -0.7443 O   0  0  0  0  0  0  0  0  0  0  0  0
   -2.2203    2.3305   -1.1724 O   0  0  0  0  0  0  0  0  0  0  0  0
   -1.0408   -1.3504    0.1310 S   0  0  0  0  0  0  0  0  0  0  0  0
   -2.2203    3.8535   -1.1724 C   0  0  0  0  0  0  0  0  0  0  0  0
   -3.5393    4.6150   -1.1724 C   0  0  0  0  0  0  0  0  0  0  0  0
   -0.9014    4.6150   -1.1724 O   0  0  0  0  0  0  0  0  0  0  0  0
  1 13  1  6      
  2  3  4  0      
  3  4  4  0      
  5  4  4  0      
  5  6  4  0      
  2  6  4  0      
  7  8  4  0      
  8  9  4  0      
 10  9  4  0      
 10 11  4  0      
  7 11  4  0      
 13 12  1  6      
 14  5  1  6      
 14 15  1  1      
 16 28  1  6      
 17 18  4  0      
 18 19  4  0      
 20 19  4  0      
 20 21  4  0      
 17 21  4  0      
 22 23  4  0      
 23 24  4  0      
 25 24  4  0      
 25 26  4  0      
 22 26  4  0      
 28 27  1  6      
 21 14  1  0      
 15 29  2  0      
 29 30  1  0      
 30 31  2  0      
 31 32  1  0      
 32 33  2  0      
 33 15  1  0      
 17 34  1  0      
 34 35  1  1      
  6 36  1  0      
 36 37  1  1      
 34 38  1  0      
 36 39  1  0      
 14 40  2  0      
 39 41  1  0      
 41 42  1  0      
 41 43  2  0      
M  END
