# Supplementary material for: Synthesis and characterization of enanti­opure planar–chiral phospho­rus-linked diferrocenes
Source: Acta Crystallogr C Struct Chem. 2021 Feb 25;77(Pt 3):152–60. doi: 10.1107/S2053229621001996 (PMC7941264; doi:10.1107/S2053229621001996)
Supplement: Supplementary file 11 [file c-77-00152-8csup6.hkl]

data_8c                                                                         
_shelx_title ' miwiPH105_F13343_P212121 in P212121 No19' 
_shelx_refln_list_code          4                                               
_shelx_F_calc_maximum      291.06                                               
_exptl_crystal_F_000      1328.00                                               
_reflns_d_resolution_high  0.8250                                               
                                                                                
loop_                                                                           
 _space_group_symop_operation_xyz                                               
 'x, y, z'                                                                      
 '-x+1/2, -y, z+1/2'                                                            
 'x+1/2, -y+1/2, -z'                                                            
 '-x, y+1/2, -z+1/2'                                                            
                                                                                
_cell_length_a     7.8204                                                       
_cell_length_b    17.8350                                                       
_cell_length_c    20.3943                                                       
_cell_angle_alpha  90.000                                                       
_cell_angle_beta   90.000                                                       
_cell_angle_gamma  90.000                                                       
                                                                                
_shelx_F_squared_multiplier     1.000                                           
                                                                                
loop_                                                                           
 _refln_index_h                                                                 
 _refln_index_k                                                                 
 _refln_index_l                                                                 
 _refln_F_squared_calc                                                          
 _refln_F_squared_meas                                                          
 _refln_F_squared_sigma                                                         
 _refln_observed_status                                                         
   2   0   0      46046.52      48752.52       716.10 o                         
   4   0   0        331.64        314.43        99.36 o                         
   6   0   0       3728.34       3832.57       282.32 o                         
   8   0   0       3191.18       2901.85       300.97 o                         
   1   1   0      29649.61      29998.09       306.37 o                         
   2   1   0       1689.64       1402.55        68.06 o                         
   3   1   0        561.94        585.16        65.01 o                         
   4   1   0        686.30        581.83        74.79 o                         
   5   1   0        226.06        172.19        72.67 o                         
   6   1   0         39.75         22.56       100.84 o                         
   7   1   0          3.19         31.65        88.15 o                         
   8   1   0        654.85        702.83       201.61 o                         
   9   1   0         27.17        295.68       275.25 o                         
   0   2   0       3127.39       2765.81       123.83 o                         
   1   2   0       6605.71       6645.68       105.10 o                         
   2   2   0       5391.56       5642.32       123.99 o                         
   3   2   0      10879.68      10583.16       178.67 o                         
   4   2   0      16093.38      15760.61       241.78 o                         
   5   2   0        490.65        396.12        76.33 o                         
   6   2   0       1732.69       1840.11       120.44 o                         
   7   2   0       3029.10       3331.42       183.62 o                         
   8   2   0        258.72        447.14       168.98 o                         
   9   2   0          8.22        407.84       398.67 o                         
   1   3   0        343.45        359.48        47.05 o                         
   2   3   0        670.46        525.68        60.17 o                         
   3   3   0       2929.84       3183.44       106.49 o                         
   4   3   0        119.14         54.65        62.61 o                         
   5   3   0        318.04        272.68        75.57 o                         
   6   3   0         36.26        167.26        80.83 o                         
   7   3   0         74.06        -22.89        91.81 o                         
   8   3   0          1.47         69.09       167.88 o                         
   9   3   0       1055.26        972.75       344.02 o                         
   0   4   0       4386.79       4191.44       221.60 o                         
   1   4   0      13476.44      14032.47       184.08 o                         
   2   4   0       3670.56       3596.66       102.07 o                         
   3   4   0        698.83        682.12        70.38 o                         
   4   4   0      16770.57      16731.27       254.77 o                         
   5   4   0        362.64        351.21        82.83 o                         
   6   4   0       1049.80       1122.35       120.02 o                         
   7   4   0        399.09        167.11        98.96 o                         
   8   4   0       1387.66       1265.04       191.35 o                         
   9   4   0         45.36         70.01       324.20 o                         
   1   5   0        759.89        745.46        63.81 o                         
   2   5   0       1337.25       1360.54        76.21 o                         
   3   5   0       5764.86       6201.57       145.71 o                         
   4   5   0         11.65        -62.86        62.86 o                         
   5   5   0        318.36        398.50        82.66 o                         
   6   5   0        906.19        965.16       105.78 o                         
   7   5   0        247.80        136.11       112.10 o                         
   8   5   0         92.17        237.33       147.33 o                         
   9   5   0        224.18        -64.88       294.56 o                         
   0   6   0      29686.76      27993.17       459.77 o                         
   1   6   0       1745.11       1702.42        80.98 o                         
   2   6   0       7686.20       7907.38       148.36 o                         
   3   6   0        502.32        583.87        74.29 o                         
   4   6   0       3408.90       3440.20       132.63 o                         
   5   6   0        859.78        968.89       102.11 o                         
   6   6   0        291.95        345.45       105.10 o                         
   7   6   0         84.50        116.20       108.73 o                         
   8   6   0       1055.68       1180.15       187.62 o                         
   9   6   0         89.90        376.56       529.87 o                         
   1   7   0       3316.60       3110.98       104.60 o                         
   2   7   0         82.51        135.23        61.66 o                         
   3   7   0        538.28        406.03        73.54 o                         
   4   7   0        472.85        298.64        81.01 o                         
   5   7   0        932.93       1011.45       127.70 o                         
   6   7   0         54.80        -82.41        82.41 o                         
   7   7   0        588.50        364.16       145.18 o                         
   8   7   0         47.78        248.79       209.51 o                         
   0   8   0       4024.97       3863.80       200.60 o                         
   1   8   0       4319.91       4256.28       128.14 o                         
   2   8   0        729.73        612.62        73.95 o                         
   3   8   0        263.29        259.54        66.74 o                         
   4   8   0      11858.45      11747.27       330.92 o                         
   5   8   0        534.19        449.66        94.67 o                         
   6   8   0       5492.27       5887.83       228.88 o                         
   7   8   0        914.60        745.12       160.19 o                         
   8   8   0       1372.68       2052.99       260.66 o                         
   1   9   0       1463.74       1617.28        96.92 o                         
   2   9   0       1900.47       1841.77        97.43 o                         
   3   9   0       4856.43       4876.20       147.00 o                         
   4   9   0        912.97        932.13        99.02 o                         
   5   9   0        984.63        919.83       113.50 o                         
   6   9   0       1885.96       1747.81       148.24 o                         
   7   9   0        493.54        336.99       157.85 o                         
   8   9   0          2.68       -158.12       158.12 o                         
   0  10   0       2889.14       2860.18       247.41 o                         
   1  10   0        549.45        392.96        76.59 o                         
   2  10   0         36.52         96.61        67.68 o                         
   3  10   0        838.08        838.60       112.35 o                         
   4  10   0       4592.22       4903.57       249.78 o                         
   5  10   0        144.39        119.79       106.86 o                         
   6  10   0          7.42       -108.07       119.98 o                         
   7  10   0          7.15         29.57       168.74 o                         
   8  10   0        151.81        442.99       313.12 o                         
   1  11   0        615.25        654.12        82.43 o                         
   2  11   0       1229.39       1196.92       102.55 o                         
   3  11   0       1484.02       1403.96       111.59 o                         
   4  11   0         49.24        140.01       124.87 o                         
   5  11   0         81.72          8.35       130.70 o                         
   6  11   0         14.77         13.34       143.51 o                         
   7  11   0        425.95        308.77       267.81 o                         
   8  11   0        366.69        218.68       480.47 o                         
   0  12   0       9373.60       8871.09       317.37 o                         
   1  12   0       1474.58       1387.92       115.49 o                         
   2  12   0        693.01        662.35       102.49 o                         
   3  12   0        380.62        326.60       112.47 o                         
   4  12   0        461.90        313.10       134.97 o                         
   5  12   0       1641.57       1561.18       184.68 o                         
   6  12   0        156.83         27.53       177.02 o                         
   7  12   0        841.29        923.65       210.75 o                         
   1  13   0       3428.07       3332.78       188.54 o                         
   2  13   0        790.27        754.96       134.21 o                         
   3  13   0        228.24         88.03       121.29 o                         
   4  13   0        119.21        -49.95       124.00 o                         
   5  13   0       1195.44        991.19       175.40 o                         
   6  13   0        181.28        168.66       169.54 o                         
   7  13   0          1.41         51.09       186.73 o                         
   0  14   0       1555.17       1502.84       392.97 o                         
   1  14   0       3108.65       3144.25       318.36 o                         
   2  14   0       2154.53       2493.43       237.23 o                         
   3  14   0         80.96         89.97       127.58 o                         
   4  14   0       3257.42       3216.10       324.06 o                         
   5  14   0          0.50          7.86       151.92 o                         
   6  14   0       2266.43       2392.72       252.23 o                         
   7  14   0        551.31        674.67       249.91 o                         
   1  15   0         52.12        266.99       155.94 o                         
   2  15   0         12.04       -105.45       120.24 o                         
   3  15   0        254.08        151.52       129.30 o                         
   4  15   0        495.95        349.03       179.51 o                         
   5  15   0         49.11        210.33       175.27 o                         
   6  15   0        347.87        449.10       187.45 o                         
   0  16   0         19.76        -16.11       171.38 o                         
   1  16   0        214.93        202.63       135.79 o                         
   2  16   0        440.90        404.35       142.19 o                         
   3  16   0        668.66        681.18       157.68 o                         
   4  16   0       1267.91       1492.64       205.71 o                         
   5  16   0       2954.33       3020.11       272.57 o                         
   6  16   0         14.12         26.63       207.67 o                         
   1  17   0        204.42         71.33       135.78 o                         
   2  17   0        884.61       1017.53       173.25 o                         
   3  17   0       1723.31       1539.40       209.81 o                         
   4  17   0        220.35        119.60       160.15 o                         
   5  17   0         76.16        203.59       177.89 o                         
   0  18   0       1901.23       2127.20       286.05 o                         
   1  18   0        454.04        381.70       202.03 o                         
   2  18   0       2478.90       2218.10       248.88 o                         
   3  18   0       1341.87       1737.93       221.41 o                         
   4  18   0         61.96         76.96       171.20 o                         
   5  18   0        147.29          2.26       189.83 o                         
   1  19   0        159.49        -50.85       153.34 o                         
   2  19   0        240.65        180.95       175.74 o                         
   3  19   0        119.48        150.77       190.76 o                         
   4  19   0         36.53         99.96       184.57 o                         
   0  20   0        109.39        334.81       245.25 o                         
   1  20   0       2936.07       2942.18       336.82 o                         
   2  20   0        442.57        253.80       182.89 o                         
   3  20   0        301.41        217.75       196.40 o                         
   1  21   0          4.81        -58.27       181.81 o                         
   2  21   0         16.97        -33.90       195.90 o                         
   1   0   1         21.91         63.97        25.52 o                         
   2   0   1         65.75        -20.05        46.49 o                         
   3   0   1        448.28        361.36        61.89 o                         
   4   0   1       1970.87       2035.24        97.95 o                         
   5   0   1        643.44        727.86        84.22 o                         
   6   0   1        243.60        289.59        86.63 o                         
   7   0   1       1374.96       1410.19       128.85 o                         
   8   0   1        465.93        668.94       190.50 o                         
   9   0   1        586.24        571.82       256.21 o                         
  -9   1   1        450.58        542.08       259.63 o                         
  -8   1   1       2435.81       2547.85       222.14 o                         
  -7   1   1        291.88        359.21       117.49 o                         
  -6   1   1        486.45        373.88       107.84 o                         
  -5   1   1         19.06        -67.45        67.45 o                         
  -4   1   1       1495.20       1587.26        93.71 o                         
  -3   1   1       2439.31       2512.64        94.91 o                         
  -2   1   1       5404.24       5206.01       113.39 o                         
  -1   1   1      21189.94      21077.89       224.07 o                         
   1   1   1      22222.00      22142.79       253.45 o                         
   2   1   1       5284.75       5152.32       112.95 o                         
   3   1   1       2350.26       2208.87        91.81 o                         
   4   1   1       1591.21       1616.18        94.00 o                         
   5   1   1         29.57        -34.55        66.14 o                         
   6   1   1        570.11        433.08        88.75 o                         
   7   1   1        306.34        155.76       112.07 o                         
   8   1   1       2332.24       2579.67       219.17 o                         
   9   1   1        463.35        268.64       265.03 o                         
  -9   2   1         32.01       -386.94       386.94 o                         
  -8   2   1       2546.64       2816.49       231.48 o                         
  -7   2   1        205.89        122.66       112.84 o                         
  -6   2   1       1778.78       1768.19       117.78 o                         
  -5   2   1       2155.87       2261.20       162.51 o                         
  -4   2   1       7365.10       7193.26       161.42 o                         
  -3   2   1        934.01       1110.09        76.07 o                         
  -2   2   1          9.00        -49.43        49.43 o                         
  -1   2   1      34393.52      35107.51       359.41 o                         
   0   2   1      31045.84      31621.65       313.31 o                         
   1   2   1      34046.55      35069.70       375.02 o                         
   2   2   1         10.38        -19.70        50.14 o                         
   3   2   1       1004.38       1066.22        73.56 o                         
   4   2   1       7264.97       7049.97       163.26 o                         
   5   2   1       2254.66       2481.83       145.30 o                         
   6   2   1       1829.09       1944.15       122.37 o                         
   7   2   1        220.75        303.58        93.96 o                         
   8   2   1       2572.12       2431.44       223.16 o                         
   9   2   1         12.07       -130.46       335.15 o                         
  -9   3   1         58.72        298.40       295.35 o                         
  -8   3   1         17.54       -139.97       139.97 o                         
  -7   3   1       1987.70       2059.36       208.45 o                         
  -6   3   1        787.33        708.31        98.96 o                         
  -5   3   1       3968.72       3961.72       145.85 o                         
  -4   3   1       3955.59       3966.19       124.65 o                         
  -3   3   1        516.14        603.81        81.23 o                         
  -2   3   1         73.39        101.01        52.07 o                         
  -1   3   1      11447.49      10968.79       150.00 o                         
   0   3   1         40.51         71.06        37.90 o                         
   1   3   1      11259.85      10682.99       152.06 o                         
   2   3   1         70.69         20.02        53.40 o                         
   3   3   1        671.63        610.00        71.17 o                         
   4   3   1       4024.63       3961.04       165.34 o                         
   5   3   1       4143.40       4054.36       170.80 o                         
   6   3   1        838.09        832.96       100.11 o                         
   7   3   1       2082.77       2187.26       140.44 o                         
   8   3   1         36.01        -99.46       130.34 o                         
   9   3   1         45.35        386.52       310.36 o                         
  -9   4   1         52.25        334.88       307.62 o                         
  -8   4   1       2830.85       3046.92       240.75 o                         
  -7   4   1        118.57          9.29       115.73 o                         
  -6   4   1       2192.83       2369.36       133.45 o                         
  -5   4   1       3007.43       3009.02       133.80 o                         
  -4   4   1      11741.22      11762.65       206.65 o                         
  -3   4   1        797.64        739.76        79.24 o                         
  -2   4   1      16003.77      15967.07       248.06 o                         
  -1   4   1       2803.91       2892.59        82.65 o                         
   0   4   1      11127.80      10767.41       150.55 o                         
   1   4   1       3135.64       3122.70        87.91 o                         
   2   4   1      16214.24      15921.49       215.55 o                         
   3   4   1        879.14        841.71        73.80 o                         
   4   4   1      11598.40      11482.47       204.68 o                         
   5   4   1       2987.36       2972.53       133.94 o                         
   6   4   1       2198.34       2429.10       134.77 o                         
   7   4   1        135.94        272.12        97.54 o                         
   8   4   1       2846.97       3096.87       441.21 o                         
   9   4   1         32.47        273.95       309.73 o                         
  -9   5   1        294.03        231.78       838.09 o                         
  -8   5   1       1574.90       1412.19       196.20 o                         
  -7   5   1        994.65        941.96       144.53 o                         
  -6   5   1       1580.96       1653.67       123.60 o                         
  -5   5   1        445.57        632.03        88.10 o                         
  -4   5   1       2226.04       2048.24       103.21 o                         
  -3   5   1       1246.11       1417.64        84.62 o                         
  -2   5   1         27.63        -55.87        55.87 o                         
  -1   5   1       2473.95       2490.84        85.14 o                         
   0   5   1       2778.68       2667.37        85.02 o                         
   1   5   1       2251.95       2192.56        81.74 o                         
   2   5   1         39.00        -30.91        55.22 o                         
   3   5   1       1369.95       1486.87        85.63 o                         
   4   5   1       2467.09       2435.75       126.51 o                         
   5   5   1        462.79        505.24        84.42 o                         
   6   5   1       1558.37       1496.11       158.47 o                         
   7   5   1       1011.00        910.06       130.23 o                         
   8   5   1       1560.63       2082.57       259.05 o                         
   9   5   1        329.54        136.39       303.26 o                         
  -9   6   1         66.28       -155.59       357.74 o                         
  -8   6   1        568.20        137.44       162.65 o                         
  -7   6   1       1621.93       1790.32       198.71 o                         
  -6   6   1       1771.47       2086.58       180.03 o                         
  -5   6   1       2584.51       2662.58       187.88 o                         
  -4   6   1       3487.28       3618.62       147.35 o                         
  -3   6   1       3582.79       3709.87       120.40 o                         
  -2   6   1       3572.21       3748.03       106.89 o                         
  -1   6   1       7870.20       7859.23       147.30 o                         
   0   6   1        529.31        527.90        63.81 o                         
   1   6   1       7756.20       7763.29       164.41 o                         
   2   6   1       3294.69       3306.45       107.01 o                         
   3   6   1       3758.55       3752.77       124.68 o                         
   4   6   1       3384.90       3367.79       125.53 o                         
   5   6   1       2382.90       2428.18       163.60 o                         
   6   6   1       1777.85       2219.38       135.95 o                         
   7   6   1       1521.10       1409.52       179.99 o                         
   8   6   1        606.26        697.24       281.44 o                         
   9   6   1         73.12       -342.68       342.68 o                         
  -8   7   1       1319.31       1338.33       194.82 o                         
  -7   7   1        260.68        361.39       119.38 o                         
  -6   7   1        256.30        267.76       101.08 o                         
  -5   7   1        593.26        685.04        95.77 o                         
  -4   7   1       1529.33       1483.42       103.48 o                         
  -3   7   1       4125.69       4035.07       128.19 o                         
  -2   7   1       3520.95       3346.73       109.91 o                         
  -1   7   1        999.24       1088.85        76.21 o                         
   0   7   1         19.69         -1.15        59.04 o                         
   1   7   1       1156.07       1106.56        76.94 o                         
   2   7   1       3461.48       3237.44       113.61 o                         
   3   7   1       4299.62       4031.41       127.35 o                         
   4   7   1       1559.02       1626.82       104.41 o                         
   5   7   1        549.05        671.15        97.63 o                         
   6   7   1        308.71        395.54       100.05 o                         
   7   7   1        282.90        359.10       146.03 o                         
   8   7   1       1277.02       1165.44       222.85 o                         
  -8   8   1        910.95       1113.04       317.26 o                         
  -7   8   1        598.96        806.89       149.20 o                         
  -6   8   1        573.90        536.83       132.14 o                         
  -5   8   1        410.82        426.70        96.21 o                         
  -4   8   1       8056.68       8255.44       251.59 o                         
  -3   8   1        882.14        896.58        82.55 o                         
  -2   8   1        706.49        752.58        77.37 o                         
  -1   8   1       1222.97       1238.85        94.36 o                         
   0   8   1         27.00        -33.64        69.00 o                         
   1   8   1       1427.32       1422.85        84.63 o                         
   2   8   1        654.08        700.84        76.40 o                         
   3   8   1        948.68        938.56        87.45 o                         
   4   8   1       7996.85       7741.57       197.86 o                         
   5   8   1        432.30        575.23       100.57 o                         
   6   8   1        461.99        325.42       105.14 o                         
   7   8   1        593.59        397.93       148.55 o                         
   8   8   1        889.94        757.76       211.61 o                         
  -8   9   1         61.20        362.08       394.07 o                         
  -7   9   1       1003.06       1150.11       188.89 o                         
  -6   9   1        164.19        207.15       106.01 o                         
  -5   9   1       1757.08       1712.32       141.11 o                         
  -4   9   1       2654.52       2915.72       144.38 o                         
  -3   9   1       1237.41       1295.69        96.86 o                         
  -2   9   1        300.94        250.34        69.43 o                         
  -1   9   1        842.10        927.66        81.93 o                         
   0   9   1        602.06        618.13        79.49 o                         
   1   9   1        815.96        812.71        78.22 o                         
   2   9   1        406.18        336.62        98.97 o                         
   3   9   1       1154.85       1172.41        90.52 o                         
   4   9   1       2583.79       2553.37       136.11 o                         
   5   9   1       1646.89       1992.86       159.82 o                         
   6   9   1        139.71        -82.09       118.01 o                         
   7   9   1       1132.95        775.20       175.59 o                         
   8   9   1         43.93       -105.37       209.50 o                         
  -8  10   1        903.56        815.04       443.75 o                         
  -7  10   1       1300.73        997.17       184.29 o                         
  -6  10   1        487.16        628.67       182.47 o                         
  -5  10   1        428.88        460.17       113.16 o                         
  -4  10   1       1075.94       1188.01       119.32 o                         
  -3  10   1       1666.24       1869.45       114.90 o                         
  -2  10   1       6371.00       6044.04       159.65 o                         
  -1  10   1       4945.31       4861.59       154.38 o                         
   0  10   1      16856.32      17069.19       270.84 o                         
   1  10   1       4775.14       4700.18       138.50 o                         
   2  10   1       6447.04       6279.84       160.15 o                         
   3  10   1       1637.27       1809.42       112.39 o                         
   4  10   1       1170.82       1378.76       137.73 o                         
   5  10   1        438.02        467.97       118.81 o                         
   6  10   1        527.95        605.56       141.49 o                         
   7  10   1       1351.57       1288.37       203.36 o                         
   8  10   1        886.34        960.46       327.75 o                         
  -8  11   1        219.39        237.84       347.81 o                         
  -7  11   1        108.94        -50.86       180.63 o                         
  -6  11   1       1351.71       1659.21       190.85 o                         
  -5  11   1        612.41        532.51       155.74 o                         
  -4  11   1       1172.51       1012.88       134.91 o                         
  -3  11   1        313.02        326.11        93.29 o                         
  -2  11   1       1257.13       1212.57       102.33 o                         
  -1  11   1       2249.92       2303.84       113.11 o                         
   0  11   1       1593.40       1490.57        96.29 o                         
   1  11   1       2144.75       2144.22       108.75 o                         
   2  11   1       1142.00       1339.69       118.62 o                         
   3  11   1        396.52        401.67        88.84 o                         
   4  11   1       1028.48       1048.06       135.28 o                         
   5  11   1        637.90        693.62       151.19 o                         
   6  11   1       1341.34       1430.12       185.50 o                         
   7  11   1        104.59         33.00       189.35 o                         
   8  11   1        176.07        246.50       303.16 o                         
  -7  12   1        824.22        724.97       189.38 o                         
  -6  12   1        604.81        238.70       161.45 o                         
  -5  12   1        951.58        840.33       178.90 o                         
  -4  12   1       1014.04        807.94       139.80 o                         
  -3  12   1       1724.64       1777.93       150.68 o                         
  -2  12   1       3318.60       3156.76       155.58 o                         
  -1  12   1        537.22        433.63        95.81 o                         
   0  12   1       1099.87       1219.09       107.39 o                         
   1  12   1        484.07        580.15        90.71 o                         
   2  12   1       3122.50       2934.75       148.83 o                         
   3  12   1       1674.11       1471.33       158.30 o                         
   4  12   1       1092.18       1195.49       189.45 o                         
   5  12   1        894.94        595.25       158.40 o                         
   6  12   1        628.71        856.90       185.56 o                         
   7  12   1        876.18       1044.64       232.34 o                         
  -7  13   1         43.56        -28.42       278.79 o                         
  -6  13   1         27.01       -120.98       144.86 o                         
  -5  13   1         42.77        195.95       141.94 o                         
  -4  13   1        600.08        732.75       155.57 o                         
  -3  13   1        612.42        414.27       129.53 o                         
  -2  13   1       2736.01       2676.93       175.89 o                         
  -1  13   1       1388.74       1360.42       122.08 o                         
   0  13   1       1671.79       1681.61       133.27 o                         
   1  13   1       1411.47       1527.61       148.35 o                         
   2  13   1       2655.74       2978.13       286.43 o                         
   3  13   1        645.75        492.17       134.88 o                         
   4  13   1        535.74        664.10       145.91 o                         
   5  13   1         51.63        -99.95       177.07 o                         
   6  13   1         27.64       -150.70       150.70 o                         
   7  13   1         67.82        117.45       235.12 o                         
  -7  14   1        271.52        109.67       196.31 o                         
  -6  14   1        438.47        272.35       171.63 o                         
  -5  14   1         91.92        -13.41       190.21 o                         
  -4  14   1       2025.77       2043.50       205.60 o                         
  -3  14   1        804.77       1118.87       157.88 o                         
  -2  14   1        772.30        918.06       147.28 o                         
  -1  14   1        103.62        133.90       115.42 o                         
   0  14   1        181.76        126.87       114.45 o                         
   1  14   1         38.25         20.61       113.52 o                         
   2  14   1        886.67        735.09       143.43 o                         
   3  14   1        931.66        807.18       151.91 o                         
   4  14   1       2008.99       2047.92       191.23 o                         
   5  14   1         99.01        -73.97       139.08 o                         
   6  14   1        503.25        522.12       179.88 o                         
   7  14   1        255.60        242.35       223.93 o                         
  -6  15   1        242.91        361.01       348.78 o                         
  -5  15   1       1457.99       1732.21       223.67 o                         
  -4  15   1        452.65        282.85       198.35 o                         
  -3  15   1       2202.40       1918.71       188.36 o                         
  -2  15   1       1137.10        968.14       192.00 o                         
  -1  15   1        358.70        369.89       132.24 o                         
   0  15   1        316.33        318.43       130.17 o                         
   1  15   1        304.91        240.96       127.82 o                         
   2  15   1       1155.09       1274.12       164.24 o                         
   3  15   1       2280.29       1999.73       256.84 o                         
   4  15   1        438.44        103.10       143.31 o                         
   5  15   1       1352.72       1382.28       254.17 o                         
   6  15   1        267.87        433.80       216.58 o                         
  -6  16   1        195.90        409.66       186.98 o                         
  -5  16   1         14.22        124.15       166.48 o                         
  -4  16   1        145.44        243.48       155.83 o                         
  -3  16   1        970.81        968.78       166.79 o                         
  -2  16   1       1955.69       1994.74       194.73 o                         
  -1  16   1       1753.61       1624.99       176.44 o                         
   0  16   1       2844.88       2970.22       257.23 o                         
   1  16   1       1685.51       1758.66       270.98 o                         
   2  16   1       2143.63       2174.09       197.12 o                         
   3  16   1        904.79        915.94       170.26 o                         
   4  16   1        128.44        192.73       161.36 o                         
   5  16   1         12.93       -198.53       198.53 o                         
   6  16   1        187.08        316.81       216.93 o                         
  -5  17   1         66.15        -43.50       173.69 o                         
  -4  17   1        705.31        767.94       179.93 o                         
  -3  17   1        377.66        241.22       159.98 o                         
  -2  17   1         88.41         46.23       141.47 o                         
  -1  17   1        238.27        118.60       149.17 o                         
   0  17   1         17.66        -22.34       127.99 o                         
   1  17   1        218.46        210.83       136.55 o                         
   2  17   1        126.91        144.43       143.28 o                         
   3  17   1        443.17        529.77       178.59 o                         
   4  17   1        635.80        414.20       174.59 o                         
   5  17   1         65.58       -192.96       192.96 o                         
  -5  18   1        543.48        345.72       214.69 o                         
  -4  18   1        332.77        419.53       181.62 o                         
  -3  18   1       1067.30       1242.67       204.30 o                         
  -2  18   1        667.68        896.12       188.22 o                         
  -1  18   1        600.79        526.62       170.21 o                         
   0  18   1        164.02        214.36       145.00 o                         
   1  18   1        612.60        637.25       160.97 o                         
   2  18   1        603.83        512.88       175.10 o                         
   3  18   1       1075.18       1162.62       204.46 o                         
   4  18   1        362.07          1.71       164.51 o                         
   5  18   1        518.35        661.10       263.70 o                         
  -4  19   1          8.83       -130.51       174.19 o                         
  -3  19   1         58.63       -199.91       208.66 o                         
  -2  19   1        417.68        290.76       166.90 o                         
  -1  19   1        783.49        701.22       222.88 o                         
   0  19   1       1829.41       1692.73       285.65 o                         
   1  19   1        758.94        504.27       175.33 o                         
   2  19   1        439.45        369.32       173.65 o                         
   3  19   1         80.42        249.92       170.91 o                         
   4  19   1          7.44        162.37       179.07 o                         
  -3  20   1        134.60        167.00       198.51 o                         
  -2  20   1        171.88        254.96       176.72 o                         
  -1  20   1        397.88        346.65       175.69 o                         
   0  20   1         15.11         19.62       149.12 o                         
   1  20   1        390.51        296.83       173.04 o                         
   2  20   1        173.78        267.58       179.73 o                         
   3  20   1        184.30         99.26       185.67 o                         
  -1  21   1         19.50        257.27       191.37 o                         
   0  21   1        133.56        -56.76       188.29 o                         
   1  21   1          9.20        104.02       187.04 o                         
   1   0   2      12254.73       8381.52      1557.05 o                         
   2   0   2       1014.31       1083.66        60.39 o                         
   3   0   2        241.03        116.41        57.87 o                         
   4   0   2       4589.19       4580.85       136.56 o                         
   5   0   2         25.24         -7.98        65.82 o                         
   6   0   2         36.11          1.32        78.70 o                         
   7   0   2       2087.41       2169.57       154.53 o                         
   8   0   2        641.44        486.01       148.73 o                         
   9   0   2        826.78        382.80       249.34 o                         
  -9   1   2        386.03        353.99       245.87 o                         
  -8   1   2       1133.71        992.52       174.26 o                         
  -7   1   2        775.25        605.04       121.90 o                         
  -6   1   2       5499.83       5185.77       173.46 o                         
  -5   1   2       2105.56       1993.68       111.55 o                         
  -4   1   2       2973.88       3135.73       117.50 o                         
  -3   1   2        858.06        799.79        71.82 o                         
  -2   1   2       6974.94       7360.62       141.92 o                         
  -1   1   2      11623.85      12293.95       167.64 o                         
   0   1   2        565.79        612.73        38.99 o                         
   1   1   2      11872.94      12242.67       163.05 o                         
   2   1   2       7040.41       7453.65       155.57 o                         
   3   1   2       1040.58       1077.02        72.61 o                         
   4   1   2       2748.14       2794.37       123.39 o                         
   5   1   2       2106.55       2092.38       113.29 o                         
   6   1   2       5230.94       5096.47       172.80 o                         
   7   1   2        929.96        912.09       125.29 o                         
   8   1   2       1214.13       1410.93       187.38 o                         
   9   1   2        359.73        273.67       248.85 o                         
  -9   2   2       1085.01        681.82       503.64 o                         
  -8   2   2        549.32        499.71       220.12 o                         
  -7   2   2       1798.82       1597.28       139.52 o                         
  -6   2   2       1928.11       1961.38       170.44 o                         
  -5   2   2       3023.09       2961.15       129.04 o                         
  -4   2   2       3749.38       3939.86       126.31 o                         
  -3   2   2       6812.12       6944.59       151.24 o                         
  -2   2   2        385.00        397.47        54.76 o                         
  -1   2   2       1287.30       1280.14        51.84 o                         
   0   2   2         61.90         84.77        28.48 o                         
   1   2   2       1517.98       1531.98        56.32 o                         
   2   2   2        381.43        375.50        56.07 o                         
   3   2   2       6518.09       6538.15       139.85 o                         
   4   2   2       3633.05       3795.45       122.06 o                         
   5   2   2       2917.87       2956.21       137.22 o                         
   6   2   2       1934.56       2155.75       126.27 o                         
   7   2   2       1755.51       1640.76       155.24 o                         
   8   2   2        522.04        475.13       198.74 o                         
   9   2   2       1201.97       1146.84       286.78 o                         
  -9   3   2         44.35        270.22       304.50 o                         
  -8   3   2        204.23         90.24       144.52 o                         
  -7   3   2        100.50        -94.41        94.41 o                         
  -6   3   2        383.04        487.26        91.54 o                         
  -5   3   2       1248.14       1366.10        96.33 o                         
  -4   3   2        245.75        194.49        63.65 o                         
  -3   3   2       2663.45       2750.71        97.07 o                         
  -2   3   2       6923.60       6331.55       126.31 o                         
  -1   3   2       1367.35       1382.44        59.12 o                         
   0   3   2      34928.95      35745.04       422.04 o                         
   1   3   2       1293.73       1173.13        57.93 o                         
   2   3   2       7110.85       6723.45       132.60 o                         
   3   3   2       2661.74       2911.51       131.24 o                         
   4   3   2        235.22        149.64        65.74 o                         
   5   3   2       1264.58       1291.35        96.98 o                         
   6   3   2        410.96        452.54        95.92 o                         
   7   3   2         85.02         92.21       101.26 o                         
   8   3   2        195.67        341.47       195.49 o                         
   9   3   2         37.53        133.54       328.77 o                         
  -9   4   2        605.74        505.80       360.98 o                         
  -8   4   2        307.06        294.72       142.87 o                         
  -7   4   2        210.41        107.99       105.01 o                         
  -6   4   2        209.69        144.40       107.63 o                         
  -5   4   2        758.02        662.45        88.54 o                         
  -4   4   2       1969.20       2021.30        99.51 o                         
  -3   4   2       4935.14       4921.56       141.89 o                         
  -2   4   2       1347.37       1543.79        75.37 o                         
  -1   4   2      13296.83      13623.06       181.52 o                         
   0   4   2       2947.45       3073.31        81.65 o                         
   1   4   2      13736.81      14238.09       186.83 o                         
   2   4   2       1231.82       1243.32        75.09 o                         
   3   4   2       5078.21       5098.31       129.61 o                         
   4   4   2       2009.76       1895.37       101.78 o                         
   5   4   2        847.40        674.85        86.28 o                         
   6   4   2        249.88        260.93        87.36 o                         
   7   4   2        212.66        307.05       106.84 o                         
   8   4   2        313.60        292.99       266.06 o                         
   9   4   2        526.99        326.59       318.90 o                         
  -9   5   2        153.65         70.82       443.31 o                         
  -8   5   2        975.62        673.59       239.79 o                         
  -7   5   2        799.78        972.26       127.92 o                         
  -6   5   2       2970.53       3289.71       165.13 o                         
  -5   5   2        405.78        369.86        81.65 o                         
  -4   5   2       8150.12       7942.48       170.39 o                         
  -3   5   2       3865.00       4004.29       119.36 o                         
  -2   5   2        318.87        243.03        60.72 o                         
  -1   5   2       1499.93       1511.32        72.87 o                         
   0   5   2       6283.33       6392.68       123.73 o                         
   1   5   2       1211.46       1188.41        66.09 o                         
   2   5   2        337.17        268.66        60.49 o                         
   3   5   2       4108.81       4031.92       161.26 o                         
   4   5   2       7726.18       7770.94       175.73 o                         
   5   5   2        411.21        290.03        82.24 o                         
   6   5   2       3197.55       3529.03       160.27 o                         
   7   5   2        745.02        626.05       119.43 o                         
   8   5   2        937.84       1012.04       216.46 o                         
   9   5   2        154.36        314.10       378.64 o                         
  -9   6   2        570.37        324.68       370.32 o                         
  -8   6   2        306.20        207.31       233.12 o                         
  -7   6   2       1130.33       1268.19       140.90 o                         
  -6   6   2        119.93         -7.46        94.13 o                         
  -5   6   2         63.73         12.52        75.08 o                         
  -4   6   2       2186.66       2232.83       105.59 o                         
  -3   6   2       5770.30       5321.37       139.46 o                         
  -2   6   2       1177.30       1094.34        92.12 o                         
  -1   6   2       3987.51       3956.95       130.96 o                         
   0   6   2       5006.98       4794.25       115.40 o                         
   1   6   2       3719.88       3552.98        98.86 o                         
   2   6   2       1215.25       1295.67        81.01 o                         
   3   6   2       5510.53       5672.15       144.16 o                         
   4   6   2       2128.11       2103.83       105.05 o                         
   5   6   2         65.73        -30.19        73.80 o                         
   6   6   2        126.06        190.37       118.48 o                         
   7   6   2       1258.58       1072.18       144.91 o                         
   8   6   2        321.69        -41.21       209.21 o                         
   9   6   2        600.50        710.58       717.42 o                         
  -8   7   2        647.73        916.65       227.65 o                         
  -7   7   2       1594.99       1383.63       145.92 o                         
  -6   7   2       1528.52       1566.69       136.55 o                         
  -5   7   2       4007.59       3750.91       154.72 o                         
  -4   7   2       1774.62       1869.26       111.65 o                         
  -3   7   2       5600.22       5743.66       163.00 o                         
  -2   7   2        711.74        804.15        75.30 o                         
  -1   7   2       4284.42       4145.28       134.63 o                         
   0   7   2       1029.54       1043.43        75.04 o                         
   1   7   2       4189.96       3927.91       113.25 o                         
   2   7   2        686.04        815.58        77.86 o                         
   3   7   2       5908.95       5727.13       147.18 o                         
   4   7   2       1861.47       1954.58       124.03 o                         
   5   7   2       3972.26       3956.10       166.34 o                         
   6   7   2       1612.99       1811.42       164.35 o                         
   7   7   2       1659.60       1390.08       174.29 o                         
   8   7   2        654.83        678.29       288.00 o                         
  -8   8   2        285.42        401.62       257.96 o                         
  -7   8   2         51.18       -178.68       178.68 o                         
  -6   8   2       1219.84       1158.04       133.46 o                         
  -5   8   2        715.48        773.55       113.87 o                         
  -4   8   2       1689.39       1698.69       110.73 o                         
  -3   8   2       2224.27       1947.75       100.02 o                         
  -2   8   2        712.55        813.81        77.37 o                         
  -1   8   2       1870.79       1974.98        94.67 o                         
   0   8   2        415.36        397.30        68.08 o                         
   1   8   2       1677.15       1622.65        87.73 o                         
   2   8   2        816.82        765.27        77.52 o                         
   3   8   2       2253.18       2284.64       108.18 o                         
   4   8   2       1790.75       1829.44       144.26 o                         
   5   8   2        647.63        520.15        99.76 o                         
   6   8   2       1254.64        943.30       129.14 o                         
   7   8   2         82.32        260.71       176.88 o                         
   8   8   2        256.45        544.45       205.50 o                         
  -8   9   2        548.55        688.62       311.47 o                         
  -7   9   2         10.33        353.85       143.93 o                         
  -6   9   2       1274.09       1485.10       145.45 o                         
  -5   9   2        804.03        896.40       122.59 o                         
  -4   9   2       1377.26       1587.99       110.99 o                         
  -3   9   2       1792.17       1704.04       110.16 o                         
  -2   9   2      10942.89      10647.84       208.27 o                         
  -1   9   2        301.61        287.82        72.63 o                         
   0   9   2      20414.45      20857.09       294.08 o                         
   1   9   2        252.78        269.66        69.36 o                         
   2   9   2      11277.41      11053.25       304.12 o                         
   3   9   2       1826.01       1679.47        98.90 o                         
   4   9   2       1398.75       1406.65       114.53 o                         
   5   9   2        851.83        805.56       114.62 o                         
   6   9   2       1284.28       1268.27       160.13 o                         
   7   9   2         13.35        -97.50       169.32 o                         
   8   9   2        522.37        219.99       256.55 o                         
  -8  10   2         79.52        402.44       297.52 o                         
  -7  10   2        115.62          7.98       142.21 o                         
  -6  10   2        190.03         83.53       115.79 o                         
  -5  10   2        309.43        356.61       109.94 o                         
  -4  10   2        560.53        434.46       146.95 o                         
  -3  10   2       2684.16       2712.64       144.56 o                         
  -2  10   2       4590.14       4319.86       139.73 o                         
  -1  10   2       2218.22       2393.63       109.61 o                         
   0  10   2        164.08        261.70        70.39 o                         
   1  10   2       2337.47       2430.85       108.24 o                         
   2  10   2       4380.48       4475.42       142.20 o                         
   3  10   2       2700.66       2758.59       131.47 o                         
   4  10   2        506.37        482.11       117.16 o                         
   5  10   2        359.57        383.84       112.52 o                         
   6  10   2        189.84         60.13       156.18 o                         
   7  10   2         80.73        118.76       187.73 o                         
   8  10   2         75.03        -29.70       189.50 o                         
  -8  11   2        658.53       1358.57       499.27 o                         
  -7  11   2         62.72        113.82       148.50 o                         
  -6  11   2       1420.92       1559.95       158.85 o                         
  -5  11   2        352.84        338.70       119.77 o                         
  -4  11   2       1673.34       1575.74       151.58 o                         
  -3  11   2       2778.79       2948.70       149.84 o                         
  -2  11   2       1283.01       1215.70       111.10 o                         
  -1  11   2       4748.75       4905.11       207.28 o                         
   0  11   2        513.63        465.09        83.70 o                         
   1  11   2       4513.79       4556.48       188.40 o                         
   2  11   2       1358.26       1415.34       107.48 o                         
   3  11   2       2766.78       2846.57       141.71 o                         
   4  11   2       1411.29       1394.11       140.42 o                         
   5  11   2        367.52        275.02       141.37 o                         
   6  11   2       1439.92       1762.27       367.77 o                         
   7  11   2         48.66        190.27       232.34 o                         
   8  11   2        593.22        850.49       235.89 o                         
  -7  12   2       1228.60       1718.00       278.30 o                         
  -6  12   2        102.80        342.71       163.77 o                         
  -5  12   2        287.08        407.84       130.93 o                         
  -4  12   2       1266.28       1472.15       152.76 o                         
  -3  12   2       1719.01       1885.05       152.71 o                         
  -2  12   2         76.56         83.31        86.49 o                         
  -1  12   2        678.25        661.12        99.87 o                         
   0  12   2       2300.23       2423.33       135.79 o                         
   1  12   2        709.79        706.76        97.11 o                         
   2  12   2         65.03        130.05        88.80 o                         
   3  12   2       1597.04       1449.97       158.22 o                         
   4  12   2       1213.95       1229.65       161.61 o                         
   5  12   2        297.02        374.55       147.17 o                         
   6  12   2        105.10        246.74       219.26 o                         
   7  12   2       1332.18       1904.47       369.15 o                         
  -7  13   2        776.58        615.96       239.61 o                         
  -6  13   2       1090.71       1249.28       205.15 o                         
  -5  13   2       2690.56       2646.60       215.08 o                         
  -4  13   2        531.18        643.53       134.35 o                         
  -3  13   2        233.43         85.05       111.07 o                         
  -2  13   2         25.55        -66.97       101.30 o                         
  -1  13   2       2272.38       2421.45       143.55 o                         
   0  13   2        731.53        920.25       115.40 o                         
   1  13   2       2168.43       2058.90       143.09 o                         
   2  13   2         23.87         35.70       107.32 o                         
   3  13   2        365.89        461.12       133.09 o                         
   4  13   2        533.41        610.36       181.76 o                         
   5  13   2       2440.75       2472.22       279.13 o                         
   6  13   2       1119.63       1072.46       263.05 o                         
   7  13   2        761.33       1105.93       395.15 o                         
  -7  14   2        520.24        441.69       378.53 o                         
  -6  14   2        886.60        797.05       201.85 o                         
  -5  14   2        148.35         70.45       153.45 o                         
  -4  14   2        824.66        886.56       169.17 o                         
  -3  14   2        998.69       1109.25       160.47 o                         
  -2  14   2       1936.28       1876.15       174.23 o                         
  -1  14   2        835.03        716.20       138.28 o                         
   0  14   2         19.13        -66.19       108.57 o                         
   1  14   2        865.12        757.52       138.10 o                         
   2  14   2       2096.49       1766.18       292.74 o                         
   3  14   2       1056.77        965.76       162.51 o                         
   4  14   2        807.25        644.57       154.83 o                         
   5  14   2        169.48        199.49       156.51 o                         
   6  14   2        852.11       1029.70       433.10 o                         
   7  14   2        495.21        292.93       214.02 o                         
  -6  15   2         78.62        -65.50       169.02 o                         
  -5  15   2        414.99        332.36       170.77 o                         
  -4  15   2        734.98        690.04       203.31 o                         
  -3  15   2        777.42        724.14       154.83 o                         
  -2  15   2       1706.98       1726.11       213.36 o                         
  -1  15   2        737.26        683.68       142.79 o                         
   0  15   2       1301.41       1457.51       162.86 o                         
   1  15   2        646.07        713.48       140.74 o                         
   2  15   2       1721.01       1611.22       174.15 o                         
   3  15   2        733.94        676.64       170.42 o                         
   4  15   2        699.34        648.94       195.10 o                         
   5  15   2        374.18        176.40       229.25 o                         
   6  15   2         87.60         34.81       256.62 o                         
  -6  16   2        307.57        352.38       203.38 o                         
  -5  16   2        108.42        -35.08       166.25 o                         
  -4  16   2       1082.02        696.99       185.61 o                         
  -3  16   2        423.50        401.36       151.64 o                         
  -2  16   2        698.59        917.35       160.67 o                         
  -1  16   2        108.58         62.53       165.91 o                         
   0  16   2          2.10       -109.98       109.98 o                         
   1  16   2        131.62        209.31       138.07 o                         
   2  16   2        584.33        532.51       147.64 o                         
   3  16   2        472.57        640.61       160.29 o                         
   4  16   2       1082.18        976.91       185.09 o                         
   5  16   2        128.80        410.32       187.71 o                         
   6  16   2        319.14        212.98       210.13 o                         
  -5  17   2        292.33        233.08       170.73 o                         
  -4  17   2       1101.95       1147.35       221.29 o                         
  -3  17   2        511.37        565.10       179.75 o                         
  -2  17   2         65.29        114.75       139.82 o                         
  -1  17   2       1306.22       1727.24       276.69 o                         
   0  17   2        359.20        446.51       144.09 o                         
   1  17   2       1269.31       1036.89       168.07 o                         
   2  17   2         75.88        -13.41       133.10 o                         
   3  17   2        554.73        727.92       175.36 o                         
   4  17   2       1040.95       1072.23       201.74 o                         
   5  17   2        290.62        413.49       223.28 o                         
  -5  18   2        125.78        446.88       213.47 o                         
  -4  18   2         35.42       -191.58       191.58 o                         
  -3  18   2       1059.11        921.38       189.85 o                         
  -2  18   2        605.11        801.24       183.57 o                         
  -1  18   2         70.60        181.41       152.73 o                         
   0  18   2          5.20       -114.68       134.67 o                         
   1  18   2         69.72         32.86       131.19 o                         
   2  18   2        603.75        479.90       175.32 o                         
   3  18   2        966.21        537.72       236.60 o                         
   4  18   2         49.07        -85.40       162.79 o                         
   5  18   2        131.71        314.70       241.91 o                         
  -4  19   2        110.81         88.96       310.84 o                         
  -3  19   2        538.96        647.49       190.60 o                         
  -2  19   2         82.34        112.56       170.01 o                         
  -1  19   2        160.92        -76.73       152.60 o                         
   0  19   2        113.41        118.91       142.17 o                         
   1  19   2        152.58        145.48       163.76 o                         
   2  19   2         88.42        126.07       163.72 o                         
   3  19   2        575.32        787.94       192.40 o                         
   4  19   2         97.81        132.74       177.32 o                         
  -3  20   2         83.71        -74.31       218.08 o                         
  -2  20   2        747.49        836.61       198.30 o                         
  -1  20   2        518.22        360.30       207.93 o                         
   0  20   2         21.63        342.43       162.51 o                         
   1  20   2        554.29        969.51       201.78 o                         
   2  20   2        808.75       1212.33       212.43 o                         
   3  20   2         98.99        239.95       193.86 o                         
  -1  21   2        320.94        106.11       251.65 o                         
   0  21   2        513.79        373.89       191.12 o                         
   1  21   2        334.15        143.25       204.70 o                         
   1   0   3         69.16         67.13        55.94 o                         
   2   0   3        148.80        101.08        56.66 o                         
   3   0   3      20811.04      21373.14       285.59 o                         
   4   0   3       5744.24       5550.33       144.34 o                         
   5   0   3       9124.59       8988.01       201.02 o                         
   6   0   3        140.11        123.17        82.36 o                         
   7   0   3         12.79         17.43       112.36 o                         
   8   0   3       1331.19        973.44       201.23 o                         
   9   0   3       1259.25       1429.98       293.98 o                         
  -9   1   3        977.30       1481.86       289.35 o                         
  -8   1   3        529.06        632.75       205.68 o                         
  -7   1   3        277.62        419.68       102.39 o                         
  -6   1   3       1939.61       2126.92       127.37 o                         
  -5   1   3        376.33        272.44        82.61 o                         
  -4   1   3       1050.14       1121.26        82.32 o                         
  -3   1   3       3071.38       3222.34       147.13 o                         
  -2   1   3       8953.90       8922.56       138.60 o                         
  -1   1   3      38719.91      39142.78       459.56 o                         
   0   1   3       7603.39       7253.27        93.52 o                         
   1   1   3      39265.54      40500.23       471.49 o                         
   2   1   3       8868.44       9004.54       155.32 o                         
   3   1   3       2953.39       2944.56        98.06 o                         
   4   1   3       1049.05       1046.83        79.75 o                         
   5   1   3        367.34        338.80        76.63 o                         
   6   1   3       1994.09       2132.76       128.78 o                         
   7   1   3        295.65        284.62       103.70 o                         
   8   1   3        462.99        517.93       205.95 o                         
   9   1   3        946.92       1246.84       494.22 o                         
  -9   2   3        754.72        488.86       259.11 o                         
  -8   2   3        765.00        576.44       212.38 o                         
  -7   2   3        357.18        514.90       120.84 o                         
  -6   2   3        325.28        393.07        87.68 o                         
  -5   2   3        544.03        566.28        78.47 o                         
  -4   2   3       2297.45       2233.64        97.32 o                         
  -3   2   3        146.74        183.72        56.19 o                         
  -2   2   3       1510.72       1544.76        67.95 o                         
  -1   2   3      25496.72      25144.68       279.36 o                         
   0   2   3        262.56        394.58        35.51 o                         
   1   2   3      25756.72      25640.58       327.31 o                         
   2   2   3       1468.58       1454.21        76.57 o                         
   3   2   3        124.25         97.13        55.77 o                         
   4   2   3       1950.21       1843.63        92.77 o                         
   5   2   3        574.59        756.69       106.54 o                         
   6   2   3        291.99        457.14        95.30 o                         
   7   2   3        352.92        169.19       107.27 o                         
   8   2   3        917.95        881.52       216.92 o                         
   9   2   3        784.08         15.83       259.15 o                         
  -9   3   3        140.39        -41.70       292.71 o                         
  -8   3   3        659.66        804.34       261.62 o                         
  -7   3   3       1666.40       1656.93       141.09 o                         
  -6   3   3       1012.74       1231.59       109.08 o                         
  -5   3   3       9885.19       9564.35       251.15 o                         
  -4   3   3        219.91        252.15        64.40 o                         
  -3   3   3       2926.15       3029.14       106.82 o                         
  -2   3   3       3701.81       3842.75       116.17 o                         
  -1   3   3       2123.28       2143.17        67.06 o                         
   0   3   3      11433.00      11388.03       145.29 o                         
   1   3   3       2138.61       2185.74        70.51 o                         
   2   3   3       3960.50       4120.49       103.88 o                         
   3   3   3       3031.37       3168.70       108.20 o                         
   4   3   3        181.47        238.95        67.99 o                         
   5   3   3       9651.16       9204.50       204.66 o                         
   6   3   3       1072.18       1103.29       117.45 o                         
   7   3   3       1814.02       1820.60       144.84 o                         
   8   3   3        648.56        494.37       205.72 o                         
   9   3   3        151.36        -19.05       302.83 o                         
  -9   4   3        646.92        440.27       691.63 o                         
  -8   4   3       1332.34       1019.55       266.17 o                         
  -7   4   3         86.64         97.56       102.85 o                         
  -6   4   3        391.46        245.22        95.14 o                         
  -5   4   3       1010.98       1000.91        94.13 o                         
  -4   4   3       6591.27       6835.48       157.36 o                         
  -3   4   3        372.20        402.32        63.25 o                         
  -2   4   3       1007.93       1063.95        68.93 o                         
  -1   4   3       1595.42       1770.18        72.65 o                         
   0   4   3          3.03         -6.45        47.23 o                         
   1   4   3       1656.56       1743.35        74.58 o                         
   2   4   3        736.23        910.37        74.50 o                         
   3   4   3        332.14        380.45        78.15 o                         
   4   4   3       7022.72       7287.83       171.66 o                         
   5   4   3       1000.57       1001.95        92.43 o                         
   6   4   3        356.73        555.14       143.80 o                         
   7   4   3         70.40         87.30       101.07 o                         
   8   4   3       1207.05       1161.11       222.96 o                         
   9   4   3        612.95        303.10       319.74 o                         
  -9   5   3        252.62        658.40       384.27 o                         
  -8   5   3        395.77        257.68       207.30 o                         
  -7   5   3        816.04        779.48       126.30 o                         
  -6   5   3       1982.41       1904.58       136.49 o                         
  -5   5   3       1066.87        912.48        92.48 o                         
  -4   5   3       3573.07       3606.16       123.23 o                         
  -3   5   3       1968.32       2079.37        93.33 o                         
  -2   5   3       4581.93       4720.58       133.61 o                         
  -1   5   3       3187.26       3410.40        96.39 o                         
   0   5   3        198.34        265.89        55.16 o                         
   1   5   3       2437.01       2573.20        93.67 o                         
   2   5   3       4681.47       4836.86       119.92 o                         
   3   5   3       1993.60       1899.72        93.06 o                         
   4   5   3       3688.54       3765.82       133.06 o                         
   5   5   3       1109.20        961.47       121.02 o                         
   6   5   3       2121.47       2202.54       134.17 o                         
   7   5   3        813.87        888.55       131.47 o                         
   8   5   3        415.13        407.92       196.07 o                         
   9   5   3        215.77        294.77       300.64 o                         
  -8   6   3        627.81       1046.22       249.86 o                         
  -7   6   3       1369.08       1298.32       141.54 o                         
  -6   6   3         86.32         53.81       123.33 o                         
  -5   6   3       6104.08       6241.09       236.12 o                         
  -4   6   3       4484.69       4741.10       142.04 o                         
  -3   6   3       2963.93       3271.15       113.90 o                         
  -2   6   3       4190.87       4053.77       118.00 o                         
  -1   6   3        968.05        889.30        69.15 o                         
   0   6   3        342.59        719.26        65.25 o                         
   1   6   3       1023.03        986.27        69.16 o                         
   2   6   3       3834.06       3950.02       120.31 o                         
   3   6   3       2796.99       3061.34       111.33 o                         
   4   6   3       4658.67       4823.12       159.41 o                         
   5   6   3       6190.18       5981.58       267.99 o                         
   6   6   3         95.44         67.50        95.32 o                         
   7   6   3       1404.76       1413.35       196.72 o                         
   8   6   3        685.47        725.41       213.77 o                         
   9   6   3        920.99        541.24       572.71 o                         
  -8   7   3        545.77        687.72       333.18 o                         
  -7   7   3         36.48         71.55       108.44 o                         
  -6   7   3        207.86        395.95       105.85 o                         
  -5   7   3        655.88        531.78       102.08 o                         
  -4   7   3       2117.68       2118.41       113.87 o                         
  -3   7   3        687.13        781.74        82.43 o                         
  -2   7   3       2379.30       2154.52        94.68 o                         
  -1   7   3      12364.84      12063.11       215.63 o                         
   0   7   3       4654.87       4476.84       118.72 o                         
   1   7   3      12467.38      12469.97       193.21 o                         
   2   7   3       2548.58       2470.54       115.25 o                         
   3   7   3        688.04        677.49        79.43 o                         
   4   7   3       1968.07       1980.53       115.50 o                         
   5   7   3        593.74        586.28       120.27 o                         
   6   7   3        201.96        266.11       107.95 o                         
   7   7   3         26.36         89.08       114.09 o                         
   8   7   3        460.91        224.31       182.49 o                         
  -8   8   3        846.61        890.73       334.06 o                         
  -7   8   3       1082.06       1088.23       178.34 o                         
  -6   8   3        374.98        372.75       110.64 o                         
  -5   8   3        463.52        468.27       122.23 o                         
  -4   8   3       1582.67       1494.35       107.04 o                         
  -3   8   3       3846.72       3868.60       129.12 o                         
  -2   8   3       6904.88       6940.78       154.25 o                         
  -1   8   3       8201.24       8406.77       188.66 o                         
   0   8   3       2627.35       2600.27       101.13 o                         
   1   8   3       8345.53       8496.48       207.08 o                         
   2   8   3       7251.21       7294.76       277.49 o                         
   3   8   3       3999.02       4234.41       155.43 o                         
   4   8   3       1500.44       1519.78       112.61 o                         
   5   8   3        461.53        487.74        99.36 o                         
   6   8   3        480.72        395.29       115.62 o                         
   7   8   3       1049.73        999.38       175.42 o                         
   8   8   3        938.10       1258.28       241.74 o                         
  -8   9   3        297.62        509.62       213.53 o                         
  -7   9   3       1146.40       1371.17       188.00 o                         
  -6   9   3        738.53        899.20       126.58 o                         
  -5   9   3       3706.79       3695.72       182.93 o                         
  -4   9   3        340.43        421.00        89.52 o                         
  -3   9   3       1579.49       1662.88       107.58 o                         
  -2   9   3       1667.47       1688.38        96.04 o                         
  -1   9   3       2896.56       2921.02       121.85 o                         
   0   9   3         46.88         76.91        64.40 o                         
   1   9   3       2879.49       2851.85       130.61 o                         
   2   9   3       1609.39       1746.16        95.87 o                         
   3   9   3       1560.32       1692.64       102.44 o                         
   4   9   3        254.38        239.47        91.98 o                         
   5   9   3       3740.84       4020.07       191.76 o                         
   6   9   3        705.59        828.56       132.09 o                         
   7   9   3       1031.30        837.53       245.77 o                         
   8   9   3        296.31        555.16       273.74 o                         
  -8  10   3        516.35        798.95       440.06 o                         
  -7  10   3       1469.13       1297.70       239.59 o                         
  -6  10   3        884.14        879.65       130.81 o                         
  -5  10   3         67.12        125.75       105.74 o                         
  -4  10   3       1220.15       1289.83       123.18 o                         
  -3  10   3       1198.62       1107.06       112.31 o                         
  -2  10   3       1682.42       1605.15        98.00 o                         
  -1  10   3       1307.16       1256.74        93.13 o                         
   0  10   3       1881.77       1972.05        99.94 o                         
   1  10   3       1347.39       1349.28        90.62 o                         
   2  10   3       1738.03       1641.08        98.90 o                         
   3  10   3       1045.58       1169.17       101.57 o                         
   4  10   3       1409.68       1425.23       137.20 o                         
   5  10   3         69.86        135.27       106.79 o                         
   6  10   3        868.27        837.37       163.17 o                         
   7  10   3       1511.17       1600.35       453.58 o                         
   8  10   3        458.73        387.01       289.51 o                         
  -8  11   3        310.98        595.81       397.40 o                         
  -7  11   3        175.93         85.90       148.11 o                         
  -6  11   3       1781.75       1661.49       270.94 o                         
  -5  11   3        397.45        578.18       124.42 o                         
  -4  11   3        422.86        530.44       126.99 o                         
  -3  11   3       1222.39       1147.68       117.50 o                         
  -2  11   3        632.33        735.60       100.07 o                         
  -1  11   3       4864.70       4637.71       158.12 o                         
   0  11   3         50.34        144.16        69.86 o                         
   1  11   3       4807.93       4660.33       156.98 o                         
   2  11   3        654.21        775.92        96.14 o                         
   3  11   3       1338.47       1313.67       116.83 o                         
   4  11   3        446.37        411.71       116.24 o                         
   5  11   3        448.38        310.77       145.17 o                         
   6  11   3       1740.62       2044.48       205.34 o                         
   7  11   3        174.42       -197.38       197.38 o                         
   8  11   3        297.84        716.28       236.02 o                         
  -7  12   3        438.00        339.89       221.58 o                         
  -6  12   3       1042.10        994.34       239.11 o                         
  -5  12   3       2216.60       2548.27       185.04 o                         
  -4  12   3        207.77        248.70       116.27 o                         
  -3  12   3       1047.82       1186.26       127.56 o                         
  -2  12   3       2845.66       2751.22       147.19 o                         
  -1  12   3       2149.72       2146.61       131.54 o                         
   0  12   3        284.55        379.56        86.40 o                         
   1  12   3       2129.61       2143.60       152.75 o                         
   2  12   3       2580.05       2713.08       144.50 o                         
   3  12   3        991.97       1174.12       132.47 o                         
   4  12   3        208.95        151.40       130.08 o                         
   5  12   3       2236.33       2545.47       214.19 o                         
   6  12   3       1056.71       1367.96       192.89 o                         
   7  12   3        414.51         70.93       205.17 o                         
  -7  13   3        121.00        398.71       260.99 o                         
  -6  13   3        170.86        -44.27       145.55 o                         
  -5  13   3        238.97        121.51       143.31 o                         
  -4  13   3        661.77        735.98       137.94 o                         
  -3  13   3         18.40        102.22       110.86 o                         
  -2  13   3       2949.14       2995.81       180.35 o                         
  -1  13   3       1115.59       1169.21       116.67 o                         
   0  13   3       3744.97       3818.22       174.85 o                         
   1  13   3       1104.60       1055.11       121.03 o                         
   2  13   3       2997.14       2751.83       283.85 o                         
   3  13   3         20.19         -0.31       120.99 o                         
   4  13   3        679.17        742.00       150.76 o                         
   5  13   3        280.08        314.50       167.47 o                         
   6  13   3        177.66        235.92       195.28 o                         
   7  13   3        104.15        212.20       425.82 o                         
  -7  14   3        683.70        492.50       361.02 o                         
  -6  14   3        992.20       1350.12       212.18 o                         
  -5  14   3         66.92        118.34       152.87 o                         
  -4  14   3       1052.15        720.22       157.78 o                         
  -3  14   3       1226.90       1192.99       161.40 o                         
  -2  14   3       1828.68       1749.17       168.34 o                         
  -1  14   3       1310.70       1518.07       176.85 o                         
   0  14   3         18.87       -109.38       109.38 o                         
   1  14   3       1505.81       1332.60       171.80 o                         
   2  14   3       2027.59       2047.86       179.02 o                         
   3  14   3       1269.25       1220.72       167.29 o                         
   4  14   3       1062.32        945.10       169.75 o                         
   5  14   3         66.22         83.02       186.76 o                         
   6  14   3        872.42        746.25       228.15 o                         
   7  14   3        648.57       1066.27       335.07 o                         
  -6  15   3        469.34        642.89       191.17 o                         
  -5  15   3       1913.35       2478.94       244.09 o                         
  -4  15   3       1367.62       1262.66       196.25 o                         
  -3  15   3       1326.45       1232.72       180.31 o                         
  -2  15   3         43.60        151.79       126.24 o                         
  -1  15   3        672.85        620.12       153.01 o                         
   0  15   3        123.52         21.91       117.53 o                         
   1  15   3        629.38        333.38       134.67 o                         
   2  15   3         28.88        -10.16       128.06 o                         
   3  15   3       1377.69       1356.47       174.44 o                         
   4  15   3       1366.61       1519.96       184.28 o                         
   5  15   3       1800.29       1971.48       243.32 o                         
   6  15   3        468.02        691.19       222.40 o                         
  -6  16   3         43.52        -10.99       370.77 o                         
  -5  16   3         37.48        154.55       169.67 o                         
  -4  16   3        368.24        250.93       169.25 o                         
  -3  16   3        764.64        982.24       168.64 o                         
  -2  16   3         27.87        -58.15       123.25 o                         
  -1  16   3        455.66        334.82       146.09 o                         
   0  16   3         61.97         69.68       126.01 o                         
   1  16   3        472.68        475.26       144.77 o                         
   2  16   3         57.38        120.80       132.57 o                         
   3  16   3        673.14        746.35       160.42 o                         
   4  16   3        374.86         50.93       142.47 o                         
   5  16   3         34.43         25.11       211.77 o                         
   6  16   3         32.93         24.61       200.16 o                         
  -5  17   3         24.59        323.55       180.82 o                         
  -4  17   3        848.64        910.99       204.15 o                         
  -3  17   3        446.85        458.35       169.86 o                         
  -2  17   3        193.82        268.82       153.25 o                         
  -1  17   3        777.54        698.35       221.52 o                         
   0  17   3        186.46         39.49       129.24 o                         
   1  17   3        760.44        856.75       159.59 o                         
   2  17   3        204.55        343.76       153.39 o                         
   3  17   3        470.81        535.21       167.74 o                         
   4  17   3        757.77        738.97       208.75 o                         
   5  17   3         26.38        252.39       302.47 o                         
  -5  18   3        419.08        361.08       255.32 o                         
  -4  18   3        257.00        310.17       189.75 o                         
  -3  18   3        300.46        536.26       176.41 o                         
  -2  18   3       1074.63        979.88       189.88 o                         
  -1  18   3         88.86        225.78       158.82 o                         
   0  18   3        358.30        293.49       172.51 o                         
   1  18   3         92.23         64.87       132.38 o                         
   2  18   3        996.67        932.36       265.93 o                         
   3  18   3        287.17        160.01       186.15 o                         
   4  18   3        274.86        315.16       260.96 o                         
   5  18   3        472.81        693.36       275.48 o                         
  -4  19   3         63.49        249.96       211.55 o                         
  -3  19   3        158.88       -160.04       296.93 o                         
  -2  19   3        396.94        333.58       240.41 o                         
  -1  19   3        433.04        305.22       168.56 o                         
   0  19   3       2859.34       3285.55       383.88 o                         
   1  19   3        425.10        396.19       156.64 o                         
   2  19   3        420.31        327.65       178.91 o                         
   3  19   3        162.18        243.15       177.07 o                         
   4  19   3         56.00        278.06       198.40 o                         
  -3  20   3        296.60        173.53       182.49 o                         
  -2  20   3        597.18        620.03       193.71 o                         
  -1  20   3        373.58        324.16       213.59 o                         
   0  20   3         28.42        260.19       180.98 o                         
   1  20   3        410.17         65.44       164.08 o                         
   2  20   3        615.03        765.25       201.39 o                         
   3  20   3        355.73        149.37       192.61 o                         
  -1  21   3        250.03         87.96       195.56 o                         
   0  21   3        234.55        153.34       190.47 o                         
   1  21   3        218.86        -41.96       185.54 o                         
   0   0   4      84718.37      85727.59      1400.56 o                         
   1   0   4       5246.62       5238.91       133.76 o                         
   2   0   4      13505.28      12694.21       220.05 o                         
   3   0   4       3248.83       2937.37       108.05 o                         
   4   0   4       1239.02       1368.65        86.44 o                         
   5   0   4        963.04       1086.28        90.64 o                         
   6   0   4       1034.99       1077.39       113.55 o                         
   7   0   4        447.17        448.19       107.08 o                         
   8   0   4         82.34        189.45       166.06 o                         
   9   0   4         16.28         23.00       256.57 o                         
  -9   1   4        238.49        106.34       179.46 o                         
  -8   1   4         94.60         87.88       182.22 o                         
  -7   1   4        172.72        202.66        97.95 o                         
  -6   1   4        701.94        632.93        98.69 o                         
  -5   1   4         69.84         18.54        66.20 o                         
  -4   1   4        388.46        260.06        62.21 o                         
  -3   1   4       8354.95       8092.80       152.32 o                         
  -2   1   4       1523.00       1565.47        67.42 o                         
  -1   1   4      17385.99      16949.18       212.57 o                         
   0   1   4      10252.22       9547.86       120.25 o                         
   1   1   4      18107.42      18521.27       231.16 o                         
   2   1   4       1468.75       1389.27        61.25 o                         
   3   1   4       8549.90       8520.76       167.94 o                         
   4   1   4        425.69        548.01        68.78 o                         
   5   1   4         96.90         72.89        67.02 o                         
   6   1   4        602.22        784.77       105.01 o                         
   7   1   4        168.72        221.58       102.81 o                         
   8   1   4        105.41        284.88       173.83 o                         
   9   1   4        259.72         53.54       207.91 o                         
  -9   2   4       2634.65       3021.25       300.90 o                         
  -8   2   4        426.24        316.27       186.20 o                         
  -7   2   4       1372.28       1193.28       125.75 o                         
  -6   2   4        115.26         18.51        83.69 o                         
  -5   2   4       7620.39       7393.19       175.59 o                         
  -4   2   4       4654.34       4829.31       155.28 o                         
  -3   2   4       6676.33       6742.13       156.01 o                         
  -2   2   4       4184.10       3985.15        94.67 o                         
  -1   2   4      14394.07      14102.73       184.90 o                         
   0   2   4      18581.35      18239.21       218.17 o                         
   1   2   4      13913.90      13659.89       185.62 o                         
   2   2   4       4128.70       3745.64       160.66 o                         
   3   2   4       6605.41       6413.64       174.45 o                         
   4   2   4       4886.45       5097.13       134.60 o                         
   5   2   4       7565.45       7335.10       176.88 o                         
   6   2   4        255.77        291.58       102.00 o                         
   7   2   4       1402.66       1358.05       134.33 o                         
   8   2   4        513.01        812.07       210.61 o                         
   9   2   4       2758.45       2952.09       337.62 o                         
  -9   3   4        321.64       -314.14       331.23 o                         
  -8   3   4        148.01         55.74       188.98 o                         
  -7   3   4        755.64        624.17       117.23 o                         
  -6   3   4        620.69        590.25       101.49 o                         
  -5   3   4          4.16         31.18        78.08 o                         
  -4   3   4       1746.74       1697.47        88.98 o                         
  -3   3   4       2058.92       2349.20        89.87 o                         
  -2   3   4       4665.80       4366.28       139.25 o                         
  -1   3   4       7481.00       7616.45       163.52 o                         
   0   3   4      20195.16      19545.45       227.91 o                         
   1   3   4       7373.65       7144.21       139.73 o                         
   2   3   4       4421.54       4336.29       123.48 o                         
   3   3   4       2421.48       2436.41       108.27 o                         
   4   3   4       1784.68       2011.15        98.29 o                         
   5   3   4          7.80        -65.80        65.80 o                         
   6   3   4        582.95        370.77        96.68 o                         
   7   3   4        728.53        958.70       126.96 o                         
   8   3   4        142.45          1.29       176.71 o                         
   9   3   4        329.23        240.70       190.08 o                         
  -9   4   4       1179.05       1806.31       493.15 o                         
  -8   4   4        323.70        176.06       209.72 o                         
  -7   4   4       1354.91       1434.55       229.06 o                         
  -6   4   4       2776.26       2862.84       152.16 o                         
  -5   4   4       9472.81       9182.02       246.94 o                         
  -4   4   4       4226.31       4012.42       124.43 o                         
  -3   4   4       6646.50       6480.84       135.86 o                         
  -2   4   4       1932.54       1921.09        79.53 o                         
  -1   4   4       4937.51       4531.66       102.14 o                         
   0   4   4      23139.32      22563.96       255.80 o                         
   1   4   4       5452.10       5160.03       113.17 o                         
   2   4   4       1923.43       1964.84        84.37 o                         
   3   4   4       6667.76       6712.03       175.94 o                         
   4   4   4       4152.89       3892.86       131.11 o                         
   5   4   4       9753.67       9433.21       278.08 o                         
   6   4   4       2840.48       2802.63       160.43 o                         
   7   4   4       1211.28       1345.23       137.49 o                         
   8   4   4        292.67        351.10       185.60 o                         
   9   4   4       1095.05       1629.02       439.72 o                         
  -9   5   4        104.19        115.93       341.88 o                         
  -8   5   4        213.40        133.59       193.76 o                         
  -7   5   4        177.74        102.77       105.95 o                         
  -6   5   4        382.32        444.23        97.00 o                         
  -5   5   4        579.54        736.13        88.30 o                         
  -4   5   4       9295.42       9123.52       181.95 o                         
  -3   5   4       5782.96       5681.63       136.47 o                         
  -2   5   4        488.48        653.94        80.60 o                         
  -1   5   4       2460.28       2567.27       118.44 o                         
   0   5   4       7492.91       7619.47       133.34 o                         
   1   5   4       2552.93       2622.12        83.08 o                         
   2   5   4        466.68        544.23        66.00 o                         
   3   5   4       5462.74       5480.52       137.07 o                         
   4   5   4       9173.93       9181.15       349.71 o                         
   5   5   4        629.87        858.98        90.66 o                         
   6   5   4        362.40        311.53       112.39 o                         
   7   5   4        173.34        271.35       106.40 o                         
   8   5   4        180.58         84.71       187.78 o                         
   9   5   4        101.99         60.97       198.87 o                         
  -8   6   4         40.01        -33.75       204.43 o                         
  -7   6   4        984.12        851.54       129.11 o                         
  -6   6   4        285.82        198.92       108.87 o                         
  -5   6   4        259.48        180.44        83.63 o                         
  -4   6   4        328.49        186.94        69.33 o                         
  -3   6   4        252.88        248.05        66.61 o                         
  -2   6   4      12357.59      12688.44       197.41 o                         
  -1   6   4       2434.45       2293.93        88.58 o                         
   0   6   4        571.18        538.07        62.05 o                         
   1   6   4       2248.76       2198.65        83.29 o                         
   2   6   4      11832.42      12101.46       200.95 o                         
   3   6   4        176.31        241.67        67.44 o                         
   4   6   4        370.62        454.99        76.25 o                         
   5   6   4        244.01        289.96        87.76 o                         
   6   6   4        305.64        290.93       103.53 o                         
   7   6   4       1093.34        977.17       160.45 o                         
   8   6   4         67.66        135.37       180.03 o                         
  -8   7   4         32.91        -48.00       187.17 o                         
  -7   7   4        114.90        169.06       138.31 o                         
  -6   7   4        203.80        196.63       122.77 o                         
  -5   7   4        149.43        148.78        85.38 o                         
  -4   7   4       1794.13       1739.36       106.79 o                         
  -3   7   4       7559.95       7610.90       185.66 o                         
  -2   7   4       2908.69       2947.76       138.85 o                         
  -1   7   4       1114.75       1252.58        82.10 o                         
   0   7   4       1863.87       1817.04        85.45 o                         
   1   7   4       1254.38       1193.70        77.38 o                         
   2   7   4       3079.97       3339.24       122.41 o                         
   3   7   4       7437.62       7412.54       165.73 o                         
   4   7   4       1867.31       1865.79       111.76 o                         
   5   7   4        115.34        163.41        91.73 o                         
   6   7   4        171.38        190.33       101.25 o                         
   7   7   4         96.25         81.13       156.77 o                         
   8   7   4         35.22        -94.53       177.78 o                         
  -8   8   4        177.93        257.09       209.35 o                         
  -7   8   4        199.75        221.34       142.44 o                         
  -6   8   4        338.04        376.26       108.23 o                         
  -5   8   4        629.04        529.26       104.62 o                         
  -4   8   4        623.54        680.84        95.32 o                         
  -3   8   4       3403.91       3369.97       122.15 o                         
  -2   8   4        236.26        299.94        69.44 o                         
  -1   8   4      11265.73      11497.75       215.19 o                         
   0   8   4        771.13        896.21        80.56 o                         
   1   8   4      11234.85      11413.79       208.39 o                         
   2   8   4        258.84        344.06        67.86 o                         
   3   8   4       3678.13       3837.85       136.55 o                         
   4   8   4        569.23        687.91        89.73 o                         
   5   8   4        665.81        671.01       110.68 o                         
   6   8   4        336.71        405.75       112.42 o                         
   7   8   4        191.62        -22.62       198.27 o                         
   8   8   4        180.64        250.00       198.46 o                         
  -8   9   4        270.80       -109.05       253.98 o                         
  -7   9   4       1240.93       1072.38       171.84 o                         
  -6   9   4         38.67        131.44       101.67 o                         
  -5   9   4        463.78        419.95       108.14 o                         
  -4   9   4        340.35        334.41        88.36 o                         
  -3   9   4        829.17        681.75        87.16 o                         
  -2   9   4       3084.48       3038.16       123.70 o                         
  -1   9   4       4965.56       5259.69       192.98 o                         
   0   9   4       9158.18       9113.99       180.61 o                         
   1   9   4       5131.25       5497.02       172.19 o                         
   2   9   4       3029.78       2893.14       150.46 o                         
   3   9   4        749.43        787.89        84.70 o                         
   4   9   4        378.42        329.36       111.06 o                         
   5   9   4        456.82        368.01       114.92 o                         
   6   9   4         37.55        189.21       113.55 o                         
   7   9   4       1239.02       1256.86       233.33 o                         
   8   9   4        267.88        223.90       212.40 o                         
  -8  10   4        304.25        177.13       241.21 o                         
  -7  10   4        953.62        507.15       482.23 o                         
  -6  10   4       2869.14       3073.12       181.85 o                         
  -5  10   4       2901.97       2960.58       172.10 o                         
  -4  10   4       1542.82       1437.74       119.63 o                         
  -3  10   4       4832.78       4678.73       171.77 o                         
  -2  10   4       3313.74       3229.18       128.42 o                         
  -1  10   4       4337.62       4307.72       142.17 o                         
   0  10   4         36.38         87.15        66.06 o                         
   1  10   4       4566.72       4727.11       196.21 o                         
   2  10   4       3145.37       3169.73       123.25 o                         
   3  10   4       4983.01       5252.09       189.74 o                         
   4  10   4       1348.31       1202.44       150.60 o                         
   5  10   4       2726.08       2668.58       186.39 o                         
   6  10   4       3123.85       3196.80       206.89 o                         
   7  10   4        851.83        799.09       243.80 o                         
   8  10   4        362.47        349.32       292.54 o                         
  -7  11   4        110.68        257.80       209.63 o                         
  -6  11   4       1215.68       1389.55       200.60 o                         
  -5  11   4        205.76        276.34       113.09 o                         
  -4  11   4       1828.27       1671.38       150.87 o                         
  -3  11   4       1020.56       1055.17       113.36 o                         
  -2  11   4       1235.55       1098.24       109.47 o                         
  -1  11   4       4424.90       4262.72       163.94 o                         
   0  11   4          5.02        -52.44        73.15 o                         
   1  11   4       4362.56       4604.71       181.49 o                         
   2  11   4       1275.00       1244.00       110.08 o                         
   3  11   4        810.39        879.68       105.56 o                         
   4  11   4       1800.20       1993.04       159.52 o                         
   5  11   4        242.41        276.91       144.69 o                         
   6  11   4       1242.70       1168.02       183.76 o                         
   7  11   4        110.53        101.34       187.66 o                         
   8  11   4          8.14        110.17       492.27 o                         
  -7  12   4        652.89        572.62       229.69 o                         
  -6  12   4        210.97        311.91       150.23 o                         
  -5  12   4        176.29        423.95       132.68 o                         
  -4  12   4        284.85        160.18       110.96 o                         
  -3  12   4        565.57        429.02       148.22 o                         
  -2  12   4       1324.95       1224.31       117.08 o                         
  -1  12   4       2824.70       2801.06       154.03 o                         
   0  12   4       7694.30       8046.28       331.85 o                         
   1  12   4       2840.89       2752.45       137.58 o                         
   2  12   4       1252.53       1378.05       117.65 o                         
   3  12   4        489.73        620.21       120.60 o                         
   4  12   4        261.97         -6.06       133.28 o                         
   5  12   4        173.85         -7.10       144.46 o                         
   6  12   4        184.34        -75.64       157.91 o                         
   7  12   4        697.92        471.43       213.92 o                         
  -7  13   4          9.68        -74.63       208.56 o                         
  -6  13   4        226.97        292.48       182.61 o                         
  -5  13   4        291.76        385.14       134.53 o                         
  -4  13   4        243.40        340.47       124.23 o                         
  -3  13   4       3093.57       3337.92       203.53 o                         
  -2  13   4       1180.63       1144.18       127.69 o                         
  -1  13   4         55.02         -4.21       100.25 o                         
   0  13   4       2551.65       2490.83       145.02 o                         
   1  13   4         65.51        189.02       103.05 o                         
   2  13   4       1323.54       1077.10       167.10 o                         
   3  13   4       3028.83       3327.64       234.55 o                         
   4  13   4        238.18        225.97       129.01 o                         
   5  13   4        230.22        403.56       168.00 o                         
   6  13   4        268.31        480.44       210.74 o                         
   7  13   4         15.39       -141.68       186.53 o                         
  -6  14   4        164.09         68.63       160.75 o                         
  -5  14   4        104.39        153.79       153.47 o                         
  -4  14   4        861.22        790.44       145.49 o                         
  -3  14   4          8.04       -106.57       106.57 o                         
  -2  14   4       1338.97       1239.19       147.85 o                         
  -1  14   4        713.81        696.24       147.23 o                         
   0  14   4       1974.41       2148.75       178.70 o                         
   1  14   4        874.04        843.06       160.61 o                         
   2  14   4       1450.78       1570.05       226.65 o                         
   3  14   4         25.61        -61.16       125.97 o                         
   4  14   4        818.13       1067.08       168.55 o                         
   5  14   4         99.35         12.38       154.76 o                         
   6  14   4        104.92         14.53       177.53 o                         
   7  14   4        221.58        316.52       548.23 o                         
  -6  15   4          4.66       -187.43       187.43 o                         
  -5  15   4        446.59        504.78       200.03 o                         
  -4  15   4         37.22       -134.70       134.70 o                         
  -3  15   4        400.96        259.85       137.83 o                         
  -2  15   4        725.97        576.74       144.35 o                         
  -1  15   4       1355.02       1218.29       173.90 o                         
   0  15   4          4.32        112.67       124.26 o                         
   1  15   4       1391.08       1574.95       170.41 o                         
   2  15   4        745.51        609.85       146.97 o                         
   3  15   4        324.62        331.21       153.06 o                         
   4  15   4         25.70        189.28       146.24 o                         
   5  15   4        435.15        261.76       179.99 o                         
   6  15   4          3.23        -87.50       192.39 o                         
  -6  16   4       1016.63       1090.00       305.23 o                         
  -5  16   4       1967.51       2034.92       222.57 o                         
  -4  16   4        506.13        179.96       164.13 o                         
  -3  16   4       2904.96       2700.67       315.36 o                         
  -2  16   4       1400.74       1223.39       168.93 o                         
  -1  16   4        184.09        359.67       195.37 o                         
   0  16   4          0.30        -71.29       115.15 o                         
   1  16   4        172.48        211.47       130.64 o                         
   2  16   4       1322.14       1161.91       169.69 o                         
   3  16   4       2851.84       2911.82       225.04 o                         
   4  16   4        481.02        274.20       152.48 o                         
   5  16   4       1967.57       2100.08       332.42 o                         
   6  16   4        983.20       1120.92       253.45 o                         
  -5  17   4        392.45        706.45       193.30 o                         
  -4  17   4        543.36        364.36       178.50 o                         
  -3  17   4        228.13        226.84       155.23 o                         
  -2  17   4        130.16        160.05       176.88 o                         
  -1  17   4        675.65        717.78       153.77 o                         
   0  17   4        102.04        268.31       141.03 o                         
   1  17   4        710.49        565.85       138.40 o                         
   2  17   4        131.91        310.48       148.17 o                         
   3  17   4        177.52        202.14       151.29 o                         
   4  17   4        562.80        430.36       176.97 o                         
   5  17   4        413.89        388.20       198.27 o                         
  -4  18   4        340.94        573.43       188.93 o                         
  -3  18   4        447.51        854.94       190.41 o                         
  -2  18   4       1889.16       1517.31       207.66 o                         
  -1  18   4       1178.14        971.14       187.57 o                         
   0  18   4       2512.93       2537.64       216.95 o                         
   1  18   4       1146.43        978.24       200.24 o                         
   2  18   4       1945.12       1935.71       218.00 o                         
   3  18   4        423.27        456.55       178.45 o                         
   4  18   4        391.44        203.86       271.09 o                         
  -4  19   4        272.47        276.92       202.90 o                         
  -3  19   4        557.40        320.99       177.74 o                         
  -2  19   4         36.23       -152.86       156.11 o                         
  -1  19   4        141.91        124.19       163.99 o                         
   0  19   4        157.74        132.67       151.26 o                         
   1  19   4        162.16         90.29       147.34 o                         
   2  19   4         35.69       -109.48       153.11 o                         
   3  19   4        562.94       1243.90       209.19 o                         
   4  19   4        255.33        304.62       205.15 o                         
  -3  20   4         73.83        -83.93       182.55 o                         
  -2  20   4        349.90        530.96       190.97 o                         
  -1  20   4        580.88        438.60       183.90 o                         
   0  20   4        394.96        426.22       164.31 o                         
   1  20   4        594.77        582.65       205.01 o                         
   2  20   4        410.67        256.52       237.86 o                         
   3  20   4         50.87        -18.68       201.93 o                         
  -1  21   4         30.74         42.77       192.82 o                         
   0  21   4         28.30         -5.28       216.32 o                         
   1  21   4         42.46        188.84       209.13 o                         
   1   0   5      42512.80      42788.20       631.00 o                         
   2   0   5       2350.91       2349.90        96.06 o                         
   3   0   5       6186.45       6079.66       173.56 o                         
   4   0   5       3006.54       3155.91       114.78 o                         
   5   0   5      17375.72      17109.04       296.45 o                         
   6   0   5         10.13        -80.52        82.40 o                         
   7   0   5       3369.29       3256.41       165.32 o                         
   8   0   5          9.15       -169.00       169.00 o                         
   9   0   5       1369.75       1627.04       246.97 o                         
  -9   1   5        120.89        591.57       224.64 o                         
  -8   1   5       1357.89        922.25       219.58 o                         
  -7   1   5        434.48        343.95       103.94 o                         
  -6   1   5       1665.56       1528.67       162.72 o                         
  -5   1   5        187.24        198.63        65.76 o                         
  -4   1   5       4427.38       4420.96       120.45 o                         
  -3   1   5       4070.98       4279.21       125.15 o                         
  -2   1   5       2495.49       2438.02        67.67 o                         
  -1   1   5       5427.24       5310.09       102.09 o                         
   0   1   5       6627.23       6792.85       107.84 o                         
   1   1   5       5172.14       4970.83       108.65 o                         
   2   1   5       3090.91       3159.89        99.84 o                         
   3   1   5       4072.48       4129.13       107.38 o                         
   4   1   5       4634.60       4859.79       144.50 o                         
   5   1   5        177.35         84.75        68.88 o                         
   6   1   5       1547.31       1651.03       132.92 o                         
   7   1   5        463.31        556.17       111.93 o                         
   8   1   5       1264.42       1380.64       307.34 o                         
   9   1   5        130.41        300.77       213.64 o                         
  -9   2   5        914.14        792.40       455.85 o                         
  -8   2   5        187.11        373.26       200.07 o                         
  -7   2   5          1.76        -28.48        91.90 o                         
  -6   2   5       1546.24       1601.56       119.38 o                         
  -5   2   5        353.75        242.84        68.17 o                         
  -4   2   5        748.12        746.74        69.58 o                         
  -3   2   5       4252.53       4257.51       107.35 o                         
  -2   2   5       1326.88       1348.45        67.03 o                         
  -1   2   5      20466.68      20866.78       235.70 o                         
   0   2   5       3639.58       3749.07        80.04 o                         
   1   2   5      20141.75      20559.45       250.73 o                         
   2   2   5       1070.76       1093.50        61.24 o                         
   3   2   5       4087.09       3990.72       106.49 o                         
   4   2   5        798.60        853.86        72.74 o                         
   5   2   5        290.29        209.31        69.90 o                         
   6   2   5       1583.60       1649.21       132.69 o                         
   7   2   5          1.55       -103.29       103.29 o                         
   8   2   5        130.79        399.15       190.70 o                         
   9   2   5        914.58        714.89       234.64 o                         
  -9   3   5         18.24       -248.96       309.81 o                         
  -8   3   5       1406.67       1215.57       393.18 o                         
  -7   3   5       2281.43       2406.38       188.75 o                         
  -6   3   5        234.01        373.20        94.20 o                         
  -5   3   5        820.48        735.56        80.68 o                         
  -4   3   5       4214.37       4392.95       125.93 o                         
  -3   3   5        919.26        946.91        66.92 o                         
  -2   3   5      11867.94      11637.60       163.20 o                         
  -1   3   5       4525.11       4389.68        94.70 o                         
   0   3   5       3304.64       3661.69        86.62 o                         
   1   3   5       4251.57       4357.80        99.05 o                         
   2   3   5      11978.83      11935.96       172.69 o                         
   3   3   5        869.11        806.31        81.02 o                         
   4   3   5       4167.11       4146.46       139.99 o                         
   5   3   5        829.32        756.42        85.39 o                         
   6   3   5        220.99         95.40        86.94 o                         
   7   3   5       2234.66       2143.00       150.73 o                         
   8   3   5       1440.46       1297.61       237.31 o                         
   9   3   5          6.48       -124.88       176.67 o                         
  -9   4   5        750.02        752.56       266.98 o                         
  -8   4   5         98.08        -11.09       260.79 o                         
  -7   4   5        407.50        182.08       146.23 o                         
  -6   4   5        173.48        150.04        96.22 o                         
  -5   4   5        566.37        590.99        80.72 o                         
  -4   4   5        194.07         72.76        58.49 o                         
  -3   4   5        694.47        633.71        66.23 o                         
  -2   4   5       1459.69       1450.63        71.98 o                         
  -1   4   5      10585.00      10135.85       152.80 o                         
   0   4   5       9009.16       8922.76       140.16 o                         
   1   4   5      10917.62      10312.71       182.04 o                         
   2   4   5       1319.99       1367.47        97.28 o                         
   3   4   5        754.04        777.03        70.04 o                         
   4   4   5        158.13        197.71        66.39 o                         
   5   4   5        527.84        809.53        92.73 o                         
   6   4   5        182.51        311.39        92.23 o                         
   7   4   5        389.77        302.63       127.86 o                         
   8   4   5        149.44        -79.45       173.80 o                         
   9   4   5        717.59        801.81       237.46 o                         
  -8   5   5        610.72        614.98       313.79 o                         
  -7   5   5        123.55        193.15       164.62 o                         
  -6   5   5        112.92        152.58        88.78 o                         
  -5   5   5         83.71         44.74        78.81 o                         
  -4   5   5       4981.32       5123.82       140.54 o                         
  -3   5   5       6841.87       6615.64       155.35 o                         
  -2   5   5        795.18        785.39        65.06 o                         
  -1   5   5       2082.28       2192.43        82.43 o                         
   0   5   5         97.32          6.99        50.34 o                         
   1   5   5       2172.31       2041.87        75.05 o                         
   2   5   5        784.42        820.44        69.87 o                         
   3   5   5       6953.45       6505.46       166.23 o                         
   4   5   5       4882.62       5010.48       202.01 o                         
   5   5   5         94.82         62.48        73.64 o                         
   6   5   5        165.45          8.68        91.81 o                         
   7   5   5        134.61        185.56       127.51 o                         
   8   5   5        579.48        509.05       224.72 o                         
   9   5   5        301.53        560.47       595.45 o                         
  -8   6   5         25.85         32.42       186.37 o                         
  -7   6   5       2075.05       2353.34       190.42 o                         
  -6   6   5        113.97        251.08       138.82 o                         
  -5   6   5      12380.41      11903.66       264.07 o                         
  -4   6   5        730.56        720.61        80.61 o                         
  -3   6   5       7858.75       7845.90       166.95 o                         
  -2   6   5         57.95         84.48        57.07 o                         
  -1   6   5       3841.99       3604.43       127.58 o                         
   0   6   5         17.30          8.74        53.34 o                         
   1   6   5       3801.19       3978.64       102.70 o                         
   2   6   5         59.61         83.89        61.04 o                         
   3   6   5       7448.38       7305.33       159.95 o                         
   4   6   5        742.29        829.47       100.24 o                         
   5   6   5      12702.78      12367.46       424.31 o                         
   6   6   5         99.23         19.11        91.19 o                         
   7   6   5       2066.04       1679.00       223.86 o                         
   8   6   5         22.46         56.60       187.37 o                         
  -8   7   5        252.61        214.31       198.68 o                         
  -7   7   5        128.24        289.86       133.00 o                         
  -6   7   5       1269.88       1240.44       124.08 o                         
  -5   7   5        494.91        464.42        97.66 o                         
  -4   7   5       2910.22       2913.74       136.46 o                         
  -3   7   5       2672.27       2697.94       104.08 o                         
  -2   7   5       3488.35       3480.11       113.68 o                         
  -1   7   5       1804.45       1909.22        88.17 o                         
   0   7   5        614.20        583.16        66.98 o                         
   1   7   5       1641.91       1763.47        81.70 o                         
   2   7   5       3645.29       3700.63       119.15 o                         
   3   7   5       2826.64       2764.50       113.16 o                         
   4   7   5       2963.45       3182.18       182.28 o                         
   5   7   5        466.46        535.38       106.93 o                         
   6   7   5       1230.60       1359.11       133.09 o                         
   7   7   5        146.61        204.65       160.54 o                         
   8   7   5        261.97        560.01       254.93 o                         
  -8   8   5        127.29        194.92       201.05 o                         
  -7   8   5        442.68        423.28       185.27 o                         
  -6   8   5       1560.19       1811.99       165.38 o                         
  -5   8   5        355.22        633.47       104.25 o                         
  -4   8   5        259.48        291.66        81.60 o                         
  -3   8   5       4223.81       4284.43       144.08 o                         
  -2   8   5       5177.19       5058.13       138.70 o                         
  -1   8   5      11351.12      10885.49       187.44 o                         
   0   8   5          4.08         22.76        59.84 o                         
   1   8   5      11826.70      11607.32       193.03 o                         
   2   8   5       5231.11       5451.04       141.79 o                         
   3   8   5       4235.73       4187.46       142.18 o                         
   4   8   5        422.25        264.37        91.34 o                         
   5   8   5        328.26        371.35       108.75 o                         
   6   8   5       1449.40       1698.35       143.00 o                         
   7   8   5        433.09        362.55       187.17 o                         
   8   8   5        108.83        215.16       180.62 o                         
  -8   9   5        767.38        929.24       256.76 o                         
  -7   9   5        842.84        859.22       222.61 o                         
  -6   9   5         12.68         87.82        99.41 o                         
  -5   9   5       1110.45       1304.71       134.05 o                         
  -4   9   5        565.28        571.37        92.50 o                         
  -3   9   5       1386.17       1220.77       105.49 o                         
  -2   9   5        377.79        359.00        73.17 o                         
  -1   9   5       5421.29       5379.22       172.41 o                         
   0   9   5        112.78        145.99        64.24 o                         
   1   9   5       5452.85       5444.07       140.42 o                         
   2   9   5        317.90        341.43        70.79 o                         
   3   9   5       1275.30       1361.07        94.79 o                         
   4   9   5        534.08        517.48        99.81 o                         
   5   9   5       1242.42       1351.09       135.68 o                         
   6   9   5         13.65        -53.11       109.34 o                         
   7   9   5        879.02        865.90       238.41 o                         
   8   9   5        779.73        994.35       223.16 o                         
  -8  10   5        126.60        324.87       234.45 o                         
  -7  10   5        785.65       1022.52       238.64 o                         
  -6  10   5        211.70        250.86       142.37 o                         
  -5  10   5        100.99        -23.70        96.17 o                         
  -4  10   5        484.52        421.11        97.86 o                         
  -3  10   5        143.44         83.46        82.82 o                         
  -2  10   5        706.24        600.08        89.88 o                         
  -1  10   5       3678.67       3695.94       136.34 o                         
   0  10   5      10125.91      10140.42       197.69 o                         
   1  10   5       3531.99       3738.35       155.26 o                         
   2  10   5        660.73        814.63        88.79 o                         
   3  10   5        145.80         82.07        83.58 o                         
   4  10   5        542.97        705.85       120.26 o                         
   5  10   5        140.13        155.41       112.51 o                         
   6  10   5        195.84        223.50       158.22 o                         
   7  10   5        762.85        860.57       210.66 o                         
   8  10   5        166.14        130.04       212.22 o                         
  -7  11   5         48.40        158.91       196.06 o                         
  -6  11   5         71.50        281.70       135.55 o                         
  -5  11   5        187.10        288.57       114.08 o                         
  -4  11   5        998.09       1292.03       143.62 o                         
  -3  11   5       1381.63       1468.11       124.19 o                         
  -2  11   5       1912.58       1753.65       121.18 o                         
  -1  11   5        276.49        265.93        87.65 o                         
   0  11   5       4778.40       4450.65       157.22 o                         
   1  11   5        281.12        306.31        83.75 o                         
   2  11   5       1837.51       1809.80       138.23 o                         
   3  11   5       1509.00       1283.11       124.54 o                         
   4  11   5        939.28        889.09       133.01 o                         
   5  11   5        217.11        158.14       119.72 o                         
   6  11   5         55.83        -71.72       152.10 o                         
   7  11   5         57.91       -172.70       172.70 o                         
  -7  12   5       1245.14       1054.94       258.09 o                         
  -6  12   5        329.75        228.38       151.86 o                         
  -5  12   5       3575.35       3401.17       221.97 o                         
  -4  12   5         52.60         94.30       108.73 o                         
  -3  12   5       1922.82       1907.21       146.71 o                         
  -2  12   5       1158.64       1231.04       115.18 o                         
  -1  12   5         96.07        233.72        94.65 o                         
   0  12   5        387.79        482.30        92.77 o                         
   1  12   5        114.53        106.46        84.84 o                         
   2  12   5       1176.23       1040.87       111.58 o                         
   3  12   5       1699.54       1608.43       147.43 o                         
   4  12   5         68.52       -103.68       103.68 o                         
   5  12   5       3510.26       3174.72       242.81 o                         
   6  12   5        287.82        510.13       187.26 o                         
   7  12   5       1266.52       1901.16       281.37 o                         
  -7  13   5        412.23        -12.22       237.83 o                         
  -6  13   5        408.76        302.95       159.31 o                         
  -5  13   5         32.94        168.93       126.95 o                         
  -4  13   5       1023.92       1316.71       179.49 o                         
  -3  13   5       1180.56       1085.52       146.37 o                         
  -2  13   5        479.92        599.55       114.77 o                         
  -1  13   5        563.06        437.12       108.81 o                         
   0  13   5        600.85        512.68       103.83 o                         
   1  13   5        607.64        703.57       137.19 o                         
   2  13   5        505.17        373.32       128.99 o                         
   3  13   5       1148.60       1324.61       160.84 o                         
   4  13   5        997.04        916.93       184.00 o                         
   5  13   5         29.21        163.98       163.11 o                         
   6  13   5        363.39       -248.97       275.63 o                         
   7  13   5        407.21        492.34       225.19 o                         
  -6  14   5       2070.27       2391.85       394.14 o                         
  -5  14   5         26.58        -50.23       139.67 o                         
  -4  14   5        439.73        365.30       130.36 o                         
  -3  14   5        816.48        920.80       145.52 o                         
  -2  14   5        343.84        280.18       119.00 o                         
  -1  14   5       1563.64       1809.24       205.90 o                         
   0  14   5         18.36        -47.52       138.16 o                         
   1  14   5       1763.75       1751.29       167.48 o                         
   2  14   5        354.36        352.74       135.35 o                         
   3  14   5        781.53        864.91       156.21 o                         
   4  14   5        519.08        677.97       157.70 o                         
   5  14   5         26.59         96.32       141.25 o                         
   6  14   5       2008.26       1977.35       389.96 o                         
  -6  15   5         12.27         -7.11       299.61 o                         
  -5  15   5        697.52        535.07       172.10 o                         
  -4  15   5        836.82        596.74       210.33 o                         
  -3  15   5        257.05        225.43       142.30 o                         
  -2  15   5        892.11        622.13       144.55 o                         
  -1  15   5        922.69        627.94       162.82 o                         
   0  15   5        143.87       -102.71       118.03 o                         
   1  15   5        898.03        905.00       156.89 o                         
   2  15   5        935.47        644.02       150.12 o                         
   3  15   5        358.48        378.68       161.11 o                         
   4  15   5        780.10        550.25       162.07 o                         
   5  15   5        749.59        680.18       195.38 o                         
   6  15   5         11.92        150.65       231.71 o                         
  -5  16   5         52.18         78.75       340.21 o                         
  -4  16   5         86.68        182.86       160.12 o                         
  -3  16   5        177.77       -113.34       140.41 o                         
  -2  16   5        468.47        238.07       135.78 o                         
  -1  16   5        897.90        676.41       150.39 o                         
   0  16   5        924.80       1038.20       158.30 o                         
   1  16   5        963.38        813.98       158.30 o                         
   2  16   5        556.79        748.63       168.40 o                         
   3  16   5        169.81         41.16       140.17 o                         
   4  16   5         92.27        108.12       150.23 o                         
   5  16   5         68.73        254.94       245.72 o                         
   6  16   5        144.36        267.56       499.27 o                         
  -5  17   5        235.15         -4.81       181.39 o                         
  -4  17   5        134.25        -37.18       167.81 o                         
  -3  17   5        871.12        587.09       181.97 o                         
  -2  17   5        546.52        637.66       168.27 o                         
  -1  17   5        205.23        265.45       155.38 o                         
   0  17   5         49.27       -124.02       124.02 o                         
   1  17   5        257.04        335.11       134.56 o                         
   2  17   5        507.80        384.93       152.26 o                         
   3  17   5        871.08        684.27       165.97 o                         
   4  17   5        172.68       -132.54       177.47 o                         
   5  17   5        249.71        187.78       186.88 o                         
  -4  18   5        161.56         30.10       193.99 o                         
  -3  18   5        650.96        404.53       188.02 o                         
  -2  18   5        991.12        759.22       198.98 o                         
  -1  18   5         16.80        -95.14       144.51 o                         
   0  18   5         45.95          0.73       136.94 o                         
   1  18   5         19.01         27.79       131.42 o                         
   2  18   5       1038.65       1412.14       189.67 o                         
   3  18   5        602.11        608.83       190.21 o                         
   4  18   5        193.72        381.96       197.87 o                         
  -3  19   5        601.79        531.26       198.21 o                         
  -2  19   5        216.53        -98.08       161.01 o                         
  -1  19   5         24.78        143.36       217.37 o                         
   0  19   5          9.69       -111.24       146.96 o                         
   1  19   5         36.46        405.99       162.06 o                         
   2  19   5        176.93        167.85       158.44 o                         
   3  19   5        612.38       1162.81       232.96 o                         
   4  19   5         43.14        696.00       491.40 o                         
  -2  20   5        336.19        354.52       186.43 o                         
  -1  20   5       1042.84        787.97       239.56 o                         
   0  20   5         67.74        113.61       157.21 o                         
   1  20   5       1094.39        839.43       196.94 o                         
   2  20   5        322.02        300.94       172.58 o                         
   0  21   5         34.94       -171.26       171.26 o                         
   0   0   6        981.21       1171.88        73.11 o                         
   1   0   6       4126.89       4012.20       149.08 o                         
   2   0   6        644.06        663.85        89.44 o                         
   3   0   6       1367.11       1426.91        70.62 o                         
   4   0   6       2272.43       2431.66        94.26 o                         
   5   0   6        209.24        166.92        65.20 o                         
   6   0   6        955.21       1115.27       118.93 o                         
   7   0   6       1097.17        914.85       113.00 o                         
   8   0   6         15.84       -151.71       151.71 o                         
   9   0   6        575.85        434.89       222.99 o                         
  -9   1   6        428.38        576.13       335.81 o                         
  -8   1   6        155.98        221.44       177.65 o                         
  -7   1   6       2191.32       2421.63       151.17 o                         
  -6   1   6       1365.95       1318.37       111.15 o                         
  -5   1   6       2790.37       3019.10       115.32 o                         
  -4   1   6       5015.91       5091.67       146.86 o                         
  -3   1   6       6064.87       5454.63       115.91 o                         
  -2   1   6       1267.10       1247.63        99.01 o                         
  -1   1   6       1403.41       1410.83        52.98 o                         
   0   1   6          4.61         27.04        54.60 o                         
   1   1   6       1692.33       1716.28        68.02 o                         
   2   1   6       1334.95       1493.33        72.66 o                         
   3   1   6       6018.16       5570.69       143.10 o                         
   4   1   6       4792.36       4849.99       151.31 o                         
   5   1   6       2764.72       2168.62       239.00 o                         
   6   1   6       1439.03       1435.61       160.21 o                         
   7   1   6       2177.62       2204.70       181.10 o                         
   8   1   6        136.97        196.69       209.85 o                         
   9   1   6        438.55        940.82       315.64 o                         
  -9   2   6        833.25       1329.05       242.18 o                         
  -8   2   6        435.82        711.24       208.35 o                         
  -7   2   6        722.51        788.00       113.46 o                         
  -6   2   6       1406.73       1267.14       111.70 o                         
  -5   2   6       1986.46       1976.66       143.58 o                         
  -4   2   6        519.48        546.12        72.01 o                         
  -3   2   6       2823.27       2836.00       134.55 o                         
  -2   2   6        107.84        155.95        44.35 o                         
  -1   2   6       6196.55       6576.61       109.30 o                         
   0   2   6       1461.57       1503.73        56.10 o                         
   1   2   6       6108.55       6349.61       103.95 o                         
   2   2   6        129.63        198.45        70.96 o                         
   3   2   6       2680.66       2796.10       108.55 o                         
   4   2   6        646.82        618.61        66.73 o                         
   5   2   6       2063.73       2043.53       118.00 o                         
   6   2   6       1357.40       1370.69       122.65 o                         
   7   2   6        706.06        607.10       111.45 o                         
   8   2   6        460.56        435.11       195.05 o                         
   9   2   6        823.42        995.65       508.61 o                         
  -9   3   6        223.11         65.66       246.67 o                         
  -8   3   6        335.53        140.78       191.68 o                         
  -7   3   6       1720.66       1786.50       141.97 o                         
  -6   3   6         51.91        -27.32        83.39 o                         
  -5   3   6        652.04        479.49        78.82 o                         
  -4   3   6       1019.36       1008.29        96.57 o                         
  -3   3   6       2773.19       2891.63       102.00 o                         
  -2   3   6       2734.44       2755.64       106.33 o                         
  -1   3   6       1706.56       1799.13        64.90 o                         
   0   3   6       6100.84       5826.75       113.74 o                         
   1   3   6       1758.58       1569.23        68.67 o                         
   2   3   6       2283.34       2231.90        78.03 o                         
   3   3   6       2859.30       2925.73       103.17 o                         
   4   3   6       1020.81       1073.25        88.33 o                         
   5   3   6        637.94        610.70       137.40 o                         
   6   3   6         72.59        -41.19        83.69 o                         
   7   3   6       1727.21       1579.00       170.75 o                         
   8   3   6        366.95       -187.22       282.07 o                         
   9   3   6        228.94        134.65       227.30 o                         
  -8   4   6         22.52        462.87       201.89 o                         
  -7   4   6        453.87        225.55       122.64 o                         
  -6   4   6       1627.32       1744.78       136.45 o                         
  -5   4   6       6176.82       6315.21       177.30 o                         
  -4   4   6        597.10        758.15        93.72 o                         
  -3   4   6       8067.80       8538.55       156.40 o                         
  -2   4   6       1018.77       1020.17        61.36 o                         
  -1   4   6       3754.73       3887.62        95.22 o                         
   0   4   6        754.98        770.23        58.52 o                         
   1   4   6       3510.54       3608.99        96.26 o                         
   2   4   6        965.47       1116.56        83.23 o                         
   3   4   6       7574.93       8129.45       307.64 o                         
   4   4   6        521.12        491.51        82.21 o                         
   5   4   6       6306.36       6079.94       179.98 o                         
   6   4   6       1825.73       1962.72       133.59 o                         
   7   4   6        519.61        362.87       132.29 o                         
   8   4   6         27.75       -166.02       166.02 o                         
   9   4   6        925.91        612.94       576.21 o                         
  -8   5   6        529.01        606.68       214.58 o                         
  -7   5   6       1579.70       1571.44       196.62 o                         
  -6   5   6       1266.15       1336.59       116.79 o                         
  -5   5   6        149.58        150.97        77.80 o                         
  -4   5   6        396.29        553.43        94.66 o                         
  -3   5   6      10549.38      10448.24       206.36 o                         
  -2   5   6         50.34        181.71        52.55 o                         
  -1   5   6       2153.73       2178.26        82.11 o                         
   0   5   6        145.13        188.35        53.88 o                         
   1   5   6       2322.26       2397.58        79.14 o                         
   2   5   6         72.91         17.02        57.65 o                         
   3   5   6      10918.19      10816.41       203.26 o                         
   4   5   6        325.09        446.23        76.83 o                         
   5   5   6        155.11        190.56        80.05 o                         
   6   5   6       1212.14       1268.57       123.30 o                         
   7   5   6       1570.93       1620.87       194.29 o                         
   8   5   6        619.86        636.11       258.97 o                         
  -8   6   6        232.03        180.28       207.94 o                         
  -7   6   6        182.31         -5.26       155.71 o                         
  -6   6   6        324.02        414.08       103.96 o                         
  -5   6   6         14.93         50.41        78.48 o                         
  -4   6   6       2141.63       2041.89       111.27 o                         
  -3   6   6       3359.33       3224.70       104.88 o                         
  -2   6   6       2927.43       3029.81       101.78 o                         
  -1   6   6        944.33        962.56        69.98 o                         
   0   6   6        118.49        160.78        55.27 o                         
   1   6   6       1043.08       1238.90        69.98 o                         
   2   6   6       3058.57       3199.40       153.51 o                         
   3   6   6       3361.73       3467.30       117.66 o                         
   4   6   6       2153.35       2387.50       143.18 o                         
   5   6   6          9.47         92.23        89.68 o                         
   6   6   6        276.45        494.99       118.61 o                         
   7   6   6        130.78         84.51       154.47 o                         
   8   6   6        211.50        -90.28       201.42 o                         
  -8   7   6        557.09        642.54       218.22 o                         
  -7   7   6       1622.69       1413.46       209.23 o                         
  -6   7   6        158.82        247.10        96.28 o                         
  -5   7   6       2242.07       2376.06       136.31 o                         
  -4   7   6       3362.23       3298.17       137.07 o                         
  -3   7   6      10419.45      10338.16       180.19 o                         
  -2   7   6        837.56       1033.20        82.00 o                         
  -1   7   6       5648.92       5646.71       146.72 o                         
   0   7   6         86.19          8.94        56.65 o                         
   1   7   6       6151.88       6091.85       152.54 o                         
   2   7   6        849.99        687.09        73.22 o                         
   3   7   6      10463.12      10354.48       276.75 o                         
   4   7   6       3340.09       3310.04       137.53 o                         
   5   7   6       2391.58       2606.08       163.05 o                         
   6   7   6        176.64        137.16       124.94 o                         
   7   7   6       1612.81       1851.14       226.81 o                         
   8   7   6        508.84        671.38       221.11 o                         
  -8   8   6        240.62        448.11       209.00 o                         
  -7   8   6        494.21        562.41       182.73 o                         
  -6   8   6         82.40        -37.72        95.66 o                         
  -5   8   6        286.96        305.17        93.98 o                         
  -4   8   6         64.40        127.15        75.51 o                         
  -3   8   6       1788.78       1742.69       108.86 o                         
  -2   8   6       2339.04       2428.49       102.39 o                         
  -1   8   6       3710.43       3740.12       117.34 o                         
   0   8   6       1009.38       1132.99        77.84 o                         
   1   8   6       3402.88       3530.51       109.11 o                         
   2   8   6       2289.73       2312.40       101.88 o                         
   3   8   6       1715.16       1920.64       156.67 o                         
   4   8   6         39.95         74.89        84.91 o                         
   5   8   6        324.57        340.14       103.58 o                         
   6   8   6         33.91        -16.65       104.94 o                         
   7   8   6        552.14        662.57       188.74 o                         
   8   8   6        283.16        142.83       190.30 o                         
  -8   9   6        905.12       1001.54       242.46 o                         
  -7   9   6        674.18        636.15       219.08 o                         
  -6   9   6         34.84        144.64        97.06 o                         
  -5   9   6        722.23        672.17       112.53 o                         
  -4   9   6       1254.78       1120.91       107.29 o                         
  -3   9   6       1361.36       1401.03       122.66 o                         
  -2   9   6       6916.09       6943.42       162.99 o                         
  -1   9   6       2657.49       2607.66       106.91 o                         
   0   9   6      17377.01      17778.49       295.21 o                         
   1   9   6       2695.52       2917.54       111.99 o                         
   2   9   6       6788.40       6719.63       157.82 o                         
   3   9   6       1259.42       1477.96       105.67 o                         
   4   9   6       1322.73       1404.54       124.52 o                         
   5   9   6        673.64        639.37       115.36 o                         
   6   9   6         22.35         48.39       118.27 o                         
   7   9   6        650.57        866.30       195.30 o                         
   8   9   6        986.53       1051.23       242.51 o                         
  -8  10   6         43.13        312.05       239.78 o                         
  -7  10   6       1034.79        906.82       231.77 o                         
  -6  10   6       1052.00        905.32       150.80 o                         
  -5  10   6        696.84        868.56       120.07 o                         
  -4  10   6        377.90        510.25        97.70 o                         
  -3  10   6       1035.41       1030.83       106.53 o                         
  -2  10   6        644.66        864.51        97.16 o                         
  -1  10   6       2552.56       2388.29       121.32 o                         
   0  10   6       2592.60       2517.15       108.82 o                         
   1  10   6       2396.56       2349.81       135.32 o                         
   2  10   6        684.87        556.80        90.11 o                         
   3  10   6        931.68       1014.11       105.22 o                         
   4  10   6        283.99        159.46       107.07 o                         
   5  10   6        687.03        821.83       130.85 o                         
   6  10   6       1020.68       1113.85       171.95 o                         
   7  10   6       1005.14        897.31       241.99 o                         
   8  10   6         44.75       -202.58       202.58 o                         
  -7  11   6        937.57        353.66       348.70 o                         
  -6  11   6        641.93        740.07       149.74 o                         
  -5  11   6        793.39        763.32       131.26 o                         
  -4  11   6       1128.80       1085.77       203.28 o                         
  -3  11   6       2114.57       2225.39       180.07 o                         
  -2  11   6       1458.72       1284.02       117.09 o                         
  -1  11   6       3459.26       3400.04       186.09 o                         
   0  11   6        751.13        746.36        93.03 o                         
   1  11   6       3434.50       3241.82       144.13 o                         
   2  11   6       1449.94       1467.58       115.79 o                         
   3  11   6       1931.00       1782.79       135.20 o                         
   4  11   6       1289.53       1163.49       137.74 o                         
   5  11   6        861.28        774.09       141.49 o                         
   6  11   6        553.51        705.51       192.90 o                         
   7  11   6        941.59       1082.24       224.46 o                         
  -7  12   6        316.72         18.58       398.43 o                         
  -6  12   6        459.13        406.71       170.60 o                         
  -5  12   6          9.83         -3.95       111.83 o                         
  -4  12   6         43.43         36.18       100.57 o                         
  -3  12   6        876.27       1190.34       128.38 o                         
  -2  12   6        277.31        398.49        99.40 o                         
  -1  12   6       1999.32       1920.96       136.79 o                         
   0  12   6        868.53        768.42        98.57 o                         
   1  12   6       2045.78       2249.60       126.41 o                         
   2  12   6        245.61        193.88        95.80 o                         
   3  12   6        955.79        948.01       132.44 o                         
   4  12   6         54.68        133.59       111.42 o                         
   5  12   6          7.97       -104.93       114.95 o                         
   6  12   6        484.73        497.81       247.56 o                         
   7  12   6        264.54         30.60       208.30 o                         
  -7  13   6       1107.34       1329.62       395.01 o                         
  -6  13   6       1163.25       1123.31       277.52 o                         
  -5  13   6       1484.44       1779.80       199.88 o                         
  -4  13   6       1437.51       1595.99       158.20 o                         
  -3  13   6       1097.91       1120.54       144.07 o                         
  -2  13   6        530.26        370.31       128.72 o                         
  -1  13   6       1843.36       1871.16       162.83 o                         
   0  13   6       1683.56       1535.22       126.56 o                         
   1  13   6       1931.11       1934.51       150.58 o                         
   2  13   6        580.23        652.81       135.91 o                         
   3  13   6        974.22       1243.43       187.17 o                         
   4  13   6       1363.82       1359.71       169.86 o                         
   5  13   6       1477.67       1749.92       197.25 o                         
   6  13   6       1163.58        841.63       239.08 o                         
   7  13   6       1064.74        579.84       377.98 o                         
  -6  14   6         84.54       -180.46       330.03 o                         
  -5  14   6        228.71        143.12       149.11 o                         
  -4  14   6        535.02        625.48       141.27 o                         
  -3  14   6        305.10        253.73       137.01 o                         
  -2  14   6       1007.74        960.77       137.45 o                         
  -1  14   6       1227.59       1584.19       199.19 o                         
   0  14   6       1632.47       1776.23       239.25 o                         
   1  14   6       1409.94       1317.34       153.08 o                         
   2  14   6        919.96        714.92       169.77 o                         
   3  14   6        241.93        428.00       143.92 o                         
   4  14   6        460.65        401.78       151.39 o                         
   5  14   6        267.45        412.28       219.77 o                         
   6  14   6         55.07        -49.92       329.77 o                         
  -6  15   6         92.88        215.11       214.38 o                         
  -5  15   6        132.31         62.60       173.25 o                         
  -4  15   6        291.67         47.03       147.75 o                         
  -3  15   6        290.38        174.26       130.01 o                         
  -2  15   6       1644.26       1807.20       207.29 o                         
  -1  15   6        286.19        428.11       136.78 o                         
   0  15   6       2579.28       2632.92       195.89 o                         
   1  15   6        245.55        395.62       131.65 o                         
   2  15   6       1472.84       1414.52       169.94 o                         
   3  15   6        233.09        207.70       138.26 o                         
   4  15   6        336.24        350.41       153.71 o                         
   5  15   6        114.06        363.51       175.98 o                         
   6  15   6         68.90        150.27       199.67 o                         
  -5  16   6        488.96        429.66       237.43 o                         
  -4  16   6        388.07        141.29       159.24 o                         
  -3  16   6        958.91        683.90       182.83 o                         
  -2  16   6       1004.48        859.36       160.00 o                         
  -1  16   6        422.04        507.62       141.61 o                         
   0  16   6         72.92        252.35       132.10 o                         
   1  16   6        408.38        489.16       131.71 o                         
   2  16   6       1091.41        885.73       166.40 o                         
   3  16   6        904.99        867.00       169.56 o                         
   4  16   6        392.06        455.42       173.41 o                         
   5  16   6        579.11        412.37       198.42 o                         
  -5  17   6         97.12        -12.16       343.12 o                         
  -4  17   6        160.95        129.12       152.37 o                         
  -3  17   6        345.07        330.86       175.81 o                         
  -2  17   6        199.08        -41.36       143.95 o                         
  -1  17   6        563.04        524.60       163.34 o                         
   0  17   6        565.97        455.87       149.93 o                         
   1  17   6        663.30        732.32       169.12 o                         
   2  17   6        210.87        123.04       139.65 o                         
   3  17   6        318.76        380.18       161.16 o                         
   4  17   6        183.66         67.19       182.47 o                         
   5  17   6        116.84        137.96       190.30 o                         
  -4  18   6        276.19        633.43       192.22 o                         
  -3  18   6        115.08        316.00       177.18 o                         
  -2  18   6        369.35        285.41       166.27 o                         
  -1  18   6        967.70       1005.99       214.79 o                         
   0  18   6        372.15        609.21       159.57 o                         
   1  18   6        972.34        886.41       158.86 o                         
   2  18   6        335.53        461.31       159.19 o                         
   3  18   6        145.77        467.94       200.30 o                         
   4  18   6        270.63        283.49       194.29 o                         
  -3  19   6        542.78        223.67       184.93 o                         
  -2  19   6        149.06       -151.56       151.56 o                         
  -1  19   6         79.75         95.86       210.52 o                         
   0  19   6          4.42        111.25       171.37 o                         
   1  19   6        105.96         91.16       146.91 o                         
   2  19   6        147.16        173.41       158.06 o                         
   3  19   6        489.62        241.31       190.23 o                         
  -2  20   6        233.26        222.87       195.74 o                         
  -1  20   6        311.64        420.67       179.54 o                         
   0  20   6        144.29        369.51       176.56 o                         
   1  20   6        363.29        439.62       181.66 o                         
   2  20   6        204.33        445.60       197.09 o                         
   1   0   7        880.30        991.73        60.51 o                         
   2   0   7       3429.75       3446.60       178.32 o                         
   3   0   7        410.81        440.54        61.10 o                         
   4   0   7       3510.09       3411.25       113.36 o                         
   5   0   7         87.64        -13.88        61.75 o                         
   6   0   7          0.62        -51.18        58.04 o                         
   7   0   7        415.85        465.86       120.06 o                         
   8   0   7         93.06       -104.97       221.13 o                         
   9   0   7         20.42         70.17       200.28 o                         
  -9   1   7        512.19        299.96       206.86 o                         
  -8   1   7        406.67        480.16       244.23 o                         
  -7   1   7        584.32        537.82       124.91 o                         
  -6   1   7        581.59        611.20       145.40 o                         
  -5   1   7        653.23        535.67        72.93 o                         
  -4   1   7       2966.77       3237.73       128.32 o                         
  -3   1   7        751.89        754.35        63.47 o                         
  -2   1   7         93.56        109.07        70.45 o                         
  -1   1   7      15443.59      14600.49       165.61 o                         
   0   1   7       8150.55       7945.22       120.23 o                         
   1   1   7      15706.40      15195.86       235.62 o                         
   2   1   7        183.99        220.78        54.53 o                         
   3   1   7        741.40        711.94        69.56 o                         
   4   1   7       3192.55       3458.28       148.94 o                         
   5   1   7        715.91        856.87       104.25 o                         
   6   1   7        596.10        271.95        97.45 o                         
   7   1   7        579.02        583.15       131.57 o                         
   8   1   7        345.45        393.72       210.75 o                         
   9   1   7        509.79        376.63       253.42 o                         
  -9   2   7        199.45       -234.33       469.54 o                         
  -8   2   7       1072.62       1106.67       229.02 o                         
  -7   2   7        161.26        273.90       205.57 o                         
  -6   2   7        893.09        887.09       113.95 o                         
  -5   2   7        922.46        982.18       121.09 o                         
  -4   2   7       6571.87       6397.16       137.21 o                         
  -3   2   7       1788.98       1807.11        68.64 o                         
  -2   2   7       3517.46       3576.88       118.80 o                         
  -1   2   7        375.51        388.12        58.28 o                         
   0   2   7       1598.49       1764.46        66.56 o                         
   1   2   7        382.10        446.86        53.56 o                         
   2   2   7       3773.79       3796.78       113.41 o                         
   3   2   7       1782.88       1706.91        91.44 o                         
   4   2   7       6779.08       6557.81       246.34 o                         
   5   2   7        816.79        882.68       115.30 o                         
   6   2   7        803.98        516.01       188.85 o                         
   7   2   7        141.68        272.80       171.11 o                         
   8   2   7       1023.84       1259.06       234.32 o                         
   9   2   7        188.84        229.96       528.12 o                         
  -8   3   7        663.24        239.47       198.54 o                         
  -7   3   7       3740.45       3891.76       295.54 o                         
  -6   3   7        201.46        190.72        84.31 o                         
  -5   3   7       6911.11       6988.57       244.12 o                         
  -4   3   7        240.28        277.95        67.09 o                         
  -3   3   7      12097.33      11883.39       207.77 o                         
  -2   3   7        305.69        285.17        52.76 o                         
  -1   3   7       1557.72       1579.10        59.53 o                         
   0   3   7       1520.80       1350.37        63.27 o                         
   1   3   7       1653.58       1534.33        66.97 o                         
   2   3   7        268.37        332.82        66.65 o                         
   3   3   7      12237.37      11981.26       238.97 o                         
   4   3   7        220.87        171.59        61.52 o                         
   5   3   7       6722.68       6527.07       236.80 o                         
   6   3   7        186.04         96.76        63.33 o                         
   7   3   7       3941.66       4093.44       278.12 o                         
   8   3   7        685.58        788.01       223.75 o                         
  -8   4   7       1455.49       1822.37       313.67 o                         
  -7   4   7        728.07        859.99       244.13 o                         
  -6   4   7        330.66        292.07        90.33 o                         
  -5   4   7          3.05        -80.99        80.99 o                         
  -4   4   7       3569.80       3433.70       132.36 o                         
  -3   4   7        813.90        826.00        68.05 o                         
  -2   4   7       3040.80       3234.77        90.28 o                         
  -1   4   7         73.20         58.74        47.90 o                         
   0   4   7       4626.22       4986.80       109.07 o                         
   1   4   7         75.67         61.49        50.15 o                         
   2   4   7       3079.52       3233.01       124.61 o                         
   3   4   7        837.47       1036.07        74.92 o                         
   4   4   7       3326.68       3464.19       123.59 o                         
   5   4   7          0.14        116.70        68.14 o                         
   6   4   7        336.76        339.02       129.67 o                         
   7   4   7        638.58        447.40       259.56 o                         
   8   4   7       1574.45       2237.83       375.04 o                         
  -8   5   7        126.08        188.13       211.27 o                         
  -7   5   7        419.96        557.62       302.21 o                         
  -6   5   7         73.76        235.04       108.90 o                         
  -5   5   7        564.42        588.32        88.24 o                         
  -4   5   7       5022.66       4950.02       146.95 o                         
  -3   5   7       3463.36       3660.42       107.43 o                         
  -2   5   7        972.82       1019.77        67.68 o                         
  -1   5   7       7992.09       8014.34       142.13 o                         
   0   5   7        575.81        623.79        62.19 o                         
   1   5   7       8449.64       8346.42       134.55 o                         
   2   5   7        962.85       1020.78        76.09 o                         
   3   5   7       3263.12       3293.02       118.40 o                         
   4   5   7       5047.37       5289.36       201.32 o                         
   5   5   7        536.01        596.78       102.53 o                         
   6   5   7         80.34        -68.18       118.44 o                         
   7   5   7        406.65        142.77       173.75 o                         
   8   5   7        138.41        278.51       250.90 o                         
  -8   6   7        118.38        374.86       201.18 o                         
  -7   6   7        273.97        185.98       164.10 o                         
  -6   6   7        393.46        398.83       134.93 o                         
  -5   6   7        804.22        781.19        96.16 o                         
  -4   6   7       3924.25       4161.46       141.97 o                         
  -3   6   7       1054.34       1140.22        73.82 o                         
  -2   6   7       2803.40       2907.57       105.93 o                         
  -1   6   7        202.20        306.36        58.89 o                         
   0   6   7       3094.39       3440.85       102.54 o                         
   1   6   7        268.83        247.51        54.77 o                         
   2   6   7       2977.88       2924.75       105.76 o                         
   3   6   7       1190.08       1022.40        78.68 o                         
   4   6   7       4080.66       3822.51       157.49 o                         
   5   6   7        813.26        700.95        97.05 o                         
   6   6   7        379.32        397.48       114.33 o                         
   7   6   7        278.43        204.60       166.79 o                         
   8   6   7         91.12         22.73       185.09 o                         
  -8   7   7        294.20        395.93       210.38 o                         
  -7   7   7        220.43        183.74       168.83 o                         
  -6   7   7        115.89        137.69        91.71 o                         
  -5   7   7        814.53        984.65       105.27 o                         
  -4   7   7        796.10        823.37        90.89 o                         
  -3   7   7        964.80       1005.38        95.40 o                         
  -2   7   7       1479.64       1518.56        84.79 o                         
  -1   7   7       8508.79       8231.84       156.58 o                         
   0   7   7      12303.93      12174.58       201.68 o                         
   1   7   7       8423.10       8180.16       146.15 o                         
   2   7   7       1323.16       1351.22        81.39 o                         
   3   7   7        986.66       1168.28        85.55 o                         
   4   7   7        826.73        905.04        94.62 o                         
   5   7   7        867.43        852.92       115.42 o                         
   6   7   7         78.44        122.80        99.93 o                         
   7   7   7        205.74         54.57       157.17 o                         
   8   7   7        333.95         86.65       202.29 o                         
  -8   8   7        721.09        372.35       207.58 o                         
  -7   8   7        150.80        204.61       172.31 o                         
  -6   8   7        437.53        313.19       115.22 o                         
  -5   8   7       1632.57       1617.91       133.81 o                         
  -4   8   7       2882.89       2768.12       147.47 o                         
  -3   8   7         60.53         -5.59        69.01 o                         
  -2   8   7       2011.07       2002.48        97.25 o                         
  -1   8   7       3078.91       3131.75       110.52 o                         
   0   8   7       4086.06       4333.19       121.74 o                         
   1   8   7       3002.35       3235.75       104.55 o                         
   2   8   7       2092.60       2052.22        97.51 o                         
   3   8   7         41.90        121.91        76.91 o                         
   4   8   7       2964.07       2912.28       138.14 o                         
   5   8   7       1544.75       1835.68       175.36 o                         
   6   8   7        500.49        380.31       129.14 o                         
   7   8   7        174.34        439.82       175.94 o                         
   8   8   7        658.30        746.80       223.24 o                         
  -8   9   7        511.17        743.90       495.49 o                         
  -7   9   7       2821.88       3138.77       295.97 o                         
  -6   9   7        309.83        340.82       111.39 o                         
  -5   9   7       4957.89       5289.08       316.11 o                         
  -4   9   7        313.59        296.36        87.48 o                         
  -3   9   7       5603.23       5673.86       237.38 o                         
  -2   9   7        151.45        115.10        76.80 o                         
  -1   9   7       1383.74       1475.80        91.58 o                         
   0   9   7       1591.72       1661.93        90.66 o                         
   1   9   7       1313.60       1459.68        90.31 o                         
   2   9   7        133.93        135.70        71.03 o                         
   3   9   7       5409.04       5207.58       187.48 o                         
   4   9   7        303.50        154.54        98.14 o                         
   5   9   7       5479.36       5496.82       217.52 o                         
   6   9   7        275.95        264.24       142.47 o                         
   7   9   7       2708.47       2632.46       259.57 o                         
   8   9   7        547.18        720.13       244.31 o                         
  -7  10   7        736.26        333.43       343.78 o                         
  -6  10   7       1578.27       1478.02       199.30 o                         
  -5  10   7        193.74        266.93       164.60 o                         
  -4  10   7        407.92        373.34        95.89 o                         
  -3  10   7       1174.62        990.62       106.53 o                         
  -2  10   7       3421.79       3550.38       150.93 o                         
  -1  10   7        303.02        181.73        79.35 o                         
   0  10   7       5119.04       5012.24       255.84 o                         
   1  10   7        295.89        352.84        81.88 o                         
   2  10   7       3325.63       3470.81       143.20 o                         
   3  10   7       1257.95        994.51       107.04 o                         
   4  10   7        367.10        575.69       118.12 o                         
   5  10   7        176.15         63.17       108.96 o                         
   6  10   7       1675.54       1764.37       224.64 o                         
   7  10   7        702.04        637.70       197.07 o                         
  -7  11   7         62.91        219.72       203.68 o                         
  -6  11   7        909.95       1113.00       229.09 o                         
  -5  11   7        201.11        319.95       111.04 o                         
  -4  11   7       1074.65       1099.38       132.92 o                         
  -3  11   7        222.96        172.41       119.16 o                         
  -2  11   7        284.82        167.40        88.52 o                         
  -1  11   7       6605.53       6821.06       234.24 o                         
   0  11   7       1705.54       1529.94       108.77 o                         
   1  11   7       7144.60       7120.98       272.19 o                         
   2  11   7        298.49        120.01        86.04 o                         
   3  11   7        182.68         89.78        94.67 o                         
   4  11   7       1078.63       1040.69       136.16 o                         
   5  11   7        214.48        250.19       123.37 o                         
   6  11   7        793.82        927.90       230.55 o                         
   7  11   7         68.61        190.17       192.22 o                         
  -7  12   7         49.38       -164.41       195.13 o                         
  -6  12   7        111.26       -173.08       173.08 o                         
  -5  12   7         90.18       -187.33       205.37 o                         
  -4  12   7         94.36         21.19       108.49 o                         
  -3  12   7       1459.41       1629.12       140.90 o                         
  -2  12   7       2318.44       2615.14       160.60 o                         
  -1  12   7        161.42        232.71        94.47 o                         
   0  12   7         36.77         18.75        82.93 o                         
   1  12   7        108.54        119.88        84.59 o                         
   2  12   7       2606.79       2609.28       209.00 o                         
   3  12   7       1457.53       1149.21       136.68 o                         
   4  12   7        141.47        217.12       114.80 o                         
   5  12   7        102.00         44.77       163.55 o                         
   6  12   7        104.01         91.16       187.31 o                         
   7  12   7         40.56        136.87       222.49 o                         
  -7  13   7        125.94        424.54       252.95 o                         
  -6  13   7        160.72        146.97       307.81 o                         
  -5  13   7        512.95        556.26       155.99 o                         
  -4  13   7        325.18        246.77       122.33 o                         
  -3  13   7        451.87        399.30       121.88 o                         
  -2  13   7       1163.60       1000.37       130.70 o                         
  -1  13   7       1250.43       1481.14       133.22 o                         
   0  13   7       1149.42       1259.92       127.25 o                         
   1  13   7       1403.96       1303.14       133.47 o                         
   2  13   7        934.95        976.33       130.42 o                         
   3  13   7        397.77        335.34       120.21 o                         
   4  13   7        375.55        554.17       172.97 o                         
   5  13   7        524.52        666.36       173.51 o                         
   6  13   7        143.59        429.21       195.38 o                         
   7  13   7        114.95         -9.19       217.97 o                         
  -6  14   7        126.92       -105.94       246.48 o                         
  -5  14   7         20.12         56.34       143.90 o                         
  -4  14   7        238.08        242.09       157.66 o                         
  -3  14   7        439.46        275.43       125.23 o                         
  -2  14   7        516.63        199.29       120.44 o                         
  -1  14   7       1525.13       1647.82       157.56 o                         
   0  14   7         94.57         30.43       120.92 o                         
   1  14   7       1533.73       1644.32       167.49 o                         
   2  14   7        440.51        472.25       137.36 o                         
   3  14   7        349.70         99.44       131.18 o                         
   4  14   7        233.82         -6.68       132.85 o                         
   5  14   7         10.93       -150.11       158.03 o                         
   6  14   7        144.86        137.62       191.53 o                         
  -6  15   7        441.31        535.18       307.30 o                         
  -5  15   7       1480.56       1174.54       257.39 o                         
  -4  15   7        465.40        446.32       178.50 o                         
  -3  15   7        731.64        556.21       142.45 o                         
  -2  15   7        343.12        262.33       131.97 o                         
  -1  15   7         28.09       -111.58       156.98 o                         
   0  15   7       2036.92       2270.04       186.23 o                         
   1  15   7         46.29       -104.29       109.89 o                         
   2  15   7        360.51        168.93       134.04 o                         
   3  15   7        728.62        638.82       176.73 o                         
   4  15   7        474.68        551.06       178.73 o                         
   5  15   7       1582.62       1612.32       223.13 o                         
   6  15   7        449.03        957.18       233.05 o                         
  -5  16   7         63.73        410.22       222.92 o                         
  -4  16   7        339.27        131.44       157.67 o                         
  -3  16   7        391.75        610.16       233.56 o                         
  -2  16   7        192.62        692.10       167.79 o                         
  -1  16   7        232.84        189.24       133.66 o                         
   0  16   7        126.05         31.85       127.94 o                         
   1  16   7        240.98        345.62       128.39 o                         
   2  16   7        187.50         63.06       167.31 o                         
   3  16   7        446.39        302.83       151.04 o                         
   4  16   7        298.75        141.32       213.49 o                         
   5  16   7         69.24        343.45       186.60 o                         
  -5  17   7        199.53        -11.27       245.55 o                         
  -4  17   7       1313.65       1245.92       203.19 o                         
  -3  17   7        329.33        242.80       242.61 o                         
  -2  17   7         27.34         77.34       149.59 o                         
  -1  17   7       2254.80       2317.09       223.14 o                         
   0  17   7         89.98        -66.10       146.00 o                         
   1  17   7       2377.24       2648.73       215.49 o                         
   2  17   7         40.55         95.74       141.96 o                         
   3  17   7        307.17         91.12       149.76 o                         
   4  17   7       1286.24       1446.59       243.31 o                         
   5  17   7        197.54          6.28       216.87 o                         
  -4  18   7        248.31        115.87       163.42 o                         
  -3  18   7        730.24       1002.54       205.54 o                         
  -2  18   7        562.32        212.02       165.39 o                         
  -1  18   7        319.60         -3.02       155.86 o                         
   0  18   7          4.57        260.05       142.10 o                         
   1  18   7        269.97        240.23       131.43 o                         
   2  18   7        638.59        589.25       164.94 o                         
   3  18   7        728.04        315.82       192.58 o                         
   4  18   7        286.32         -8.33       182.36 o                         
  -3  19   7        146.91        174.21       178.00 o                         
  -2  19   7       1051.76        963.01       198.00 o                         
  -1  19   7         76.14       -153.84       153.84 o                         
   0  19   7        819.08       1118.18       193.56 o                         
   1  19   7        115.14        265.21       154.44 o                         
   2  19   7       1063.38       1188.36       354.54 o                         
   3  19   7        142.00        -37.81       184.13 o                         
  -2  20   7         50.64        -61.81       179.86 o                         
  -1  20   7         72.67          3.17       191.43 o                         
   0  20   7         27.77        -18.39       161.23 o                         
   1  20   7         55.65        258.96       229.33 o                         
   2  20   7         36.52         36.91       182.33 o                         
   0   0   8      11718.24      11399.77       229.66 o                         
   1   0   8          6.83         69.64        51.07 o                         
   2   0   8       9928.71      10159.95       225.37 o                         
   3   0   8       6155.72       6075.34       199.70 o                         
   4   0   8       8044.32       8057.78       186.59 o                         
   5   0   8        272.58        299.92        71.93 o                         
   6   0   8       1569.31       1471.61        98.45 o                         
   7   0   8       1372.60       1256.48       179.76 o                         
   8   0   8        718.52        715.74       192.92 o                         
  -8   1   8         77.39        -43.88       166.71 o                         
  -7   1   8        596.89        635.57       169.90 o                         
  -6   1   8        189.16        277.89        91.54 o                         
  -5   1   8        131.92         81.56        61.17 o                         
  -4   1   8       2531.45       2548.73       108.03 o                         
  -3   1   8        506.33        667.35       105.38 o                         
  -2   1   8       1058.34       1183.18        92.52 o                         
  -1   1   8       1681.17       1584.79        51.79 o                         
   0   1   8       6631.92       6202.48       146.33 o                         
   1   1   8       1737.92       1651.88        98.79 o                         
   2   1   8        996.36        922.78        67.65 o                         
   3   1   8        571.10        577.95        80.38 o                         
   4   1   8       2435.65       2583.70       133.62 o                         
   5   1   8         90.68        104.74        74.77 o                         
   6   1   8        215.30        287.43        81.16 o                         
   7   1   8        616.74        725.30       169.98 o                         
   8   1   8         55.65        270.11       177.17 o                         
  -8   2   8        812.74        899.76       213.76 o                         
  -7   2   8        520.19        380.51       159.61 o                         
  -6   2   8        921.13       1040.38       114.01 o                         
  -5   2   8        224.60        173.94        70.77 o                         
  -4   2   8       5042.25       5060.46       170.06 o                         
  -3   2   8       2047.02       2186.51       128.28 o                         
  -2   2   8       3017.15       2845.77       102.12 o                         
  -1   2   8       4332.61       4197.66        99.32 o                         
   0   2   8       1244.51       1143.89        51.49 o                         
   1   2   8       4612.28       4366.96       116.13 o                         
   2   2   8       3175.61       3290.48       112.87 o                         
   3   2   8       2073.23       2184.70       107.29 o                         
   4   2   8       5027.02       5307.04       181.51 o                         
   5   2   8        304.94        358.67        71.09 o                         
   6   2   8        927.23       1041.08       122.48 o                         
   7   2   8        476.34        780.58       182.07 o                         
   8   2   8        791.94        461.44       210.98 o                         
  -8   3   8        161.51        199.78       187.75 o                         
  -7   3   8        149.60        284.38       171.21 o                         
  -6   3   8        598.35        336.81       130.57 o                         
  -5   3   8        358.59        151.39        83.95 o                         
  -4   3   8        128.85         84.41        62.38 o                         
  -3   3   8       2146.77       2077.42        76.70 o                         
  -2   3   8        331.55        244.58        52.69 o                         
  -1   3   8       2278.65       2494.09        70.11 o                         
   0   3   8      11512.23      11620.78       170.06 o                         
   1   3   8       2333.41       2285.36       110.75 o                         
   2   3   8        267.55        234.75        63.59 o                         
   3   3   8       2140.75       2154.41       104.13 o                         
   4   3   8        133.41          1.64        71.00 o                         
   5   3   8        344.95        328.84        78.40 o                         
   6   3   8        556.18        430.83        97.31 o                         
   7   3   8        115.30        -85.10       162.41 o                         
   8   3   8        147.84        -27.69       213.03 o                         
  -8   4   8        303.53        107.85       180.47 o                         
  -7   4   8        691.57        470.13       194.05 o                         
  -6   4   8       2480.42       2442.99       133.92 o                         
  -5   4   8       1538.45       1409.18        92.89 o                         
  -4   4   8       2101.61       2204.24       111.80 o                         
  -3   4   8       5873.56       5887.43       146.83 o                         
  -2   4   8        804.35        803.12        54.06 o                         
  -1   4   8       5192.59       5161.79       106.53 o                         
   0   4   8        520.31        618.39        57.41 o                         
   1   4   8       4732.59       4740.84       155.29 o                         
   2   4   8        903.33       1121.60        69.70 o                         
   3   4   8       5431.08       5279.98       158.57 o                         
   4   4   8       2071.92       2061.74       111.57 o                         
   5   4   8       1321.98       1388.94       102.30 o                         
   6   4   8       2305.37       2215.20       136.97 o                         
   7   4   8        647.16        505.59       177.31 o                         
   8   4   8        336.36        592.37       313.24 o                         
  -8   5   8        438.22        405.11       205.14 o                         
  -7   5   8        924.31       1175.44       221.71 o                         
  -6   5   8        146.62        -40.83       110.13 o                         
  -5   5   8        178.29        297.81        90.43 o                         
  -4   5   8       2655.31       2565.25       109.36 o                         
  -3   5   8       1935.17       1949.01        81.63 o                         
  -2   5   8         66.20         41.25        49.49 o                         
  -1   5   8        913.69        966.52        64.60 o                         
   0   5   8      11447.39      10609.37       170.82 o                         
   1   5   8        946.92        865.75        60.22 o                         
   2   5   8         55.26        125.34        57.34 o                         
   3   5   8       1931.46       1993.82       102.21 o                         
   4   5   8       2687.64       2707.17       149.01 o                         
   5   5   8        173.85        253.02        89.24 o                         
   6   5   8         58.82        188.49        99.32 o                         
   7   5   8        928.11       1180.97       190.38 o                         
   8   5   8        472.17        357.71       195.16 o                         
  -8   6   8       1293.24       1769.06       275.44 o                         
  -7   6   8        201.72        226.42       162.30 o                         
  -6   6   8        477.66        468.34        96.97 o                         
  -5   6   8        479.25        509.51        88.95 o                         
  -4   6   8       5845.35       5863.10       233.81 o                         
  -3   6   8       3334.27       3223.56       104.94 o                         
  -2   6   8       5395.74       5257.21       125.60 o                         
  -1   6   8        802.13        811.05        81.42 o                         
   0   6   8       7932.77       7827.38       151.31 o                         
   1   6   8        928.80       1021.54        67.50 o                         
   2   6   8       5548.83       5647.73       164.60 o                         
   3   6   8       3396.35       3393.80       122.01 o                         
   4   6   8       5833.46       5607.56       185.51 o                         
   5   6   8        484.88        131.18        90.99 o                         
   6   6   8        412.26        400.99        98.66 o                         
   7   6   8        133.94         93.74       168.31 o                         
   8   6   8       1204.15       1752.50       281.26 o                         
  -8   7   8        127.22         95.47       194.28 o                         
  -7   7   8       1088.21        671.90       183.68 o                         
  -6   7   8        380.68        349.83        96.27 o                         
  -5   7   8       1036.56        974.77       103.91 o                         
  -4   7   8       7069.45       6872.61       240.54 o                         
  -3   7   8       2065.19       2202.57       103.43 o                         
  -2   7   8       1072.27       1098.78        77.06 o                         
  -1   7   8       1694.17       1762.76        85.24 o                         
   0   7   8        311.60        357.52        65.37 o                         
   1   7   8       1700.18       1651.41        77.35 o                         
   2   7   8       1104.21       1080.42        79.08 o                         
   3   7   8       1911.61       1762.31       104.14 o                         
   4   7   8       7099.84       6910.46       197.16 o                         
   5   7   8       1030.61       1110.81       135.26 o                         
   6   7   8        353.80        349.63       133.15 o                         
   7   7   8       1031.42        691.37       189.05 o                         
   8   7   8        112.48        -68.40       177.02 o                         
  -8   8   8        943.00        529.40       226.48 o                         
  -7   8   8        447.61        336.99       271.53 o                         
  -6   8   8       3201.55       3503.57       222.09 o                         
  -5   8   8          5.66        -96.99       106.00 o                         
  -4   8   8        859.77        789.68        89.81 o                         
  -3   8   8       2795.84       2635.92       171.95 o                         
  -2   8   8       5802.10       5710.24       152.06 o                         
  -1   8   8       3910.81       3976.96       122.00 o                         
   0   8   8       5138.91       5058.10       131.94 o                         
   1   8   8       3698.34       3798.22       110.58 o                         
   2   8   8       5843.11       5912.55       202.93 o                         
   3   8   8       2692.66       2741.37       125.84 o                         
   4   8   8        813.56        803.79        97.06 o                         
   5   8   8          1.31         70.43        97.91 o                         
   6   8   8       3464.51       3620.69       385.30 o                         
   7   8   8        458.18        378.24       177.46 o                         
   8   8   8        988.41       1191.31       245.99 o                         
  -7   9   8        176.25        234.20       188.46 o                         
  -6   9   8        230.48        461.03       153.66 o                         
  -5   9   8        579.09        647.67       113.70 o                         
  -4   9   8         43.90         65.14        81.36 o                         
  -3   9   8       1232.23       1077.48       129.83 o                         
  -2   9   8        658.03        653.14        88.61 o                         
  -1   9   8       4740.45       4611.57       158.00 o                         
   0   9   8      14554.91      14202.85       230.54 o                         
   1   9   8       4895.41       5028.67       159.70 o                         
   2   9   8        535.45        491.31        79.39 o                         
   3   9   8       1134.90       1188.32       101.99 o                         
   4   9   8         49.87        160.43        98.00 o                         
   5   9   8        574.83        459.21       119.33 o                         
   6   9   8        249.11        247.13       166.53 o                         
   7   9   8        160.68       -163.71       199.29 o                         
   8   9   8         44.35        481.78       524.62 o                         
  -7  10   8        742.61        960.59       226.52 o                         
  -6  10   8        267.16        306.21       188.23 o                         
  -5  10   8        447.88        274.08       122.24 o                         
  -4  10   8        369.05        392.23        95.34 o                         
  -3  10   8        382.99        356.23        91.01 o                         
  -2  10   8        956.09        994.60       103.96 o                         
  -1  10   8       2520.02       2505.89       139.90 o                         
   0  10   8        595.62        715.98        91.77 o                         
   1  10   8       2476.03       2453.45       154.82 o                         
   2  10   8       1074.79       1100.13       102.86 o                         
   3  10   8        419.47        495.88        95.94 o                         
   4  10   8        335.75        512.02       115.72 o                         
   5  10   8        378.09        371.24       122.87 o                         
   6  10   8        277.48        250.42       199.57 o                         
   7  10   8        831.75        565.70       198.20 o                         
  -7  11   8        791.74       1042.59       237.21 o                         
  -6  11   8        769.23       1158.62       305.77 o                         
  -5  11   8        302.02        386.90       134.60 o                         
  -4  11   8        291.38        266.44       102.97 o                         
  -3  11   8        331.16        301.17        94.10 o                         
  -2  11   8        532.32        592.42       101.00 o                         
  -1  11   8       2274.22       2384.53       132.96 o                         
   0  11   8       1309.24       1337.95       106.22 o                         
   1  11   8       2241.82       2356.03       119.26 o                         
   2  11   8        544.10        590.27        94.36 o                         
   3  11   8        275.05        383.96       111.01 o                         
   4  11   8        343.44        652.76       124.90 o                         
   5  11   8        262.79        256.87       135.31 o                         
   6  11   8        792.94        717.25       259.28 o                         
   7  11   8        757.48       1000.78       291.55 o                         
  -7  12   8       1200.29       1071.89       274.19 o                         
  -6  12   8        848.25        333.05       223.66 o                         
  -5  12   8        175.82        -33.11       234.43 o                         
  -4  12   8        600.75        258.49       141.68 o                         
  -3  12   8        876.05       1155.37       128.78 o                         
  -2  12   8       2183.16       2250.19       164.41 o                         
  -1  12   8         14.17         54.22        88.72 o                         
   0  12   8       5526.02       5055.05       173.56 o                         
   1  12   8         28.59        128.51        97.68 o                         
   2  12   8       2057.83       1847.53       172.63 o                         
   3  12   8        971.16        818.12       130.13 o                         
   4  12   8        743.82        886.91       136.42 o                         
   5  12   8        181.86        -55.21       138.84 o                         
   6  12   8        897.28       1004.02       295.25 o                         
   7  12   8       1134.69        413.91       336.87 o                         
  -6  13   8        422.95        700.63       215.35 o                         
  -5  13   8       1708.20       1874.53       255.15 o                         
  -4  13   8       1109.09       1161.72       175.05 o                         
  -3  13   8       3472.67       3459.09       305.82 o                         
  -2  13   8        119.81        251.08       107.57 o                         
  -1  13   8        914.45        928.91       125.64 o                         
   0  13   8        560.96        559.64       112.34 o                         
   1  13   8        926.28        932.50       136.49 o                         
   2  13   8        134.67        -28.35       106.41 o                         
   3  13   8       3394.51       3317.84       192.17 o                         
   4  13   8       1147.49       1356.51       154.58 o                         
   5  13   8       1705.32       1869.63       310.25 o                         
   6  13   8        440.29        314.49       188.25 o                         
  -6  14   8        835.16        806.31       263.52 o                         
  -5  14   8        337.08        184.68       340.37 o                         
  -4  14   8        590.07        790.56       194.21 o                         
  -3  14   8       2277.45       2407.89       193.33 o                         
  -2  14   8       1208.61       1412.36       170.67 o                         
  -1  14   8        271.37        282.14       120.14 o                         
   0  14   8         42.14          9.94       114.79 o                         
   1  14   8        281.80        404.18       119.30 o                         
   2  14   8       1121.36       1154.23       161.00 o                         
   3  14   8       2260.64       2272.65       194.67 o                         
   4  14   8        537.83         76.90       166.39 o                         
   5  14   8        323.43        196.53       210.53 o                         
   6  14   8        882.89       1107.28       381.68 o                         
  -6  15   8         41.52        -85.44       206.28 o                         
  -5  15   8         73.67        112.94       267.81 o                         
  -4  15   8         51.78       -229.88       229.88 o                         
  -3  15   8        208.20        193.57       163.56 o                         
  -2  15   8        205.99         62.38       148.48 o                         
  -1  15   8       1425.42       1452.48       169.12 o                         
   0  15   8       2109.88       2032.20       196.36 o                         
   1  15   8       1357.51       1397.69       152.14 o                         
   2  15   8        236.88        183.85       133.88 o                         
   3  15   8        187.46        158.23       138.29 o                         
   4  15   8         52.69       -152.52       152.52 o                         
   5  15   8         64.91       -153.76       153.76 o                         
   6  15   8         48.55         -4.58       195.06 o                         
  -5  16   8        451.05        199.83       203.82 o                         
  -4  16   8        203.34        295.13       157.10 o                         
  -3  16   8        236.79         23.07       151.79 o                         
  -2  16   8       1193.20       1323.76       302.78 o                         
  -1  16   8        763.31        740.37       153.57 o                         
   0  16   8          0.18        -39.59       117.90 o                         
   1  16   8        677.39        722.22       141.36 o                         
   2  16   8       1249.08       1426.80       176.95 o                         
   3  16   8        236.72        412.18       147.40 o                         
   4  16   8        229.12        361.52       281.86 o                         
   5  16   8        448.43        195.40       196.59 o                         
  -4  17   8          9.72         69.42       210.38 o                         
  -3  17   8        119.03        -75.51       184.55 o                         
  -2  17   8          3.20          1.04       160.81 o                         
  -1  17   8        173.88        293.54       152.62 o                         
   0  17   8       1246.79       1181.55       188.17 o                         
   1  17   8        240.84        206.43       128.80 o                         
   2  17   8          0.79         61.58       144.13 o                         
   3  17   8         94.72        368.59       183.31 o                         
   4  17   8         24.77         52.22       170.09 o                         
  -4  18   8        407.78        385.98       251.02 o                         
  -3  18   8        173.46        122.18       170.68 o                         
  -2  18   8        783.09        611.82       195.70 o                         
  -1  18   8        167.10        164.14       157.07 o                         
   0  18   8       1146.04       1048.82       189.86 o                         
   1  18   8        196.10        -35.75       124.12 o                         
   2  18   8        811.63        814.52       254.69 o                         
   3  18   8        182.28        178.03       185.86 o                         
   4  18   8        422.51        617.04       213.08 o                         
  -3  19   8        352.20        181.46       205.46 o                         
  -2  19   8        182.05        419.76       193.25 o                         
  -1  19   8        211.91        349.68       171.07 o                         
   0  19   8          0.77        158.68       199.84 o                         
   1  19   8        212.07         79.02       158.36 o                         
   2  19   8        166.21        321.40       185.92 o                         
   3  19   8        306.65        277.84       278.34 o                         
  -1  20   8        668.02        211.14       173.94 o                         
   0  20   8          1.53       -152.55       152.55 o                         
   1  20   8        585.59        287.05       202.81 o                         
   1   0   9        501.64        530.17        60.04 o                         
   2   0   9        233.60        147.81        72.76 o                         
   3   0   9       5728.76       5948.13       240.57 o                         
   4   0   9          0.93        -56.34        56.34 o                         
   5   0   9       3744.30       3516.47       147.27 o                         
   6   0   9          4.85         44.81        73.99 o                         
   7   0   9       1703.64       1695.06       190.94 o                         
   8   0   9         22.58        168.68       164.21 o                         
  -8   1   9       1247.03       1103.33       204.03 o                         
  -7   1   9        129.70        -22.04       137.45 o                         
  -6   1   9       1972.90       1857.63       120.11 o                         
  -5   1   9        597.75        454.85        88.34 o                         
  -4   1   9        987.18        878.50        76.10 o                         
  -3   1   9       2885.66       3002.91       144.24 o                         
  -2   1   9       4375.19       4130.36       139.44 o                         
  -1   1   9         58.83        187.02        40.00 o                         
   0   1   9        990.95       1043.70        55.16 o                         
   1   1   9         88.55        114.52        59.74 o                         
   2   1   9       4033.93       4077.97       147.38 o                         
   3   1   9       2819.90       2897.55       144.32 o                         
   4   1   9        882.33        803.74        82.45 o                         
   5   1   9        634.69        545.77        96.22 o                         
   6   1   9       1969.37       2094.25       119.55 o                         
   7   1   9        155.79        304.64       155.22 o                         
   8   1   9       1252.93       1189.17       250.51 o                         
  -8   2   9       1520.70       1701.27       245.49 o                         
  -7   2   9        586.27        695.88       173.04 o                         
  -6   2   9       1981.83       1978.73       124.89 o                         
  -5   2   9       1706.00       1744.47       116.99 o                         
  -4   2   9       5161.81       4830.42       148.61 o                         
  -3   2   9       2745.60       2895.88       141.61 o                         
  -2   2   9       4178.05       4157.66       159.86 o                         
  -1   2   9       3049.86       3088.90       121.79 o                         
   0   2   9      11836.00      11656.35       154.14 o                         
   1   2   9       2991.97       2755.03        89.67 o                         
   2   2   9       4022.18       3991.93       124.01 o                         
   3   2   9       2749.79       2979.21       121.44 o                         
   4   2   9       5133.04       5147.10       237.86 o                         
   5   2   9       1729.53       1446.85       120.24 o                         
   6   2   9       1941.83       2049.41       148.17 o                         
   7   2   9        604.09        493.52       178.06 o                         
   8   2   9       1558.37       1381.80       211.14 o                         
  -8   3   9        128.51        194.73       222.63 o                         
  -7   3   9        750.40        218.30       158.21 o                         
  -6   3   9         21.90         -0.08       135.16 o                         
  -5   3   9         54.53          2.77        57.66 o                         
  -4   3   9       4983.44       4849.93       131.68 o                         
  -3   3   9       1630.11       1976.95        91.87 o                         
  -2   3   9       4465.93       4357.99       121.71 o                         
  -1   3   9       1388.84       1505.00        61.53 o                         
   0   3   9        956.44       1058.41        58.35 o                         
   1   3   9       1344.66       1408.42        78.75 o                         
   2   3   9       4288.94       4171.17       185.46 o                         
   3   3   9       1693.00       2078.19       102.78 o                         
   4   3   9       4938.10       4846.90       160.74 o                         
   5   3   9         59.16        140.85       100.00 o                         
   6   3   9         16.20         99.57        81.92 o                         
   7   3   9        753.20        529.51       181.29 o                         
   8   3   9        113.87         -9.90       195.99 o                         
  -8   4   9       1709.86       1586.74       240.22 o                         
  -7   4   9         37.65         87.58       179.61 o                         
  -6   4   9        985.62        932.14       127.23 o                         
  -5   4   9        204.52        256.53        75.87 o                         
  -4   4   9       4285.30       4266.10       134.57 o                         
  -3   4   9       1617.63       1668.40        95.96 o                         
  -2   4   9       7058.28       7147.00       169.40 o                         
  -1   4   9       2122.19       2229.03        73.27 o                         
   0   4   9       5793.90       5575.89       116.56 o                         
   1   4   9       2426.15       2509.79        80.75 o                         
   2   4   9       7443.00       7042.27       154.09 o                         
   3   4   9       1567.41       1707.58        99.10 o                         
   4   4   9       3992.23       4000.78       185.18 o                         
   5   4   9        160.75        318.57        91.44 o                         
   6   4   9        986.71       1001.53       124.47 o                         
   7   4   9         40.77         48.93       156.03 o                         
   8   4   9       1675.84       2153.33       535.16 o                         
  -8   5   9        307.87        395.16       245.59 o                         
  -7   5   9        270.52        161.74       158.93 o                         
  -6   5   9        240.03         96.25        79.83 o                         
  -5   5   9        363.66        191.45       102.33 o                         
  -4   5   9       1055.66       1008.71        88.93 o                         
  -3   5   9        135.66        149.43        51.23 o                         
  -2   5   9       7952.36       7958.25       169.46 o                         
  -1   5   9       3787.69       3804.36       105.78 o                         
   0   5   9        141.93         87.98        56.96 o                         
   1   5   9       3723.61       3742.57       101.45 o                         
   2   5   9       8237.10       7926.93       193.67 o                         
   3   5   9        159.43        159.80        80.09 o                         
   4   5   9        926.09       1010.97       152.14 o                         
   5   5   9        363.23        233.71       104.60 o                         
   6   5   9        239.73        226.75       120.44 o                         
   7   5   9        309.10        337.74       190.07 o                         
   8   5   9        307.29        243.67       217.20 o                         
  -8   6   9        239.83         69.50       187.81 o                         
  -7   6   9       1843.09       1841.87       218.93 o                         
  -6   6   9       2273.19       2533.25       139.44 o                         
  -5   6   9       1723.57       1772.93       113.00 o                         
  -4   6   9       1852.56       1995.62        98.63 o                         
  -3   6   9       1759.10       2016.47        89.36 o                         
  -2   6   9       1592.31       1608.88        89.22 o                         
  -1   6   9       1267.44       1328.36        74.53 o                         
   0   6   9        413.98        403.12        61.45 o                         
   1   6   9       1188.48       1163.58        68.27 o                         
   2   6   9       1680.08       1614.55        90.10 o                         
   3   6   9       1919.10       2019.96       146.78 o                         
   4   6   9       1844.31       1879.39       108.82 o                         
   5   6   9       1771.77       1744.80       119.65 o                         
   6   6   9       2250.37       2332.22       216.94 o                         
   7   6   9       1824.67       2000.29       229.55 o                         
   8   6   9        198.73        172.72       247.11 o                         
  -8   7   9        677.87        486.60       323.08 o                         
  -7   7   9          1.16       -152.01       187.74 o                         
  -6   7   9        850.53        903.20       156.38 o                         
  -5   7   9        443.16        419.28       126.93 o                         
  -4   7   9        228.69        253.35        74.66 o                         
  -3   7   9        115.52         52.11        62.14 o                         
  -2   7   9       2441.39       2593.06       104.77 o                         
  -1   7   9        153.27        217.79        59.70 o                         
   0   7   9        327.94        339.70        64.10 o                         
   1   7   9        129.11        144.37        56.54 o                         
   2   7   9       2257.63       2274.59        99.75 o                         
   3   7   9         82.26         74.42        67.31 o                         
   4   7   9        202.57         63.59        78.11 o                         
   5   7   9        378.11        438.03        97.42 o                         
   6   7   9        889.78        773.39       169.60 o                         
   7   7   9          7.86       -151.93       151.93 o                         
   8   7   9        704.24        714.59       220.91 o                         
  -8   8   9        714.37         33.12       365.84 o                         
  -7   8   9        635.43        429.71       176.32 o                         
  -6   8   9        894.08        964.79       159.01 o                         
  -5   8   9        658.21        772.30        95.75 o                         
  -4   8   9       1805.62       1866.48       127.35 o                         
  -3   8   9        210.77        247.30        76.53 o                         
  -2   8   9        598.72        728.40        80.07 o                         
  -1   8   9       3651.88       3710.30       126.65 o                         
   0   8   9       3698.87       3869.47       124.35 o                         
   1   8   9       3527.04       3473.87       111.98 o                         
   2   8   9        678.42        676.05        96.27 o                         
   3   8   9        269.00        199.59        79.06 o                         
   4   8   9       1624.51       1753.16       128.98 o                         
   5   8   9        679.83        740.90       153.14 o                         
   6   8   9        830.02       1170.55       182.43 o                         
   7   8   9        645.05        589.40       300.43 o                         
   8   8   9        679.12        619.31       221.29 o                         
  -7   9   9        195.04        337.62       240.00 o                         
  -6   9   9        306.63        127.58       201.11 o                         
  -5   9   9          5.30        -54.94        90.81 o                         
  -4   9   9        804.59        910.19        99.70 o                         
  -3   9   9       1751.11       1733.81       114.60 o                         
  -2   9   9       1327.80       1450.55       103.47 o                         
  -1   9   9        523.36        526.75        83.40 o                         
   0   9   9        248.06        112.11        80.53 o                         
   1   9   9        633.39        490.21        72.22 o                         
   2   9   9       1327.43       1443.99       116.69 o                         
   3   9   9       1810.72       2013.57       115.94 o                         
   4   9   9        954.70       1129.30       124.49 o                         
   5   9   9          6.34        -45.12       127.22 o                         
   6   9   9        291.33        450.84       206.84 o                         
   7   9   9        178.40        106.24       199.40 o                         
  -7  10   9        258.73        253.52       244.07 o                         
  -6  10   9        960.36        993.82       188.67 o                         
  -5  10   9        191.24        238.45       102.47 o                         
  -4  10   9       1708.92       1881.27       141.05 o                         
  -3  10   9       2207.87       2268.73       131.25 o                         
  -2  10   9       3582.92       3578.76       197.27 o                         
  -1  10   9       3571.38       3664.12       145.29 o                         
   0  10   9       7271.83       7344.07       204.93 o                         
   1  10   9       3558.49       3507.35       131.17 o                         
   2  10   9       3538.15       3385.87       217.04 o                         
   3  10   9       2233.66       2409.63       241.63 o                         
   4  10   9       1622.10       1519.66       143.86 o                         
   5  10   9        228.40        103.66       140.84 o                         
   6  10   9       1042.43       1139.24       213.88 o                         
   7  10   9        246.08         72.95       219.24 o                         
  -7  11   9        306.12        781.71       277.27 o                         
  -6  11   9        120.61        304.86       184.09 o                         
  -5  11   9        114.32         76.80       115.48 o                         
  -4  11   9       1594.15       1707.08       136.46 o                         
  -3  11   9          7.52        -34.86        88.29 o                         
  -2  11   9       1548.79       1706.21       125.72 o                         
  -1  11   9       1069.63       1159.29       107.69 o                         
   0  11   9         17.46         -5.44        83.58 o                         
   1  11   9       1067.69       1067.89        97.83 o                         
   2  11   9       1596.60       1627.51       121.41 o                         
   3  11   9          3.91         18.68       102.16 o                         
   4  11   9       1567.17       1531.39       147.64 o                         
   5  11   9        101.62        117.86       147.94 o                         
   6  11   9        108.14        -55.98       176.50 o                         
   7  11   9        333.28        375.35       209.12 o                         
  -7  12   9       1048.32       1022.97       283.57 o                         
  -6  12   9       1211.01       1728.57       282.19 o                         
  -5  12   9       1306.31       1114.80       218.77 o                         
  -4  12   9        459.85        290.54       115.97 o                         
  -3  12   9       1298.25       1372.93       129.96 o                         
  -2  12   9        465.17        512.20       136.32 o                         
  -1  12   9        736.49        721.80       109.62 o                         
   0  12   9         62.39        121.70        91.08 o                         
   1  12   9        657.75        548.70        91.63 o                         
   2  12   9        495.28        421.75       112.53 o                         
   3  12   9       1569.98       1684.29       151.92 o                         
   4  12   9        408.02        443.46       122.60 o                         
   5  12   9       1330.99       1758.59       201.21 o                         
   6  12   9       1219.62       1313.60       226.25 o                         
   7  12   9       1078.55       1043.36       242.17 o                         
  -6  13   9         70.54        -36.63       195.06 o                         
  -5  13   9        994.60       1301.31       309.08 o                         
  -4  13   9        744.42        650.70       141.15 o                         
  -3  13   9        267.19        171.60       130.46 o                         
  -2  13   9         75.49       -158.65       167.01 o                         
  -1  13   9        309.99        288.12       111.08 o                         
   0  13   9          2.19         -6.50       119.76 o                         
   1  13   9        281.18        311.32       102.13 o                         
   2  13   9         82.49        104.41       109.71 o                         
   3  13   9        279.99        500.92       128.51 o                         
   4  13   9        677.78        664.35       150.48 o                         
   5  13   9        999.06       1097.69       283.17 o                         
   6  13   9         97.55         63.83       183.92 o                         
  -6  14   9        728.20        572.55       441.72 o                         
  -5  14   9        160.19       -163.78       210.38 o                         
  -4  14   9        748.60        401.77       150.93 o                         
  -3  14   9        173.82         55.93       117.70 o                         
  -2  14   9         17.38         11.78       156.78 o                         
  -1  14   9        815.47       1077.21       161.63 o                         
   0  14   9         70.06        205.09       164.25 o                         
   1  14   9        615.59        752.69       127.33 o                         
   2  14   9          4.81        -62.14       119.24 o                         
   3  14   9        124.29        -59.31       126.25 o                         
   4  14   9        801.97       1115.84       196.16 o                         
   5  14   9        157.73        458.42       179.58 o                         
   6  14   9        829.52        620.51       228.18 o                         
  -5  15   9         20.00        -36.53       247.99 o                         
  -4  15   9        472.74        449.96       203.52 o                         
  -3  15   9        746.71        504.51       237.31 o                         
  -2  15   9        344.01        310.49       156.66 o                         
  -1  15   9        673.89        584.51       152.66 o                         
   0  15   9       1049.63       1102.89       192.59 o                         
   1  15   9        612.06        723.11       135.36 o                         
   2  15   9        346.24        372.92       139.61 o                         
   3  15   9        806.40       1042.75       163.44 o                         
   4  15   9        511.80        670.97       188.11 o                         
   5  15   9         22.45       -184.11       228.34 o                         
  -5  16   9         16.28       -210.59       263.56 o                         
  -4  16   9        830.51        715.66       268.18 o                         
  -3  16   9        427.66        512.95       167.47 o                         
  -2  16   9       2058.53       2516.23       363.67 o                         
  -1  16   9       2565.19       2375.00       216.42 o                         
   0  16   9        211.21        214.58       148.85 o                         
   1  16   9       2749.92       2961.34       212.08 o                         
   2  16   9       2107.98       2094.28       195.73 o                         
   3  16   9        487.17        518.09       176.13 o                         
   4  16   9        796.39        680.34       192.43 o                         
   5  16   9         20.17       -114.11       181.66 o                         
  -4  17   9         70.54        217.86       202.27 o                         
  -3  17   9        233.65        165.20       157.91 o                         
  -2  17   9        643.78        324.66       175.69 o                         
  -1  17   9        167.75        179.86       150.27 o                         
   0  17   9         68.68       -132.88       140.60 o                         
   1  17   9        167.86        114.32       128.51 o                         
   2  17   9        660.89        679.50       164.17 o                         
   3  17   9        210.88        115.06       212.86 o                         
   4  17   9         60.91         28.12       171.93 o                         
  -3  18   9       1386.44       1272.10       391.27 o                         
  -2  18   9        267.43        498.02       175.81 o                         
  -1  18   9        373.64        202.75       176.81 o                         
   0  18   9         15.28         67.86       151.52 o                         
   1  18   9        325.18        556.23       176.64 o                         
   2  18   9        284.16        449.61       171.81 o                         
   3  18   9       1417.78       1510.57       210.74 o                         
  -2  19   9        372.82        348.46       177.79 o                         
  -1  19   9        411.56        536.57       232.79 o                         
   0  19   9         53.05        152.29       159.02 o                         
   1  19   9        440.26        388.94       186.83 o                         
   2  19   9        399.33        428.47       195.46 o                         
   0  20   9         77.71       -204.68       240.86 o                         
   0   0  10      22570.13      21693.91       384.34 o                         
   1   0  10         99.51        119.54        39.13 o                         
   2   0  10       9534.28       9195.97       181.03 o                         
   3   0  10       2511.18       2720.46       155.64 o                         
   4   0  10       2167.70       2000.05       143.34 o                         
   5   0  10        257.12        351.29        83.17 o                         
   6   0  10        476.78        443.10       141.85 o                         
   7   0  10          1.53        -65.96       136.86 o                         
   8   0  10        677.52        385.07       200.55 o                         
  -8   1  10        220.42        107.83       170.67 o                         
  -7   1  10        833.20        928.88       162.67 o                         
  -6   1  10       1637.16       1405.53       135.04 o                         
  -5   1  10       1935.99       2103.43       116.56 o                         
  -4   1  10       1289.60       1323.61       147.43 o                         
  -3   1  10       1676.77       1706.07       116.18 o                         
  -2   1  10       1416.39       1523.10        83.59 o                         
  -1   1  10       1630.52       1620.59        62.13 o                         
   0   1  10        203.41        174.91        51.39 o                         
   1   1  10       1538.94       1559.89        85.87 o                         
   2   1  10       1239.78       1242.34        75.84 o                         
   3   1  10       1456.46       1527.99       113.18 o                         
   4   1  10       1280.33       1543.03        94.10 o                         
   5   1  10       1792.90       1801.51       120.28 o                         
   6   1  10       1691.46       1550.35       156.19 o                         
   7   1  10        957.06        664.14       252.67 o                         
   8   1  10        263.04         85.65       181.87 o                         
  -8   2  10        565.15        710.07       182.86 o                         
  -7   2  10        125.27         12.87       187.57 o                         
  -6   2  10       2961.27       2902.79       153.18 o                         
  -5   2  10         39.93        -89.75        89.75 o                         
  -4   2  10       3401.31       2992.64       191.74 o                         
  -3   2  10        516.22        448.59        92.68 o                         
  -2   2  10       1745.22       1839.14       100.11 o                         
  -1   2  10       1295.09       1427.37        58.69 o                         
   0   2  10        578.50        518.86        51.43 o                         
   1   2  10       1494.26       1778.75        76.85 o                         
   2   2  10       1707.55       1953.37       108.27 o                         
   3   2  10        432.47        416.66        67.74 o                         
   4   2  10       3098.02       3203.83       261.26 o                         
   5   2  10         28.83        -53.73        79.95 o                         
   6   2  10       2942.77       2938.66       202.24 o                         
   7   2  10        106.99        136.49       158.27 o                         
   8   2  10        537.28        618.89       186.45 o                         
  -8   3  10        501.47        464.33       191.78 o                         
  -7   3  10        752.32        850.39       224.59 o                         
  -6   3  10       2262.17       2250.72       131.42 o                         
  -5   3  10         19.40         30.51        69.94 o                         
  -4   3  10       1234.32       1176.73       129.57 o                         
  -3   3  10       2363.23       2188.29       146.42 o                         
  -2   3  10      12913.29      12607.35       258.27 o                         
  -1   3  10         53.03        103.15        39.45 o                         
   0   3  10       3153.32       3087.91        82.63 o                         
   1   3  10         52.30         95.88        52.01 o                         
   2   3  10      12734.89      12409.90       276.16 o                         
   3   3  10       2399.22       2412.99       144.30 o                         
   4   3  10       1366.93       1397.62       110.70 o                         
   5   3  10         18.18        100.93       124.60 o                         
   6   3  10       2331.81       2305.30       250.97 o                         
   7   3  10        767.93        707.45       186.63 o                         
   8   3  10        466.37        471.40       209.63 o                         
  -8   4  10        106.43         17.64       177.06 o                         
  -7   4  10         20.47        149.36       143.93 o                         
  -6   4  10       2529.30       2798.56       161.08 o                         
  -5   4  10        385.34        379.15        67.01 o                         
  -4   4  10       2410.91       2506.31        99.38 o                         
  -3   4  10       1782.16       1960.87        71.21 o                         
  -2   4  10        999.05       1141.24       110.39 o                         
  -1   4  10        187.52        136.85        45.61 o                         
   0   4  10        300.87        404.01        52.57 o                         
   1   4  10        154.38        208.20        47.38 o                         
   2   4  10        968.69       1159.45        80.70 o                         
   3   4  10       1770.69       1902.91       113.61 o                         
   4   4  10       2670.30       2642.65       177.68 o                         
   5   4  10        295.67        483.70       125.13 o                         
   6   4  10       2400.75       2557.36       165.28 o                         
   7   4  10         40.41        -56.87       145.47 o                         
   8   4  10        128.80         88.42       196.14 o                         
  -8   5  10        334.91        231.85       185.83 o                         
  -7   5  10        520.87        424.12       169.94 o                         
  -6   5  10        864.83        728.93       113.62 o                         
  -5   5  10        416.06        301.70       122.12 o                         
  -4   5  10        990.81        845.17        73.45 o                         
  -3   5  10       2154.95       2204.75       123.08 o                         
  -2   5  10       2076.06       2017.54        77.10 o                         
  -1   5  10       4105.72       4062.43       112.01 o                         
   0   5  10       1044.45        999.98        66.66 o                         
   1   5  10       4056.04       3981.65       102.41 o                         
   2   5  10       2104.51       2022.53        87.43 o                         
   3   5  10       2441.88       2341.89       125.08 o                         
   4   5  10        912.37       1187.38       113.07 o                         
   5   5  10        423.93        693.30       136.90 o                         
   6   5  10        888.15        856.30       128.98 o                         
   7   5  10        409.60        273.19       160.25 o                         
   8   5  10        339.32        128.42       198.18 o                         
  -8   6  10        561.25        595.47       207.58 o                         
  -7   6  10        291.05        222.98       221.65 o                         
  -6   6  10        103.36        314.53       136.41 o                         
  -5   6  10        275.81        159.81        73.03 o                         
  -4   6  10        735.85        696.42        72.91 o                         
  -3   6  10        755.30        808.99        79.72 o                         
  -2   6  10       4275.03       4352.86       116.59 o                         
  -1   6  10       1706.89       1876.73        82.21 o                         
   0   6  10      10913.75      10337.15       175.77 o                         
   1   6  10       1598.86       1764.14        76.48 o                         
   2   6  10       4110.80       4228.74       168.19 o                         
   3   6  10        746.05        851.68        87.70 o                         
   4   6  10        734.70        773.48       108.71 o                         
   5   6  10        274.60         56.14       101.75 o                         
   6   6  10         88.36         85.87       133.61 o                         
   7   6  10        298.19        233.40       175.55 o                         
   8   6  10        526.98        449.37       213.22 o                         
  -8   7  10         35.12        248.91       342.05 o                         
  -7   7  10        708.30        629.81       237.59 o                         
  -6   7  10       1171.19       1296.93       169.26 o                         
  -5   7  10        645.89        610.60        86.21 o                         
  -4   7  10        391.84        462.96        88.43 o                         
  -3   7  10       2230.38       2321.47       102.22 o                         
  -2   7  10       2320.02       2241.70       123.36 o                         
  -1   7  10        500.40        608.27        66.37 o                         
   0   7  10        871.16       1065.13        76.31 o                         
   1   7  10        427.24        417.06        59.73 o                         
   2   7  10       2286.32       2193.84       104.24 o                         
   3   7  10       2095.95       1983.61       105.05 o                         
   4   7  10        470.39        480.79        88.70 o                         
   5   7  10        601.13        618.51        95.26 o                         
   6   7  10       1087.02        951.09       196.30 o                         
   7   7  10        792.50        634.28       271.62 o                         
   8   7  10         32.47          0.44       193.61 o                         
  -7   8  10         20.27        249.06       164.07 o                         
  -6   8  10       2728.80       2671.01       278.38 o                         
  -5   8  10        256.52        285.29        86.79 o                         
  -4   8  10       1324.04       1319.02       104.27 o                         
  -3   8  10        110.95        -13.68        71.16 o                         
  -2   8  10        142.71        187.02        72.93 o                         
  -1   8  10        681.35        584.06        76.76 o                         
   0   8  10         10.84         66.10        65.02 o                         
   1   8  10        620.72        471.31        68.69 o                         
   2   8  10        153.12        252.37        69.93 o                         
   3   8  10        106.79         27.06        69.19 o                         
   4   8  10       1346.18       1302.95       113.93 o                         
   5   8  10        244.17        335.71       107.67 o                         
   6   8  10       2852.50       2920.30       239.41 o                         
   7   8  10         15.89       -118.02       163.91 o                         
  -7   9  10        193.03        536.17       180.11 o                         
  -6   9  10        850.57        880.92       176.33 o                         
  -5   9  10        536.46        706.88       133.51 o                         
  -4   9  10        878.98       1118.57       101.35 o                         
  -3   9  10       2286.79       2468.55       128.75 o                         
  -2   9  10       4874.59       4767.25       155.70 o                         
  -1   9  10        259.46        170.83        85.64 o                         
   0   9  10       1421.60       1302.50       103.48 o                         
   1   9  10        293.23        212.40        67.39 o                         
   2   9  10       5006.64       4974.66       197.94 o                         
   3   9  10       2166.28       1983.89       116.43 o                         
   4   9  10        861.21        904.78       131.58 o                         
   5   9  10        544.10        457.89       132.63 o                         
   6   9  10        854.67        760.71       181.05 o                         
   7   9  10        183.94        464.69       218.37 o                         
  -7  10  10        451.34        169.50       294.06 o                         
  -6  10  10        342.53        368.17       395.90 o                         
  -5  10  10        197.84        154.95       131.91 o                         
  -4  10  10        644.59        723.78        98.15 o                         
  -3  10  10       1913.29       1827.42       123.29 o                         
  -2  10  10        686.96        601.66        94.96 o                         
  -1  10  10         81.01         58.30        80.19 o                         
   0  10  10       1118.43       1403.42       118.50 o                         
   1  10  10         78.75        -11.52        81.41 o                         
   2  10  10        698.82        619.75        94.49 o                         
   3  10  10       2147.36       2248.05       142.20 o                         
   4  10  10        602.65        664.54       117.32 o                         
   5  10  10        137.95         58.98       244.25 o                         
   6  10  10        289.85        383.18       173.95 o                         
   7  10  10        517.29        463.04       190.54 o                         
  -7  11  10        167.62        477.53       323.72 o                         
  -6  11  10        189.16         83.33       173.92 o                         
  -5  11  10       1545.69       1741.15       213.65 o                         
  -4  11  10       1734.38       2010.94       143.22 o                         
  -3  11  10        963.11       1191.67       114.30 o                         
  -2  11  10        366.20        566.08       101.18 o                         
  -1  11  10        291.55        376.26        93.05 o                         
   0  11  10       1695.87       1876.23       197.06 o                         
   1  11  10        233.22        165.19        79.58 o                         
   2  11  10        319.87        371.60        95.24 o                         
   3  11  10        885.95       1081.85       133.40 o                         
   4  11  10       1742.39       1956.67       190.74 o                         
   5  11  10       1507.73       1471.02       196.98 o                         
   6  11  10        224.50        397.04       188.73 o                         
   7  11  10        110.97        151.05       220.10 o                         
  -6  12  10        211.78        212.71       182.81 o                         
  -5  12  10         33.88        390.83       163.52 o                         
  -4  12  10        246.41         96.73       120.37 o                         
  -3  12  10        252.94        212.74       102.45 o                         
  -2  12  10        678.03        792.21       113.16 o                         
  -1  12  10        157.81        221.84        94.35 o                         
   0  12  10       1949.15       2225.00       146.36 o                         
   1  12  10        108.87         75.78        81.67 o                         
   2  12  10        604.43        535.23       112.21 o                         
   3  12  10        248.92        323.70       115.58 o                         
   4  12  10        241.46        364.97       134.41 o                         
   5  12  10         49.85        -30.44       148.85 o                         
   6  12  10        203.09        601.28       197.27 o                         
  -6  13  10        249.72         60.70       187.06 o                         
  -5  13  10        691.17        508.29       210.13 o                         
  -4  13  10        101.67         61.90       131.14 o                         
  -3  13  10        303.47        162.91       118.22 o                         
  -2  13  10       1846.40       2176.42       155.28 o                         
  -1  13  10        383.73        273.24       111.17 o                         
   0  13  10        161.91         -7.96       105.99 o                         
   1  13  10        339.23        292.13       101.68 o                         
   2  13  10       1838.23       1781.40       153.28 o                         
   3  13  10        243.00        118.67       112.51 o                         
   4  13  10        125.87         19.14       275.00 o                         
   5  13  10        611.90        823.24       192.55 o                         
   6  13  10        243.80        511.01       202.63 o                         
  -6  14  10       1024.91       1229.41       264.90 o                         
  -5  14  10         82.65        -44.81       179.79 o                         
  -4  14  10        933.69        978.10       208.37 o                         
  -3  14  10        467.15        442.01       139.44 o                         
  -2  14  10        214.76        140.10       120.26 o                         
  -1  14  10       1107.89        926.36       143.68 o                         
   0  14  10        363.34        177.44       172.65 o                         
   1  14  10       1129.57       1327.59       141.05 o                         
   2  14  10        215.84         86.48       125.17 o                         
   3  14  10        523.76        733.89       160.41 o                         
   4  14  10        893.50       1150.91       187.07 o                         
   5  14  10         82.52       -151.85       151.85 o                         
   6  14  10        985.86       1153.39       253.44 o                         
  -5  15  10        342.54        556.94       208.86 o                         
  -4  15  10         94.36         92.32       226.64 o                         
  -3  15  10        140.90        465.61       157.61 o                         
  -2  15  10       1244.72       1257.41       224.79 o                         
  -1  15  10         49.78        136.48       128.64 o                         
   0  15  10       1124.26       1315.18       221.47 o                         
   1  15  10         66.06       -104.20       109.96 o                         
   2  15  10       1237.24       1312.32       170.17 o                         
   3  15  10        123.98        199.87       154.64 o                         
   4  15  10         98.22       -114.62       152.24 o                         
   5  15  10        360.27        404.15       186.53 o                         
  -4  16  10        163.99        197.70       186.99 o                         
  -3  16  10       1154.04       1248.46       256.79 o                         
  -2  16  10        344.00        451.84       161.51 o                         
  -1  16  10        409.60        346.86       224.52 o                         
   0  16  10         93.15         48.52       142.48 o                         
   1  16  10        416.57        287.88       125.44 o                         
   2  16  10        330.10        581.74       172.63 o                         
   3  16  10       1167.28       1501.44       256.53 o                         
   4  16  10        151.47        -27.74       165.92 o                         
   5  16  10        543.76        591.08       466.92 o                         
  -4  17  10        506.29        254.19       208.57 o                         
  -3  17  10        604.99        580.82       218.79 o                         
  -2  17  10        599.55        520.67       266.64 o                         
  -1  17  10        553.02        550.41       173.36 o                         
   0  17  10        688.91       1013.02       179.44 o                         
   1  17  10        474.91        318.58       131.62 o                         
   2  17  10        608.78        565.37       197.64 o                         
   3  17  10        626.82        751.61       187.93 o                         
   4  17  10        467.62        513.11       197.16 o                         
  -3  18  10         26.27        107.51       213.28 o                         
  -2  18  10        427.50        407.23       230.42 o                         
  -1  18  10        252.14        -33.19       153.38 o                         
   0  18  10        425.59        468.85       167.96 o                         
   1  18  10        255.09        274.98       141.65 o                         
   2  18  10        418.95        335.88       168.54 o                         
   3  18  10         21.86        -42.86       165.15 o                         
  -2  19  10        624.84        559.96       186.98 o                         
  -1  19  10        194.13        126.78       175.26 o                         
   0  19  10        101.80        -80.58       158.40 o                         
   1  19  10        206.88        384.38       171.60 o                         
   2  19  10        535.88        641.47       202.06 o                         
   1   0  11       5953.36       5638.63       129.22 o                         
   2   0  11       4493.43       4071.41       143.05 o                         
   3   0  11        492.59        529.55        93.47 o                         
   4   0  11        349.49        288.47       109.93 o                         
   5   0  11        352.69        289.69       106.92 o                         
   6   0  11        229.27        324.31       124.03 o                         
   7   0  11         90.41        246.20       191.75 o                         
   8   0  11        108.06       -159.12       159.12 o                         
  -8   1  11       1677.76       1305.06       213.79 o                         
  -7   1  11         25.51       -157.57       173.13 o                         
  -6   1  11       2375.56       2365.75       165.64 o                         
  -5   1  11        609.21        474.64        95.66 o                         
  -4   1  11       2336.35       2504.69       181.12 o                         
  -3   1  11        310.98        218.60       134.98 o                         
  -2   1  11      12823.29      12385.08       213.27 o                         
  -1   1  11       8789.90       8425.57       135.52 o                         
   0   1  11       5205.73       4869.22       119.16 o                         
   1   1  11       8732.27       8445.47       189.13 o                         
   2   1  11      12525.39      11507.71       247.53 o                         
   3   1  11        247.54        340.90        98.19 o                         
   4   1  11       2463.36       2386.46       296.38 o                         
   5   1  11        592.44        447.04        87.48 o                         
   6   1  11       2424.31       2245.37       196.55 o                         
   7   1  11         24.36         63.00       138.50 o                         
   8   1  11       1603.49       1721.06       293.85 o                         
  -8   2  11         35.01         -9.61       157.13 o                         
  -7   2  11        622.31        738.91       301.40 o                         
  -6   2  11        270.46        382.08       118.56 o                         
  -5   2  11       1315.32       1512.94       174.73 o                         
  -4   2  11        367.39        338.14       124.62 o                         
  -3   2  11        308.57        112.42        94.93 o                         
  -2   2  11        983.08       1081.73        95.36 o                         
  -1   2  11        784.83        898.70        52.29 o                         
   0   2  11        167.74         97.47        75.40 o                         
   1   2  11        728.75        765.82        62.07 o                         
   2   2  11       1045.31       1226.86        79.67 o                         
   3   2  11        254.91        243.55        69.89 o                         
   4   2  11        300.20        377.28        90.13 o                         
   5   2  11       1495.78       1697.43       140.05 o                         
   6   2  11        247.86        341.01       185.57 o                         
   7   2  11        609.59        308.24       181.04 o                         
   8   2  11         51.20         78.44       236.58 o                         
  -8   3  11        285.41        119.91       173.05 o                         
  -7   3  11        123.00        231.54       148.69 o                         
  -6   3  11         82.80        297.27        86.22 o                         
  -5   3  11       4070.06       3971.69       165.26 o                         
  -4   3  11        710.24        651.29       137.42 o                         
  -3   3  11       1647.85       1752.70       119.89 o                         
  -2   3  11        528.61        476.58        51.27 o                         
  -1   3  11          4.42         14.08        34.05 o                         
   0   3  11       2051.63       2121.53        71.42 o                         
   1   3  11         13.86         12.15        50.54 o                         
   2   3  11        507.43        468.46        82.06 o                         
   3   3  11       1838.86       1804.26       111.51 o                         
   4   3  11        736.04        590.20        92.85 o                         
   5   3  11       3912.39       3713.31       167.56 o                         
   6   3  11         91.50         64.26        98.55 o                         
   7   3  11        115.75        136.88       263.23 o                         
   8   3  11        283.02       -109.63       157.17 o                         
  -8   4  11        125.96        412.76       183.87 o                         
  -7   4  11        252.63        252.70       216.49 o                         
  -6   4  11        378.84        676.68       108.70 o                         
  -5   4  11        396.74        445.23        81.17 o                         
  -4   4  11        587.34        615.10       136.74 o                         
  -3   4  11        858.86        869.44        66.91 o                         
  -2   4  11       3851.95       3857.34       142.50 o                         
  -1   4  11       1621.86       1645.86        86.10 o                         
   0   4  11        667.35        644.60        56.46 o                         
   1   4  11       1790.51       1813.14        85.13 o                         
   2   4  11       4062.61       4330.59       147.74 o                         
   3   4  11        874.68       1004.54       100.50 o                         
   4   4  11        700.90        631.34       108.69 o                         
   5   4  11        386.14        309.53       132.64 o                         
   6   4  11        329.12        517.74       114.06 o                         
   7   4  11        257.75        495.79       171.67 o                         
   8   4  11         94.07         11.04       209.59 o                         
  -8   5  11        442.72        551.11       195.29 o                         
  -7   5  11        239.26        406.15       172.73 o                         
  -6   5  11       1721.09       1744.57       130.66 o                         
  -5   5  11        399.51        476.65        94.37 o                         
  -4   5  11       1040.18       1184.79        98.91 o                         
  -3   5  11       1338.47       1447.02        89.86 o                         
  -2   5  11       4987.15       4398.05       201.23 o                         
  -1   5  11       3708.36       3800.61        97.67 o                         
   0   5  11          9.08         14.18        48.82 o                         
   1   5  11       3681.07       3685.28       136.37 o                         
   2   5  11       5278.10       5137.51       257.49 o                         
   3   5  11       1199.64       1273.87       105.36 o                         
   4   5  11        995.37       1005.31       109.65 o                         
   5   5  11        391.55        435.58       104.51 o                         
   6   5  11       1653.56       1487.01       181.67 o                         
   7   5  11        249.89        518.06       176.72 o                         
   8   5  11        419.13        939.75       226.08 o                         
  -8   6  11        183.41        239.66       182.96 o                         
  -7   6  11         16.58         16.91       162.84 o                         
  -6   6  11        415.67        336.09       135.46 o                         
  -5   6  11        127.71        157.32        70.69 o                         
  -4   6  11        227.76        219.45        54.02 o                         
  -3   6  11        280.03        291.32        55.75 o                         
  -2   6  11       2603.37       2431.67        92.37 o                         
  -1   6  11       4474.32       4335.82       112.79 o                         
   0   6  11        833.56        715.21        73.72 o                         
   1   6  11       4456.41       4412.64       112.25 o                         
   2   6  11       2549.86       2512.32       103.23 o                         
   3   6  11        264.59        186.17        87.99 o                         
   4   6  11        187.82        218.75        94.84 o                         
   5   6  11        101.16         -6.68       128.56 o                         
   6   6  11        431.98        186.39       146.95 o                         
   7   6  11         15.40        -68.70       246.24 o                         
   8   6  11        192.42         -2.96       182.80 o                         
  -7   7  11         85.78        121.00       154.25 o                         
  -6   7  11       1098.81       1043.95       182.46 o                         
  -5   7  11        637.07        383.76       140.32 o                         
  -4   7  11       1339.08       1425.99        94.34 o                         
  -3   7  11        438.55        572.54        70.37 o                         
  -2   7  11       6807.31       6731.96       148.03 o                         
  -1   7  11       1999.73       2115.39        97.00 o                         
   0   7  11       2082.94       2007.17        95.28 o                         
   1   7  11       2091.27       2270.60       122.22 o                         
   2   7  11       6715.20       6813.54       250.71 o                         
   3   7  11        407.00        459.76        81.10 o                         
   4   7  11       1278.38       1394.59       147.42 o                         
   5   7  11        657.79        658.22       124.54 o                         
   6   7  11       1199.34       1176.40       181.52 o                         
   7   7  11         98.65        238.80       168.04 o                         
  -7   8  11        139.27        146.77       170.32 o                         
  -6   8  11        204.61        215.01       151.66 o                         
  -5   8  11       1333.86       1491.25       107.83 o                         
  -4   8  11         49.92        116.11        72.69 o                         
  -3   8  11       3405.72       3483.71       132.39 o                         
  -2   8  11       2092.09       2182.65       110.39 o                         
  -1   8  11       1560.12       1617.34       102.10 o                         
   0   8  11         31.15        -68.11        69.28 o                         
   1   8  11       1432.37       1425.20       103.41 o                         
   2   8  11       2198.54       2212.84       106.88 o                         
   3   8  11       3485.60       3432.79       142.56 o                         
   4   8  11         75.94         10.75        90.08 o                         
   5   8  11       1376.31       1531.59       179.35 o                         
   6   8  11        215.34        285.21       167.52 o                         
   7   8  11        113.32        101.98       161.64 o                         
  -7   9  11        402.28        383.28       188.52 o                         
  -6   9  11        346.68        108.53       148.20 o                         
  -5   9  11       2746.62       2781.59       222.37 o                         
  -4   9  11       1518.26       1666.34       130.30 o                         
  -3   9  11       1587.21       1552.53       133.18 o                         
  -2   9  11        384.08        491.75        85.15 o                         
  -1   9  11        336.00        299.09        80.08 o                         
   0   9  11        204.17        273.05        97.25 o                         
   1   9  11        261.06        267.84        74.19 o                         
   2   9  11        335.20        233.87        80.35 o                         
   3   9  11       1606.42       1602.23       115.34 o                         
   4   9  11       1635.82       1915.20       160.07 o                         
   5   9  11       2901.68       3366.90       287.53 o                         
   6   9  11        373.34        471.78       170.18 o                         
   7   9  11        344.25        403.82       193.72 o                         
  -7  10  11         96.35        262.35       247.49 o                         
  -6  10  11        474.21        578.03       184.73 o                         
  -5  10  11        823.29       1108.22       206.13 o                         
  -4  10  11        284.11        313.48        90.03 o                         
  -3  10  11        147.96        190.19        87.16 o                         
  -2  10  11        656.60        706.85        99.66 o                         
  -1  10  11        510.51        528.26        90.77 o                         
   0  10  11       1070.06       1140.96       105.81 o                         
   1  10  11        490.51        474.62        83.48 o                         
   2  10  11        707.62        687.03        96.31 o                         
   3  10  11        170.94        203.97        95.09 o                         
   4  10  11        330.33        293.23        87.03 o                         
   5  10  11        887.89       1277.91       191.22 o                         
   6  10  11        427.65        539.48       181.65 o                         
   7  10  11        102.32       -169.33       169.33 o                         
  -6  11  11       1341.45       1373.15       290.38 o                         
  -5  11  11        305.73        -46.91       149.06 o                         
  -4  11  11        848.21        727.72       119.88 o                         
  -3  11  11          5.13        172.29       106.96 o                         
  -2  11  11        776.47        833.79       108.90 o                         
  -1  11  11        624.02        616.68       112.65 o                         
   0  11  11         32.64        204.82        92.32 o                         
   1  11  11        655.11        620.26        93.56 o                         
   2  11  11        904.39        695.27       104.63 o                         
   3  11  11          5.05        107.00       104.42 o                         
   4  11  11        781.57        878.70       148.69 o                         
   5  11  11        303.94        341.28       165.54 o                         
   6  11  11       1327.54       1210.02       205.81 o                         
  -6  12  11       1329.50       1023.42       217.49 o                         
  -5  12  11         67.04         24.10       155.96 o                         
  -4  12  11        646.59        894.62       140.55 o                         
  -3  12  11         68.88         50.02       104.91 o                         
  -2  12  11        753.96        896.26       114.39 o                         
  -1  12  11        697.01        672.40       146.15 o                         
   0  12  11         22.81        -96.75        96.75 o                         
   1  12  11        796.97        949.07       108.52 o                         
   2  12  11        765.63        585.23       112.85 o                         
   3  12  11         55.83         75.94       111.22 o                         
   4  12  11        598.08        406.74       157.60 o                         
   5  12  11         64.66         24.82       158.56 o                         
   6  12  11       1355.87       1279.48       223.28 o                         
  -6  13  11        365.46        670.44       208.39 o                         
  -5  13  11        149.90        216.14       340.88 o                         
  -4  13  11        587.33        615.78       191.95 o                         
  -3  13  11         88.73        315.71       125.93 o                         
  -2  13  11       1261.02       1467.55       141.87 o                         
  -1  13  11       1303.14       1383.02       135.50 o                         
   0  13  11       4071.94       4418.80       241.14 o                         
   1  13  11       1503.09       1636.56       140.84 o                         
   2  13  11       1159.59       1114.86       182.92 o                         
   3  13  11         72.45         26.37       134.38 o                         
   4  13  11        580.00        926.18       248.26 o                         
   5  13  11        161.22        171.24       167.37 o                         
   6  13  11        396.96        375.11       221.62 o                         
  -5  14  11        391.73        179.68       189.06 o                         
  -4  14  11        214.23        184.46       314.24 o                         
  -3  14  11        605.92        602.77       150.40 o                         
  -2  14  11       1198.12       1251.78       212.12 o                         
  -1  14  11        157.95         43.54       116.16 o                         
   0  14  11         13.50         80.53       149.68 o                         
   1  14  11        186.55        132.87       116.32 o                         
   2  14  11       1119.48       1308.51       159.09 o                         
   3  14  11        618.22        337.63       160.77 o                         
   4  14  11        188.14        337.90       163.91 o                         
   5  14  11        438.22        489.53       175.37 o                         
  -5  15  11        689.84        831.54       258.59 o                         
  -4  15  11       1771.06       1666.95       246.31 o                         
  -3  15  11       1626.52       1700.70       198.45 o                         
  -2  15  11         62.55         79.20       142.39 o                         
  -1  15  11        379.27        270.13       129.74 o                         
   0  15  11        232.35        131.64       142.64 o                         
   1  15  11        309.63        213.57       119.92 o                         
   2  15  11         70.90        187.86       140.95 o                         
   3  15  11       1663.72       1821.41       208.58 o                         
   4  15  11       1760.61       1715.55       284.79 o                         
   5  15  11        703.90        876.63       213.53 o                         
  -4  16  11        305.99        122.60       246.86 o                         
  -3  16  11        143.45         -2.51       177.07 o                         
  -2  16  11        354.11        450.92       157.75 o                         
  -1  16  11        340.24        212.61       151.36 o                         
   0  16  11         48.01        257.90       157.53 o                         
   1  16  11        315.91        497.35       132.70 o                         
   2  16  11        400.52        299.34       152.04 o                         
   3  16  11        110.31        111.66       161.00 o                         
   4  16  11        336.68        535.45       217.23 o                         
  -4  17  11        224.69         58.58       482.65 o                         
  -3  17  11        412.13        384.50       206.76 o                         
  -2  17  11        568.53        428.09       177.20 o                         
  -1  17  11        260.39       -123.08       149.54 o                         
   0  17  11         58.42         75.35       157.70 o                         
   1  17  11        275.44        363.35       143.57 o                         
   2  17  11        566.13        633.62       174.13 o                         
   3  17  11        425.53        541.80       184.35 o                         
   4  17  11        210.85       -132.03       396.97 o                         
  -3  18  11          2.53        281.55       467.79 o                         
  -2  18  11        164.10        120.82       199.43 o                         
  -1  18  11       1007.60        779.43       187.11 o                         
   0  18  11         69.67        287.54       171.65 o                         
   1  18  11       1036.71        842.43       183.81 o                         
   2  18  11        138.08        128.18       156.99 o                         
   3  18  11          3.78        500.14       412.70 o                         
  -1  19  11        654.61        712.17       275.13 o                         
   0  19  11       1651.54       1636.68       231.52 o                         
   1  19  11        662.41        176.76       341.05 o                         
   0   0  12       1175.87       1880.72       129.99 o                         
   1   0  12       2390.27       2340.51        77.16 o                         
   2   0  12       1525.19       1600.86       103.44 o                         
   3   0  12        318.45        385.77        88.11 o                         
   4   0  12         37.17         86.51       103.53 o                         
   5   0  12        861.41        975.93       144.11 o                         
   6   0  12        255.92        197.77        82.59 o                         
   7   0  12       1246.94        814.37       222.12 o                         
   8   0  12          1.46       -157.22       157.22 o                         
  -8   1  12         77.29       -120.99       148.02 o                         
  -7   1  12         56.80        -25.34       129.83 o                         
  -6   1  12       2944.76       2828.37       167.12 o                         
  -5   1  12        375.11        363.02       202.34 o                         
  -4   1  12        632.14        427.92       130.05 o                         
  -3   1  12         79.65         57.22        89.61 o                         
  -2   1  12        379.49        271.32        75.05 o                         
  -1   1  12        472.26        496.48        48.94 o                         
   0   1  12       1172.03       1137.39        70.03 o                         
   1   1  12        433.06        368.88        64.07 o                         
   2   1  12        379.61        530.66        69.38 o                         
   3   1  12         90.81         87.63        82.06 o                         
   4   1  12        685.39        703.94       126.70 o                         
   5   1  12        294.82        121.75       133.97 o                         
   6   1  12       2941.95       2878.07       144.32 o                         
   7   1  12         82.58        302.04       185.36 o                         
   8   1  12         88.32        -21.04       157.65 o                         
  -8   2  12         51.62        146.13       175.50 o                         
  -7   2  12        655.91        670.18       146.29 o                         
  -6   2  12        631.61        636.88       141.92 o                         
  -5   2  12       1832.59       1683.51       181.69 o                         
  -4   2  12        838.08        908.09       160.98 o                         
  -3   2  12       5778.38       6090.07       182.55 o                         
  -2   2  12        102.25         19.74        68.96 o                         
  -1   2  12       3972.18       3926.73        96.28 o                         
   0   2  12       4926.76       4856.45       109.99 o                         
   1   2  12       3902.60       3452.42       106.19 o                         
   2   2  12        126.05        239.64        97.55 o                         
   3   2  12       5525.96       5209.33       200.21 o                         
   4   2  12        892.27        661.99       152.13 o                         
   5   2  12       1729.62       1694.67       155.40 o                         
   6   2  12        601.61        471.42       117.65 o                         
   7   2  12        682.54        591.39       173.38 o                         
   8   2  12         72.04         74.74       175.89 o                         
  -8   3  12        232.18         27.92       194.65 o                         
  -7   3  12         10.00        116.64       174.58 o                         
  -6   3  12        233.79         61.27        77.43 o                         
  -5   3  12        776.87        892.01       159.61 o                         
  -4   3  12          9.62        179.34       125.52 o                         
  -3   3  12         81.25        225.38        87.40 o                         
  -2   3  12       9311.32       9042.40       181.56 o                         
  -1   3  12        307.09        243.99        41.59 o                         
   0   3  12       8506.85       8075.64       141.97 o                         
   1   3  12        303.69        246.70        57.64 o                         
   2   3  12       9448.07       8908.01       259.58 o                         
   3   3  12         73.98        186.94        80.05 o                         
   4   3  12         12.50        -34.65        78.80 o                         
   5   3  12        815.74        781.34       123.89 o                         
   6   3  12        229.47         15.05       133.87 o                         
   7   3  12          9.49        110.26       186.23 o                         
   8   3  12        201.59         48.11       168.65 o                         
  -8   4  12        198.80        507.36       187.51 o                         
  -7   4  12       1404.63       1567.57       188.14 o                         
  -6   4  12        527.71        440.86        88.43 o                         
  -5   4  12        608.21        261.26       148.63 o                         
  -4   4  12         59.53        222.65       108.73 o                         
  -3   4  12       6264.73       6783.70       247.11 o                         
  -2   4  12        923.50        886.24        70.22 o                         
  -1   4  12       2985.32       3062.41        89.09 o                         
   0   4  12       2213.60       2311.09        80.51 o                         
   1   4  12       3067.69       3046.24        99.87 o                         
   2   4  12        971.97        979.63       111.85 o                         
   3   4  12       6188.42       5888.85       219.75 o                         
   4   4  12         69.89        -56.61        87.27 o                         
   5   4  12        694.62        749.33       271.80 o                         
   6   4  12        525.57        566.48       152.89 o                         
   7   4  12       1340.83       1341.72       197.40 o                         
   8   4  12        190.59        160.30       401.92 o                         
  -7   5  12        195.90        194.06       147.58 o                         
  -6   5  12       2294.81       2390.25       174.39 o                         
  -5   5  12        639.74        729.90       110.05 o                         
  -4   5  12       2364.29       2363.03       156.75 o                         
  -3   5  12        130.12         76.82        45.35 o                         
  -2   5  12        571.32        675.67        68.25 o                         
  -1   5  12        649.78        738.40        58.96 o                         
   0   5  12       1122.10       1173.59        68.49 o                         
   1   5  12        689.41        495.08        78.56 o                         
   2   5  12        571.01        616.59        92.95 o                         
   3   5  12        151.64        102.46        80.75 o                         
   4   5  12       2354.05       2347.50       189.78 o                         
   5   5  12        604.17        437.75       126.99 o                         
   6   5  12       2283.60       2263.17       202.71 o                         
   7   5  12        165.04        219.53       189.98 o                         
  -7   6  12        324.62        373.75       185.59 o                         
  -6   6  12         41.15         32.17       117.50 o                         
  -5   6  12         30.08         -4.18        78.34 o                         
  -4   6  12        931.51        973.82        70.70 o                         
  -3   6  12        557.32        674.95        75.00 o                         
  -2   6  12        167.47        142.16        54.75 o                         
  -1   6  12       4003.55       4023.65       147.54 o                         
   0   6  12        517.21        650.50        64.43 o                         
   1   6  12       4083.82       3880.18       165.92 o                         
   2   6  12        170.64        206.62        60.92 o                         
   3   6  12        412.78        423.47       100.31 o                         
   4   6  12        968.53       1106.97       118.74 o                         
   5   6  12         36.84        113.02       100.13 o                         
   6   6  12          9.81        -65.36       149.71 o                         
   7   6  12        332.48        412.66       195.87 o                         
  -7   7  12         44.65       -151.79       151.79 o                         
  -6   7  12       1695.46       1482.32       167.81 o                         
  -5   7  12        424.39        503.28       115.40 o                         
  -4   7  12        757.79        506.23       150.59 o                         
  -3   7  12        233.53        193.10        62.94 o                         
  -2   7  12       1080.41       1183.00       102.75 o                         
  -1   7  12        344.54        281.45        71.16 o                         
   0   7  12       3248.79       3327.79       148.93 o                         
   1   7  12        298.90        257.94        71.29 o                         
   2   7  12       1046.04       1187.24       106.74 o                         
   3   7  12        165.98         98.94       109.27 o                         
   4   7  12        694.60        744.80       116.29 o                         
   5   7  12        448.44        584.05       120.78 o                         
   6   7  12       1613.32       1747.79       237.03 o                         
   7   7  12         21.87         91.47       167.06 o                         
  -7   8  12        341.97        337.74       196.88 o                         
  -6   8  12        592.72        518.54       145.75 o                         
  -5   8  12        732.96        904.99       133.59 o                         
  -4   8  12         29.10         51.22        91.08 o                         
  -3   8  12       1786.05       1851.18       115.60 o                         
  -2   8  12        189.81        237.22        73.04 o                         
  -1   8  12        831.24        790.94        91.02 o                         
   0   8  12        310.42        408.13        81.60 o                         
   1   8  12        822.24        854.39        75.01 o                         
   2   8  12        248.14        180.49        61.82 o                         
   3   8  12       1671.91       1736.12       107.54 o                         
   4   8  12         47.77        176.99       108.90 o                         
   5   8  12        741.46        934.19       169.40 o                         
   6   8  12        588.14        386.35       183.59 o                         
   7   8  12        299.12         67.25       214.93 o                         
  -7   9  12         74.35        320.94       177.32 o                         
  -6   9  12        118.84        247.68       142.80 o                         
  -5   9  12        696.07        603.72       147.35 o                         
  -4   9  12         88.13        -10.15       114.28 o                         
  -3   9  12         81.66        185.42        76.62 o                         
  -2   9  12       3986.84       3925.33       149.25 o                         
  -1   9  12         61.60         56.73        77.48 o                         
   0   9  12       2413.38       2626.42       143.19 o                         
   1   9  12         46.96         22.85        71.37 o                         
   2   9  12       4035.18       3973.47       150.87 o                         
   3   9  12         95.64        129.48        85.57 o                         
   4   9  12        100.27        -90.41       104.16 o                         
   5   9  12        677.24        767.64       165.81 o                         
   6   9  12        111.79       -149.19       149.19 o                         
   7   9  12         68.07        230.68       186.85 o                         
  -7  10  12        384.87        458.17       519.38 o                         
  -6  10  12        345.38         97.79       161.42 o                         
  -5  10  12        744.15        983.05       174.92 o                         
  -4  10  12        110.07        -78.05        78.05 o                         
  -3  10  12       3710.61       3707.81       156.92 o                         
  -2  10  12        444.11        526.74       114.40 o                         
  -1  10  12       2744.67       2723.81       133.02 o                         
   0  10  12        117.21        112.43        90.90 o                         
   1  10  12       2957.92       3005.72       127.91 o                         
   2  10  12        476.01        714.05        98.97 o                         
   3  10  12       3670.56       3372.63       174.67 o                         
   4  10  12         94.68         99.36       120.49 o                         
   5  10  12        781.53        748.24       239.25 o                         
   6  10  12        342.92        372.32       167.53 o                         
   7  10  12        347.60        -16.61       460.79 o                         
  -6  11  12       1360.02       1403.26       222.31 o                         
  -5  11  12         72.98         39.32       203.12 o                         
  -4  11  12       2232.02       2332.21       182.91 o                         
  -3  11  12        139.82         40.74        86.00 o                         
  -2  11  12        207.06        181.85        94.05 o                         
  -1  11  12       2039.15       2148.33       175.38 o                         
   0  11  12        683.20        823.58       113.83 o                         
   1  11  12       2095.44       2189.37       120.61 o                         
   2  11  12        222.47         81.78       101.81 o                         
   3  11  12        125.65        167.99       108.33 o                         
   4  11  12       2264.35       2204.27       207.00 o                         
   5  11  12         73.53        100.09       155.72 o                         
   6  11  12       1409.72       1065.99       294.81 o                         
  -6  12  12        330.31        555.44       215.98 o                         
  -5  12  12        207.68        522.05       172.68 o                         
  -4  12  12       1068.69       1366.41       193.15 o                         
  -3  12  12       1080.96       1236.21       171.84 o                         
  -2  12  12       2303.61       2390.79       151.23 o                         
  -1  12  12        260.59        315.76        99.76 o                         
   0  12  12        140.67        250.89       112.50 o                         
   1  12  12        228.24        343.81        92.70 o                         
   2  12  12       2226.64       2195.23       172.95 o                         
   3  12  12        962.64       1032.50       169.08 o                         
   4  12  12       1217.66        911.46       311.76 o                         
   5  12  12        223.92        -57.39       154.04 o                         
   6  12  12        306.13        163.93       177.81 o                         
  -6  13  12        404.98       -248.32       451.18 o                         
  -5  13  12        696.21        409.95       186.39 o                         
  -4  13  12         58.73        -79.24       240.55 o                         
  -3  13  12        847.09        970.86       151.00 o                         
  -2  13  12         58.21        174.16       105.97 o                         
  -1  13  12        158.51        174.15       106.74 o                         
   0  13  12       1658.63       1679.62       176.13 o                         
   1  13  12        152.18        183.24       112.83 o                         
   2  13  12         47.06        203.64       109.15 o                         
   3  13  12        868.60       1040.40       196.39 o                         
   4  13  12         85.36        110.29       145.72 o                         
   5  13  12        677.31        565.78       198.79 o                         
  -5  14  12        532.55        509.55       193.60 o                         
  -4  14  12        148.24        270.31       210.51 o                         
  -3  14  12        546.12        432.84       183.78 o                         
  -2  14  12         26.74       -116.03       116.03 o                         
  -1  14  12        597.44        687.99       136.70 o                         
   0  14  12        154.99        104.00       124.26 o                         
   1  14  12        633.69        707.44       133.30 o                         
   2  14  12         45.66         83.41       129.64 o                         
   3  14  12        547.33        663.51       168.10 o                         
   4  14  12        166.33        327.53       167.70 o                         
   5  14  12        542.69        234.00       192.14 o                         
  -5  15  12        473.71        348.00       470.41 o                         
  -4  15  12          3.49       -171.70       173.91 o                         
  -3  15  12         15.35        -95.48       164.12 o                         
  -2  15  12       1000.80        983.72       177.25 o                         
  -1  15  12        108.09         72.76       152.95 o                         
   0  15  12        846.74        738.60       162.21 o                         
   1  15  12        110.04        482.61       132.75 o                         
   2  15  12       1025.19       1262.15       185.32 o                         
   3  15  12         13.98       -124.86       142.32 o                         
   4  15  12          4.22       -160.09       160.09 o                         
   5  15  12        480.30        492.27       446.80 o                         
  -4  16  12        331.74        192.17       203.33 o                         
  -3  16  12        806.38        799.51       213.08 o                         
  -2  16  12       1109.42       1290.65       214.30 o                         
  -1  16  12       1351.00       1204.88       183.38 o                         
   0  16  12        133.43        235.35       144.97 o                         
   1  16  12       1430.48       1610.12       172.54 o                         
   2  16  12       1073.07        914.16       177.56 o                         
   3  16  12        705.13        784.57       202.64 o                         
   4  16  12        320.15        407.07       285.60 o                         
  -3  17  12         22.43       -145.98       187.70 o                         
  -2  17  12         60.44        414.67       195.63 o                         
  -1  17  12        816.11        839.18       181.80 o                         
   0  17  12        359.85        220.29       170.76 o                         
   1  17  12        726.37        823.56       192.43 o                         
   2  17  12         61.44        169.39       177.41 o                         
   3  17  12         17.30         41.49       178.87 o                         
  -2  18  12        466.10        535.11       213.86 o                         
  -1  18  12        166.47        365.33       172.93 o                         
   0  18  12       1026.31       1249.49       208.15 o                         
   1  18  12        161.98       -102.02       185.23 o                         
   2  18  12        502.52        353.20       202.56 o                         
   1   0  13       6179.70       6076.04       121.95 o                         
   2   0  13       3687.52       3756.35       149.24 o                         
   3   0  13       3114.80       3342.28       143.76 o                         
   4   0  13         46.18        -30.10        98.72 o                         
   5   0  13       4220.95       4055.53       236.66 o                         
   6   0  13          2.77        168.51       141.16 o                         
   7   0  13       1995.76       1784.13       215.72 o                         
   8   0  13       1071.96       1205.76       552.60 o                         
  -8   1  13        118.20         51.59       433.69 o                         
  -7   1  13       1364.27       1117.29       149.33 o                         
  -6   1  13        299.45        131.69       235.10 o                         
  -5   1  13        513.43        679.47       137.42 o                         
  -4   1  13        894.40        650.89       117.07 o                         
  -3   1  13        980.89       1080.47        87.87 o                         
  -2   1  13        936.34       1086.72       120.90 o                         
  -1   1  13        824.53        807.63        70.76 o                         
   0   1  13          3.03         58.70        69.84 o                         
   1   1  13        727.81        717.40        55.76 o                         
   2   1  13       1014.00        963.77        84.98 o                         
   3   1  13        966.26        967.93       107.27 o                         
   4   1  13        832.32        858.73       150.47 o                         
   5   1  13        440.11        308.53       136.37 o                         
   6   1  13        277.93        276.27       148.65 o                         
   7   1  13       1359.17       1659.39       288.97 o                         
   8   1  13        114.57        170.50       455.55 o                         
  -8   2  13        397.05       -173.13       449.43 o                         
  -7   2  13         14.61       -154.58       154.58 o                         
  -6   2  13        708.33       1007.89       197.86 o                         
  -5   2  13        860.59        636.78       155.13 o                         
  -4   2  13        585.85        346.59       127.96 o                         
  -3   2  13       1526.43       1591.27       126.65 o                         
  -2   2  13       2681.23       2592.93       120.29 o                         
  -1   2  13       5971.26       6024.52       152.43 o                         
   0   2  13        749.49        783.00        61.15 o                         
   1   2  13       6257.00       5872.49       130.19 o                         
   2   2  13       2574.57       2761.55       143.00 o                         
   3   2  13       1546.50       1407.70       125.74 o                         
   4   2  13        491.48        650.49       135.93 o                         
   5   2  13        909.14       1043.72       167.14 o                         
   6   2  13        772.08        884.85       164.51 o                         
   7   2  13          7.51        183.28       145.57 o                         
   8   2  13        419.42        -26.23       451.18 o                         
  -7   3  13        120.05         74.97       169.13 o                         
  -6   3  13        217.99        261.38       163.39 o                         
  -5   3  13       1078.65       1222.89       192.00 o                         
  -4   3  13        259.24        171.91       106.12 o                         
  -3   3  13        204.70        322.50       123.06 o                         
  -2   3  13        342.41        289.76        62.57 o                         
  -1   3  13       2849.58       2703.95       148.55 o                         
   0   3  13        579.27        615.19        62.92 o                         
   1   3  13       2861.24       2799.64        95.70 o                         
   2   3  13        358.74        536.29       113.55 o                         
   3   3  13        198.12        207.26        81.16 o                         
   4   3  13        216.14        307.04       147.43 o                         
   5   3  13       1008.62        676.39       137.15 o                         
   6   3  13        211.04        346.31       140.23 o                         
   7   3  13        101.78        408.54       168.25 o                         
  -7   4  13         73.98          2.57       134.33 o                         
  -6   4  13        741.60        519.32       267.47 o                         
  -5   4  13        507.89        365.31       152.78 o                         
  -4   4  13        439.51        304.72       114.00 o                         
  -3   4  13         88.06        129.95       100.39 o                         
  -2   4  13       1191.64       1139.51        61.67 o                         
  -1   4  13       1094.62       1139.74        64.58 o                         
   0   4  13        474.44        473.67        55.06 o                         
   1   4  13       1141.37       1036.92        75.20 o                         
   2   4  13       1148.98       1158.69       132.23 o                         
   3   4  13        123.56        240.48        84.28 o                         
   4   4  13        475.16        684.17       108.21 o                         
   5   4  13        510.36        490.22       107.64 o                         
   6   4  13        605.58        598.51       152.63 o                         
   7   4  13         77.16       -142.88       142.88 o                         
  -7   5  13        560.35        734.88       163.19 o                         
  -6   5  13        896.71        886.75       205.77 o                         
  -5   5  13       1530.89       1703.36       167.21 o                         
  -4   5  13        307.53        297.07       114.71 o                         
  -3   5  13        401.07        361.04        47.41 o                         
  -2   5  13       1810.74       1750.64        92.11 o                         
  -1   5  13         29.74        -19.55        49.03 o                         
   0   5  13        453.84        447.82        57.03 o                         
   1   5  13          6.77         28.61        68.45 o                         
   2   5  13       1733.58       1676.84       117.96 o                         
   3   5  13        406.60        497.47       181.19 o                         
   4   5  13        288.45        230.40        97.16 o                         
   5   5  13       1562.17       1617.72       138.30 o                         
   6   5  13        911.90       1173.64       184.32 o                         
   7   5  13        599.14        489.31       195.45 o                         
  -7   6  13       1991.10       2020.26       207.25 o                         
  -6   6  13         59.23        -86.05       128.99 o                         
  -5   6  13       2651.20       2668.76       256.10 o                         
  -4   6  13        944.01        975.74        91.38 o                         
  -3   6  13       3758.23       3776.49       126.06 o                         
  -2   6  13       1879.03       2076.28        86.51 o                         
  -1   6  13       2423.75       2454.26        92.60 o                         
   0   6  13         47.66          3.40        56.73 o                         
   1   6  13       2589.47       2649.76       137.32 o                         
   2   6  13       1846.08       1875.97       111.77 o                         
   3   6  13       3788.63       3786.70       168.36 o                         
   4   6  13        953.65        950.46       115.81 o                         
   5   6  13       2642.38       2837.97       173.87 o                         
   6   6  13         50.90        309.57       166.92 o                         
   7   6  13       1903.80       1642.08       234.60 o                         
  -7   7  13        639.01        486.12       164.93 o                         
  -6   7  13          2.09        -67.84       114.42 o                         
  -5   7  13        218.76         83.91        76.29 o                         
  -4   7  13         11.11        -22.97        60.96 o                         
  -3   7  13        154.89        135.76        53.28 o                         
  -2   7  13       1308.33       1378.96        88.44 o                         
  -1   7  13       2104.05       2187.78       100.46 o                         
   0   7  13         20.59         47.49        80.80 o                         
   1   7  13       2066.12       1979.54        96.50 o                         
   2   7  13       1324.47       1282.44        84.44 o                         
   3   7  13        136.84        192.59        93.19 o                         
   4   7  13         22.35        132.66        99.55 o                         
   5   7  13        315.90        149.85       151.90 o                         
   6   7  13          1.54        271.21       152.36 o                         
   7   7  13        650.06        916.47       219.98 o                         
  -7   8  13        245.36        209.65       178.45 o                         
  -6   8  13        576.57        668.50       170.50 o                         
  -5   8  13        959.96        916.91       130.94 o                         
  -4   8  13       1326.34        954.20       149.23 o                         
  -3   8  13       1227.23       1343.86        95.70 o                         
  -2   8  13       1624.10       1744.23       116.03 o                         
  -1   8  13       3717.49       3688.03       136.52 o                         
   0   8  13       1778.41       1730.43       106.19 o                         
   1   8  13       4132.79       4073.57       148.26 o                         
   2   8  13       1457.11       1535.95        94.62 o                         
   3   8  13       1249.01       1187.61       105.78 o                         
   4   8  13       1332.71       1527.38       150.20 o                         
   5   8  13        984.43        934.65       184.49 o                         
   6   8  13        568.26        426.64       199.35 o                         
   7   8  13        257.67        219.94       259.58 o                         
  -7   9  13         96.57       1038.76       530.74 o                         
  -6   9  13        744.53        594.91       164.40 o                         
  -5   9  13        124.79        215.72       191.61 o                         
  -4   9  13       1527.81       1351.89       156.28 o                         
  -3   9  13        435.93        492.71        85.41 o                         
  -2   9  13        384.79        472.20       133.55 o                         
  -1   9  13        482.78        420.48        85.67 o                         
   0   9  13        903.72        738.26        93.95 o                         
   1   9  13        446.59        458.15        86.98 o                         
   2   9  13        424.06        520.49        88.05 o                         
   3   9  13        419.14        426.75        96.18 o                         
   4   9  13       1486.46       1695.97       158.82 o                         
   5   9  13        143.79       -122.84       125.74 o                         
   6   9  13        755.10        728.83       345.04 o                         
  -6  10  13        328.15        685.62       181.73 o                         
  -5  10  13         33.48        -59.23       131.85 o                         
  -4  10  13       1359.23       1345.03       182.94 o                         
  -3  10  13        761.79        769.04       103.38 o                         
  -2  10  13       1170.56       1177.81       123.62 o                         
  -1  10  13        650.79        680.81        97.09 o                         
   0  10  13          6.42        103.45        81.93 o                         
   1  10  13        607.31        774.01        96.88 o                         
   2  10  13       1009.20        990.48       106.22 o                         
   3  10  13        814.10        723.59       112.61 o                         
   4  10  13       1413.84       1689.78       183.91 o                         
   5  10  13         28.78         10.56       137.10 o                         
   6  10  13        267.38        353.76       218.33 o                         
  -6  11  13        274.13        418.94       183.63 o                         
  -5  11  13        686.37        903.95       341.22 o                         
  -4  11  13        343.71        428.62       136.92 o                         
  -3  11  13        141.38        226.15        96.27 o                         
  -2  11  13        113.67        -24.23       118.56 o                         
  -1  11  13        428.55        412.86        97.32 o                         
   0  11  13       1672.52       1804.41       127.94 o                         
   1  11  13        379.36        227.63        93.48 o                         
   2  11  13        101.91         24.06       140.08 o                         
   3  11  13        137.70        229.76       120.95 o                         
   4  11  13        391.95        275.31       244.49 o                         
   5  11  13        696.08        886.71       195.39 o                         
   6  11  13        298.29        504.21       198.01 o                         
  -6  12  13        172.18         77.56       254.50 o                         
  -5  12  13       1633.88       1934.07       230.74 o                         
  -4  12  13        221.43        202.52       150.95 o                         
  -3  12  13        765.45        756.11       160.98 o                         
  -2  12  13        926.17        860.38       141.41 o                         
  -1  12  13        937.86        919.12       115.34 o                         
   0  12  13          2.17        -81.21        96.43 o                         
   1  12  13        971.26        880.10       116.17 o                         
   2  12  13        875.68        939.59       146.79 o                         
   3  12  13        730.42        739.44       194.93 o                         
   4  12  13        182.46        270.53       162.41 o                         
   5  12  13       1741.41       1913.24       238.87 o                         
   6  12  13        162.55        247.69       216.50 o                         
  -5  13  13          7.71        -39.42       161.47 o                         
  -4  13  13        136.33        169.90       154.53 o                         
  -3  13  13        220.06         97.06       208.54 o                         
  -2  13  13        954.46        725.85       132.29 o                         
  -1  13  13        726.82        789.73       125.40 o                         
   0  13  13        912.70        898.81       147.73 o                         
   1  13  13        727.94        728.18       139.24 o                         
   2  13  13       1062.50       1188.69       177.46 o                         
   3  13  13        223.21        218.76       144.08 o                         
   4  13  13        171.64        396.35       257.84 o                         
   5  13  13         17.55        193.85       174.89 o                         
  -5  14  13        113.32         -9.66       186.91 o                         
  -4  14  13        539.57        362.91       178.44 o                         
  -3  14  13       1540.85       1449.33       278.79 o                         
  -2  14  13        681.33        548.01       144.92 o                         
  -1  14  13        935.15        748.76       156.26 o                         
   0  14  13        234.44        114.64       122.93 o                         
   1  14  13        994.88        973.26       150.86 o                         
   2  14  13        632.73        422.74       150.13 o                         
   3  14  13       1483.77       1300.45       389.72 o                         
   4  14  13        564.82        580.93       238.65 o                         
   5  14  13        132.52       -176.26       176.26 o                         
  -4  15  13       1817.02       1930.38       389.09 o                         
  -3  15  13         64.36         51.07       188.55 o                         
  -2  15  13        161.73         44.94       278.79 o                         
  -1  15  13        129.55        217.65       135.28 o                         
   0  15  13        380.41        535.71       155.22 o                         
   1  15  13        158.18        193.32       184.76 o                         
   2  15  13        158.23        252.66       170.76 o                         
   3  15  13         63.16         39.18       162.31 o                         
   4  15  13       1745.18       1686.91       241.92 o                         
  -3  16  13        314.97         64.73       179.45 o                         
  -2  16  13        557.07        606.80       206.47 o                         
  -1  16  13        167.12        191.84       146.30 o                         
   0  16  13       1019.56        872.36       184.65 o                         
   1  16  13        218.10        337.09       191.91 o                         
   2  16  13        567.34        965.33       195.36 o                         
   3  16  13        299.57        315.80       183.37 o                         
  -3  17  13          8.96        800.93       491.40 o                         
  -2  17  13        245.28        482.16       262.63 o                         
  -1  17  13          2.58         31.14       180.03 o                         
   0  17  13       1185.82       1247.62       204.54 o                         
   1  17  13          0.01         36.82       192.51 o                         
   2  17  13        279.29       -151.74       151.74 o                         
  -1  18  13        553.26        697.31       224.15 o                         
   0  18  13          4.44       -150.63       150.63 o                         
   1  18  13        563.69        528.52       216.40 o                         
   0   0  14       6351.92       6827.08       250.14 o                         
   1   0  14       2517.49       2472.98        82.79 o                         
   2   0  14       4738.69       4761.08       160.84 o                         
   3   0  14        188.99        115.37        66.83 o                         
   4   0  14        485.98        290.42       113.45 o                         
   5   0  14        756.49        707.94       138.12 o                         
   6   0  14        362.15          3.84       142.47 o                         
   7   0  14        240.50        595.58       254.22 o                         
  -7   1  14       1518.22       1251.31       235.93 o                         
  -6   1  14        186.41        239.47       141.02 o                         
  -5   1  14        955.53       1121.27       148.99 o                         
  -4   1  14        615.47        546.57       115.60 o                         
  -3   1  14       5256.98       5119.37       147.35 o                         
  -2   1  14        102.67        257.01       101.37 o                         
  -1   1  14       1751.74       1826.21        75.50 o                         
   0   1  14       3424.05       3472.18       109.56 o                         
   1   1  14       1827.34       1907.04        91.98 o                         
   2   1  14        143.59        210.13        83.65 o                         
   3   1  14       5520.15       5734.69       251.12 o                         
   4   1  14        598.32        528.58       133.67 o                         
   5   1  14        924.54        998.74       187.96 o                         
   6   1  14        191.94        -46.71       135.06 o                         
   7   1  14       1485.47       1663.99       399.93 o                         
  -7   2  14       1240.78       1171.85       231.96 o                         
  -6   2  14       1255.05       1340.75       168.01 o                         
  -5   2  14       1335.56       1191.43       178.64 o                         
  -4   2  14        645.26        478.83       111.99 o                         
  -3   2  14       1075.84       1054.16        98.24 o                         
  -2   2  14         14.28         39.74       103.17 o                         
  -1   2  14       4375.38       4536.03       116.45 o                         
   0   2  14        278.43        281.71        61.44 o                         
   1   2  14       4367.69       4350.19       113.57 o                         
   2   2  14         16.64        -63.27       146.64 o                         
   3   2  14       1123.42        880.84       130.34 o                         
   4   2  14        774.83        597.77       122.81 o                         
   5   2  14       1222.42       1053.21       151.65 o                         
   6   2  14       1129.55       1264.08       177.36 o                         
   7   2  14       1270.59       1551.35       254.43 o                         
  -7   3  14        258.94        578.41       252.51 o                         
  -6   3  14        215.27        -23.86       153.99 o                         
  -5   3  14         56.30         10.33       137.67 o                         
  -4   3  14       1082.52        806.35       121.28 o                         
  -3   3  14         65.41         71.91        81.49 o                         
  -2   3  14        251.19        166.52        64.82 o                         
  -1   3  14        462.42        428.18        63.65 o                         
   0   3  14       1420.88       1438.46        75.66 o                         
   1   3  14        379.54        357.84        60.25 o                         
   2   3  14        205.95         91.36       101.35 o                         
   3   3  14         83.17         73.67        76.39 o                         
   4   3  14       1215.63       1276.68       278.74 o                         
   5   3  14         54.83        137.60       137.85 o                         
   6   3  14        329.60        394.70       136.75 o                         
   7   3  14        257.01        189.12       158.47 o                         
  -7   4  14        830.91       1097.40       281.57 o                         
  -6   4  14       2068.32       1967.50       211.50 o                         
  -5   4  14        736.28        456.64       134.94 o                         
  -4   4  14       1061.80       1251.12       133.83 o                         
  -3   4  14       3345.90       3328.57       264.72 o                         
  -2   4  14        305.17        433.50        65.16 o                         
  -1   4  14       1067.02        957.10        64.59 o                         
   0   4  14         35.79         58.74        70.25 o                         
   1   4  14       1264.71       1227.64        82.19 o                         
   2   4  14        299.26         39.99       106.38 o                         
   3   4  14       3318.90       3017.92       138.98 o                         
   4   4  14       1083.14       1473.37       133.15 o                         
   5   4  14        742.87        779.20       115.78 o                         
   6   4  14       2092.00       1806.53       208.01 o                         
   7   4  14        781.63        863.20       367.69 o                         
  -7   5  14       1877.74       1895.25       319.52 o                         
  -6   5  14        180.74        319.74       195.12 o                         
  -5   5  14        875.20        743.02       142.83 o                         
  -4   5  14         11.76         -0.25       106.77 o                         
  -3   5  14       1474.18       1357.48       143.67 o                         
  -2   5  14        744.56        655.00        83.25 o                         
  -1   5  14        730.43        827.50        84.46 o                         
   0   5  14         77.08         12.98        53.68 o                         
   1   5  14        659.45        694.26        76.68 o                         
   2   5  14        796.56        586.04       158.24 o                         
   3   5  14       1474.76       1626.19       127.68 o                         
   4   5  14         12.58        -84.38        84.38 o                         
   5   5  14       1008.29        931.17       148.55 o                         
   6   5  14        166.99        180.12       148.73 o                         
   7   5  14       1952.37       1913.54       276.40 o                         
  -7   6  14         23.21       -218.56       218.56 o                         
  -6   6  14        157.42        227.12       209.90 o                         
  -5   6  14        173.06        146.14       134.22 o                         
  -4   6  14        171.07         37.98        96.76 o                         
  -3   6  14        391.77        327.55        55.83 o                         
  -2   6  14        638.06        632.08        88.34 o                         
  -1   6  14        180.24        221.53        62.10 o                         
   0   6  14       3016.54       3087.40       114.95 o                         
   1   6  14        201.86        134.54        62.73 o                         
   2   6  14        639.11        640.66        96.86 o                         
   3   6  14        332.43        360.06       105.19 o                         
   4   6  14        196.33        125.12       101.53 o                         
   5   6  14        161.68         79.12       128.19 o                         
   6   6  14        162.07        193.55       217.08 o                         
   7   6  14         28.37         95.54       203.98 o                         
  -7   7  14        624.28        656.58       286.72 o                         
  -6   7  14          7.28        -51.51       114.55 o                         
  -5   7  14        486.78        687.94       107.77 o                         
  -4   7  14        221.24        305.59        77.87 o                         
  -3   7  14       1878.33       1680.60       149.65 o                         
  -2   7  14          6.58        133.06        70.91 o                         
  -1   7  14       3359.99       3385.37       118.98 o                         
   0   7  14       3130.65       3178.41       123.88 o                         
   1   7  14       3351.33       3369.07       165.76 o                         
   2   7  14         23.24        -51.65        61.14 o                         
   3   7  14       1953.20       2208.56       201.56 o                         
   4   7  14        231.25        -16.68       102.45 o                         
   5   7  14        478.96        480.37       152.14 o                         
   6   7  14          7.12         86.26       153.39 o                         
   7   7  14        592.27        234.24       219.47 o                         
  -6   8  14        919.94        333.80       264.47 o                         
  -5   8  14         34.93        -97.02        97.02 o                         
  -4   8  14        503.87        296.00        91.17 o                         
  -3   8  14        780.98        917.17        87.07 o                         
  -2   8  14        550.91        369.56        73.45 o                         
  -1   8  14        285.48        443.10        77.37 o                         
   0   8  14       1117.29       1122.24        86.62 o                         
   1   8  14        281.48        204.25        81.83 o                         
   2   8  14        601.97        650.33        79.86 o                         
   3   8  14        753.56        703.09       101.32 o                         
   4   8  14        565.33        371.31       138.44 o                         
   5   8  14         48.75        181.24       165.40 o                         
   6   8  14        798.16        869.45       233.64 o                         
  -6   9  14        274.26        147.02       357.54 o                         
  -5   9  14        337.28        358.65       137.70 o                         
  -4   9  14       1400.15       1372.10       167.02 o                         
  -3   9  14        582.38        509.41        84.28 o                         
  -2   9  14        335.14        436.56        83.04 o                         
  -1   9  14        148.29        192.67        80.63 o                         
   0   9  14         29.03         88.33        73.05 o                         
   1   9  14        117.92          6.55        88.36 o                         
   2   9  14        360.13        384.70       103.44 o                         
   3   9  14        558.88        753.81       113.59 o                         
   4   9  14       1356.59       1480.72       169.37 o                         
   5   9  14        324.02        241.35       244.33 o                         
   6   9  14        293.06        -67.75       191.99 o                         
  -6  10  14        481.93        707.91       172.35 o                         
  -5  10  14       1524.50       1644.62       188.00 o                         
  -4  10  14        546.65        413.92       121.42 o                         
  -3  10  14        831.83        741.96       100.49 o                         
  -2  10  14         25.83         19.56        79.24 o                         
  -1  10  14        450.73        392.68       129.09 o                         
   0  10  14        194.56          6.41        82.30 o                         
   1  10  14        513.48        439.74        98.69 o                         
   2  10  14         29.97        -97.70        97.70 o                         
   3  10  14        716.78        786.92       120.00 o                         
   4  10  14        502.49        717.23       197.33 o                         
   5  10  14       1552.06       1706.08       340.12 o                         
   6  10  14        529.52        411.76       444.76 o                         
  -6  11  14          1.35        178.99       159.04 o                         
  -5  11  14        242.75        229.10       309.79 o                         
  -4  11  14        237.15        217.91       161.44 o                         
  -3  11  14       1402.60       1628.59       256.79 o                         
  -2  11  14        215.77        177.96        90.10 o                         
  -1  11  14         50.27        -61.91       125.21 o                         
   0  11  14        103.09        227.18        92.57 o                         
   1  11  14         47.91         -1.38        94.31 o                         
   2  11  14        279.76        216.08       103.89 o                         
   3  11  14       1272.33       1221.54       158.36 o                         
   4  11  14        262.21        275.25       164.70 o                         
   5  11  14        263.96        283.30       167.64 o                         
   6  11  14          0.73        228.95       214.99 o                         
  -5  12  14        164.28        166.15       157.56 o                         
  -4  12  14         32.89       -133.80       133.80 o                         
  -3  12  14        481.87        379.10       160.09 o                         
  -2  12  14       1142.80        965.60       128.25 o                         
  -1  12  14       1871.13       1745.81       132.13 o                         
   0  12  14       1223.05       1159.80       165.00 o                         
   1  12  14       1901.38       2114.27       149.78 o                         
   2  12  14       1076.57       1341.20       171.17 o                         
   3  12  14        436.46        359.40       144.67 o                         
   4  12  14         43.73        280.71       158.49 o                         
   5  12  14        147.77        -96.57       308.63 o                         
  -5  13  14        284.35        -44.16       209.75 o                         
  -4  13  14       1378.92        959.24       194.70 o                         
  -3  13  14        623.79        694.68       181.80 o                         
  -2  13  14        145.94        167.78       113.38 o                         
  -1  13  14       1082.06        949.83       147.31 o                         
   0  13  14       1776.56       1857.24       164.67 o                         
   1  13  14       1068.95       1065.27       171.89 o                         
   2  13  14        168.21        187.27       132.79 o                         
   3  13  14        604.31        780.21       176.80 o                         
   4  13  14       1299.64       1540.02       217.89 o                         
   5  13  14        265.38        205.76       206.95 o                         
  -4  14  14        262.14       -259.59       297.46 o                         
  -3  14  14        134.23         73.18       166.39 o                         
  -2  14  14          8.59       -122.70       196.25 o                         
  -1  14  14        405.96        506.70       136.37 o                         
   0  14  14          3.41         86.44       121.14 o                         
   1  14  14        477.26        556.91       169.02 o                         
   2  14  14          5.82       -137.80       150.18 o                         
   3  14  14        105.89         22.82       157.66 o                         
   4  14  14        306.53        230.66       207.77 o                         
  -4  15  14        205.66         -8.06       179.22 o                         
  -3  15  14        231.73        214.30       175.82 o                         
  -2  15  14        251.30        303.03       226.39 o                         
  -1  15  14         26.16         61.22       128.93 o                         
   0  15  14        197.95         22.28       136.15 o                         
   1  15  14         24.92          4.48       172.86 o                         
   2  15  14        264.09        161.30       158.28 o                         
   3  15  14        242.56        557.86       189.74 o                         
   4  15  14        211.92        394.10       216.37 o                         
  -3  16  14       1019.61       1037.02       222.55 o                         
  -2  16  14        311.51        243.47       185.49 o                         
  -1  16  14        171.97        300.55       178.18 o                         
   0  16  14         23.00        -42.79       142.88 o                         
   1  16  14        187.33         78.32       185.82 o                         
   2  16  14        278.45        339.95       307.56 o                         
   3  16  14        982.26       1414.67       272.30 o                         
  -2  17  14        461.41         89.23       194.25 o                         
  -1  17  14        142.09         76.78       186.95 o                         
   0  17  14         94.23        -70.27       151.85 o                         
   1  17  14        147.50        455.04       201.29 o                         
   2  17  14        454.52        380.30       184.18 o                         
   1   0  15        232.71        264.10        68.39 o                         
   2   0  15        567.03        686.46       101.91 o                         
   3   0  15          0.61        247.66       104.80 o                         
   4   0  15        223.83        330.85       105.05 o                         
   5   0  15       1106.73       1174.40       162.69 o                         
   6   0  15        103.67        147.36       139.51 o                         
   7   0  15        875.30        741.57       273.30 o                         
  -7   1  15        753.27        937.22       352.18 o                         
  -6   1  15         50.67        318.54       156.85 o                         
  -5   1  15        464.72        369.34       128.47 o                         
  -4   1  15       1638.09       1707.79       117.66 o                         
  -3   1  15        631.06        772.35       112.77 o                         
  -2   1  15        559.32        628.16       113.19 o                         
  -1   1  15       1534.77       1379.14        84.61 o                         
   0   1  15       2147.07       2254.28        94.13 o                         
   1   1  15       1538.99       1466.95        92.71 o                         
   2   1  15        720.88        783.68       102.08 o                         
   3   1  15        555.89        819.21       136.01 o                         
   4   1  15       1684.57       1694.31       154.78 o                         
   5   1  15        477.72        407.51       133.27 o                         
   6   1  15        101.68         46.71       180.20 o                         
   7   1  15        761.12        964.07       279.38 o                         
  -7   2  15         29.30         77.83       226.03 o                         
  -6   2  15         84.89         14.92       155.82 o                         
  -5   2  15        128.03         53.01       123.24 o                         
  -4   2  15        694.59        863.46       113.97 o                         
  -3   2  15        651.21        726.58        91.92 o                         
  -2   2  15       1194.08        986.90       130.40 o                         
  -1   2  15       4335.23       4290.79       117.78 o                         
   0   2  15        100.70         23.73        58.76 o                         
   1   2  15       4609.50       4673.56       135.01 o                         
   2   2  15       1196.75       1529.50       131.65 o                         
   3   2  15        658.17        771.90       131.52 o                         
   4   2  15        672.42        578.80       115.87 o                         
   5   2  15        101.64        202.50       152.38 o                         
   6   2  15         82.69        -90.60       147.38 o                         
   7   2  15         46.16        178.49       536.64 o                         
  -7   3  15       1994.27       1978.99       306.55 o                         
  -6   3  15        409.97        385.61       189.19 o                         
  -5   3  15        740.18        667.11       160.22 o                         
  -4   3  15        511.82        450.39       122.18 o                         
  -3   3  15       7189.57       7532.31       246.22 o                         
  -2   3  15       1881.74       1994.18       134.36 o                         
  -1   3  15       2334.44       2435.08        95.64 o                         
   0   3  15        879.27        986.59        68.02 o                         
   1   3  15       2379.07       2475.85       116.74 o                         
   2   3  15       1981.59       1737.93       226.17 o                         
   3   3  15       7245.29       7590.07       268.15 o                         
   4   3  15        506.33        390.63       125.60 o                         
   5   3  15        824.45        780.64       156.72 o                         
   6   3  15        428.00        328.96       219.40 o                         
   7   3  15       2036.66       2091.90       548.30 o                         
  -7   4  15         47.34       -188.48       245.36 o                         
  -6   4  15        429.14        241.90       188.20 o                         
  -5   4  15        815.35        831.52       253.19 o                         
  -4   4  15        170.42        -87.04        99.38 o                         
  -3   4  15        555.70        770.47       231.98 o                         
  -2   4  15        828.56        912.85        64.63 o                         
  -1   4  15       2122.31       2108.75        96.22 o                         
   0   4  15         10.68         70.93        57.13 o                         
   1   4  15       2126.33       2078.82        93.63 o                         
   2   4  15        814.41        765.97       133.45 o                         
   3   4  15        532.03        409.66       122.84 o                         
   4   4  15        165.16        147.45        96.85 o                         
   5   4  15        873.47        750.12       110.49 o                         
   6   4  15        447.51        606.00       171.48 o                         
   7   4  15         50.91        305.45       321.57 o                         
  -7   5  15        192.09        552.23       255.97 o                         
  -6   5  15         77.22       -172.18       181.92 o                         
  -5   5  15        544.26        302.20       148.84 o                         
  -4   5  15        697.03        728.63       167.91 o                         
  -3   5  15        649.30        746.89       127.53 o                         
  -2   5  15       1473.44       1529.77        88.65 o                         
  -1   5  15       2433.22       2465.62       101.92 o                         
   0   5  15       2960.05       2789.76       102.83 o                         
   1   5  15       2387.87       2294.69       106.91 o                         
   2   5  15       1218.14       1095.03       122.66 o                         
   3   5  15        654.42        726.81       139.73 o                         
   4   5  15        853.33        930.57       156.64 o                         
   5   5  15        554.74        724.64       208.84 o                         
   6   5  15        118.54        -80.99       155.33 o                         
   7   5  15        179.19        -44.77       189.73 o                         
  -7   6  15        350.05        584.96       507.14 o                         
  -6   6  15         55.57        205.82       200.99 o                         
  -5   6  15       1312.48       1222.91       218.36 o                         
  -4   6  15         62.54        -35.31       127.80 o                         
  -3   6  15       1562.01       1557.02        85.18 o                         
  -2   6  15        277.99        278.55        68.26 o                         
  -1   6  15        975.43        871.75        71.88 o                         
   0   6  15       2171.36       2000.59        99.61 o                         
   1   6  15        916.57        859.13        86.04 o                         
   2   6  15        281.60        269.87       119.90 o                         
   3   6  15       1550.19       1413.06       132.01 o                         
   4   6  15         55.69         16.99       102.00 o                         
   5   6  15       1333.28       1364.58       185.35 o                         
   6   6  15         39.51        -70.24       164.75 o                         
  -6   7  15        163.12         15.07       195.33 o                         
  -5   7  15         36.97         51.79       221.02 o                         
  -4   7  15        238.44        227.51       173.45 o                         
  -3   7  15         18.17        -59.14        59.14 o                         
  -2   7  15       1046.18       1015.66        81.61 o                         
  -1   7  15        497.34        477.73        89.95 o                         
   0   7  15         58.63        171.62        72.76 o                         
   1   7  15        521.06        536.29        92.97 o                         
   2   7  15       1230.27       1132.13       109.51 o                         
   3   7  15         13.09         82.53        93.63 o                         
   4   7  15        220.53        229.72       136.52 o                         
   5   7  15         48.01         22.42       248.88 o                         
   6   7  15        169.96         93.24       220.86 o                         
  -6   8  15         31.35       -107.11       212.78 o                         
  -5   8  15        183.52        116.38       147.60 o                         
  -4   8  15         64.29         51.06       107.06 o                         
  -3   8  15        137.05         71.46        81.25 o                         
  -2   8  15        699.74        611.66        82.20 o                         
  -1   8  15       1940.61       2235.32       108.63 o                         
   0   8  15         53.74        171.69        68.30 o                         
   1   8  15       1955.93       2064.66       134.29 o                         
   2   8  15        694.74        535.67        92.21 o                         
   3   8  15        127.38          0.55       101.04 o                         
   4   8  15         48.55       -150.00       150.00 o                         
   5   8  15        144.39        256.44       207.63 o                         
   6   8  15         25.99        119.49       178.90 o                         
  -6   9  15          6.08       -123.82       256.20 o                         
  -5   9  15        953.03        883.66       182.62 o                         
  -4   9  15        166.47        248.21       105.93 o                         
  -3   9  15       2154.65       2553.33       146.65 o                         
  -2   9  15        155.71        226.38        78.40 o                         
  -1   9  15       1160.50       1139.62        97.62 o                         
   0   9  15         25.02         36.27        71.86 o                         
   1   9  15       1143.09       1206.48       106.87 o                         
   2   9  15        124.36        228.82        80.65 o                         
   3   9  15       2093.00       2277.50       223.18 o                         
   4   9  15        140.32        245.71       143.40 o                         
   5   9  15        956.76       1008.40       223.18 o                         
   6   9  15          3.08        319.20       220.51 o                         
  -6  10  15        251.96        379.12       185.02 o                         
  -5  10  15       1121.90       1002.16       158.76 o                         
  -4  10  15        404.48        508.43       128.74 o                         
  -3  10  15        212.08         59.44        98.19 o                         
  -2  10  15        196.37        312.13        85.85 o                         
  -1  10  15        291.71        222.61        85.82 o                         
   0  10  15        361.42        313.95        83.23 o                         
   1  10  15        223.38        204.57        92.01 o                         
   2  10  15        163.15        152.29        91.67 o                         
   3  10  15        197.29        311.21       141.88 o                         
   4  10  15        378.44        409.21       159.92 o                         
   5  10  15       1150.72       1487.24       243.46 o                         
   6  10  15        252.75        475.77       294.89 o                         
  -5  11  15        945.71        930.49       257.63 o                         
  -4  11  15       2428.37       2327.55       199.38 o                         
  -3  11  15        523.69        473.83       113.11 o                         
  -2  11  15        748.39        725.39       105.10 o                         
  -1  11  15       1653.80       1606.01       131.75 o                         
   0  11  15       1320.26       1244.52       106.85 o                         
   1  11  15       1719.75       1757.47       131.52 o                         
   2  11  15        617.84        689.36       119.15 o                         
   3  11  15        575.38        503.14       158.27 o                         
   4  11  15       2480.16       3198.71       260.04 o                         
   5  11  15        936.14       1138.29       237.32 o                         
  -5  12  15        428.89         75.66       151.85 o                         
  -4  12  15        125.11         55.51       149.92 o                         
  -3  12  15        666.36        547.75       150.73 o                         
  -2  12  15         93.11       -110.93       110.93 o                         
  -1  12  15        244.71        224.45       106.23 o                         
   0  12  15        317.34        353.28       102.41 o                         
   1  12  15        225.26        219.48       120.88 o                         
   2  12  15         94.29        269.22       141.87 o                         
   3  12  15        636.20        813.59       175.00 o                         
   4  12  15        128.94        458.20       210.74 o                         
   5  12  15        504.66        -89.51       266.96 o                         
  -4  13  15        127.79         93.57       157.64 o                         
  -3  13  15        430.39        455.07       167.93 o                         
  -2  13  15        488.12        137.41       185.50 o                         
  -1  13  15         44.56       -101.89       101.89 o                         
   0  13  15        369.42        335.29       119.82 o                         
   1  13  15         66.68        -60.80       148.23 o                         
   2  13  15        500.66        631.77       165.61 o                         
   3  13  15        486.97        358.75       164.45 o                         
   4  13  15        164.98         -7.33       196.80 o                         
  -4  14  15        508.51        456.17       308.07 o                         
  -3  14  15        209.46        324.94       168.05 o                         
  -2  14  15         70.88         65.66       170.00 o                         
  -1  14  15        764.15        501.83       169.79 o                         
   0  14  15         70.31          3.37       179.17 o                         
   1  14  15        832.32        871.42       205.44 o                         
   2  14  15         67.73        274.06       157.17 o                         
   3  14  15        198.26         89.66       192.66 o                         
   4  14  15        512.43        707.80       228.47 o                         
  -3  15  15        856.43        739.84       198.07 o                         
  -2  15  15        176.88       -148.91       198.32 o                         
  -1  15  15        509.64        589.20       191.67 o                         
   0  15  15        439.79        507.20       165.48 o                         
   1  15  15        478.00        282.34       184.76 o                         
   2  15  15        209.88         51.96       256.97 o                         
   3  15  15        817.27       1236.28       254.09 o                         
  -2  16  15        178.28        -90.57       173.07 o                         
  -1  16  15        138.76        349.95       233.55 o                         
   0  16  15        195.32        168.24       180.68 o                         
   1  16  15        157.72        -53.16       178.64 o                         
   2  16  15        155.95        122.47       185.99 o                         
   0  17  15        547.81        239.55       221.56 o                         
   0   0  16        536.25        459.58       101.47 o                         
   1   0  16        659.46        699.71       101.73 o                         
   2   0  16       1283.23       1297.80       108.63 o                         
   3   0  16       2302.53       2187.76       145.25 o                         
   4   0  16       1392.67       1546.14       184.18 o                         
   5   0  16          0.24        273.56       152.31 o                         
   6   0  16        603.96        616.79       231.59 o                         
   7   0  16         40.81       -183.88       183.88 o                         
  -7   1  16       1402.48       1075.11       279.68 o                         
  -6   1  16        606.98        737.73       205.01 o                         
  -5   1  16        369.62        357.34       123.23 o                         
  -4   1  16        496.39        312.46        86.84 o                         
  -3   1  16       2922.82       2728.97       188.56 o                         
  -2   1  16        848.95        659.92        92.59 o                         
  -1   1  16       1830.36       1912.24        83.01 o                         
   0   1  16        321.62        372.56        70.17 o                         
   1   1  16       1776.70       1852.76       145.68 o                         
   2   1  16        847.00        882.07       110.04 o                         
   3   1  16       3094.19       3566.15       188.46 o                         
   4   1  16        493.92        367.90       139.89 o                         
   5   1  16        444.72        291.08       190.97 o                         
   6   1  16        567.35        521.41       210.87 o                         
   7   1  16       1307.77       1675.71       296.46 o                         
  -7   2  16        186.12        177.71       261.99 o                         
  -6   2  16        313.19        574.97       184.97 o                         
  -5   2  16        716.57        715.16       155.52 o                         
  -4   2  16        334.52        340.69        90.35 o                         
  -3   2  16        581.00        595.62       162.54 o                         
  -2   2  16        929.40       1142.76        99.10 o                         
  -1   2  16        327.12        375.12        64.23 o                         
   0   2  16       3090.22       3396.22       179.70 o                         
   1   2  16        388.44        324.27        71.26 o                         
   2   2  16        893.84        824.35       101.17 o                         
   3   2  16        627.84        710.17       153.82 o                         
   4   2  16        329.88        184.81       114.83 o                         
   5   2  16        742.07        676.32       172.82 o                         
   6   2  16        286.41        -46.58       296.62 o                         
   7   2  16        153.08        326.85       232.50 o                         
  -7   3  16         44.69        193.36       251.20 o                         
  -6   3  16        441.74        420.92       193.02 o                         
  -5   3  16         92.66         91.65       161.51 o                         
  -4   3  16        255.77        100.66        99.13 o                         
  -3   3  16       1300.96       1238.41       116.75 o                         
  -2   3  16        109.50        153.66        74.65 o                         
  -1   3  16         69.71        129.46        58.49 o                         
   0   3  16       2313.24       2518.24       119.22 o                         
   1   3  16         91.65         64.52        60.68 o                         
   2   3  16         40.42         34.70       113.03 o                         
   3   3  16       1186.21       1148.47       113.20 o                         
   4   3  16        291.82        302.07       105.03 o                         
   5   3  16         82.18         -1.53       191.33 o                         
   6   3  16        452.75        564.64       216.05 o                         
   7   3  16         30.56       -211.92       211.92 o                         
  -7   4  16        167.38       -420.57       420.57 o                         
  -6   4  16          4.68         31.70       187.10 o                         
  -5   4  16        245.42        442.68       173.59 o                         
  -4   4  16        489.38        351.35       122.60 o                         
  -3   4  16        239.76        312.51       105.06 o                         
  -2   4  16        528.87        451.70        86.81 o                         
  -1   4  16       1867.52       1864.11       134.47 o                         
   0   4  16        633.27        757.35       157.28 o                         
   1   4  16       1764.31       1739.87        88.67 o                         
   2   4  16        476.28        660.21       132.44 o                         
   3   4  16        155.89        118.91       112.37 o                         
   4   4  16        493.73        773.87       128.72 o                         
   5   4  16        220.85        -86.62       160.89 o                         
   6   4  16          2.36         50.89       222.97 o                         
   7   4  16        201.69        210.72       441.56 o                         
  -6   5  16        517.27        708.95       232.67 o                         
  -5   5  16         76.57       -159.91       159.91 o                         
  -4   5  16        126.34        249.50       153.84 o                         
  -3   5  16       2133.19       2305.00       162.44 o                         
  -2   5  16         77.21         51.94        50.83 o                         
  -1   5  16       1536.77       1599.70       109.35 o                         
   0   5  16        450.33        440.36        77.98 o                         
   1   5  16       1500.50       1553.80        95.46 o                         
   2   5  16         95.52        183.05        99.05 o                         
   3   5  16       2157.05       2490.53       192.07 o                         
   4   5  16        104.18        136.13        95.47 o                         
   5   5  16         81.09         84.29       141.40 o                         
   6   5  16        573.86        716.79       192.36 o                         
  -6   6  16        826.06        599.20       236.04 o                         
  -5   6  16         33.14       -105.82       162.26 o                         
  -4   6  16       1578.37       1530.17       203.04 o                         
  -3   6  16        731.39        707.66        97.82 o                         
  -2   6  16        766.40        666.83        78.30 o                         
  -1   6  16        285.18         77.76        89.51 o                         
   0   6  16          6.16          5.40        64.41 o                         
   1   6  16        304.68        334.94        74.59 o                         
   2   6  16        740.15        828.35       154.51 o                         
   3   6  16        763.69        716.68       117.57 o                         
   4   6  16       1516.59       1606.86       197.45 o                         
   5   6  16         28.19        108.25       142.68 o                         
   6   6  16        896.52       1011.49       337.20 o                         
  -6   7  16        404.34        542.74       251.72 o                         
  -5   7  16       1350.98       1206.01       210.14 o                         
  -4   7  16        750.00        753.29       182.38 o                         
  -3   7  16       2258.72       2144.40       117.86 o                         
  -2   7  16        145.86        208.08        69.54 o                         
  -1   7  16       2071.76       2256.05        98.24 o                         
   0   7  16        386.68        351.63        77.55 o                         
   1   7  16       2056.18       2286.97       135.25 o                         
   2   7  16        149.07        104.11       118.77 o                         
   3   7  16       2350.12       2382.02       143.04 o                         
   4   7  16        689.91       1164.70       225.27 o                         
   5   7  16       1412.40       1391.10       273.61 o                         
   6   7  16        427.64        163.53       201.44 o                         
  -6   8  16        137.49       -307.35       307.35 o                         
  -5   8  16        673.76         94.06       226.32 o                         
  -4   8  16         81.76        189.74       163.13 o                         
  -3   8  16       1797.92       1480.45       128.50 o                         
  -2   8  16        734.08        710.89        84.70 o                         
  -1   8  16        256.79        280.47        76.07 o                         
   0   8  16       1338.79       1411.97       101.53 o                         
   1   8  16        244.58        295.01        87.29 o                         
   2   8  16        756.47        739.24       125.32 o                         
   3   8  16       1726.29       1847.13       152.34 o                         
   4   8  16         84.55         77.87       164.42 o                         
   5   8  16        674.76        525.87       336.63 o                         
   6   8  16        133.03       -169.19       181.70 o                         
  -6   9  16        170.61        151.27       452.05 o                         
  -5   9  16        301.07        -43.48       184.51 o                         
  -4   9  16        488.45        509.62       121.53 o                         
  -3   9  16        397.48        408.74       106.16 o                         
  -2   9  16        437.63        377.85       128.72 o                         
  -1   9  16        253.01        204.61        81.29 o                         
   0   9  16       2083.09       2087.08       105.71 o                         
   1   9  16        260.47        310.27       104.68 o                         
   2   9  16        422.15        355.51       133.26 o                         
   3   9  16        388.91        397.83       119.29 o                         
   4   9  16        532.12        767.51       195.34 o                         
   5   9  16        279.99        378.76       189.61 o                         
  -5  10  16        397.14        185.44       131.41 o                         
  -4  10  16         36.42       -108.96       108.96 o                         
  -3  10  16         16.99         36.03       164.10 o                         
  -2  10  16        289.77        266.98        98.48 o                         
  -1  10  16        935.86        866.16       104.24 o                         
   0  10  16       1572.18       1456.99       142.52 o                         
   1  10  16        936.48        852.77       137.14 o                         
   2  10  16        313.01        109.00       176.51 o                         
   3  10  16         38.76        148.79       178.49 o                         
   4  10  16         46.86        513.47       188.91 o                         
   5  10  16        394.15        416.31       228.53 o                         
  -5  11  16         18.04        133.73       131.95 o                         
  -4  11  16          1.02       -169.11       169.11 o                         
  -3  11  16        468.24        573.87       157.01 o                         
  -2  11  16        509.67        182.65       122.21 o                         
  -1  11  16        614.09        603.52       107.78 o                         
   0  11  16          8.95          9.60       125.33 o                         
   1  11  16        678.51        851.90       149.51 o                         
   2  11  16        576.32        364.98       148.77 o                         
   3  11  16        450.43        548.93       271.05 o                         
   4  11  16          9.37         62.30       173.46 o                         
   5  11  16         11.40        -31.81       182.73 o                         
  -4  12  16        668.11        562.18       165.57 o                         
  -3  12  16        638.56        829.34       178.08 o                         
  -2  12  16        495.79        274.63       136.04 o                         
  -1  12  16        826.55        991.42       150.00 o                         
   0  12  16         14.14        -66.41       108.09 o                         
   1  12  16        905.85        643.79       164.52 o                         
   2  12  16        517.64        819.45       204.04 o                         
   3  12  16        648.77        710.68       206.24 o                         
   4  12  16        632.91        864.45       237.87 o                         
  -4  13  16       1115.70       1439.76       315.42 o                         
  -3  13  16        603.39        700.83       169.18 o                         
  -2  13  16        254.03        124.90       191.71 o                         
  -1  13  16        966.72       1062.97       178.04 o                         
   0  13  16         38.30         42.07       187.98 o                         
   1  13  16        935.91        600.09       190.26 o                         
   2  13  16        289.99        101.44       175.55 o                         
   3  13  16        617.49        518.44       202.12 o                         
   4  13  16       1067.18       1005.12       246.21 o                         
  -3  14  16        697.45        734.53       298.41 o                         
  -2  14  16        244.11        199.61       188.51 o                         
  -1  14  16         45.83         16.91       160.82 o                         
   0  14  16        632.55        700.80       206.60 o                         
   1  14  16         35.09        -30.33       210.69 o                         
   2  14  16        266.18        158.15       190.24 o                         
   3  14  16        733.31        362.35       224.76 o                         
  -2  15  16        411.18        531.08       190.36 o                         
  -1  15  16        930.89        991.10       214.34 o                         
   0  15  16        620.15        627.76       254.95 o                         
   1  15  16        925.06        872.65       464.95 o                         
   2  15  16        437.65        221.67       216.30 o                         
  -1  16  16        833.53        799.31       369.55 o                         
   0  16  16          1.66        -95.85       169.38 o                         
   1  16  16        740.80        454.10       455.55 o                         
   1   0  17        938.62        932.22       127.53 o                         
   2   0  17        959.48        878.98       108.25 o                         
   3   0  17         28.28        -12.05       125.05 o                         
   4   0  17        388.87        604.09       132.20 o                         
   5   0  17        105.26         84.44       165.61 o                         
   6   0  17       1014.64        864.64       266.67 o                         
  -6   1  17        243.74        349.04       190.68 o                         
  -5   1  17        553.74        546.70       255.47 o                         
  -4   1  17          7.84        205.66       125.11 o                         
  -3   1  17        314.34        415.73       133.69 o                         
  -2   1  17       1036.34       1216.37       149.69 o                         
  -1   1  17       1647.41       1821.79        97.50 o                         
   0   1  17         13.78        -64.39        82.73 o                         
   1   1  17       1687.23       1914.93       152.05 o                         
   2   1  17       1080.77       1010.39       181.70 o                         
   3   1  17        308.91        442.71       118.25 o                         
   4   1  17          5.11       -127.28       127.28 o                         
   5   1  17        550.84        732.78       412.31 o                         
   6   1  17        242.94        374.59       221.98 o                         
  -6   2  17        680.68        636.15       193.16 o                         
  -5   2  17        206.48        186.38       164.02 o                         
  -4   2  17       1115.81       1502.34       186.99 o                         
  -3   2  17        286.44        157.30       126.18 o                         
  -2   2  17       3706.67       3642.87       169.04 o                         
  -1   2  17       1256.66       1273.52       119.17 o                         
   0   2  17         30.22         20.04        78.80 o                         
   1   2  17       1168.80       1420.33       145.30 o                         
   2   2  17       3647.72       3663.18       134.99 o                         
   3   2  17        364.10        491.25       153.29 o                         
   4   2  17       1152.36       1289.58       307.35 o                         
   5   2  17        191.88        186.11       168.23 o                         
   6   2  17        680.85         82.29       193.84 o                         
  -6   3  17        328.13        112.90       247.24 o                         
  -5   3  17       1280.69       1387.42       203.95 o                         
  -4   3  17        287.34         71.25       145.35 o                         
  -3   3  17       1240.70       1265.77       157.76 o                         
  -2   3  17        271.63        301.61        89.61 o                         
  -1   3  17        163.53         54.47        68.15 o                         
   0   3  17        603.34        606.97       126.27 o                         
   1   3  17        180.36        266.10        75.83 o                         
   2   3  17        275.06        208.01       105.32 o                         
   3   3  17       1270.55       1174.29       139.47 o                         
   4   3  17        278.95        206.60       130.10 o                         
   5   3  17       1335.79       1143.49       203.11 o                         
   6   3  17        348.01        303.55       290.01 o                         
  -6   4  17        933.21        548.32       230.32 o                         
  -5   4  17        703.42        586.26       184.72 o                         
  -4   4  17        882.82        451.82       162.87 o                         
  -3   4  17        119.96       -105.19       105.19 o                         
  -2   4  17       1735.94       1753.89       133.59 o                         
  -1   4  17        146.57        151.17        86.20 o                         
   0   4  17       1258.36       1429.09       142.00 o                         
   1   4  17        160.14        117.45        87.43 o                         
   2   4  17       1583.30       1629.68       193.54 o                         
   3   4  17         78.19         82.28       115.59 o                         
   4   4  17        822.29       1180.58       246.24 o                         
   5   4  17        731.28        364.67       199.16 o                         
   6   4  17        990.42        872.29       303.65 o                         
  -6   5  17         44.92       -562.35       585.48 o                         
  -5   5  17         76.39        299.13       203.31 o                         
  -4   5  17        115.59        155.91       154.95 o                         
  -3   5  17        580.22        532.10       198.08 o                         
  -2   5  17        305.43        368.67        62.85 o                         
  -1   5  17        689.17        637.94        91.80 o                         
   0   5  17        233.25        204.49        76.46 o                         
   1   5  17        572.64        530.41        75.59 o                         
   2   5  17        283.36        277.60       108.97 o                         
   3   5  17        599.71        419.38       138.73 o                         
   4   5  17        116.29        291.20       136.75 o                         
   5   5  17         49.40         65.38       174.67 o                         
   6   5  17         54.05        -17.78       216.01 o                         
  -6   6  17         89.91       -220.25       220.25 o                         
  -5   6  17        199.47        389.66       206.72 o                         
  -4   6  17       1492.54       1630.10       203.32 o                         
  -3   6  17       1300.03       1359.45       176.28 o                         
  -2   6  17        314.83        297.40        78.98 o                         
  -1   6  17        630.94        645.44        85.89 o                         
   0   6  17        284.73        130.89        77.01 o                         
   1   6  17        611.08        505.98       105.12 o                         
   2   6  17        272.30        265.70       153.82 o                         
   3   6  17       1334.47       1018.46       157.29 o                         
   4   6  17       1504.46       1230.65       201.70 o                         
   5   6  17        208.12         82.10       172.99 o                         
   6   6  17         82.80        140.54       226.44 o                         
  -6   7  17        658.80        873.73       270.83 o                         
  -5   7  17       1121.64       1053.28       244.32 o                         
  -4   7  17        159.90        120.35       179.68 o                         
  -3   7  17        366.93        368.88       100.63 o                         
  -2   7  17        914.53        745.36       109.80 o                         
  -1   7  17       1156.52       1210.51       101.17 o                         
   0   7  17         76.84         44.27        70.43 o                         
   1   7  17       1172.41       1154.06       104.93 o                         
   2   7  17        885.92        875.76       129.94 o                         
   3   7  17        399.10        639.43       149.71 o                         
   4   7  17        160.23         53.52       308.77 o                         
   5   7  17       1066.65        987.18       232.14 o                         
   6   7  17        657.40        254.96       210.13 o                         
  -5   8  17        453.62        258.06       405.00 o                         
  -4   8  17        604.76        691.35       209.62 o                         
  -3   8  17        118.09        358.40       131.06 o                         
  -2   8  17       1479.55       1421.51       131.64 o                         
  -1   8  17        407.08        464.37        87.87 o                         
   0   8  17       2972.55       2879.31       127.43 o                         
   1   8  17        362.87        490.94       106.70 o                         
   2   8  17       1561.03       1559.16       176.44 o                         
   3   8  17        165.56        -18.05       128.70 o                         
   4   8  17        577.05        644.73       193.43 o                         
   5   8  17        430.20        256.62       218.26 o                         
  -5   9  17        401.77        302.83       240.62 o                         
  -4   9  17         57.23        -18.02       129.97 o                         
  -3   9  17        254.64        279.84       146.10 o                         
  -2   9  17         88.74        167.60       115.14 o                         
  -1   9  17        277.62        251.46       103.08 o                         
   0   9  17        411.06        334.56        92.78 o                         
   1   9  17        237.89        219.81       106.21 o                         
   2   9  17         88.25         -6.80       116.84 o                         
   3   9  17        235.17        220.77       141.39 o                         
   4   9  17         49.16        108.22       171.03 o                         
   5   9  17        371.46        506.58       244.55 o                         
  -5  10  17        243.15        232.19       254.01 o                         
  -4  10  17       1016.97       1194.60       158.38 o                         
  -3  10  17        573.58        506.92       130.28 o                         
  -2  10  17       2485.44       2721.19       199.46 o                         
  -1  10  17        352.94        140.60       111.09 o                         
   0  10  17        395.33        439.76       107.25 o                         
   1  10  17        354.96        204.55       147.68 o                         
   2  10  17       2417.36       2635.05       221.37 o                         
   3  10  17        552.13        410.38       181.48 o                         
   4  10  17        954.28        868.67       322.44 o                         
   5  10  17        253.22        327.47       191.33 o                         
  -4  11  17        306.17        350.93       167.85 o                         
  -3  11  17        238.36         56.14       127.47 o                         
  -2  11  17        667.37        578.07       146.52 o                         
  -1  11  17       2490.13       2547.38       303.52 o                         
   0  11  17         19.97        -42.34       110.86 o                         
   1  11  17       2486.51       2326.72       355.77 o                         
   2  11  17        673.87        552.20       185.93 o                         
   3  11  17        262.43        295.76       268.28 o                         
   4  11  17        282.06        434.42       209.42 o                         
  -4  12  17        155.26         -3.53       159.89 o                         
  -3  12  17        819.90        728.84       171.25 o                         
  -2  12  17        141.92        242.29       140.01 o                         
  -1  12  17        625.81        755.11       163.98 o                         
   0  12  17        646.91        728.10       162.99 o                         
   1  12  17        593.75        706.19       254.18 o                         
   2  12  17        128.10         -8.61       164.17 o                         
   3  12  17        872.59        885.47       411.63 o                         
   4  12  17        179.68        431.56       203.41 o                         
  -3  13  17          7.95       -136.17       139.91 o                         
  -2  13  17        153.25        156.19       176.90 o                         
  -1  13  17         79.63         81.52       147.96 o                         
   0  13  17        481.46        432.86       203.05 o                         
   1  13  17         59.32          2.99       202.85 o                         
   2  13  17        179.57        395.13       243.41 o                         
   3  13  17         11.43        211.26       189.43 o                         
  -3  14  17        114.74       -185.37       383.85 o                         
  -2  14  17        552.07        433.17       182.55 o                         
  -1  14  17        493.60        656.33       184.61 o                         
   0  14  17        338.14        569.27       182.40 o                         
   1  14  17        437.45        587.88       239.11 o                         
   2  14  17        580.88        748.13       209.01 o                         
  -1  15  17         80.13        281.90       187.42 o                         
   0  15  17        833.48        772.79       209.35 o                         
   1  15  17         87.44        -27.47       242.20 o                         
   0   0  18        351.55        389.01       179.69 o                         
   1   0  18          5.64        -15.17       101.90 o                         
   2   0  18       4101.16       3991.46       198.77 o                         
   3   0  18       2491.71       2672.60       215.88 o                         
   4   0  18        407.15        464.39       159.77 o                         
   5   0  18         13.33         59.17       182.87 o                         
   6   0  18        443.65        202.29       211.98 o                         
  -6   1  18         12.02        139.32       208.85 o                         
  -5   1  18        233.60        110.58       191.98 o                         
  -4   1  18         98.88        176.87       189.63 o                         
  -3   1  18        609.85        417.69       139.49 o                         
  -2   1  18       2334.75       2205.48       173.13 o                         
  -1   1  18         88.67        -23.86        66.30 o                         
   0   1  18        470.19        652.29       155.69 o                         
   1   1  18        115.83         58.57       191.05 o                         
   2   1  18       2430.61       2470.03       219.74 o                         
   3   1  18        593.46        616.52       366.41 o                         
   4   1  18        119.37          6.70       140.78 o                         
   5   1  18        240.25        230.48       163.56 o                         
   6   1  18          5.73        -18.28       194.16 o                         
  -6   2  18        951.04        912.79       236.25 o                         
  -5   2  18        873.59        871.58       208.57 o                         
  -4   2  18        303.38        416.16       192.36 o                         
  -3   2  18        196.99        113.49       130.16 o                         
  -2   2  18        177.70        184.84        94.23 o                         
  -1   2  18        256.61        273.36        59.11 o                         
   0   2  18        551.49        507.57       122.31 o                         
   1   2  18        227.28        354.17       128.36 o                         
   2   2  18        176.25       -111.77       111.77 o                         
   3   2  18        301.85        577.13       157.25 o                         
   4   2  18        363.68        683.35       170.65 o                         
   5   2  18        881.59       1115.97       206.03 o                         
   6   2  18       1041.43       1217.08       261.27 o                         
  -6   3  18       1642.88       1521.57       273.41 o                         
  -5   3  18        191.55       -119.40       173.15 o                         
  -4   3  18        689.93        454.03       175.90 o                         
  -3   3  18        306.42        419.55       135.78 o                         
  -2   3  18       1450.20       1616.50       126.53 o                         
  -1   3  18        110.40         41.42        66.94 o                         
   0   3  18         23.71         -5.27        80.19 o                         
   1   3  18        103.35         99.65        98.13 o                         
   2   3  18       1397.15       1481.13       153.13 o                         
   3   3  18        348.51        413.95       144.03 o                         
   4   3  18        723.54        925.44       196.25 o                         
   5   3  18        203.32        237.90       167.72 o                         
   6   3  18       1648.95       1651.12       272.41 o                         
  -6   4  18        534.08        236.90       220.63 o                         
  -5   4  18        256.92        -51.34       175.86 o                         
  -4   4  18        212.96        145.54       202.31 o                         
  -3   4  18        908.79        778.04       150.26 o                         
  -2   4  18        264.79        139.66        80.27 o                         
  -1   4  18       1397.20       1297.18        98.60 o                         
   0   4  18          0.12        -19.74        85.27 o                         
   1   4  18       1236.05       1255.42       175.67 o                         
   2   4  18        254.84         64.18       147.55 o                         
   3   4  18        886.53        775.72       114.46 o                         
   4   4  18        247.21        348.91       244.42 o                         
   5   4  18        220.39        347.84       220.35 o                         
   6   4  18        532.52        286.31       216.49 o                         
  -6   5  18         25.96        135.96       302.85 o                         
  -5   5  18        334.77        126.46       327.88 o                         
  -4   5  18         46.46       -158.29       158.29 o                         
  -3   5  18        256.89        150.02       156.43 o                         
  -2   5  18       1199.03       1405.19       157.93 o                         
  -1   5  18        252.18        160.12        71.21 o                         
   0   5  18       2216.30       2163.26       137.64 o                         
   1   5  18        267.71        223.15        75.25 o                         
   2   5  18       1240.26       1462.84       141.80 o                         
   3   5  18        332.46        573.86       171.87 o                         
   4   5  18         56.45       -141.40       141.40 o                         
   5   5  18        341.16        237.69       216.12 o                         
   6   5  18         39.94        -42.55       189.66 o                         
  -5   6  18         72.71       -102.79       203.95 o                         
  -4   6  18        408.52        405.52       194.14 o                         
  -3   6  18        300.38        357.08       177.90 o                         
  -2   6  18       2552.63       2600.61       162.48 o                         
  -1   6  18        168.33        240.08        87.26 o                         
   0   6  18       2382.23       2345.96       125.54 o                         
   1   6  18        153.85        155.09        91.44 o                         
   2   6  18       2662.31       2817.90       185.68 o                         
   3   6  18        311.00        467.45       141.96 o                         
   4   6  18        409.56        266.82       357.54 o                         
   5   6  18         69.55         27.67       162.14 o                         
  -5   7  18        137.84       -166.42       213.19 o                         
  -4   7  18        326.20        346.45       245.09 o                         
  -3   7  18        288.47        107.00        97.77 o                         
  -2   7  18        493.94        423.27       116.12 o                         
  -1   7  18        212.92         81.38       120.37 o                         
   0   7  18          8.41        152.95        92.78 o                         
   1   7  18        274.35        314.58       113.93 o                         
   2   7  18        445.59        478.65       129.20 o                         
   3   7  18        230.86        288.57       139.73 o                         
   4   7  18        332.09         84.69       265.89 o                         
   5   7  18        134.15        123.40       188.71 o                         
  -5   8  18        379.26        229.26       333.70 o                         
  -4   8  18        797.84        710.11       223.29 o                         
  -3   8  18        729.13        685.05       122.02 o                         
  -2   8  18        969.64        665.21       128.25 o                         
  -1   8  18        300.56        277.93       123.43 o                         
   0   8  18         26.58        -77.55       104.37 o                         
   1   8  18        231.19        254.10       105.09 o                         
   2   8  18       1007.60       1128.06       234.15 o                         
   3   8  18        699.85        289.02       186.83 o                         
   4   8  18        743.63        651.25       190.12 o                         
   5   8  18        423.41        467.24       299.91 o                         
  -5   9  18        106.91        182.82       229.93 o                         
  -4   9  18        363.34        404.80       222.09 o                         
  -3   9  18         26.95         87.51       105.41 o                         
  -2   9  18        384.49        383.65       127.77 o                         
  -1   9  18       1101.10       1277.16       155.99 o                         
   0   9  18        103.25          7.64       113.73 o                         
   1   9  18       1095.27       1558.90       190.29 o                         
   2   9  18        405.11        425.63       171.01 o                         
   3   9  18         39.62        462.55       305.01 o                         
   4   9  18        367.95         80.70       181.83 o                         
   5   9  18        118.98        129.92       199.76 o                         
  -4  10  18          7.51         -6.36       113.94 o                         
  -3  10  18        133.47        -22.77       151.19 o                         
  -2  10  18        146.83       -134.62       137.55 o                         
  -1  10  18       1067.66       1160.36       160.61 o                         
   0  10  18         29.24        -39.86       117.29 o                         
   1  10  18       1006.35       1047.86       316.65 o                         
   2  10  18        123.31        220.06       158.43 o                         
   3  10  18        164.96        614.22       189.35 o                         
   4  10  18          6.83         58.01       167.89 o                         
  -4  11  18        479.32        354.35       141.51 o                         
  -3  11  18        121.19         51.79       122.63 o                         
  -2  11  18        101.49         58.01       133.52 o                         
  -1  11  18        152.84         65.09       130.19 o                         
   0  11  18        842.69        798.32       167.09 o                         
   1  11  18        134.66        170.54       166.53 o                         
   2  11  18         92.86        128.89       167.37 o                         
   3  11  18        131.48        -11.64       275.48 o                         
   4  11  18        461.91        814.39       274.02 o                         
  -3  12  18        298.23        227.96       147.23 o                         
  -2  12  18        909.26        938.30       168.19 o                         
  -1  12  18         80.25        170.29       141.28 o                         
   0  12  18        654.12        517.31       206.47 o                         
   1  12  18         63.75        117.16       166.13 o                         
   2  12  18       1003.49       1518.82       293.52 o                         
   3  12  18        284.90        233.95       192.20 o                         
  -3  13  18        431.70       -252.69       340.13 o                         
  -2  13  18        181.18        -30.24       299.16 o                         
  -1  13  18         66.62        176.33       151.60 o                         
   0  13  18         23.25         23.02       226.41 o                         
   1  13  18         68.92        259.15       174.03 o                         
   2  13  18        163.35         69.64       217.74 o                         
  -2  14  18        123.09        -70.82       343.63 o                         
  -1  14  18        291.90        179.95       179.55 o                         
   0  14  18         66.17        -57.90       152.68 o                         
   1  14  18        277.22       -178.91       178.91 o                         
   1   0  19         83.51       -106.93       123.35 o                         
   2   0  19        148.65        102.85        95.13 o                         
   3   0  19         88.42         52.76       208.08 o                         
   4   0  19         83.33        289.28       181.77 o                         
   5   0  19        724.45        509.43       212.40 o                         
   6   0  19        317.30        -39.35       348.87 o                         
  -6   1  19       1568.94        679.39       403.96 o                         
  -5   1  19        510.58        545.08       216.65 o                         
  -4   1  19       1626.12       1437.40       296.67 o                         
  -3   1  19         48.59        225.72       223.26 o                         
  -2   1  19       2024.76       2291.83       168.31 o                         
  -1   1  19         68.52        149.22       112.90 o                         
   0   1  19        101.11        120.15        73.16 o                         
   1   1  19         57.30         89.54       113.50 o                         
   2   1  19       1914.81       1959.87       163.37 o                         
   3   1  19         77.11         10.41       170.63 o                         
   4   1  19       1612.90       1932.78       251.17 o                         
   5   1  19        436.54        219.35       190.97 o                         
   6   1  19       1530.66        174.00       404.83 o                         
  -6   2  19        402.37       -355.87       355.87 o                         
  -5   2  19        139.06         41.34       175.67 o                         
  -4   2  19        229.79        314.35       173.53 o                         
  -3   2  19        112.32        104.73       145.85 o                         
  -2   2  19        383.59        310.71        88.61 o                         
  -1   2  19       1047.19       1243.38       123.56 o                         
   0   2  19         81.72        174.94        79.02 o                         
   1   2  19        971.72        970.07       141.14 o                         
   2   2  19        401.79        313.49       122.72 o                         
   3   2  19        115.04       -124.71       155.38 o                         
   4   2  19        188.95        493.69       193.99 o                         
   5   2  19        158.48        222.10       191.59 o                         
  -5   3  19          9.47         13.00       244.17 o                         
  -4   3  19        234.23         75.61       185.40 o                         
  -3   3  19        350.40        492.78       160.05 o                         
  -2   3  19       1351.46       1483.85       110.77 o                         
  -1   3  19        788.15        710.16       120.56 o                         
   0   3  19        481.57        342.24       120.82 o                         
   1   3  19        901.65       1033.75       120.29 o                         
   2   3  19       1405.88       1435.10       134.51 o                         
   3   3  19        305.64        305.22       172.35 o                         
   4   3  19        245.28         74.24       236.16 o                         
   5   3  19         20.26        205.45       179.12 o                         
  -5   4  19        151.00        -83.81       240.76 o                         
  -4   4  19        219.07         89.89       167.69 o                         
  -3   4  19        246.90         41.75       150.50 o                         
  -2   4  19        498.85        524.19        95.54 o                         
  -1   4  19        688.01        740.77        99.12 o                         
   0   4  19        870.25       1028.36       143.67 o                         
   1   4  19        769.68        624.69       126.86 o                         
   2   4  19        424.84        595.84       118.23 o                         
   3   4  19        234.08        128.95       130.14 o                         
   4   4  19        218.04        167.49       176.70 o                         
   5   4  19        124.99        325.92       192.83 o                         
  -5   5  19        154.32          8.72       189.34 o                         
  -4   5  19        289.92        369.23       187.94 o                         
  -3   5  19        245.58         85.11       153.59 o                         
  -2   5  19       2981.53       2995.34       207.05 o                         
  -1   5  19          3.63         57.07        98.25 o                         
   0   5  19        407.35        446.03       144.31 o                         
   1   5  19          5.42         97.77       116.06 o                         
   2   5  19       2950.06       3089.87       211.84 o                         
   3   5  19        200.00         95.01       132.06 o                         
   4   5  19        296.68        141.10       209.11 o                         
   5   5  19        155.97        530.56       220.15 o                         
  -5   6  19        510.21        289.75       292.42 o                         
  -4   6  19        432.03        248.57       184.06 o                         
  -3   6  19        627.17        483.84       221.99 o                         
  -2   6  19         31.37        -98.51        98.51 o                         
  -1   6  19         88.54        119.50       106.90 o                         
   0   6  19         34.82         56.24       139.87 o                         
   1   6  19        104.10        115.66       123.30 o                         
   2   6  19         40.44        122.40       150.10 o                         
   3   6  19        614.82        375.23       170.61 o                         
   4   6  19        408.05        634.30       178.79 o                         
   5   6  19        544.37        337.09       443.31 o                         
  -5   7  19        570.38        582.74       248.83 o                         
  -4   7  19        682.72        310.11       191.49 o                         
  -3   7  19         31.45       -155.45       155.45 o                         
  -2   7  19       2264.62       2466.88       181.16 o                         
  -1   7  19        958.49        790.44       131.88 o                         
   0   7  19       1168.83       1565.31       195.44 o                         
   1   7  19        941.58        936.30       156.30 o                         
   2   7  19       2250.65       2219.85       237.87 o                         
   3   7  19         14.50        176.42       158.43 o                         
   4   7  19        631.01        449.52       181.74 o                         
   5   7  19        577.98        489.96       358.06 o                         
  -4   8  19         87.56       -137.33       189.16 o
[truncated: 28,515 more chars]
