# Supplementary material for: Synthesis and characterization of enanti­opure planar–chiral phospho­rus-linked diferrocenes
Source: Acta Crystallogr C Struct Chem. 2021 Feb 25;77(Pt 3):152–60. doi: 10.1107/S2053229621001996 (PMC7941264; doi:10.1107/S2053229621001996)
Supplement: Supplementary file 12 [file c-77-00152-9bsup13.mol]

Untitled ACS Document 1996-10
  ChemDraw07251916323D

 46 47  0  0  0  0  0  0  0  0999 V2000
   -3.8189    1.3328   -0.0206 C   0  0  0  0  0  0  0  0  0  0  0  0
   -4.8326    1.6194   -0.1010 C   0  0  0  0  0  0  0  0  0  0  0  0
   -5.1364    0.7120    0.0457 C   0  0  0  0  0  0  0  0  0  0  0  0
   -3.6149    0.6732    0.0990 C   0  0  0  0  0  0  0  0  0  0  0  0
   -2.3823    1.5423   -0.0126 C   0  0  0  0  0  0  0  0  0  0  0  0
   -3.1281    2.1178   -0.1344 C   0  0  0  0  0  0  0  0  0  0  0  0
   -4.1837   -2.1781    0.5718 C   0  0  0  0  0  0  0  0  0  0  0  0
   -3.4815   -2.6448    0.6735 C   0  0  0  0  0  0  0  0  0  0  0  0
   -1.7243   -2.1291    0.6388 C   0  0  0  0  0  0  0  0  0  0  0  0
   -1.3438   -1.3475    0.5161 C   0  0  0  0  0  0  0  0  0  0  0  0
   -2.8552   -1.3787    0.4751 C   0  0  0  0  0  0  0  0  0  0  0  0
   -2.7175   -1.9359    0.5751 C   0  0  0  0  0  0  0  0  0  0  0  0
   -3.0842   -0.5654   -0.0126 Fe  0  0  0  0  0  0  0  0  0  0  0  0
   -0.9383    2.0266   -0.0126 P   0  0  0  0  0  0  0  0  0  0  0  0
   -0.1705    3.4005   -0.0126 C   0  0  0  0  0  0  0  0  0  0  0  0
    1.6003    1.1515   -0.0126 C   0  0  0  0  0  0  0  0  0  0  0  0
    1.7503    0.1058   -0.0126 C   0  0  0  0  0  0  0  0  0  0  0  0
    2.7129    0.2093   -0.0126 C   0  0  0  0  0  0  0  0  0  0  0  0
    2.1261    1.6148   -0.0126 C   0  0  0  0  0  0  0  0  0  0  0  0
    0.8188    2.3752   -0.0126 C   0  0  0  0  0  0  0  0  0  0  0  0
    0.5925    1.4527   -0.0126 C   0  0  0  0  0  0  0  0  0  0  0  0
    4.9928    2.2925   -0.0126 C   0  0  0  0  0  0  0  0  0  0  0  0
    5.1364    3.1295   -0.0126 C   0  0  0  0  0  0  0  0  0  0  0  0
    3.9410    4.5172   -0.0126 C   0  0  0  0  0  0  0  0  0  0  0  0
    3.0633    4.5365   -0.0126 C   0  0  0  0  0  0  0  0  0  0  0  0
    3.7106    3.1698   -0.0126 C   0  0  0  0  0  0  0  0  0  0  0  0
    4.1690    3.5294   -0.0126 C   0  0  0  0  0  0  0  0  0  0  0  0
    2.9703    2.4432   -0.0126 Fe  0  0  0  0  0  0  0  0  0  0  0  0
    0.9399    3.6325   -1.0288 C   0  0  0  0  0  0  0  0  0  0  0  0
    1.7229    4.9388   -1.0162 C   0  0  0  0  0  0  0  0  0  0  0  0
    1.3955    6.0130    0.0126 C   0  0  0  0  0  0  0  0  0  0  0  0
    0.2851    5.7809    1.0288 C   0  0  0  0  0  0  0  0  0  0  0  0
   -0.4979    4.4747    1.0162 C   0  0  0  0  0  0  0  0  0  0  0  0
    1.7211   -0.9892   -0.0126 C   0  0  0  0  0  0  0  0  0  0  0  0
    3.0400   -1.7507   -0.0126 C   0  0  0  0  0  0  0  0  0  0  0  0
   -2.8378    3.5927   -0.3791 C   0  0  0  0  0  0  0  0  0  0  0  0
   -3.7124    4.5652    0.4013 C   0  0  0  0  0  0  0  0  0  0  0  0
    0.5153   -1.9568   -0.8879 N   0  0  0  0  0  0  0  0  0  0  0  0
    0.7725   -3.4566   -0.9505 C   0  0  0  0  0  0  0  0  0  0  0  0
   -0.9383    0.5036   -0.0126 S   0  0  0  0  0  0  0  0  0  0  0  0
    2.2011   -3.9843   -0.9505 C   0  0  0  0  0  0  0  0  0  0  0  0
    2.4585   -5.4853   -0.0126 C   0  0  0  0  0  0  0  0  0  0  0  0
    3.8872   -6.0130   -0.0126 C   0  0  0  0  0  0  0  0  0  0  0  0
    5.0585   -5.0395   -0.0126 C   0  0  0  0  0  0  0  0  0  0  0  0
    4.8011   -3.5384   -0.0126 C   0  0  0  0  0  0  0  0  0  0  0  0
    3.3724   -3.0108   -0.0126 C   0  0  0  0  0  0  0  0  0  0  0  0
  1 13  1  6      
  2  3  4  0      
  3  4  4  0      
  5  4  4  0      
  5  6  4  0      
  2  6  4  0      
  7  8  4  0      
  8  9  4  0      
 10  9  4  0      
 10 11  4  0      
  7 11  4  0      
 13 12  1  6      
 14  5  1  6      
 14 15  1  1      
 16 28  1  6      
 17 18  4  0      
 18 19  4  0      
 20 19  4  0      
 20 21  4  0      
 17 21  4  0      
 22 23  4  0      
 23 24  4  0      
 25 24  4  0      
 25 26  4  0      
 22 26  4  0      
 28 27  1  6      
 21 14  1  0      
 15 29  2  0      
 29 30  1  0      
 30 31  2  0      
 31 32  1  0      
 32 33  2  0      
 33 15  1  0      
 17 34  1  0      
 34 35  1  1      
  6 36  1  0      
 36 37  2  0      
 34 38  1  0      
 38 39  1  0      
 14 40  2  0      
 39 41  1  0      
 41 42  2  0      
 42 43  1  0      
 43 44  2  0      
 44 45  1  0      
 45 46  2  0      
 46 41  1  0      
M  END
