# Supplementary material for: Synthesis and characterization of enanti­opure planar–chiral phospho­rus-linked diferrocenes
Source: Acta Crystallogr C Struct Chem. 2021 Feb 25;77(Pt 3):152–60. doi: 10.1107/S2053229621001996 (PMC7941264; doi:10.1107/S2053229621001996)
Supplement: Supplementary file 13 [file c-77-00152-9bsup7.hkl]

data_9b                                                                         
_shelx_title ' miwiPH138_P212121 in P212121 No19' 
_shelx_refln_list_code          4                                               
_shelx_F_calc_maximum      318.50                                               
_exptl_crystal_F_000      1392.00                                               
_reflns_d_resolution_high  0.7080                                               
                                                                                
loop_                                                                           
 _space_group_symop_operation_xyz                                               
 'x, y, z'                                                                      
 '-x+1/2, -y, z+1/2'                                                            
 'x+1/2, -y+1/2, -z'                                                            
 '-x, y+1/2, -z+1/2'                                                            
                                                                                
_cell_length_a    12.3578                                                       
_cell_length_b    14.4342                                                       
_cell_length_c    17.4796                                                       
_cell_angle_alpha  90.000                                                       
_cell_angle_beta   90.000                                                       
_cell_angle_gamma  90.000                                                       
                                                                                
_shelx_F_squared_multiplier     1.000                                           
                                                                                
loop_                                                                           
 _refln_index_h                                                                 
 _refln_index_k                                                                 
 _refln_index_l                                                                 
 _refln_F_squared_calc                                                          
 _refln_F_squared_meas                                                          
 _refln_F_squared_sigma                                                         
 _refln_observed_status                                                         
   2   0   0      97340.19     102382.58      2459.94 o                         
   4   0   0       3163.56       3063.50        79.44 o                         
   6   0   0      14473.12      15369.31       375.98 o                         
   8   0   0       8114.89       7669.48       464.65 o                         
  10   0   0      14340.22      13211.36       458.92 o                         
  12   0   0       5839.13       5541.84       325.81 o                         
  14   0   0       1080.57       1143.62       158.38 o                         
  16   0   0         29.16         60.46        43.09 o                         
   1   1   0       5715.79       2420.56       473.30 o                         
   2   1   0        129.03        125.72         5.21 o                         
   3   1   0        122.01        119.59         5.94 o                         
   4   1   0         14.51         23.12         4.73 o                         
   5   1   0       1294.42       1329.44        33.27 o                         
   6   1   0        580.19        601.10        18.29 o                         
   7   1   0         30.85         10.71         6.84 o                         
   8   1   0          0.02          0.24         6.43 o                         
   9   1   0       1192.70       1090.71        44.52 o                         
  10   1   0        235.18        234.98        14.91 o                         
  11   1   0        278.35        280.25        20.79 o                         
  12   1   0        126.01        141.88        20.48 o                         
  13   1   0         29.59         11.18        15.89 o                         
  14   1   0        189.97        235.84        29.02 o                         
  15   1   0         64.19         56.88        23.30 o                         
  16   1   0         66.89         70.58        29.87 o                         
  17   1   0          0.04          2.35        30.75 o                         
   0   2   0     101444.02     109195.62      3258.11 o                         
   1   2   0      14118.60      15636.98       380.34 o                         
   2   2   0      31009.44      32664.27       580.61 o                         
   3   2   0       1643.43       1711.18        36.27 o                         
   4   2   0        388.65        365.33        12.05 o                         
   5   2   0        503.73        594.54        15.52 o                         
   6   2   0        896.92        767.23        21.12 o                         
   7   2   0        308.14        339.54        17.82 o                         
   8   2   0       5654.71       5102.23       117.83 o                         
   9   2   0        331.59        299.98        16.18 o                         
  10   2   0       8476.61       8012.67       266.00 o                         
  11   2   0       1327.07       1244.07        81.43 o                         
  12   2   0       2917.48       2844.97        86.85 o                         
  13   2   0        440.54        444.45        33.02 o                         
  14   2   0        956.17       1136.59        60.60 o                         
  15   2   0         63.91         43.43        22.05 o                         
  16   2   0         38.07         18.18        26.85 o                         
  17   2   0        149.82        160.57        41.68 o                         
   1   3   0      12790.42      13910.04       315.42 o                         
   2   3   0       1800.01       1960.82        54.09 o                         
   3   3   0        312.69        440.27        25.11 o                         
   4   3   0        523.78        518.01        15.09 o                         
   5   3   0         80.88         76.75         8.05 o                         
   6   3   0        490.46        433.03        15.52 o                         
   7   3   0          9.68         15.56         5.99 o                         
   8   3   0        763.78        688.76        30.66 o                         
   9   3   0         54.61         55.22        11.36 o                         
  10   3   0        254.47        275.96        19.72 o                         
  11   3   0         73.43        101.27        15.69 o                         
  12   3   0        357.19        350.51        38.71 o                         
  13   3   0          0.69         -9.42        15.30 o                         
  14   3   0         11.22         15.04        17.37 o                         
  15   3   0         87.50         91.43        24.69 o                         
  16   3   0        133.37        151.71        64.92 o                         
  17   3   0        262.06        290.89        47.97 o                         
   0   4   0      49253.98      51664.61      1537.59 o                         
   1   4   0         27.05         33.25         5.42 o                         
   2   4   0      24728.83      26243.62       551.86 o                         
   3   4   0         17.28         22.17         6.87 o                         
   4   4   0      21868.58      22192.53       497.00 o                         
   5   4   0         83.68         79.67         5.66 o                         
   6   4   0      27981.90      26881.54       645.00 o                         
   7   4   0          7.79          3.02         5.35 o                         
   8   4   0       5988.76       5770.61       132.80 o                         
   9   4   0         48.03         29.06         8.80 o                         
  10   4   0        643.49        704.47        26.82 o                         
  11   4   0         77.42         46.91        14.40 o                         
  12   4   0        552.86        514.16        34.19 o                         
  13   4   0        298.08        307.68        27.82 o                         
  14   4   0        177.28        172.37        27.87 o                         
  15   4   0          3.64         -6.49        20.11 o                         
  16   4   0         23.98         12.75        70.52 o                         
  17   4   0         28.51        -16.99        30.01 o                         
   1   5   0        207.35        241.12        15.76 o                         
   2   5   0         68.45         80.72         7.87 o                         
   3   5   0       2913.35       3110.49        99.63 o                         
   4   5   0        209.47        224.19        15.88 o                         
   5   5   0       1240.32       1370.39        47.64 o                         
   6   5   0        803.01        846.16        29.59 o                         
   7   5   0        624.08        590.49        26.27 o                         
   8   5   0         40.16         36.34         7.26 o                         
   9   5   0        646.89        604.60        22.75 o                         
  10   5   0        213.83        211.60        14.97 o                         
  11   5   0        827.98        821.51        37.70 o                         
  12   5   0         36.20         23.37        15.38 o                         
  13   5   0        137.64        105.51        20.10 o                         
  14   5   0          0.42         -5.88        16.72 o                         
  15   5   0        241.45        218.83        34.62 o                         
  16   5   0        111.76         89.55        55.97 o                         
   0   6   0       9672.66      10875.81       474.34 o                         
   1   6   0      12489.62      13168.10       379.97 o                         
   2   6   0       7468.36       7568.76       245.75 o                         
   3   6   0      13732.18      15619.55       627.34 o                         
   4   6   0      34284.40      35049.89      1134.83 o                         
   5   6   0       9053.29       9691.33       432.50 o                         
   6   6   0      17856.09      17291.19       519.92 o                         
   7   6   0       3857.87       4008.78       119.87 o                         
   8   6   0       4856.11       4910.49       163.16 o                         
   9   6   0        144.97        173.03        11.62 o                         
  10   6   0       3322.67       3306.60        92.90 o                         
  11   6   0        265.72        207.79        26.49 o                         
  12   6   0        428.09        369.01        29.63 o                         
  13   6   0         44.29         32.54        25.19 o                         
  14   6   0        373.73        412.23        31.91 o                         
  15   6   0         59.06         64.86        43.51 o                         
  16   6   0        715.91        589.88       107.46 o                         
   1   7   0         13.65          0.78         5.37 o                         
   2   7   0        358.44        357.91        26.06 o                         
   3   7   0       1851.01       1967.93        56.72 o                         
   4   7   0        173.98        131.56        23.68 o                         
   5   7   0       1130.00       1048.23        46.20 o                         
   6   7   0        888.49        988.59        62.94 o                         
   7   7   0        216.57        338.16        42.33 o                         
   8   7   0          2.55          3.74        17.86 o                         
   9   7   0        104.01         87.87        24.14 o                         
  10   7   0         63.85         38.85        23.04 o                         
  11   7   0         34.89         17.43        22.36 o                         
  12   7   0        174.11        135.22        33.98 o                         
  13   7   0        432.82        429.03        48.92 o                         
  14   7   0        663.78        848.59        90.60 o                         
  15   7   0        644.39        549.34       101.86 o                         
  16   7   0        400.15        296.80        66.13 o                         
   0   8   0       3139.43       2858.38       114.06 o                         
   1   8   0        838.99        876.89        33.72 o                         
   2   8   0      10095.09       8455.59       964.91 o                         
   3   8   0       6162.31       6598.13       263.41 o                         
   4   8   0       7819.04       8296.19       367.57 o                         
   5   8   0       1266.44       1341.42        57.35 o                         
   6   8   0       4964.77       5022.66       165.45 o                         
   7   8   0       2787.80       2640.95       128.90 o                         
   8   8   0       2168.98       2313.80       104.51 o                         
   9   8   0        254.77        187.67        40.98 o                         
  10   8   0       1186.77       1282.71        76.48 o                         
  11   8   0          2.57         11.88        22.56 o                         
  12   8   0        768.26        850.59        65.77 o                         
  13   8   0         38.12         14.66        36.94 o                         
  14   8   0        170.16        101.83        46.38 o                         
  15   8   0        342.75        384.45        82.83 o                         
  16   8   0         38.68         27.98        69.40 o                         
   1   9   0        309.84        354.40        18.55 o                         
   2   9   0       1872.13       1905.69        74.67 o                         
   3   9   0         67.50        135.09        18.35 o                         
   4   9   0       1221.85       1190.55       119.94 o                         
   5   9   0         58.95         39.75        23.91 o                         
   6   9   0       1095.50       1133.24        61.21 o                         
   7   9   0        189.43        241.76        32.12 o                         
   8   9   0         40.35         21.98        20.27 o                         
   9   9   0        218.24        177.41        30.92 o                         
  10   9   0         53.88         68.04        26.18 o                         
  11   9   0         69.83        103.25        29.54 o                         
  12   9   0        410.78        428.17        48.72 o                         
  13   9   0         52.86         32.68        62.68 o                         
  14   9   0        989.48       1061.85       107.21 o                         
  15   9   0        107.76        103.41        52.08 o                         
   0  10   0      12525.71      11417.00       682.23 o                         
   1  10   0       4887.19       4585.86       153.93 o                         
   2  10   0      11154.49      11152.85       581.50 o                         
   3  10   0       4634.66       4535.05       225.19 o                         
   4  10   0       3931.03       4045.08       318.21 o                         
   5  10   0       1284.02       1424.08        93.20 o                         
   6  10   0        755.59        823.85        77.57 o                         
   7  10   0       1892.78       1914.76       122.25 o                         
   8  10   0       2928.00       3026.58       139.81 o                         
   9  10   0        552.76        671.05        78.75 o                         
  10  10   0       2466.38       2550.09       194.77 o                         
  11  10   0        201.68        201.77        36.73 o                         
  12  10   0       1190.01       1047.77       102.09 o                         
  13  10   0         10.27         28.02        40.27 o                         
  14  10   0        221.95        269.29        61.03 o                         
  15  10   0          2.34        -25.44        45.82 o                         
   1  11   0       2085.46       1962.08        86.27 o                         
   2  11   0         20.63         20.33        10.26 o                         
   3  11   0        381.76        382.10        23.88 o                         
   4  11   0          3.59         -7.53        17.60 o                         
   5  11   0         74.14         93.98        23.88 o                         
   6  11   0         25.79         17.73        20.60 o                         
   7  11   0         10.69          6.46        21.31 o                         
   8  11   0          3.27          0.55        20.75 o                         
   9  11   0        104.92        143.57        30.96 o                         
  10  11   0         44.18         44.24        27.40 o                         
  11  11   0        129.13        233.66        58.20 o                         
  12  11   0         21.75         15.34        37.59 o                         
  13  11   0          2.52         20.81        40.86 o                         
  14  11   0         31.26         33.33        47.88 o                         
   0  12   0       2934.12       2819.47       251.93 o                         
   1  12   0       4066.06       3858.69       179.54 o                         
   2  12   0        164.29        105.43        23.21 o                         
   3  12   0       3970.47       3704.78       259.33 o                         
   4  12   0         48.30         70.23        27.16 o                         
   5  12   0          6.70        -18.95        23.10 o                         
   6  12   0          7.96        119.11        25.52 o                         
   7  12   0         17.43         15.50        22.30 o                         
   8  12   0        228.39        239.01        87.20 o                         
   9  12   0       1889.75       1959.50       122.31 o                         
  10  12   0        647.24        789.54       213.79 o                         
  11  12   0        773.74        762.27       105.22 o                         
  12  12   0        484.84        638.29       167.90 o                         
  13  12   0         97.60         36.25        48.44 o                         
  14  12   0         68.40         90.77       100.18 o                         
   1  13   0         51.57         45.30        14.27 o                         
   2  13   0          1.20         -6.79        11.37 o                         
   3  13   0         26.29         23.59        15.82 o                         
   4  13   0         27.64        -12.24        25.18 o                         
   5  13   0         84.17        136.59        36.29 o                         
   6  13   0        216.43        188.09        34.82 o                         
   7  13   0        127.13         80.17        26.63 o                         
   8  13   0       3329.92       3536.70       179.05 o                         
   9  13   0         21.81        -17.05        47.57 o                         
  10  13   0       1171.53       1499.43       287.11 o                         
  11  13   0          5.30         -7.12        50.93 o                         
  12  13   0        200.46        180.66        58.31 o                         
  13  13   0        246.00        226.26        81.71 o                         
   0  14   0        330.34        421.88        42.65 o                         
   1  14   0       3102.21       2833.93       263.78 o                         
   2  14   0       2299.38       2175.51       184.31 o                         
   3  14   0       2522.49       2371.37       295.64 o                         
   4  14   0        969.92       1112.46       147.75 o                         
   5  14   0        172.88        116.01        64.92 o                         
   6  14   0       1585.42       1633.71        87.41 o                         
   7  14   0         66.32        108.17        29.95 o                         
   8  14   0        709.40        811.92       192.52 o                         
   9  14   0        392.70        476.07        70.97 o                         
  10  14   0        125.05        125.24        56.53 o                         
  11  14   0        495.46        528.21       129.28 o                         
  12  14   0        245.90        288.65        67.26 o                         
   1  15   0        207.40        205.68        33.30 o                         
   2  15   0        703.93        687.70        52.60 o                         
   3  15   0         70.17         47.94        19.39 o                         
   4  15   0        322.19        305.19        48.39 o                         
   5  15   0         44.02        -13.23        26.77 o                         
   6  15   0          0.36        -12.27        26.11 o                         
   7  15   0        584.38        665.80       116.41 o                         
   8  15   0         92.56         27.20        69.40 o                         
   9  15   0        484.94        555.68        78.69 o                         
  10  15   0         29.31        111.12        51.84 o                         
  11  15   0          7.60         -1.10        44.89 o                         
   0  16   0        332.76        404.08        64.92 o                         
   1  16   0       1562.19       1364.70        83.96 o                         
   2  16   0          5.60          5.22        22.30 o                         
   3  16   0       2573.04       2401.71       130.96 o                         
   4  16   0         58.88         89.09        57.09 o                         
   5  16   0       1095.15       1231.46       100.72 o                         
   6  16   0        375.68        427.82       129.28 o                         
   7  16   0       1184.76       1384.77       194.76 o                         
   8  16   0        102.47        112.12        47.00 o                         
   9  16   0        800.73        704.46       226.10 o                         
  10  16   0         11.81         24.27        56.53 o                         
   1  17   0         77.74         58.46        27.30 o                         
   2  17   0         58.77         81.28        29.66 o                         
   3  17   0        357.56        355.97        43.09 o                         
   4  17   0         62.70         -7.84        40.30 o                         
   5  17   0          5.30         36.94        47.01 o                         
   6  17   0        227.49         83.95        53.73 o                         
   7  17   0         97.07         69.40        53.73 o                         
   8  17   0        352.49        413.13        70.17 o                         
   9  17   0         90.79        126.16        55.13 o                         
   0  18   0         62.28         74.99        42.53 o                         
   1  18   0          3.14         -8.67        26.86 o                         
   2  18   0          8.19          4.60        25.55 o                         
   3  18   0         83.11         81.71        48.13 o                         
   4  18   0        156.50        193.64        63.80 o                         
   5  18   0        308.80        314.53        76.11 o                         
   6  18   0        301.71        191.40        70.52 o                         
   7  18   0        358.58        277.59        79.47 o                         
   8  18   0          5.19        -22.39        51.49 o                         
   1  19   0          0.40          0.96        28.36 o                         
   2  19   0         97.99        153.35        55.97 o                         
   3  19   0          2.12         38.06        45.89 o                         
   4  19   0        126.60        156.71        63.80 o                         
   5  19   0        126.65         51.49        53.73 o                         
   6  19   0         11.40         82.83        59.32 o                         
   0  20   0         26.62         35.82        47.01 o                         
   1  20   0         92.39         42.53        48.13 o                         
   2  20   0         15.34        -23.51        48.13 o                         
   3  20   0        383.87        482.43        90.67 o                         
   2   0   1       4545.06       4846.82        84.27 o                         
   3   0   1      10082.09      10707.33       184.14 o                         
   4   0   1        101.27        114.48         6.67 o                         
   5   0   1        459.65        434.59        13.41 o                         
   6   0   1        810.70        736.34        18.98 o                         
   7   0   1       5314.28       5178.35       103.33 o                         
   8   0   1       2319.79       2170.70        48.93 o                         
   9   0   1       6342.16       5684.91       156.56 o                         
  10   0   1       2289.99       2145.14        70.73 o                         
  11   0   1       3635.86       3504.74       162.93 o                         
  12   0   1       2516.22       2444.98        97.89 o                         
  13   0   1        982.58        933.56        44.45 o                         
  14   0   1        766.36        786.78        50.33 o                         
  15   0   1         10.77        -11.13        19.69 o                         
  16   0   1        370.90        441.86        47.07 o                         
  17   0   1          1.51         17.36        32.05 o                         
 -17   1   1         50.67         15.99        31.34 o                         
 -16   1   1         58.47         71.98        25.83 o                         
 -15   1   1        201.18        154.46        28.92 o                         
 -14   1   1        472.35        450.73        38.04 o                         
 -13   1   1        340.67        342.06        29.10 o                         
 -12   1   1        129.04        169.04        19.79 o                         
 -11   1   1        250.64        265.04        20.23 o                         
 -10   1   1          7.25         16.00         8.58 o                         
  -9   1   1         27.38          2.95         7.47 o                         
  -8   1   1        889.29        825.80        24.20 o                         
  -7   1   1       1031.10       1053.56        27.27 o                         
  -6   1   1        855.69        899.67        22.47 o                         
  -5   1   1       2544.42       2637.28        49.84 o                         
  -4   1   1       1826.00       1892.91        36.43 o                         
  -3   1   1      16528.49      17590.41       301.02 o                         
  -2   1   1       2275.00       2207.10        39.86 o                         
  -1   1   1       4379.33       4067.04       239.67 o                         
   1   1   1       4286.46       4270.34        81.87 o                         
   2   1   1       2247.40       2196.48        41.45 o                         
   3   1   1      16684.85      18018.77       321.22 o                         
   4   1   1       1875.92       1939.56        38.91 o                         
   5   1   1       2550.47       2681.25        58.29 o                         
   6   1   1        865.25        917.59        22.80 o                         
   7   1   1       1033.03       1109.28        32.65 o                         
   8   1   1        901.14        806.05        33.30 o                         
   9   1   1         34.67         21.40         8.56 o                         
  10   1   1          9.06         14.25         8.37 o                         
  11   1   1        285.37        295.74        22.79 o                         
  12   1   1        123.31        115.69        18.15 o                         
  13   1   1        376.33        382.65        31.06 o                         
  14   1   1        471.08        462.96        38.50 o                         
  15   1   1        229.26        185.01        28.66 o                         
  16   1   1         57.51         56.71        27.71 o                         
  17   1   1         63.31         15.79        32.50 o                         
 -17   2   1         36.96         30.93        34.40 o                         
 -16   2   1        221.13        247.61        38.90 o                         
 -15   2   1          2.83         15.74        20.99 o                         
 -14   2   1       1281.88       1280.78        57.67 o                         
 -13   2   1        684.57        626.15        57.02 o                         
 -12   2   1       2312.71       2350.42       107.31 o                         
 -11   2   1       1133.39       1120.59        39.48 o                         
 -10   2   1       1364.90       1221.41        50.08 o                         
  -9   2   1        178.07        153.03        12.32 o                         
  -8   2   1       1769.87       1632.10        44.62 o                         
  -7   2   1       5454.01       5550.95       110.35 o                         
  -6   2   1       1276.85       1227.56        28.05 o                         
  -5   2   1        255.33        288.94        11.19 o                         
  -4   2   1       1168.36       1130.80        23.66 o                         
  -3   2   1       4415.89       4537.18        83.89 o                         
  -2   2   1       1861.07       1893.65        43.12 o                         
  -1   2   1      47986.57      50134.65      1210.48 o                         
   0   2   1      18148.13      20030.71       396.55 o                         
   1   2   1      48151.25      50882.20      1065.48 o                         
   2   2   1       2021.30       2027.19        40.24 o                         
   3   2   1       5050.37       5266.20        96.67 o                         
   4   2   1       1058.68       1035.29        23.10 o                         
   5   2   1        412.59        444.23        13.37 o                         
   6   2   1       1262.85       1224.70        32.16 o                         
   7   2   1       5270.40       5440.15       108.25 o                         
   8   2   1       1872.27       1727.12        53.64 o                         
   9   2   1        225.61        220.00        14.14 o                         
  10   2   1       1191.38       1124.56        40.57 o                         
  11   2   1       1093.44       1145.88        54.93 o                         
  12   2   1       2260.83       2352.97        86.68 o                         
  13   2   1        721.57        730.68        42.31 o                         
  14   2   1       1237.67       1301.65        60.43 o                         
  15   2   1         10.83        -18.99        18.99 o                         
  16   2   1        263.48        328.37        50.49 o                         
  17   2   1         36.69         40.53        34.26 o                         
 -17   3   1        147.46         94.37        37.77 o                         
 -16   3   1         16.62         30.07        27.68 o                         
 -15   3   1         66.94         52.87        23.63 o                         
 -14   3   1          2.58          7.82        17.54 o                         
 -13   3   1        342.37        367.55        32.64 o                         
 -12   3   1        121.86        125.86        20.10 o                         
 -11   3   1        617.28        599.82        29.56 o                         
 -10   3   1        355.59        316.15        18.58 o                         
  -9   3   1       1696.05       1616.50        65.31 o                         
  -8   3   1        254.42        257.05        14.18 o                         
  -7   3   1       2673.31       2590.14        65.63 o                         
  -6   3   1        500.93        520.55        16.47 o                         
  -5   3   1        228.75        248.55        11.11 o                         
  -4   3   1        221.52        207.32         8.50 o                         
  -3   3   1        571.49        585.90        14.87 o                         
  -2   3   1        617.98        635.30        19.08 o                         
  -1   3   1       1788.59       1915.01        46.81 o                         
   0   3   1      14284.64      14927.33       316.32 o                         
   1   3   1       1748.85        673.55       465.79 o                         
   2   3   1        600.86        621.12        18.57 o                         
   3   3   1        566.77        579.76        13.85 o                         
   4   3   1        185.55        170.61         7.25 o                         
   5   3   1        237.68        262.78        13.46 o                         
   6   3   1        455.43        494.37        21.06 o                         
   7   3   1       2694.75       2720.86        67.45 o                         
   8   3   1        226.41        228.80        16.02 o                         
   9   3   1       1674.87       1625.29        49.20 o                         
  10   3   1        336.05        350.13        24.04 o                         
  11   3   1        608.32        616.07        31.89 o                         
  12   3   1        112.44        106.86        19.58 o                         
  13   3   1        355.10        325.84        28.86 o                         
  14   3   1          2.23          6.22        18.12 o                         
  15   3   1         90.77        103.34        25.67 o                         
  16   3   1         18.00         -4.97        27.97 o                         
  17   3   1        129.18        101.25        66.04 o                         
 -17   4   1        155.67        139.19        40.07 o                         
 -16   4   1        458.33        499.22        57.79 o                         
 -15   4   1        148.52        131.11        28.89 o                         
 -14   4   1       1143.15       1187.36        56.92 o                         
 -13   4   1        181.04        188.98        24.20 o                         
 -12   4   1       1402.99       1384.76        71.40 o                         
 -11   4   1        625.19        579.72        35.22 o                         
 -10   4   1        956.43       1000.46        32.38 o                         
  -9   4   1       2910.24       2727.11        99.85 o                         
  -8   4   1        878.00        870.56        37.76 o                         
  -7   4   1       5704.95       5411.65       123.81 o                         
  -6   4   1       1490.97       1378.51        36.75 o                         
  -5   4   1       3652.09       3412.77        75.82 o                         
  -4   4   1       1064.25       1096.39        31.78 o                         
  -3   4   1      14039.64      14476.68       350.14 o                         
  -2   4   1        381.97        427.93        18.75 o                         
  -1   4   1       1236.42       1342.17        32.38 o                         
   0   4   1        563.57        508.74        16.71 o                         
   1   4   1       1385.80       1560.13        43.10 o                         
   2   4   1        434.56        477.30        14.85 o                         
   3   4   1      14111.50      15080.26       299.59 o                         
   4   4   1       1208.96       1248.53        32.22 o                         
   5   4   1       3754.75       3575.43        71.63 o                         
   6   4   1       1654.83       1575.74        37.19 o                         
   7   4   1       5763.18       5352.58       140.25 o                         
   8   4   1       1027.44       1018.63        36.07 o                         
   9   4   1       2734.50       2682.31        89.48 o                         
  10   4   1        845.29        850.64        29.44 o                         
  11   4   1        736.45        721.95        34.51 o                         
  12   4   1       1328.90       1427.92        56.57 o                         
  13   4   1        172.79        169.37        23.46 o                         
  14   4   1       1123.79       1233.93        59.59 o                         
  15   4   1        150.63        192.16        37.81 o                         
  16   4   1        528.21        557.97        59.91 o                         
  17   4   1        176.66        188.42        49.81 o                         
 -16   5   1          6.08        -26.71        26.71 o                         
 -15   5   1         36.26          1.35        21.79 o                         
 -14   5   1         24.40          6.85        17.47 o                         
 -13   5   1        332.89        331.21        28.81 o                         
 -12   5   1        326.52        320.27        24.99 o                         
 -11   5   1        413.38        385.27        25.46 o                         
 -10   5   1       2313.96       2150.49        77.87 o                         
  -9   5   1         61.95         72.81         9.78 o                         
  -8   5   1       3739.31       3514.84        88.14 o                         
  -7   5   1        385.77        352.24        13.85 o                         
  -6   5   1       1697.61       1628.83        75.59 o                         
  -5   5   1        141.82        132.46        10.60 o                         
  -4   5   1       1574.97       1677.11        60.07 o                         
  -3   5   1       4001.47       4483.30       131.96 o                         
  -2   5   1       1052.30       1127.95        26.63 o                         
  -1   5   1        527.42        511.17        14.86 o                         
   0   5   1       1216.69       1310.36        34.00 o                         
   1   5   1        525.66        537.03        20.23 o                         
   2   5   1        901.06        946.95        27.34 o                         
   3   5   1       4017.61       4799.76       114.09 o                         
   4   5   1       1589.65       1807.77        49.09 o                         
   5   5   1        146.28        152.78        15.17 o                         
   6   5   1       1795.91       1789.80        68.38 o                         
   7   5   1        359.84        354.42        13.68 o                         
   8   5   1       3922.03       3810.83       107.62 o                         
   9   5   1         69.53         59.51         9.40 o                         
  10   5   1       2347.49       2257.67        58.30 o                         
  11   5   1        430.16        486.66        37.14 o                         
  12   5   1        352.99        357.79        28.22 o                         
  13   5   1        358.54        369.22        30.06 o                         
  14   5   1         25.58         -8.04        19.27 o                         
  15   5   1         48.69         58.07        26.60 o                         
  16   5   1          4.64        -30.22        50.37 o                         
 -16   6   1        431.13        442.13        96.26 o                         
 -15   6   1        228.85        190.18        63.24 o                         
 -14   6   1        723.84        834.64        50.65 o                         
 -13   6   1        104.74        121.48        22.18 o                         
 -12   6   1        683.88        676.93        64.55 o                         
 -11   6   1        230.28        178.73        39.74 o                         
 -10   6   1       1009.68       1004.61        47.96 o                         
  -9   6   1        115.15        131.85        13.08 o                         
  -8   6   1       2170.64       2088.08        66.03 o                         
  -7   6   1       5727.80       5608.55       181.89 o                         
  -6   6   1       4086.75       4220.42       139.80 o                         
  -5   6   1       5895.34       5763.75       217.30 o                         
  -4   6   1       2692.96       2741.80       105.27 o                         
  -3   6   1       6231.93       6404.17       188.63 o                         
  -2   6   1       2585.51       2762.96        95.53 o                         
  -1   6   1        178.00        194.18         9.84 o                         
   0   6   1       3918.89       4277.44       139.24 o                         
   1   6   1         99.30         98.37         7.75 o                         
   2   6   1       2704.74       2866.32        77.95 o                         
   3   6   1       6253.91       6934.11       174.56 o                         
   4   6   1       2543.38       2540.29        95.31 o                         
   5   6   1       6039.77       6062.73       170.04 o                         
   6   6   1       3885.50       4021.01       146.67 o                         
   7   6   1       5964.08       5989.55       171.46 o                         
   8   6   1       1950.47       2035.37        85.78 o                         
   9   6   1        112.52        114.78        12.96 o                         
  10   6   1        896.87        933.08        42.22 o                         
  11   6   1        198.47        198.11        32.24 o                         
  12   6   1        785.85        857.63        52.25 o                         
  13   6   1         93.27         82.45        19.04 o                         
  14   6   1        757.50        771.55        61.82 o                         
  15   6   1        209.49        218.18        54.66 o                         
  16   6   1        418.65        466.76        98.50 o                         
 -16   7   1         64.71         -5.33        53.17 o                         
 -15   7   1        184.42        125.78        59.88 o                         
 -14   7   1        326.81        365.70       101.86 o                         
 -13   7   1         74.64         71.92        31.10 o                         
 -12   7   1         74.36         76.66        30.02 o                         
 -11   7   1        175.73        132.27        41.73 o                         
 -10   7   1         56.41         41.03        22.81 o                         
  -9   7   1        263.47        278.64        51.96 o                         
  -8   7   1        991.29       1012.94        60.04 o                         
  -7   7   1        180.72        164.01        28.12 o                         
  -6   7   1       2394.11       2323.68        96.44 o                         
  -5   7   1       1094.52       1240.80        52.20 o                         
  -4   7   1       4470.37       4609.59       162.55 o                         
  -3   7   1        402.05        357.04        18.61 o                         
  -2   7   1       5005.52       5618.64       177.13 o                         
  -1   7   1        179.46        191.85        11.36 o                         
   0   7   1       2153.28       2296.67        88.05 o                         
   1   7   1        195.24        225.34        13.26 o                         
   2   7   1       4751.36       5091.13       178.50 o                         
   3   7   1        378.56        379.20        16.66 o                         
   4   7   1       4247.22       4432.19       171.89 o                         
   5   7   1       1045.80       1176.27        49.65 o                         
   6   7   1       2315.07       2391.96        86.78 o                         
   7   7   1        166.99        196.36        20.21 o                         
   8   7   1        995.53       1050.67        51.79 o                         
   9   7   1        306.33        301.95        29.68 o                         
  10   7   1         59.81         48.76        19.40 o                         
  11   7   1        215.17        192.12        28.04 o                         
  12   7   1         70.55         73.34        23.79 o                         
  13   7   1         79.80         92.05        33.59 o                         
  14   7   1        318.73        334.29        62.53 o                         
  15   7   1        160.09        185.36        94.58 o                         
  16   7   1         66.83         17.43        46.20 o                         
 -16   8   1        419.46        398.48       108.57 o                         
 -15   8   1        226.69        302.25        64.54 o                         
 -14   8   1        266.63        271.65        59.76 o                         
 -13   8   1        210.12        257.19        41.81 o                         
 -12   8   1        587.19        650.30        92.60 o                         
 -11   8   1       1060.98        980.44        70.58 o                         
 -10   8   1        837.68        965.12        65.35 o                         
  -9   8   1       1206.78       1325.70        72.12 o                         
  -8   8   1        388.25        451.33        41.71 o                         
  -7   8   1       1341.87       1305.58       115.66 o                         
  -6   8   1        974.06       1016.64        48.07 o                         
  -5   8   1       1581.20       1609.41        89.67 o                         
  -4   8   1        970.67       1184.46       101.52 o                         
  -3   8   1       4365.74       4385.13       178.32 o                         
  -2   8   1       1814.89       1854.59        59.90 o                         
  -1   8   1       2836.34       2927.74       138.77 o                         
   0   8   1         32.77         42.23         8.32 o                         
   1   8   1       2527.00       2620.56        91.60 o                         
   2   8   1       1923.61       1819.90        81.56 o                         
   3   8   1       4289.86       4388.01       170.50 o                         
   4   8   1       1056.50       1256.84        95.73 o                         
   5   8   1       1632.71       1654.27       106.63 o                         
   6   8   1        892.09        943.37        71.89 o                         
   7   8   1       1376.72       1385.54        69.62 o                         
   8   8   1        398.29        464.76        41.22 o                         
   9   8   1       1313.10       1401.13        90.29 o                         
  10   8   1        779.04        822.31        73.25 o                         
  11   8   1       1025.89       1094.53        70.25 o                         
  12   8   1        681.00        854.59        65.45 o                         
  13   8   1        196.23        168.21        48.77 o                         
  14   8   1        323.19        360.62        63.88 o                         
  15   8   1        213.71        248.10        61.03 o                         
  16   8   1        352.25        511.53       116.41 o                         
 -15   9   1        396.53        402.72        73.47 o                         
 -14   9   1         26.84         72.76        47.17 o                         
 -13   9   1        306.03        310.28        60.19 o                         
 -12   9   1        143.03        191.58        68.90 o                         
 -11   9   1        183.24        132.94        50.72 o                         
 -10   9   1        780.28        678.55        57.38 o                         
  -9   9   1         77.35        101.73        27.15 o                         
  -8   9   1        550.16        470.49        44.50 o                         
  -7   9   1        136.80        143.33        41.67 o                         
  -6   9   1       1538.25       1510.80        74.98 o                         
  -5   9   1       1002.75       1028.21        83.37 o                         
  -4   9   1        912.67        920.51        60.52 o                         
  -3   9   1        405.53        421.19        15.88 o                         
  -2   9   1       1701.21       1780.23        84.26 o                         
  -1   9   1         80.65         81.56         9.58 o                         
   0   9   1       2253.50       2331.21        80.76 o                         
   1   9   1         59.49         48.28         9.40 o                         
   2   9   1       1837.15       1829.09        66.80 o                         
   3   9   1        449.48        455.76        25.58 o                         
   4   9   1        904.00        997.74        63.75 o                         
   5   9   1        970.54        976.36        50.57 o                         
   6   9   1       1606.35       1509.94       105.79 o                         
   7   9   1        112.69         81.34        23.13 o                         
   8   9   1        616.93        665.15        56.26 o                         
   9   9   1         52.37         26.70        21.27 o                         
  10   9   1        834.49        806.41        61.62 o                         
  11   9   1        197.66        217.88        35.42 o                         
  12   9   1        159.19        243.59        54.00 o                         
  13   9   1        284.32        221.88        68.84 o                         
  14   9   1         24.91         -5.43        39.74 o                         
  15   9   1        369.75        368.31        96.82 o                         
 -15  10   1        117.71        125.74        55.29 o                         
 -14  10   1         30.99         59.21        44.89 o                         
 -13  10   1        457.73        526.04        82.83 o                         
 -12  10   1        216.87        219.19        54.54 o                         
 -11  10   1       1002.65       1125.71       104.82 o                         
 -10  10   1       1017.40       1040.20        73.04 o                         
  -9  10   1       1976.13       2072.34       101.49 o                         
  -8  10   1       1287.52       1275.42        74.54 o                         
  -7  10   1        384.76        376.86        50.21 o                         
  -6  10   1        247.89        251.01        32.43 o                         
  -5  10   1        704.44        806.56        70.33 o                         
  -4  10   1        970.61       1102.06        59.53 o                         
  -3  10   1       2119.63       2037.20        80.95 o                         
  -2  10   1       3065.30       3195.02       168.62 o                         
  -1  10   1       5765.72       5702.68       332.78 o                         
   0  10   1        960.16        908.06        38.83 o                         
   1  10   1       5885.05       5418.61       203.14 o                         
   2  10   1       3089.48       3140.79       161.40 o                         
   3  10   1       2142.21       2055.32       114.45 o                         
   4  10   1        934.51        993.63        56.50 o                         
   5  10   1        751.13        806.49        52.43 o                         
   6  10   1        226.46        225.48        34.18 o                         
   7  10   1        537.85        557.23        52.98 o                         
   8  10   1       1277.27       1318.47        98.43 o                         
   9  10   1       2031.04       2007.95       210.30 o                         
  10  10   1        947.99        874.91        91.19 o                         
  11  10   1       1055.81       1224.80       148.31 o                         
  12  10   1        279.87        273.60        59.44 o                         
  13  10   1        480.42        640.94        85.38 o                         
  14  10   1         39.41         79.89        76.67 o                         
  15  10   1         85.00         66.67        53.87 o                         
 -14  11   1        169.60        165.97        59.22 o                         
 -13  11   1         56.97         72.01        47.17 o                         
 -12  11   1         30.14          7.70        35.95 o                         
 -11  11   1        102.33        178.81        36.43 o                         
 -10  11   1         63.61         79.16        30.29 o                         
  -9  11   1         33.88         29.11        25.23 o                         
  -8  11   1        350.36        369.37        41.98 o                         
  -7  11   1        475.28        476.64        68.55 o                         
  -6  11   1        553.54        518.46        67.59 o                         
  -5  11   1        965.86        962.66        67.29 o                         
  -4  11   1        145.93        121.41        21.77 o                         
  -3  11   1        579.05        544.53        53.56 o                         
  -2  11   1        344.91        349.37        24.51 o                         
  -1  11   1        248.12        236.39        16.08 o                         
   0  11   1       3543.98       3423.58       157.45 o                         
   1  11   1        245.22        245.85        17.23 o                         
   2  11   1        390.37        392.48        26.03 o                         
   3  11   1        654.56        601.68        54.56 o                         
   4  11   1        133.07        168.66        17.39 o                         
   5  11   1       1021.02       1013.32        95.06 o                         
   6  11   1        553.52        535.25        45.37 o                         
   7  11   1        477.88        491.98        45.15 o                         
   8  11   1        282.90        285.57        36.47 o                         
   9  11   1         35.94         25.79        23.91 o                         
  10  11   1         44.91         89.29        40.86 o                         
  11  11   1        135.34        162.71        48.69 o                         
  12  11   1         37.59         10.49        41.10 o                         
  13  11   1         77.89        105.52        50.14 o                         
  14  11   1        169.40        187.89        68.84 o                         
 -14  12   1         60.17        112.90        56.55 o                         
 -13  12   1        265.07        312.45        66.96 o                         
 -12  12   1        189.68        247.44        60.15 o                         
 -11  12   1        898.86       1111.61       275.35 o                         
 -10  12   1        620.98        696.19       139.03 o                         
  -9  12   1        865.00        895.61        77.34 o                         
  -8  12   1        132.16         77.29        39.30 o                         
  -7  12   1        629.93        669.57       110.86 o                         
  -6  12   1        109.97         54.94        24.01 o                         
  -5  12   1        749.17        697.35        67.09 o                         
  -4  12   1         97.71         58.09        18.49 o                         
  -3  12   1          1.85         -4.96         8.95 o                         
  -2  12   1        104.48         77.38        13.43 o                         
  -1  12   1        916.48        892.16        55.10 o                         
   0  12   1       1392.26       1286.78        85.77 o                         
   1  12   1        988.75        944.93        51.26 o                         
   2  12   1        125.57         84.06        18.49 o                         
   3  12   1          0.70         -8.73         8.73 o                         
   4  12   1         86.02         60.85        28.36 o                         
   5  12   1        626.17        690.67        67.69 o                         
   6  12   1        139.04        129.50        27.66 o                         
   7  12   1        502.53        535.16        48.71 o                         
   8  12   1        155.16        189.95        33.21 o                         
   9  12   1        888.43        966.52       172.41 o                         
  10  12   1        602.36        521.78        73.60 o                         
  11  12   1        923.03       1193.01       300.54 o                         
  12  12   1        172.79        131.70        50.36 o                         
  13  12   1        311.62        420.89       128.72 o                         
  14  12   1         50.76         56.48        53.66 o                         
 -13  13   1         52.15        122.53        55.39 o                         
 -12  13   1         54.92         22.74        48.69 o                         
 -11  13   1        176.66        206.11        57.99 o                         
 -10  13   1         82.68         92.47        45.89 o                         
  -9  13   1        826.01        949.50       100.44 o                         
  -8  13   1        261.72        267.66        50.95 o                         
  -7  13   1        680.40        734.98       141.84 o                         
  -6  13   1        352.87        382.95        42.82 o                         
  -5  13   1        414.59        420.17       110.25 o                         
  -4  13   1        634.45        603.73        67.11 o                         
  -3  13   1        424.36        441.21        60.99 o                         
  -2  13   1       1171.55       1093.18       121.00 o                         
  -1  13   1        900.39        862.74        43.46 o                         
   0  13   1       1375.11       1422.63        90.80 o                         
   1  13   1       1037.97       1043.96        68.66 o                         
   2  13   1       1296.50       1260.81        62.04 o                         
   3  13   1        471.51        444.71        35.03 o                         
   4  13   1        708.59        759.19        94.02 o                         
   5  13   1        436.37        400.13        55.97 o                         
   6  13   1        383.59        352.03        40.51 o                         
   7  13   1        623.61        767.21        60.76 o                         
   8  13   1        262.52        337.82        42.77 o                         
   9  13   1        733.97        875.21       153.35 o                         
  10  13   1         77.99         27.31        39.48 o                         
  11  13   1        159.21        254.24        61.34 o                         
  12  13   1         45.02         65.40        47.80 o                         
  13  13   1         55.21         55.34        51.01 o                         
 -12  14   1         58.97        122.36        55.13 o                         
 -11  14   1        439.77        720.29        92.98 o                         
 -10  14   1        564.91        702.26        86.89 o                         
  -9  14   1        293.44        435.09        67.39 o                         
  -8  14   1         44.18         49.23        29.48 o                         
  -7  14   1        571.05        566.62        62.58 o                         
  -6  14   1        216.10        247.92        38.47 o                         
  -5  14   1        587.07        683.39        71.11 o                         
  -4  14   1        174.58        169.86        36.94 o                         
  -3  14   1        766.48        798.53        50.23 o                         
  -2  14   1        409.65        365.74        55.87 o                         
  -1  14   1       2719.14       2668.40       219.49 o                         
   0  14   1       1326.23       1136.74        88.37 o                         
   1  14   1       2809.32       2596.87       225.58 o                         
   2  14   1        432.53        395.25        57.54 o                         
   3  14   1        861.50        806.11        64.06 o                         
   4  14   1        173.39        173.00        39.20 o                         
   5  14   1        604.53        599.37        66.47 o                         
   6  14   1        236.95        276.86        56.29 o                         
   7  14   1        545.88        555.81        52.46 o                         
   8  14   1         47.31         32.10        35.76 o                         
   9  14   1        318.23        438.34       166.78 o                         
  10  14   1        530.71        502.51        74.18 o                         
  11  14   1        475.15        509.36        81.48 o                         
  12  14   1         58.30         52.95        51.28 o                         
 -11  15   1        116.89        126.31        54.49 o                         
 -10  15   1         52.29         51.68        63.80 o                         
  -9  15   1        309.84        359.96       110.81 o                         
  -8  15   1        328.51        371.48        91.22 o                         
  -7  15   1        210.94        264.61        41.82 o                         
  -6  15   1        796.93        885.44        87.08 o                         
  -5  15   1        505.54        519.94       100.74 o                         
  -4  15   1        785.47        767.67       126.48 o                         
  -3  15   1        604.40        626.59        46.05 o                         
  -2  15   1        529.17        492.35        58.34 o                         
  -1  15   1        298.89        209.36        33.24 o                         
   0  15   1        447.32        401.99        43.53 o                         
   1  15   1        331.75        304.39        38.57 o                         
   2  15   1        496.62        508.20        40.88 o                         
   3  15   1        685.08        740.77        95.45 o                         
   4  15   1        763.10        802.05       101.86 o                         
   5  15   1        566.44        487.70        60.36 o                         
   6  15   1        808.47        751.47        75.02 o                         
   7  15   1        197.55        199.20        49.88 o                         
   8  15   1        355.06        441.23       143.27 o                         
   9  15   1        254.02        271.21        59.90 o                         
  10  15   1         48.75         76.19        47.58 o                         
  11  15   1        143.18        235.15        66.04 o                         
 -10  16   1         86.61         76.96        80.59 o                         
  -9  16   1        294.05        336.66        65.04 o                         
  -8  16   1        102.46        204.63        51.95 o                         
  -7  16   1        178.45        192.06        50.50 o                         
  -6  16   1        311.90        287.45        43.35 o                         
  -5  16   1        402.74        463.81       155.03 o                         
  -4  16   1        449.87        436.64       122.01 o                         
  -3  16   1         46.89         50.64        25.23 o                         
  -2  16   1       1065.88       1084.76        76.67 o                         
  -1  16   1         64.81         33.69        24.13 o                         
   0  16   1        659.49        624.83        56.39 o                         
   1  16   1         61.23         62.37        25.71 o                         
   2  16   1       1082.16        924.02        66.67 o                         
   3  16   1         32.39        -13.74        19.62 o                         
   4  16   1        440.20        348.11        71.64 o                         
   5  16   1        411.24        437.05        68.28 o                         
   6  16   1        316.62        399.19        60.99 o                         
   7  16   1        180.53        128.49        44.59 o                         
   8  16   1         95.89         92.64        44.89 o                         
   9  16   1        258.17        356.48        67.39 o                         
  10  16   1         73.02         39.18        47.31 o                         
  -9  17   1         29.44         14.46        42.22 o                         
  -8  17   1        206.70        222.69        55.60 o                         
  -7  17   1        194.32        122.01        58.20 o                         
  -6  17   1        218.99        114.17        57.09 o                         
  -5  17   1        431.53        587.65        96.26 o                         
  -4  17   1        260.45        237.30        61.56 o                         
  -3  17   1        282.71        277.80        37.92 o                         
  -2  17   1        263.32        205.07        46.45 o                         
  -1  17   1        433.60        559.66        76.11 o                         
   0  17   1         39.22         44.14        25.18 o                         
   1  17   1        413.82        455.80        50.22 o                         
   2  17   1        213.89        198.72        35.69 o                         
   3  17   1        283.32        241.77        64.92 o                         
   4  17   1        233.00        151.11        55.97 o                         
   5  17   1        384.83        294.38        70.52 o                         
   6  17   1        218.94        146.63        62.68 o                         
   7  17   1        202.66        173.50        66.04 o                         
   8  17   1        237.52        323.84        64.07 o                         
   9  17   1         52.11         21.67        45.17 o                         
  -8  18   1         73.38         77.23        62.68 o                         
  -7  18   1         84.66         47.01        58.20 o                         
  -6  18   1         63.26        102.98        59.32 o                         
  -5  18   1        507.18        588.76       100.74 o                         
  -4  18   1          2.44        -26.86        41.41 o                         
  -3  18   1        131.86         72.76        50.37 o                         
  -2  18   1        114.99        105.03        31.99 o                         
  -1  18   1          9.99        -19.33        24.92 o                         
   0  18   1        544.08        485.74        95.14 o                         
   1  18   1         11.24        -23.42        24.92 o                         
   2  18   1        114.25         88.30        36.94 o                         
   3  18   1        137.77        154.47        54.85 o                         
   4  18   1          1.75        -38.06        38.06 o                         
   5  18   1        539.27        483.55        91.78 o                         
   6  18   1         67.31        109.69        59.32 o                         
   7  18   1        101.34        177.97        68.28 o                         
   8  18   1         80.96        -29.10        52.61 o                         
  -6  19   1         99.25        138.80        66.04 o                         
  -5  19   1        105.43         49.25        55.97 o                         
  -4  19   1         40.10        -11.19        45.89 o                         
  -3  19   1        410.33        471.24        86.19 o                         
  -2  19   1         23.33          7.84        42.53 o                         
  -1  19   1        150.72        158.94        38.76 o                         
   0  19   1          5.91        -19.24        34.14 o                         
   1  19   1        115.72        140.61        52.61 o                         
   2  19   1         14.96         15.67        40.30 o                         
   3  19   1        355.56        304.46        74.99 o                         
   4  19   1         34.78        -25.74        41.41 o                         
   5  19   1         94.31        139.92        61.56 o                         
   6  19   1        114.77        152.23        71.64 o                         
  -3  20   1         27.02         77.23        54.85 o                         
  -2  20   1        188.29        160.06        61.56 o                         
  -1  20   1        121.20        136.56        57.09 o                         
   0  20   1        210.45        312.29        50.25 o                         
   1  20   1        119.33        101.86        55.97 o                         
   2  20   1        180.11        161.18        63.80 o                         
   3  20   1         22.48        -24.63        47.01 o                         
   0   0   2        110.11         84.71         6.00 o                         
   1   0   2        846.56        797.84        17.64 o                         
   2   0   2       8736.29       9261.43       166.89 o                         
   3   0   2        137.46        113.29         6.98 o                         
   4   0   2       1001.03       1039.18        23.04 o                         
   5   0   2        186.72        207.64         9.90 o                         
   6   0   2       3511.88       3422.20        91.70 o                         
   7   0   2       4230.40       4090.78        83.51 o                         
   8   0   2       2869.17       2697.42        84.76 o                         
   9   0   2        114.69         90.21        10.10 o                         
  10   0   2        450.06        438.25        20.13 o                         
  11   0   2       2901.00       2794.66       101.46 o                         
  12   0   2        224.84        247.01        23.01 o                         
  13   0   2       1356.05       1410.74        61.68 o                         
  14   0   2        221.91        189.83        28.45 o                         
  15   0   2         43.50         81.44        24.27 o                         
  16   0   2        398.92        453.80        47.27 o                         
  17   0   2         81.09        134.36        40.76 o                         
 -17   1   2         64.34         83.91        37.77 o                         
 -16   1   2        166.99        151.60        34.10 o                         
 -15   1   2        534.78        571.92        44.41 o                         
 -14   1   2        677.61        722.29        48.33 o                         
 -13   1   2        977.22       1046.48        50.65 o                         
 -12   1   2        185.93        197.50        23.03 o                         
 -11   1   2        615.86        604.60        29.79 o                         
 -10   1   2         70.52         55.30        10.48 o                         
  -9   1   2        151.40        170.10        12.32 o                         
  -8   1   2        862.42        845.79        24.76 o                         
  -7   1   2       1556.79       1632.90        40.33 o                         
  -6   1   2       3609.95       3730.40        75.40 o                         
  -5   1   2       4582.29       4868.34        87.78 o                         
  -4   1   2       4775.48       5256.17        93.49 o                         
  -3   1   2      16530.14      17353.12       296.84 o                         
  -2   1   2       2367.53       2435.34        46.29 o                         
  -1   1   2       4161.61       4079.12        78.91 o                         
   0   1   2        350.66        339.66         9.07 o                         
   1   1   2       4204.77       4240.70        86.59 o                         
   2   1   2       2560.39       2684.00        48.29 o                         
   3   1   2      16639.76      17684.71       302.81 o                         
   4   1   2       5067.64       5629.27        99.85 o                         
   5   1   2       4464.63       4700.40        84.92 o                         
   6   1   2       3487.64       3580.22        69.70 o                         
   7   1   2       1513.33       1576.84        37.03 o                         
   8   1   2        845.08        827.61        24.39 o                         
   9   1   2        175.74        171.91        12.49 o                         
  10   1   2        112.82        100.07        12.17 o                         
  11   1   2        646.54        648.91        36.29 o                         
  12   1   2        223.08        243.11        22.43 o                         
  13   1   2       1007.19       1048.20        50.59 o                         
  14   1   2        767.75        834.72        52.99 o                         
  15   1   2        556.72        592.81        45.32 o                         
  16   1   2        191.49        211.37        43.34 o                         
  17   1   2         65.61         10.11        32.84 o                         
 -17   2   2        138.60        109.56        40.34 o                         
 -16   2   2         34.48         40.69        31.63 o                         
 -15   2   2        327.21        334.65        36.84 o                         
 -14   2   2         63.40         37.57        19.05 o                         
 -13   2   2       1499.98       1453.77        89.86 o                         
 -12   2   2        739.84        760.39        38.50 o                         
 -11   2   2       1629.77       1507.55        55.96 o                         
 -10   2   2         88.12         92.53        12.16 o                         
  -9   2   2       2829.67       2628.84        82.42 o                         
  -8   2   2       4054.39       3841.73       100.70 o                         
  -7   2   2        925.57        851.93        23.87 o                         
  -6   2   2       9640.26       9347.56       171.16 o                         
  -5   2   2        815.55        825.75        27.77 o                         
  -4   2   2       6980.67       6724.03       118.20 o                         
  -3   2   2        638.36        700.11        16.57 o                         
  -2   2   2      36686.23      38410.80       718.58 o                         
  -1   2   2        492.33        562.88        15.88 o                         
   0   2   2      38155.04      40205.05       750.43 o                         
   1   2   2        469.47        538.13        16.42 o                         
   2   2   2      36819.84      39549.27       825.23 o                         
   3   2   2        579.43        646.98        15.75 o                         
   4   2   2       6897.57       6800.44       119.57 o                         
   5   2   2        791.30        789.55        19.51 o                         
   6   2   2       9831.18       9677.96       177.35 o                         
   7   2   2        819.42        786.20        25.59 o                         
   8   2   2       4296.97       4107.69       108.98 o                         
   9   2   2       2775.41       2600.85        78.12 o                         
  10   2   2         30.17         11.39         9.91 o                         
  11   2   2       1654.99       1726.03        57.38 o                         
  12   2   2        671.28        662.07        42.38 o                         
  13   2   2       1469.86       1370.38        67.24 o                         
  14   2   2         53.87          7.34        18.17 o                         
  15   2   2        358.43        377.47        36.79 o                         
  16   2   2         38.02         30.07        32.34 o                         
  17   2   2        130.93        119.21        45.33 o                         
 -17   3   2         89.18         75.29        35.49 o                         
 -16   3   2         94.34        113.94        30.30 o                         
 -15   3   2         15.54         21.46        21.02 o                         
 -14   3   2        462.61        466.05        35.69 o                         
 -13   3   2          1.42         -2.48        15.34 o                         
 -12   3   2       1077.50       1029.21        72.42 o                         
 -11   3   2        367.64        355.26        22.51 o                         
 -10   3   2        509.57        491.76        23.80 o                         
  -9   3   2        349.56        341.36        20.58 o                         
  -8   3   2       4414.14       4255.03       113.11 o                         
  -7   3   2          5.02          8.68         6.15 o                         
  -6   3   2       1287.49       1297.63        29.34 o                         
  -5   3   2        182.69        194.17         9.06 o                         
  -4   3   2       1419.26       1504.82        36.00 o                         
  -3   3   2        398.49        462.65        15.85 o                         
  -2   3   2       2591.47       2568.47        62.41 o                         
  -1   3   2       9464.96       9854.24       197.59 o                         
   0   3   2        743.97        796.16        19.46 o                         
   1   3   2       9526.46       9245.17       509.23 o                         
   2   3   2       2587.41       2529.55        57.19 o                         
   3   3   2        428.28        470.64        12.78 o                         
   4   3   2       1562.82       1680.09        34.84 o                         
   5   3   2        175.81        186.09         9.71 o                         
   6   3   2       1277.09       1341.34        31.91 o                         
   7   3   2         10.35         13.68         8.34 o                         
   8   3   2       4222.76       4216.92        91.41 o                         
   9   3   2        302.21        287.53        15.71 o                         
  10   3   2        452.29        446.93        22.01 o                         
  11   3   2        353.67        345.89        33.62 o                         
  12   3   2       1020.65       1115.53        76.74 o                         
  13   3   2          3.88         12.51        16.86 o                         
  14   3   2        481.70        528.15        37.15 o                         
  15   3   2         13.63        -17.51        26.36 o                         
  16   3   2         98.11        111.07        36.29 o                         
  17   3   2         83.56         48.54        34.72 o                         
 -17   4   2         81.50         34.15        37.50 o                         
 -16   4   2         43.40         21.71        29.80 o                         
 -15   4   2        473.76        444.89        40.28 o                         
 -14   4   2        320.23        327.50        34.14 o                         
 -13   4   2        927.92        927.70        48.12 o                         
 -12   4   2        793.42        757.51        38.21 o                         
 -11   4   2        225.02        246.21        21.29 o                         
 -10   4   2        193.33        194.89        14.81 o                         
  -9   4   2        415.64        425.38        20.18 o                         
  -8   4   2        706.85        676.27        23.23 o                         
  -7   4   2        806.84        719.97        23.16 o                         
  -6   4   2       1108.02       1078.85        39.20 o                         
  -5   4   2       3622.15       3570.68        84.16 o                         
  -4   4   2       2429.98       2386.40        55.22 o                         
  -3   4   2       9556.39       9922.20       205.40 o                         
  -2   4   2       4024.08       4080.01        96.59 o                         
  -1   4   2       8292.71       8729.53       175.92 o                         
   0   4   2        276.99        322.45        12.19 o                         
   1   4   2       8332.12       8716.03       202.50 o                         
   2   4   2       3614.73       3619.42        75.62 o                         
   3   4   2       9706.41      10464.03       189.05 o                         
   4   4   2       2315.25       2342.84        46.49 o                         
   5   4   2       3515.76       3518.84        88.47 o                         
   6   4   2       1333.99       1344.64        31.32 o                         
   7   4   2        894.80        793.43        38.04 o                         
   8   4   2        840.17        883.71        39.03 o                         
   9   4   2        412.12        466.64        27.55 o                         
  10   4   2        133.46        141.71        13.11 o                         
  11   4   2        253.04        270.09        21.58 o                         
  12   4   2        798.93        930.63        45.14 o                         
  13   4   2        963.12        888.51        58.23 o                         
  14   4   2        298.08        315.67        39.96 o                         
  15   4   2        434.16        442.09        51.50 o                         
  16   4   2         38.35         40.66        31.65 o                         
  17   4   2         50.75         14.55        54.85 o                         
 -16   5   2        315.68        331.03        47.00 o                         
 -15   5   2         25.64         45.77        28.15 o                         
 -14   5   2        605.20        539.91        53.27 o                         
 -13   5   2        107.68        119.55        35.70 o                         
 -12   5   2        415.85        442.03        31.27 o                         
 -11   5   2        337.93        336.16        26.13 o                         
 -10   5   2        407.81        350.65        31.91 o                         
  -9   5   2       1940.48       1818.52        68.11 o                         
  -8   5   2        138.67        126.07        15.09 o                         
  -7   5   2       1801.11       1697.68        43.00 o                         
  -6   5   2       1052.25        940.37        35.50 o                         
  -5   5   2       1041.25       1004.13        34.94 o                         
  -4   5   2       1253.47       1321.91        42.78 o                         
  -3   5   2        400.33        419.77        20.71 o                         
  -2   5   2       1922.08       1935.63        49.30 o                         
  -1   5   2       2159.28       2342.82        59.58 o                         
   0   5   2       1627.04       1574.35        40.17 o                         
   1   5   2       2063.25       2205.33        63.83 o                         
   2   5   2       1945.61       1888.90        45.02 o                         
   3   5   2        369.96        448.21        17.57 o                         
   4   5   2       1234.04       1275.50        31.70 o                         
   5   5   2        989.93       1022.37        36.73 o                         
   6   5   2       1097.14       1115.13        39.90 o                         
   7   5   2       1777.12       1791.26        49.98 o                         
   8   5   2        202.45        189.12        14.03 o                         
   9   5   2       2019.01       1990.55        54.89 o                         
  10   5   2        393.54        382.10        19.39 o                         
  11   5   2        344.16        385.44        30.04 o                         
  12   5   2        404.52        396.48        33.11 o                         
  13   5   2         99.90         89.26        19.56 o                         
  14   5   2        629.45        669.37        48.31 o                         
  15   5   2         32.66         48.63        30.46 o                         
  16   5   2        337.83        507.05       100.74 o                         
 -16   6   2          5.38         -4.48        53.73 o                         
 -15   6   2        465.27        485.28        69.65 o                         
 -14   6   2        323.71        301.62        42.98 o                         
 -13   6   2        374.31        357.30        33.31 o                         
 -12   6   2       1090.85       1136.51        56.60 o                         
 -11   6   2       1107.81       1060.99        81.14 o                         
 -10   6   2        675.25        634.61        30.82 o                         
  -9   6   2         41.14         41.00        12.18 o                         
  -8   6   2        652.74        595.41        43.21 o                         
  -7   6   2       1218.72       1160.11        50.07 o                         
  -6   6   2       2529.35       2413.76        85.86 o                         
  -5   6   2       1429.09       1458.81        69.03 o                         
  -4   6   2       3085.96       2913.35        75.02 o                         
  -3   6   2        631.60        635.13        37.23 o                         
  -2   6   2       7889.93       8383.25       220.74 o                         
  -1   6   2        778.97        806.33        33.08 o                         
   0   6   2      12947.63      13603.10       342.54 o                         
   1   6   2        637.56        660.51        20.08 o                         
   2   6   2       8602.91       9028.61       270.13 o                         
   3   6   2        564.14        558.84        26.10 o                         
   4   6   2       2992.63       2987.55        69.16 o                         
   5   6   2       1343.93       1485.50        68.81 o                         
   6   6   2       2450.90       2612.56        66.77 o                         
   7   6   2       1018.80       1035.08        59.65 o                         
   8   6   2        792.04        837.23        36.87 o                         
   9   6   2        100.50         95.63         9.89 o                         
  10   6   2        725.22        747.80        32.86 o                         
  11   6   2       1023.09       1041.30        66.52 o                         
  12   6   2       1060.65       1121.38        50.24 o                         
  13   6   2        409.79        450.07        32.00 o                         
  14   6   2        305.22        329.56        36.12 o                         
  15   6   2        514.31        590.32        80.64 o                         
  16   6   2         12.36         85.07        63.80 o                         
 -16   7   2        227.85        242.68        60.81 o                         
 -15   7   2         69.10         92.88        44.78 o                         
 -14   7   2        116.13        118.68        52.76 o                         
 -13   7   2        150.45        148.12        21.08 o                         
 -12   7   2        338.86        347.79        31.50 o                         
 -11   7   2        274.87        247.12        23.35 o                         
 -10   7   2        535.00        611.05        55.09 o                         
  -9   7   2        172.21        130.72        41.21 o                         
  -8   7   2        759.27        722.41        52.76 o                         
  -7   7   2        601.33        613.83        39.59 o                         
  -6   7   2        521.06        465.93        32.87 o                         
  -5   7   2        890.71        936.20        43.59 o                         
  -4   7   2       1446.15       1466.94        43.76 o                         
  -3   7   2       2564.31       2696.99        62.37 o                         
  -2   7   2        371.38        364.12        16.08 o                         
  -1   7   2        540.60        604.98        19.41 o                         
   0   7   2        662.67        671.87        26.24 o                         
   1   7   2        470.75        492.52        19.19 o                         
   2   7   2        275.27        276.84        22.70 o                         
   3   7   2       2497.53       2653.21        95.56 o                         
   4   7   2       1533.36       1709.57        49.44 o                         
   5   7   2        851.16        876.35        36.24 o                         
   6   7   2        510.17        577.27        32.82 o                         
   7   7   2        605.91        625.93        35.84 o                         
   8   7   2        931.36        972.30        50.45 o                         
   9   7   2        185.99        187.93        25.06 o                         
  10   7   2        502.23        586.02        51.86 o                         
  11   7   2        252.23        211.19        28.93 o                         
  12   7   2        280.16        324.31        35.34 o                         
  13   7   2        149.11        158.23        36.59 o                         
  14   7   2        133.81        156.73        63.80 o                         
  15   7   2         70.28        106.11        48.59 o                         
  16   7   2        212.69        212.67        85.07 o                         
 -15   8   2        187.63        158.07        55.29 o                         
 -14   8   2        229.40        185.89        54.18 o                         
 -13   8   2        541.72        581.05        58.19 o                         
 -12   8   2       1596.57       1766.16       187.35 o                         
 -11   8   2        686.31        682.67        58.52 o                         
 -10   8   2       1608.44       1657.42        87.01 o                         
  -9   8   2       1931.24       1944.84        94.31 o                         
  -8   8   2       1057.57        974.86        62.01 o                         
  -7   8   2        196.91        213.82        29.73 o                         
  -6   8   2        841.59        900.66        56.87 o                         
  -5   8   2       3786.58       3991.42       134.51 o                         
  -4   8   2       2415.25       2140.00        99.94 o                         
  -3   8   2       4532.26       4574.90       155.32 o                         
  -2   8   2       6414.28       6393.32       283.72 o                         
  -1   8   2      11960.92      11773.04       417.72 o                         
   0   8   2       5716.57       5610.24       281.76 o                         
   1   8   2      11928.98      11393.18       386.61 o                         
   2   8   2       6611.32       6560.15       217.67 o                         
   3   8   2       4506.58       4576.82       202.54 o                         
   4   8   2       2427.00       2380.38       106.83 o                         
   5   8   2       3887.99       4095.16       274.49 o                         
   6   8   2        711.57        706.75        40.44 o                         
   7   8   2        176.99        185.11        22.75 o                         
   8   8   2        893.25        963.34        51.29 o                         
   9   8   2       1908.88       2096.62        84.28 o                         
  10   8   2       1639.14       1732.10        75.57 o                         
  11   8   2        780.92        826.37        52.39 o                         
  12   8   2       1576.28       1735.88        97.50 o                         
  13   8   2        605.50        657.59        82.03 o                         
  14   8   2        229.04        293.56        62.62 o                         
  15   8   2        202.99        177.54        54.80 o                         
 -15   9   2        106.23         51.40        49.39 o                         
 -14   9   2         44.33        127.27        49.08 o                         
 -13   9   2        277.54        320.51        59.75 o                         
 -12   9   2        225.60        275.22        41.54 o                         
 -11   9   2        445.39        471.98        50.59 o                         
 -10   9   2        156.75        153.66        32.57 o                         
  -9   9   2        436.36        465.00        45.57 o                         
  -8   9   2       1242.69       1111.45       106.31 o                         
  -7   9   2       1733.85       1781.92       116.60 o                         
  -6   9   2        165.43        175.29        27.75 o                         
  -5   9   2        524.58        596.12        67.21 o                         
  -4   9   2        500.25        425.25        20.91 o                         
  -3   9   2          7.96         16.70         6.01 o                         
  -2   9   2        519.49        490.07        24.34 o                         
  -1   9   2        247.54        283.55        21.08 o                         
   0   9   2         64.43         76.87         9.79 o                         
   1   9   2        273.49        294.88        26.86 o                         
   2   9   2        467.67        457.58        27.58 o                         
   3   9   2          5.62          3.14         5.65 o                         
   4   9   2        425.29        438.20        24.46 o                         
   5   9   2        541.64        571.10        37.22 o                         
   6   9   2        166.86        197.97        35.85 o                         
   7   9   2       1728.68       1767.47        83.83 o                         
   8   9   2       1214.32       1197.12        71.10 o                         
   9   9   2        481.89        523.30        46.16 o                         
  10   9   2        203.42        203.96        32.51 o                         
  11   9   2        463.33        609.98        53.52 o                         
  12   9   2        225.69        242.32        55.76 o                         
  13   9   2        265.61        220.48        57.35 o                         
  14   9   2         37.87         20.50        44.30 o                         
  15   9   2        104.89         57.31        63.24 o                         
 -15  10   2         92.89         61.92        51.43 o                         
 -14  10   2         32.80          4.33        41.07 o                         
 -13  10   2        248.00        250.27        97.38 o                         
 -12  10   2        312.03        367.68        48.59 o                         
 -11  10   2        422.26        457.17        50.45 o                         
 -10  10   2        329.56        345.29        44.04 o                         
  -9  10   2        679.51        732.36        87.40 o                         
  -8  10   2         28.54         75.38        26.52 o                         
  -7  10   2        156.56        132.60        27.28 o                         
  -6  10   2        505.91        486.86        47.21 o                         
  -5  10   2         55.15         70.52        20.93 o                         
  -4  10   2        396.02        371.79        34.72 o                         
  -3  10   2       1203.78       1183.23        63.33 o                         
  -2  10   2        985.26       1013.52        74.25 o                         
  -1  10   2       2080.19       1965.67       100.41 o                         
   0  10   2        126.90        132.08        12.30 o                         
   1  10   2       2191.92       2050.06        91.44 o                         
   2  10   2       1147.13       1219.77        50.48 o                         
   3  10   2       1115.75       1088.92        55.23 o                         
   4  10   2        509.93        507.63        34.70 o                         
   5  10   2         25.85         32.68        23.96 o                         
   6  10   2        452.84        440.76        39.52 o                         
   7  10   2        182.13        181.49        29.05 o                         
   8  10   2         51.18         53.71        21.46 o                         
   9  10   2        683.81        695.52        55.05 o                         
  10  10   2        386.63        460.13        52.74 o                         
  11  10   2        442.91        438.13        67.50 o                         
  12  10   2        352.39        357.96        65.12 o                         
  13  10   2        283.60        311.83       109.69 o                         
  14  10   2         53.87        117.97        51.80 o                         
  15  10   2        109.27        190.24        67.16 o                         
 -14  11   2        350.32        453.46        78.16 o                         
 -13  11   2         16.16        -20.84        36.57 o                         
 -12  11   2        593.29        684.60       142.71 o                         
 -11  11   2        219.99        228.17        41.26 o                         
 -10  11   2       1015.85       1034.92        74.91 o                         
  -9  11   2        209.25        193.43        35.09 o                         
  -8  11   2        208.06        225.28        47.42 o                         
  -7  11   2        742.73        831.41        86.86 o                         
  -6  11   2       1297.59       1225.77        68.04 o                         
  -5  11   2        301.76        292.01        35.17 o                         
  -4  11   2       1015.57        860.97        91.18 o                         
  -3  11   2        205.88        183.27        18.19 o                         
  -2  11   2       1080.00        991.98        47.54 o                         
  -1  11   2         54.53         61.27        10.63 o                         
   0  11   2        147.59        137.36        12.98 o                         
   1  11   2         63.68         71.30        11.33 o                         
   2  11   2       1219.17       1173.65        50.30 o                         
   3  11   2        237.75        239.46        16.46 o                         
   4  11   2       1053.00       1073.67        52.98 o                         
   5  11   2        331.16        321.03        64.06 o                         
   6  11   2       1262.85       1258.19        83.39 o                         
   7  11   2        725.25        801.89        60.84 o                         
   8  11   2        263.99        299.93        64.36 o                         
   9  11   2        188.24        180.54        53.90 o                         
  10  11   2       1017.07       1118.01       212.67 o                         
  11  11   2        210.70        251.55        59.32 o                         
  12  11   2        645.19        720.50       263.04 o                         
  13  11   2         14.91         27.69        48.69 o                         
  14  11   2        386.16        524.57        83.18 o                         
 -14  12   2         41.54        -58.20        58.20 o                         
 -13  12   2        111.05        100.53        53.75 o                         
 -12  12   2        197.56        190.25       108.57 o                         
 -11  12   2        258.83        285.77        60.70 o                         
 -10  12   2        244.68        271.36        41.27 o                         
  -9  12   2         28.01         29.11        27.13 o                         
  -8  12   2        722.29        859.45        86.49 o                         
  -7  12   2        297.36        362.44        62.47 o                         
  -6  12   2       2711.50       2877.02       205.61 o                         
  -5  12   2        916.75       1007.38        85.63 o                         
  -4  12   2       1761.96       1627.94       105.14 o                         
  -3  12   2        838.96        862.75        43.90 o                         
  -2  12   2        351.52        368.34        32.07 o                         
  -1  12   2       1216.29       1246.09        69.54 o                         
   0  12   2        199.87        198.61        29.53 o                         
   1  12   2       1090.76       1112.34        76.23 o                         
   2  12   2        292.05        270.54        20.43 o                         
   3  12   2        716.71        668.35        57.19 o                         
   4  12   2       1737.23       1844.38       144.39 o                         
   5  12   2        998.58        982.79        95.51 o                         
   6  12   2       2556.77       2556.30       141.99 o                         
   7  12   2        239.27        251.06        40.29 o                         
   8  12   2        655.34        660.26        54.89 o                         
   9  12   2         44.45         10.15        33.29 o                         
  10  12   2        240.94        272.22        59.56 o                         
  11  12   2        233.64        229.79        68.84 o                         
  12  12   2        240.19        225.94        72.20 o                         
  13  12   2         82.18        129.30        55.00 o                         
  14  12   2         42.08        128.72        81.71 o                         
 -13  13   2        119.42        141.14        55.59 o                         
 -12  13   2         93.75         73.51        49.00 o                         
 -11  13   2          6.34          2.51        39.03 o                         
 -10  13   2        259.31        375.14       117.53 o                         
  -9  13   2         25.83         -8.42        25.30 o                         
  -8  13   2        566.55        566.63        54.90 o                         
  -7  13   2        173.65        167.23        34.02 o                         
  -6  13   2       1159.84       1140.63        78.61 o                         
  -5  13   2        140.80        182.41        53.73 o                         
  -4  13   2        821.30        813.96        48.73 o                         
  -3  13   2         21.91          7.17        15.89 o                         
  -2  13   2        423.56        378.05        33.85 o                         
  -1  13   2        156.11        155.89        19.44 o                         
   0  13   2        550.57        531.23        47.39 o                         
   1  13   2        148.75        178.06        18.75 o                         
   2  13   2        535.27        541.03        48.15 o                         
   3  13   2         14.57         -1.34        13.96 o                         
   4  13   2        834.58        937.53        79.49 o                         
   5  13   2        150.99        145.04        37.09 o                         
   6  13   2       1043.83       1018.63       108.16 o                         
   7  13   2        189.68        139.36        30.44 o                         
   8  13   2        450.35        626.14        96.26 o                         
   9  13   2         19.28         20.02        43.09 o                         
  10  13   2        205.94        296.36        62.29 o                         
  11  13   2          4.93         30.46        43.50 o                         
  12  13   2         86.39        126.04        51.95 o                         
  13  13   2        124.24         38.26       124.80 o                         
 -12  14   2         47.68         18.75        47.57 o                         
 -11  14   2         41.71        -39.55        39.55 o                         
 -10  14   2        232.45        282.01        61.29 o                         
  -9  14   2        448.86        466.52        80.59 o                         
  -8  14   2        391.92        472.70        51.79 o                         
  -7  14   2       1211.91       1214.22        85.01 o                         
  -6  14   2        201.46        246.41        37.12 o                         
  -5  14   2       2146.49       2059.32       157.26 o                         
  -4  14   2         67.90         37.80        17.04 o                         
  -3  14   2       1484.70       1379.34       127.51 o                         
  -2  14   2        431.51        390.55        42.19 o                         
  -1  14   2        511.37        561.39        72.17 o                         
   0  14   2        302.84        258.26        24.96 o                         
   1  14   2        450.68        403.44        38.67 o                         
   2  14   2        439.72        506.87        77.06 o                         
   3  14   2       1495.43       1521.20        80.72 o                         
   4  14   2         74.95        114.65        34.92 o                         
   5  14   2       2208.68       2271.02       354.83 o                         
   6  14   2        209.26        199.19        34.73 o                         
   7  14   2       1329.67       1297.12       251.29 o                         
   8  14   2        408.79        402.06       125.92 o                         
   9  14   2        497.44        413.83        69.25 o                         
  10  14   2        248.61        267.93        61.49 o                         
  11  14   2         60.28         45.89        51.49 o                         
  12  14   2         62.59         86.00        52.39 o                         
 -11  15   2          1.13        -27.27        38.69 o                         
 -10  15   2        202.09        214.82        56.40 o                         
  -9  15   2         96.91        193.49        53.78 o                         
  -8  15   2        431.60        434.74       137.12 o                         
  -7  15   2        173.25        159.91        35.78 o                         
  -6  15   2        505.97        617.67        63.80 o                         
  -5  15   2         48.37         25.94        30.83 o                         
  -4  15   2        664.50        590.21        88.99 o                         
  -3  15   2        279.33        251.24        30.85 o                         
  -2  15   2        705.01        685.68        84.31 o                         
  -1  15   2        759.73        680.32        58.07 o                         
   0  15   2        281.42        246.87        54.29 o                         
   1  15   2        739.44        670.01        56.69 o                         
   2  15   2        840.42        862.18        83.70 o                         
   3  15   2        286.03        315.75        32.14 o                         
   4  15   2        700.65        711.05       147.19 o                         
   5  15   2         54.63         79.47        35.38 o                         
   6  15   2        561.06        712.77       140.48 o                         
   7  15   2        188.75        143.36       120.89 o                         
   8  15   2        465.26        489.27        71.56 o                         
   9  15   2        105.29        171.35        51.88 o                         
  10  15   2        253.38        269.30        61.57 o                         
  11  15   2          2.28        -40.71        40.71 o                         
 -10  16   2         93.08         94.08        50.49 o                         
  -9  16   2          6.19         17.68        57.65 o                         
  -8  16   2         25.10          5.46        38.30 o                         
  -7  16   2        140.81        196.24        50.94 o                         
  -6  16   2        107.27        131.44        34.31 o                         
  -5  16   2        434.70        396.91        84.51 o                         
  -4  16   2          0.24         24.63        29.48 o                         
  -3  16   2        129.27        114.88        29.30 o                         
  -2  16   2        126.81        121.46        29.95 o                         
  -1  16   2         34.52         25.03        24.05 o                         
   0  16   2        472.26        399.62        46.30 o                         
   1  16   2         14.69          9.26        56.53 o                         
   2  16   2        111.30         87.24        27.09 o                         
   3  16   2        103.87         75.40        25.23 o                         
   4  16   2          0.21        -17.91        35.82 o                         
   5  16   2        432.15        365.70        56.40 o                         
   6  16   2        114.59        117.89        43.98 o                         
   7  16   2        140.19        127.17        46.26 o                         
   8  16   2         28.32         48.35        41.10 o                         
   9  16   2          5.48          0.55        42.48 o                         
  10  16   2         79.55        182.49       146.63 o                         
  -9  17   2          0.12         24.04        59.32 o                         
  -8  17   2         61.83         43.83        43.56 o                         
  -7  17   2         22.41         15.67        49.25 o                         
  -6  17   2        151.22        180.21        61.56 o                         
  -5  17   2        155.41        173.50        63.80 o                         
  -4  17   2        201.57        146.63        52.61 o                         
  -3  17   2        407.11        384.68        47.57 o                         
  -2  17   2        128.97        105.47        36.94 o                         
  -1  17   2        201.65        217.87        52.61 o                         
   0  17   2         95.24         76.88        27.30 o                         
   1  17   2        178.82        123.68        31.99 o                         
   2  17   2        107.77         59.02        27.69 o                         
   3  17   2        396.16        465.64        79.47 o                         
   4  17   2        186.00        160.06        57.09 o                         
   5  17   2        145.47        135.44        55.97 o                         
   6  17   2        133.64         51.49        50.37 o                         
   7  17   2         19.09         29.10        49.25 o                         
   8  17   2         52.91         49.85        46.49 o                         
   9  17   2          1.13        -28.46        40.30 o                         
  -8  18   2         87.26         41.41        59.32 o                         
  -7  18   2         97.16         66.04        58.20 o                         
  -6  18   2        206.93        195.88        68.28 o                         
  -5  18   2        153.34        230.58        69.40 o                         
  -4  18   2        119.63         88.43        53.73 o                         
  -3  18   2        288.95        185.81        58.20 o                         
  -2  18   2         81.85         77.23        30.75 o                         
  -1  18   2        481.31        392.29        50.03 o                         
   0  18   2         47.90         49.29        31.26 o                         
   1  18   2        470.99        453.84        52.42 o                         
   2  18   2         74.85         64.53        51.49 o                         
   3  18   2        326.08        274.23        67.16 o                         
   4  18   2        129.42         95.14        52.61 o                         
   5  18   2        170.47        164.54        59.32 o                         
   6  18   2        228.80        219.39        69.40 o                         
   7  18   2         77.70         52.61        53.73 o                         
   8  18   2         83.42        123.13        68.28 o                         
  -6  19   2        212.05         89.55        61.56 o                         
  -5  19   2         35.51         43.65        52.61 o                         
  -4  19   2        119.97         95.14        54.85 o                         
  -3  19   2         36.41          6.72        45.89 o                         
  -2  19   2         64.58         22.39        44.77 o                         
  -1  19   2         15.18         16.82        30.28 o                         
   0  19   2        372.20        320.48        48.11 o                         
   1  19   2         11.97         14.78        47.57 o                         
   2  19   2         44.21         89.55        49.25 o                         
   3  19   2         35.38         22.39        50.37 o                         
   4  19   2         94.69         61.56        50.37 o                         
   5  19   2         43.38        -19.03        47.01 o                         
   6  19   2        215.14         80.59        59.32 o                         
  -2  20   2         44.11          0.00        48.13 o                         
  -1  20   2        164.75        162.30        58.20 o                         
   0  20   2          4.11        -27.17        33.02 o                         
   1  20   2        158.41        186.93        64.92 o                         
   2  20   2         46.45         32.46        51.49 o                         
   3  20   2          9.70         34.70        51.49 o                         
   1   0   3      37473.63      37944.85       711.05 o                         
   2   0   3       2527.65       2642.12        53.79 o                         
   3   0   3       1180.73       1851.66        52.69 o                         
   4   0   3       2761.86       3037.03        56.37 o                         
   5   0   3      18619.62      18590.01       333.55 o                         
   6   0   3       4915.70       5347.77       111.51 o                         
   7   0   3      17707.31      17161.31       325.00 o                         
   8   0   3       1036.72        996.99        27.58 o                         
   9   0   3       4985.42       4845.19       137.62 o                         
  10   0   3        301.72        293.74        17.33 o                         
  11   0   3       1159.75       1082.21        71.82 o                         
  12   0   3          4.84         20.97        13.85 o                         
  13   0   3        667.32        633.50        36.68 o                         
  14   0   3        181.37        213.47        28.88 o                         
  15   0   3        621.59        621.02        56.22 o                         
  16   0   3        182.90        274.24        49.81 o                         
  17   0   3        354.39        353.41        59.32 o                         
 -17   1   3         22.58         17.33        33.08 o                         
 -16   1   3         46.95         63.59        50.37 o                         
 -15   1   3        268.03        248.88        32.56 o                         
 -14   1   3        285.14        307.51        32.24 o                         
 -13   1   3        389.84        453.31        40.85 o                         
 -12   1   3        324.73        307.87        46.80 o                         
 -11   1   3        522.52        508.72        39.66 o                         
 -10   1   3        485.68        467.01        21.63 o                         
  -9   1   3       1384.89       1357.56        35.35 o                         
  -8   1   3        114.58        105.58         9.84 o                         
  -7   1   3       2678.18       2573.01        55.72 o                         
  -6   1   3       2323.34       2340.10        64.25 o                         
  -5   1   3       5203.84       5280.23        95.02 o                         
  -4   1   3       5814.05       5985.22       111.20 o                         
  -3   1   3       4800.03       4785.09        89.24 o                         
  -2   1   3       5492.77       5822.56       106.90 o                         
  -1   1   3      11793.78      11312.62       203.54 o                         
   0   1   3       1855.92       1633.27        33.82 o                         
   1   1   3      11168.02      10863.32       218.02 o                         
   2   1   3       5554.04       5822.53       112.72 o                         
   3   1   3       5289.02       5309.68        94.04 o                         
   4   1   3       5715.77       5943.05       105.50 o                         
   5   1   3       5715.28       5949.91       106.38 o                         
   6   1   3       2426.63       2380.63        56.41 o                         
   7   1   3       2675.12       2687.06        57.96 o                         
   8   1   3        118.84        128.88        10.45 o                         
   9   1   3       1495.12       1482.81        45.67 o                         
  10   1   3        465.61        452.48        22.63 o                         
  11   1   3        617.65        665.75        33.44 o                         
  12   1   3        313.11        289.19        28.26 o                         
  13   1   3        423.78        408.81        32.77 o                         
  14   1   3        277.91        230.96        35.06 o                         
  15   1   3        291.75        269.15        33.07 o                         
  16   1   3         47.07         79.02        35.38 o                         
  17   1   3         29.82          9.30        34.37 o                         
 -17   2   3         84.90        121.74        39.36 o                         
 -16   2   3        263.44        214.65        43.45 o                         
 -15   2   3        383.40        405.09        44.56 o                         
 -14   2   3        119.43         74.91        21.37 o                         
 -13   2   3       1059.59       1034.04        64.23 o                         
 -12   2   3        253.96        232.52        20.71 o                         
 -11   2   3       1401.26       1287.26        48.11 o                         
 -10   2   3        432.12        406.79        26.86 o                         
  -9   2   3       5632.32       5173.13       154.76 o                         
  -8   2   3       1683.15       1727.52        41.00 o                         
  -7   2   3      20502.61      19358.80       365.68 o                         
  -6   2   3       1281.25       1291.70        31.89 o                         
  -5   2   3      23022.70      22409.42       402.67 o                         
  -4   2   3       1306.87       1315.21        35.59 o                         
  -3   2   3      12760.53      12428.58       224.54 o                         
  -2   2   3       5410.38       5616.48       109.34 o                         
  -1   2   3      39637.79      41693.31       779.38 o                         
   0   2   3        173.98        161.31         7.25 o                         
   1   2   3      38268.74      40013.04       747.87 o                         
   2   2   3       5322.08       5629.83       115.59 o                         
   3   2   3      11889.74      12029.82       207.57 o                         
   4   2   3       1207.47       1292.47        27.01 o                         
   5   2   3      22576.70      22406.49       384.64 o                         
   6   2   3       1251.35       1275.98        31.86 o                         
   7   2   3      21221.85      20558.62       387.82 o                         
   8   2   3       1777.26       1838.74        43.13 o                         
   9   2   3       5471.32       5103.60       110.92 o                         
  10   2   3        470.46        489.46        24.80 o                         
  11   2   3       1301.89       1324.49        48.03 o                         
  12   2   3        260.41        267.96        27.51 o                         
  13   2   3       1037.02       1024.98        50.88 o                         
  14   2   3        125.17         74.01        21.48 o                         
  15   2   3        359.46        420.58        53.39 o                         
  16   2   3        266.61        268.03        47.30 o                         
  17   2   3         96.42        102.56        37.89 o                         
 -17   3   3         11.67        -20.80        29.95 o                         
 -16   3   3        113.80         94.26        35.74 o                         
 -15   3   3        132.79         72.42        28.03 o                         
 -14   3   3        121.45        120.30        40.71 o                         
 -13   3   3         11.75         11.37        18.96 o                         
 -12   3   3          3.12         17.85        14.27 o                         
 -11   3   3        193.22        193.98        18.31 o                         
 -10   3   3         74.87         61.33        11.30 o                         
  -9   3   3       1716.43       1714.68        50.40 o                         
  -8   3   3        926.90        880.63        27.74 o                         
  -7   3   3       1211.43       1157.92        33.10 o                         
  -6   3   3        386.28        399.07        15.28 o                         
  -5   3   3       4333.06       4190.38        83.90 o                         
  -4   3   3         57.63         49.85         5.59 o                         
  -3   3   3        646.64        666.95        28.37 o                         
  -2   3   3        892.40        908.52        23.12 o                         
  -1   3   3       4924.03       4996.78       102.83 o                         
   0   3   3       2408.64       2325.44        47.17 o                         
   1   3   3       5282.92       5515.55       122.94 o                         
   2   3   3        915.39        967.62        24.04 o                         
   3   3   3        858.45        896.29        24.77 o                         
   4   3   3         80.60         88.88         8.51 o                         
   5   3   3       4185.65       4032.86       113.40 o                         
   6   3   3        437.05        482.85        21.19 o                         
   7   3   3        988.31       1000.04        27.88 o                         
   8   3   3        976.97        926.98        27.71 o                         
   9   3   3       1551.13       1656.20        56.84 o                         
  10   3   3         74.24         73.05        10.93 o                         
  11   3   3        134.02        141.77        18.44 o                         
  12   3   3          3.44         -0.38        14.88 o                         
  13   3   3         25.13         15.61        16.04 o                         
  14   3   3        125.37        125.23        27.38 o                         
  15   3   3        139.66        132.60        37.09 o                         
  16   3   3        115.93         65.03        94.02 o                         
  17   3   3         18.49         -1.70        32.80 o                         
 -16   4   3         78.93         90.51        35.82 o                         
 -15   4   3        204.64        210.28        54.08 o                         
 -14   4   3         89.25         76.18        24.06 o                         
 -13   4   3       1846.42       1798.05        81.47 o                         
 -12   4   3         49.13         25.33        15.43 o                         
 -11   4   3       2620.89       2417.92       124.67 o                         
 -10   4   3         37.51         21.87        10.40 o                         
  -9   4   3       1793.86       1707.24        66.21 o                         
  -8   4   3       3372.12       3078.55       115.65 o                         
  -7   4   3       3239.00       3042.44        72.09 o                         
  -6   4   3       4905.88       4551.05       118.29 o                         
  -5   4   3       7948.89       8077.45       188.20 o                         
  -4   4   3       5380.58       5389.65       119.58 o                         
  -3   4   3       4307.41       4219.87        85.40 o                         
  -2   4   3       2912.48       3085.86        69.95 o                         
  -1   4   3      11767.06      11972.81       240.53 o                         
   0   4   3      14572.52      15501.33       309.87 o                         
   1   4   3      12492.28      12801.49       242.31 o                         
   2   4   3       2742.99       3024.25        73.97 o                         
   3   4   3       4055.98       3635.16       205.72 o                         
   4   4   3       5326.63       5398.31       106.10 o                         
   5   4   3       8092.12       8328.32       160.82 o                         
   6   4   3       4967.30       4962.38       111.15 o                         
   7   4   3       3684.95       3698.62        89.62 o                         
   8   4   3       3457.45       3459.02        86.20 o                         
   9   4   3       2027.11       1980.32        73.55 o                         
  10   4   3         63.01         58.14        13.04 o                         
  11   4   3       2476.87       2553.97        77.35 o                         
  12   4   3         31.12         38.56        16.03 o                         
  13   4   3       1861.08       1907.97        71.28 o                         
  14   4   3         94.78         88.97        24.44 o                         
  15   4   3        198.99        173.16        37.47 o                         
  16   4   3         86.15         62.04        33.96 o                         
 -16   5   3          7.68          9.20        28.94 o                         
 -15   5   3         84.03         83.69        25.78 o                         
 -14   5   3         30.10         -2.42        29.40 o                         
 -13   5   3        251.75        252.13        29.73 o                         
 -12   5   3         58.19         62.70        20.04 o                         
 -11   5   3        475.32        414.44        29.11 o                         
 -10   5   3       2982.18       2772.41        80.81 o                         
  -9   5   3        647.31        648.03        34.61 o                         
  -8   5   3       3708.12       3433.43        90.37 o                         
  -7   5   3        808.57        682.51        63.83 o                         
  -6   5   3        463.80        437.00        17.98 o                         
  -5   5   3       3675.28       3712.73       122.38 o                         
  -4   5   3         84.55        103.05         8.41 o                         
  -3   5   3       1199.64       1168.88        35.40 o                         
  -2   5   3       3096.98       3266.94        76.14 o                         
  -1   5   3        243.89        232.92        11.48 o                         
   0   5   3       1522.08       1580.67        36.78 o                         
   1   5   3        364.14        379.04        17.42 o                         
   2   5   3       3242.60       3624.95        87.79 o                         
   3   5   3       1245.75       1190.85        32.20 o                         
   4   5   3         94.94        112.05         7.45 o                         
   5   5   3       3840.67       4063.73       101.73 o                         
   6   5   3        436.75        425.35        16.31 o                         
   7   5   3        891.57        948.27        27.49 o                         
   8   5   3       3645.46       3626.19        81.50 o                         
   9   5   3        602.17        658.45        29.00 o                         
  10   5   3       2823.77       2785.41        77.78 o                         
  11   5   3        548.42        539.18        42.12 o                         
  12   5   3         45.98         39.34        16.54 o                         
  13   5   3        243.62        262.65        26.12 o                         
  14   5   3         34.82          5.67        20.55 o                         
  15   5   3         85.40         47.30        25.89 o                         
  16   5   3          6.84         -5.60        52.61 o                         
 -16   6   3         63.43          0.00        50.37 o                         
 -15   6   3        179.45        191.98        41.09 o                         
 -14   6   3         55.69         65.08        22.66 o                         
 -13   6   3       1422.50       1476.23        67.74 o                         
 -12   6   3        357.74        327.21        34.25 o                         
 -11   6   3       3527.52       3536.74       137.81 o                         
 -10   6   3        116.84        112.59        19.28 o                         
  -9   6   3       2932.70       2700.23       117.47 o                         
  -8   6   3       1086.32       1011.16        31.27 o                         
  -7   6   3       1378.07       1189.41        48.06 o                         
  -6   6   3       1070.88       1051.30        35.07 o                         
  -5   6   3       8388.33       8056.52       291.59 o                         
  -4   6   3        857.20        917.94        24.33 o                         
  -3   6   3      15293.38      15925.02       391.28 o                         
  -2   6   3        280.68        287.48        13.05 o                         
  -1   6   3      16119.11      15889.05       449.55 o                         
   0   6   3        350.89        547.90        19.94 o                         
   1   6   3      15950.68      16111.80       387.97 o                         
   2   6   3        287.17        299.58        15.17 o                         
   3   6   3      15121.65      15498.23       329.54 o                         
   4   6   3        749.46        795.13        27.33 o                         
   5   6   3       8362.09       8596.87       198.60 o                         
   6   6   3       1102.89       1135.13        38.20 o                         
   7   6   3       1236.29       1249.11        41.63 o                         
   8   6   3       1121.15       1162.41        38.68 o                         
   9   6   3       2805.33       2863.47        74.00 o                         
  10   6   3        125.00        143.96        14.02 o                         
  11   6   3       3513.78       3704.06       137.81 o                         
  12   6   3        376.19        433.53        29.98 o                         
  13   6   3       1433.47       1442.42        99.20 o                         
  14   6   3         51.55         21.97        21.64 o                         
  15   6   3        163.24        109.13        63.24 o                         
  16   6   3         70.82         96.26        68.28 o                         
 -16   7   3        110.53        153.30        52.17 o                         
 -15   7   3        119.76         29.09        80.03 o                         
 -14   7   3        130.57        137.09        37.91 o                         
 -13   7   3        207.11        221.14        31.02 o                         
 -12   7   3        287.13        280.83        27.09 o                         
 -11   7   3        393.17        360.62        31.72 o                         
 -10   7   3        297.11        255.68        23.68 o                         
  -9   7   3       1945.06       1870.85        62.50 o                         
  -8   7   3        297.49        302.32        18.49 o                         
  -7   7   3       1589.92       1582.01        59.73 o                         
  -6   7   3        186.88        170.91        26.81 o                         
  -5   7   3       1709.69       1685.90        76.76 o                         
  -4   7   3        982.34        942.75        41.46 o                         
  -3   7   3       2532.36       2615.83        71.78 o                         
  -2   7   3       1775.43       1724.03        48.55 o                         
  -1   7   3       4236.50       4164.46       103.38 o                         
   0   7   3        133.93        140.49        10.06 o                         
   1   7   3       3944.41       3878.75       130.36 o                         
   2   7   3       1832.09       1861.80        64.88 o                         
   3   7   3       2424.25       2400.06        91.28 o                         
   4   7   3       1049.78       1134.76        52.76 o                         
   5   7   3       1711.56       1820.80        70.39 o                         
   6   7   3        201.99        246.52        16.39 o                         
   7   7   3       1748.22       1947.66        59.79 o                         
   8   7   3        287.14        297.35        25.63 o                         
   9   7   3       1983.97       2148.35       127.63 o                         
  10   7   3        324.31        297.97        33.93 o                         
  11   7   3        420.83        410.63        37.22 o                         
  12   7   3        318.10        388.62        48.69 o                         
  13   7   3        228.58        229.50        42.30 o                         
  14   7   3        137.06        145.15        49.00 o                         
  15   7   3         99.73        123.13        72.76 o                         
  16   7   3        106.73        145.51        80.59 o                         
 -15   8   3        145.98         63.29        47.84 o                         
 -14   8   3        151.70        138.00        37.10 o                         
 -13   8   3        647.50        708.33        63.93 o                         
 -12   8   3        481.48        530.49        54.71 o                         
 -11   8   3       1624.35       1739.39        92.99 o                         
 -10   8   3       2004.67       2088.99       102.50 o                         
  -9   8   3       1875.79       1914.90       130.66 o                         
  -8   8   3       1855.37       1825.77        89.32 o                         
  -7   8   3       3118.32       3158.34       196.46 o                         
  -6   8   3        794.01        774.78        45.68 o                         
  -5   8   3       7380.36       6996.12       280.27 o                         
  -4   8   3       3194.03       3017.19       133.25 o                         
  -3   8   3       7407.26       7277.92       307.60 o                         
  -2   8   3       5775.90       5630.31       197.84 o                         
  -1   8   3       7994.88       7667.10       279.48 o                         
   0   8   3       9009.12       8930.45       359.01 o                         
   1   8   3       8624.13       8194.57       388.16 o                         
   2   8   3       5799.85       5652.59       291.94 o                         
   3   8   3       7702.04       7620.22       296.50 o                         
   4   8   3       3071.59       3407.29       147.63 o                         
   5   8   3       7459.22       7882.78       232.11 o                         
   6   8   3        781.89        760.70        43.39 o                         
   7   8   3       3277.66       3334.19       117.06 o                         
   8   8   3       1949.45       2017.01        79.88 o                         
   9   8   3       1891.24       2052.11        82.54 o                         
  10   8   3       2014.66       2259.46        90.93 o                         
  11   8   3       1709.68       1847.82       112.07 o                         
  12   8   3        496.91        559.86        57.87 o                         
  13   8   3        639.53        650.68       110.25 o                         
  14   8   3        162.06         69.45        48.20 o                         
  15   8   3        142.23        147.80       116.41 o                         
 -15   9   3        170.90        236.36       105.78 o                         
 -14   9   3         96.31        104.64        48.63 o                         
 -13   9   3          5.68          1.62        27.21 o                         
 -12   9   3        183.72        191.15        46.37 o                         
 -11   9   3        314.10        315.96        51.78 o                         
 -10   9   3        117.47        156.68        33.23 o                         
  -9   9   3        361.30        350.92        54.75 o                         
  -8   9   3        434.30        442.44        43.92 o                         
  -7   9   3        272.90        352.88        45.45 o                         
  -6   9   3        843.61        792.07        61.04 o                         
  -5   9   3        333.19        280.10        18.56 o                         
  -4   9   3       1397.23       1382.68        47.88 o                         
  -3   9   3        412.42        426.67        19.07 o                         
  -2   9   3       1358.36       1400.06        54.69 o                         
  -1   9   3        249.78        262.24        16.60 o                         
   0   9   3       3862.26       3941.76       173.81 o                         
   1   9   3        202.91        217.91        18.91 o                         
   2   9   3       1320.21       1429.68        80.13 o                         
   3   9   3        322.27        326.26        28.20 o                         
   4   9   3       1260.36       1388.58       102.59 o                         
   5   9   3        272.38        264.78        28.47 o                         
   6   9   3        758.53        756.11        50.00 o                         
   7   9   3        362.77        428.30        56.10 o                         
   8   9   3        475.14        483.63        45.10 o                         
   9   9   3        437.64        442.24        40.39 o                         
  10   9   3        132.82        144.44        25.43 o                         
  11   9   3        291.90        312.64        44.75 o                         
  12   9   3        168.01        151.82        61.56 o                         
  13   9   3         16.34         20.30        78.91 o                         
  14   9   3         86.36         90.03        47.64 o                         
  15   9   3        136.54         81.14        53.80 o                         
 -15  10   3         98.10         29.10        68.28 o                         
 -14  10   3         69.24         71.66        47.76 o                         
 -13  10   3         38.58          2.19        36.80 o                         
 -12  10   3        447.04        528.04        97.68 o                         
 -11  10   3        363.80        387.96        48.24 o                         
 -10  10   3        481.83        502.75        55.10 o                         
  -9  10   3        859.57        925.47        68.26 o                         
  -8  10   3        317.55        342.40        40.23 o                         
  -7  10   3       3055.84       3196.40       137.42 o                         
  -6  10   3         84.90         36.12        30.67 o                         
  -5  10   3       1628.57       1607.24        68.18 o                         
  -4  10   3        227.33        232.10        30.57 o                         
  -3  10   3       1620.30       1668.86        85.41 o                         
  -2  10   3       1835.65       1710.95        80.07 o                         
  -1  10   3        783.04        761.64        38.15 o                         
   0  10   3        180.33        205.52        18.32 o                         
   1  10   3        818.78        776.90        53.59 o                         
   2  10   3       1846.85       1835.93       106.79 o                         
   3  10   3       1578.60       1586.44        70.82 o                         
   4  10   3        170.59        191.65        23.16 o                         
   5  10   3       1619.14       1707.21        87.27 o                         
   6  10   3        160.71        183.44        27.40 o                         
   7  10   3       2804.37       2690.60       174.33 o                         
   8  10   3        274.99        305.09        34.84 o                         
   9  10   3        830.06        842.88        58.04 o                         
  10  10   3        522.80        536.53        71.69 o                         
  11  10   3        338.85        312.83        62.47 o                         
  12  10   3        480.07        540.06        75.69 o                         
  13  10   3         33.22         43.22        47.05 o                         
  14  10   3         81.51        138.70        60.44 o                         
  15  10   3         93.94        192.52        92.90 o                         
 -14  11   3         94.17         97.49        50.36 o                         
 -13  11   3        406.56        366.01        68.05 o                         
 -12  11   3         92.88         39.34        40.30 o                         
 -11  11   3        885.82        969.24        76.42 o                         
 -10  11   3        579.10        615.26        71.67 o                         
  -9  11   3        439.65        518.60        52.95 o                         
  -8  11   3       1048.49       1176.07        82.92 o                         
  -7  11   3       1515.17       1419.59       155.06 o                         
  -6  11   3         52.42         67.89        24.53 o                         
  -5  11   3        270.93        292.02        39.87 o                         
  -4  11   3         91.54         97.81        14.39 o                         
  -3  11   3        506.92        483.37        39.57 o                         
  -2  11   3       1128.12       1062.12        46.49 o                         
  -1  11   3        449.45        449.64        34.84 o                         
   0  11   3          1.84          0.39         8.40 o                         
   1  11   3        530.64        478.90        34.87 o                         
   2  11   3       1026.12        974.07        73.51 o                         
   3  11   3        487.16        463.73        39.14 o                         
   4  11   3         60.40         93.52        17.72 o                         
   5  11   3        268.17        247.89        36.02 o                         
   6  11   3         85.36         73.85        22.00 o                         
   7  11   3       1501.62       1508.17        77.30 o                         
   8  11   3       1094.25       1146.49        68.98 o                         
   9  11   3        495.53        522.95        71.11 o                         
  10  11   3        620.08        593.98        97.38 o                         
  11  11   3        957.93        946.43       100.08 o                         
  12  11   3         84.63         83.86        50.03 o                         
  13  11   3        440.05        421.43        76.47 o                         
  14  11   3         96.19        254.84       124.80 o                         
 -13  12   3         43.10         67.25        47.41 o                         
 -12  12   3         48.83         91.44        47.05 o                         
 -11  12   3        170.10        161.37        47.97 o                         
 -10  12   3        240.15        314.24        45.69 o                         
  -9  12   3        470.07        488.03        52.68 o                         
  -8  12   3        628.00        760.79        62.99 o                         
  -7  12   3       1729.31       1828.45       101.98 o                         
  -6  12   3        563.97        504.36        57.41 o                         
  -5  12   3       2547.86       2603.71       122.72 o                         
  -4  12   3       1987.37       1730.94        86.89 o                         
  -3  12   3       2697.71       2704.09       147.95 o                         
  -2  12   3       2646.27       2542.45       163.88 o                         
  -1  12   3       2694.16       2689.43       137.33 o                         
   0  12   3        524.08        586.80        35.10 o                         
   1  12   3       2641.47       2572.94       188.83 o                         
   2  12   3       2798.42       2885.88       212.65 o                         
   3  12   3       2874.10       2763.29       167.08 o                         
   4  12   3       1960.46       1993.49       238.98 o                         
   5  12   3       2557.78       2641.87       167.73 o                         
   6  12   3        663.97        724.49       101.90 o                         
   7  12   3       1737.63       1732.83       175.47 o                         
   8  12   3        653.70        586.18       199.24 o                         
   9  12   3        532.05        647.94        78.99 o                         
  10  12   3        226.39        270.62        80.03 o                         
  11  12   3        162.52        190.65        79.47 o                         
  12  12   3         49.03         75.21        57.09 o                         
  13  12   3         23.76        -39.20        39.20 o                         
 -13  13   3        114.74         87.08        53.21 o                         
 -12  13   3         40.24         25.17        44.67 o                         
 -11  13   3          9.70         -0.15        40.07 o                         
 -10  13   3        228.48        225.93        42.82 o                         
  -9  13   3         30.02          0.64        27.16 o                         
  -8  13   3        648.85        680.36        93.35 o                         
  -7  13   3        234.69        221.24        38.34 o                         
  -6  13   3        672.01        676.03        68.06 o                         
  -5  13   3        522.26        556.47        73.88 o                         
  -4  13   3        352.11        394.75        35.29 o                         
  -3  13   3        492.93        524.95        55.40 o                         
  -2  13   3        673.65        662.97        46.08 o                         
  -1  13   3        139.05        135.48        19.48 o                         
   0  13   3         24.11         -0.50        11.57 o                         
   1  13   3        166.02        174.13        31.18 o                         
   2  13   3        663.62        670.63        61.66 o                         
   3  13   3        515.51        557.47        38.83 o                         
   4  13   3        288.91        280.20        92.34 o                         
   5  13   3        468.45        475.44        66.95 o                         
   6  13   3        682.70        789.38        58.63 o                         
   7  13   3        193.46        200.05        48.35 o                         
   8  13   3        726.79        840.32       120.89 o                         
   9  13   3         21.69        -17.20        40.30 o                         
  10  13   3        222.61        328.10       199.24 o                         
  11  13   3          4.58        -21.29        40.95 o                         
  12  13   3         33.66         29.63        47.01 o                         
  13  13   3        113.04         47.17        52.75 o                         
 -12  14   3         11.21        -34.92        41.86 o                         
 -11  14   3         43.19         -1.03        63.24 o                         
 -10  14   3        256.90        238.63        71.08 o                         
  -9  14   3        168.15        144.72        38.33 o                         
  -8  14   3        538.62        586.98        92.18 o                         
  -7  14   3        183.35        204.51        44.25 o                         
  -6  14   3       2062.35       1984.28       198.86 o                         
  -5  14   3        181.12        126.97        37.11 o                         
  -4  14   3       2997.72       2854.90       274.00 o                         
  -3  14   3        144.34        180.99        36.49 o                         
  -2  14   3        987.31        894.32       100.25 o                         
  -1  14   3        153.16        144.99        41.03 o                         
   0  14   3        332.05        313.43        30.93 o                         
   1  14   3        124.42         93.91        32.96 o                         
   2  14   3        971.11       1075.62       154.29 o                         
   3  14   3         94.80         58.03        17.17 o                         
   4  14   3       3097.42       3194.96       507.61 o                         
   5  14   3        126.84        134.77        81.71 o                         
   6  14   3       2069.27       2308.42       495.30 o                         
   7  14   3        155.77        120.26        44.13 o                         
   8  14   3        569.31        622.42       113.05 o                         
   9  14   3        126.87        105.83        47.58 o                         
  10  14   3        263.47        242.20        61.19 o                         
  11  14   3         52.73         42.51        47.06 o                         
  12  14   3         12.29         75.28        50.73 o                         
 -11  15   3         64.40         20.25        63.24 o                         
 -10  15   3         26.57         34.81        43.28 o                         
  -9  15   3         97.82        153.84        83.95 o                         
  -8  15   3         80.23         25.05        30.44 o                         
  -7  15   3        118.60        120.39        34.75 o                         
  -6  15   3        277.73        338.30        45.50 o                         
  -5  15   3        299.90        296.55       128.72 o                         
  -4  15   3        319.17        337.94        34.31 o                         
  -3  15   3        653.58        583.21        45.77 o                         
  -2  15   3        149.35        105.02        57.47 o                         
  -1  15   3        405.14        375.47        47.57 o                         
   0  15   3        221.00        199.83        52.61 o                         
   1  15   3        434.67        395.69        43.56 o                         
   2  15   3        181.28        186.27        63.24 o                         
   3  15   3        681.17        610.06        48.55 o                         
   4  15   3        345.31        382.85        98.50 o                         
   5  15   3        307.71        328.58        55.97 o                         
   6  15   3        268.68        298.17        54.86 o                         
   7  15   3        121.17         95.72        42.24 o                         
   8  15   3         62.86         58.75        41.20 o                         
   9  15   3        105.80        117.25        83.95 o                         
  10  15   3         15.09         -9.42        40.86 o                         
  11  15   3         69.34         76.56        74.44 o                         
 -10  16   3         47.10         -1.52        40.59 o                         
  -9  16   3         83.12         42.12        44.10 o                         
  -8  16   3        248.59        322.65       113.61 o                         
  -7  16   3         58.64         45.34        29.74 o                         
  -6  16   3        351.77        454.68        75.77 o                         
  -5  16   3         65.01        115.88        50.93 o                         
  -4  16   3        433.64        467.82        59.10 o                         
  -3  16   3        822.24        801.82        70.52 o                         
  -2  16   3        284.30        265.61        39.17 o                         
  -1  16   3       1624.59       1522.15        92.08 o                         
   0  16   3          8.72        -22.16        22.16 o                         
   1  16   3       1651.33       1532.04        91.56 o                         
   2  16   3        305.13        256.27        36.85 o                         
   3  16   3        835.06        829.61       131.52 o                         
   4  16   3        451.52        369.38        73.88 o                         
   5  16   3         58.98          6.26        33.46 o                         
   6  16   3        350.87        318.90        69.40 o                         
   7  16   3         48.21         59.81        54.85 o                         
   8  16   3        269.11        284.90        91.78 o                         
   9  16   3        110.63        107.75        58.76 o                         
  10  16   3         61.06         15.97        48.69 o                         
  -9  17   3         41.67         65.99        47.57 o                         
  -8  17   3         94.89         95.56        53.17 o                         
  -7  17   3         89.40        165.66        66.04 o                         
  -6  17   3        117.25        198.12        64.92 o                         
  -5  17   3         48.04         29.05        33.58 o                         
  -4  17   3        343.83        302.22        68.28 o                         
  -3  17   3         33.21         22.13        25.50 o                         
  -2  17   3        326.98        352.08        46.05 o                         
  -1  17   3          3.20        -20.73        22.12 o                         
   0  17   3         30.46         92.43        54.29 o                         
   1  17   3          3.86         -1.12        24.54 o                         
   2  17   3        377.30        393.93        45.72 o                         
   3  17   3         30.41          5.60        41.41 o                         
   4  17   3        382.65        352.59        74.99 o                         
   5  17   3         57.21          4.48        43.65 o                         
   6  17   3        131.66         74.99        51.49 o                         
   7  17   3         89.72        152.23        64.92 o                         
   8  17   3         84.80         83.95        60.44 o                         
   9  17   3         54.91         86.31        48.23 o                         
  -7  18   3         19.35        -47.01        47.01 o                         
  -6  18   3        167.04        132.08        58.20 o                         
  -5  18   3         31.36         62.68        52.61 o                         
  -4  18   3        358.15        397.36        80.59 o                         
  -3  18   3         22.68          7.84        42.53 o                         
  -2  18   3        980.13        965.91        78.08 o                         
  -1  18   3        110.66         65.25        31.08 o                         
   0  18   3       1705.43       1715.09       104.44 o                         
   1  18   3        105.16         98.38        36.38 o                         
   2  18   3        963.72        900.68       128.72 o                         
   3  18   3         18.60         14.55        43.65 o                         
   4  18   3        355.52        273.12        71.64 o                         
   5  18   3         25.56         23.51        47.01 o                         
   6  18   3        171.18        117.53        59.32 o                         
   7  18   3         16.51        -15.67        50.37 o                         
  -5  19   3         45.89         52.61        51.49 o                         
  -4  19   3          9.59         70.52        53.73 o                         
  -3  19   3         17.54        -39.18        39.18 o                         
  -2  19   3         48.13         85.07        53.73 o                         
  -1  19   3        196.32        150.50        39.68 o                         
   0  19   3        269.14        315.92        48.44 o                         
   1  19   3        202.92        164.61        39.17 o                         
   2  19   3         59.61         62.68        49.25 o                         
   3  19   3         20.47         19.03        50.37 o                         
   4  19   3         19.13         31.34        51.49 o                         
   5  19   3         49.83        -15.67        48.13 o                         
  -2  20   3          8.19        -24.63        44.77 o                         
  -1  20   3         90.19         31.19        34.72 o                         
   0  20   3        209.80        177.11        44.46 o                         
   1  20   3         87.03         76.11        57.09 o                         
   2  20   3         17.46        132.08        60.44 o                         
   0   0   4       6505.41       5768.73       158.14 o                         
   1   0   4        849.93        948.08        22.65 o                         
   2   0   4       2904.59       2844.03        58.27 o                         
   3   0   4         30.83         43.25         5.66 o                         
   4   0   4        435.50        540.76        15.97 o                         
   5   0   4       3479.15       3484.50        68.34 o                         
   6   0   4       5524.60       5548.25       115.84 o                         
   7   0   4       5412.29       5505.83       110.18 o                         
   8   0   4       1057.08       1070.37        29.13 o                         
   9   0   4       4209.08       4060.93       100.29 o                         
  10   0   4        537.81        503.24        22.82 o                         
  11   0   4       1851.61       1888.35        63.91 o                         
  12   0   4         37.68         25.49        14.82 o                         
  13   0   4       1465.28       1595.37        60.94 o                         
  14   0   4        181.63        156.37        26.37 o                         
  15   0   4       1633.31       1676.70       149.58 o                         
  16   0   4        359.95        420.68        55.76 o                         
  17   0   4        735.05        692.69        72.70 o                         
 -17   1   4        240.26        203.77        61.00 o                         
 -16   1   4        108.47         50.18        31.99 o                         
 -15   1   4         70.57         81.34        29.15 o                         
 -14   1   4        176.33        140.48        31.80 o                         
 -13   1   4        111.95        114.90        28.84 o                         
 -12   1   4         47.93         26.14        15.71 o                         
 -11   1   4        279.50        273.14        25.27 o                         
 -10   1   4        187.57        180.17        15.20 o                         
  -9   1   4        592.86        573.96        23.34 o                         
  -8   1   4        886.79        863.18        25.51 o                         
  -7   1   4        676.02        717.32        31.45 o                         
  -6   1   4        755.78        745.64        29.74 o                         
  -5   1   4        856.12        881.56        22.43 o                         
  -4   1   4        948.59        940.12        22.57 o                         
  -3   1   4        923.63        896.09        21.15 o                         
  -2   1   4      10475.90      10579.94       213.06 o                         
  -1   1   4       7139.84       6756.18       128.68 o                         
   0   1   4      26995.56      26777.02       503.07 o                         
   1   1   4       7151.20       6951.71       141.96 o                         
   2   1   4      10730.95      10858.65       207.53 o                         
   3   1   4        915.06        937.62        23.55 o                         
   4   1   4        914.58        918.22        22.45 o                         
   5   1   4        921.26        992.18        27.87 o                         
   6   1   4        753.16        717.85        22.00 o                         
   7   1   4        634.08        666.41        21.30 o                         
   8   1   4        876.12        899.47        25.90 o                         
   9   1   4        556.68        560.15        22.06 o                         
  10   1   4        193.26        190.13        15.41 o                         
  11   1   4        291.30        291.18        21.29 o                         
  12   1   4         46.93         27.59        14.35 o                         
  13   1   4        115.32         72.40        20.11 o                         
  14   1   4        164.07        173.39        30.05 o                         
  15   1   4         45.40         51.67        31.87 o                         
  16   1   4         88.35         76.11        51.49 o                         
  17   1   4        211.10        176.58        53.73 o                         
 -17   2   4        366.96        314.50        66.60 o                         
 -16   2   4        159.16        117.03        38.38 o                         
 -15   2   4        890.33        938.90        67.69 o                         
 -14   2   4        431.29        487.77        41.69 o                         
 -13   2   4       1230.56       1198.80        65.11 o                         
 -12   2   4        386.34        371.14        34.30 o                         
 -11   2   4       1613.28       1498.32        52.50 o                         
 -10   2   4        667.60        563.66        38.28 o                         
  -9   2   4       2285.08       2105.86        59.35 o                         
  -8   2   4       3023.84       2804.98        86.57 o                         
  -7   2   4       4943.23       4935.56       120.87 o                         
  -6   2   4       6457.67       6203.72       129.22 o                         
  -5   2   4       3957.51       4176.30       100.65 o                         
  -4   2   4       3083.32       2963.45        58.44 o                         
  -3   2   4       1635.33       1585.31        33.24 o                         
  -2   2   4      10032.84      10084.35       195.28 o                         
  -1   2   4      38222.44      39241.51       734.14 o                         
   0   2   4      12284.18      12161.08       230.82 o                         
   1   2   4      38537.47      39556.27       740.84 o                         
   2   2   4      10170.10      10565.16       213.55 o                         
   3   2   4       1721.88       1678.53        37.36 o                         
   4   2   4       3196.76       3148.48        58.77 o                         
   5   2   4       3769.61       4103.97        79.02 o                         
   6   2   4       6340.86       6378.40       125.65 o                         
   7   2   4       4756.18       4984.17       100.72 o                         
   8   2   4       3101.60       2980.56        70.74 o                         
   9   2   4       2449.30       2378.69        98.53 o                         
  10   2   4        662.18        666.61        28.06 o                         
  11   2   4       1913.54       1862.51        61.21 o                         
  12   2   4        409.34        415.63        29.37 o                         
  13   2   4       1364.68       1428.69        70.45 o                         
  14   2   4        407.86        391.39        36.41 o                         
  15   2   4        895.93        877.44        77.72 o                         
  16   2   4        135.17        181.30        43.19 o                         
  17   2   4        315.37        267.79        91.22 o                         
 -16   3   4         50.34         45.23        33.58 o                         
 -15   3   4        523.40        593.15        53.27 o                         
 -14   3   4        216.40        202.45        30.17 o                         
 -13   3   4        724.53        797.26        51.28 o                         
 -12   3   4        206.38        195.83        27.65 o                         
 -11   3   4        976.93        976.32        42.30 o                         
 -10   3   4        348.09        311.72        20.30 o                         
  -9   3   4        430.71        413.49        22.07 o                         
  -8   3   4       1750.77       1608.82        43.93 o                         
  -7   3   4       3107.42       2916.59        69.78 o                         
  -6   3   4        434.37        442.74        23.10 o                         
  -5   3   4       3282.38       3023.11        73.69 o                         
  -4   3   4       3281.63       3353.22        71.64 o                         
  -3   3   4       2354.33       2376.55        50.35 o                         
  -2   3   4        432.14        444.35        14.64 o                         
  -1   3   4       1085.55       1011.76        23.69 o                         
   0   3   4       7069.07       7315.16       140.62 o                         
   1   3   4        979.58        913.75        21.95 o                         
   2   3   4        515.12        510.32        16.48 o                         
   3   3   4       2529.17       2657.37        62.28 o                         
   4   3   4       3453.45       3630.19        67.11 o                         
   5   3   4       3310.96       3202.50        63.09 o                         
   6   3   4        386.28        428.51        20.11 o                         
   7   3   4       2976.26       2951.45        75.27 o                         
   8   3   4       1731.13       1618.02        41.35 o                         
   9   3   4        482.30        471.84        21.02 o                         
  10   3   4        340.74        347.45        19.65 o                         
  11   3   4       1114.14       1205.25        49.39 o                         
  12   3   4        210.53        229.25        24.46 o                         
  13   3   4        793.61        826.16        45.11 o                         
  14   3   4        226.91        221.66        31.02 o                         
  15   3   4        503.67        542.08        78.91 o                         
  16   3   4         35.83         21.29        32.30 o                         
 -16   4   4        132.65        154.52        38.62 o                         
 -15   4   4        683.95        738.09        52.41 o                         
 -14   4   4        550.03        546.15        51.54 o                         
 -13   4   4       1337.55       1320.74        78.34 o                         
 -12   4   4        955.20        974.79        54.31 o                         
 -11   4   4       1284.60       1280.69        60.76 o                         
 -10   4   4        675.18        645.11        37.21 o                         
  -9   4   4       2573.06       2378.79        78.23 o                         
  -8   4   4        666.75        620.03        28.25 o                         
  -7   4   4       7461.72       7280.47       160.15 o                         
  -6   4   4        183.11        169.75        10.55 o                         
  -5   4   4       9285.07       9485.87       205.32 o                         
  -4   4   4       2159.22       2230.19        48.52 o                         
  -3   4   4        582.07        588.72        17.85 o                         
  -2   4   4       3843.95       4099.86        86.82 o                         
  -1   4   4        914.06        928.39        30.10 o                         
   0   4   4       2737.41       2808.22        57.29 o                         
   1   4   4        876.98        936.66        22.72 o                         
   2   4   4       3889.41       4201.99        83.45 o                         
   3   4   4        567.99        548.05        17.66 o                         
   4   4   4       1906.15       2110.14        48.12 o                         
   5   4   4       8776.80       9492.86       218.38 o                         
   6   4   4        150.12        146.06        12.32 o                         
   7   4   4       7074.63       7254.51       170.74 o                         
   8   4   4        682.74        697.13        23.81 o                         
   9   4   4       2547.74       2421.16        58.13 o                         
  10   4   4        671.51        757.60        36.63 o                         
  11   4   4       1424.51       1538.93        90.20 o                         
  12   4   4       1081.79       1197.24        53.36 o                         
  13   4   4       1408.18       1497.88        74.23 o                         
  14   4   4        511.40        497.17        43.22 o                         
  15   4   4        665.80        642.06        63.54 o                         
  16   4   4         89.55         57.04        34.14 o                         
 -16   5   4         43.59         48.00        31.19 o                         
 -15   5   4        238.01        278.67        34.31 o                         
 -14   5   4          4.51         37.37        22.07 o                         
 -13   5   4        235.98        219.65        37.52 o                         
 -12   5   4         44.54         13.57        18.47 o                         
 -11   5   4         60.17         47.79        15.26 o                         
 -10   5   4          2.74         -5.74        11.11 o                         
  -9   5   4       1143.24       1017.73        33.89 o                         
  -8   5   4         53.60         61.69        10.20 o                         
  -7   5   4        478.12        434.51        23.95 o                         
  -6   5   4        911.70        920.78        56.40 o                         
  -5   5   4       1085.42        923.91        98.63 o                         
  -4   5   4       1300.23       1423.90        45.04 o                         
  -3   5   4          8.07         -1.32         5.09 o                         
  -2   5   4         77.62         70.61         7.59 o                         
  -1   5   4        101.64        105.44         8.27 o                         
   0   5   4        334.42        384.80        14.74 o                         
   1   5   4         74.04         80.05         6.76 o                         
   2   5   4         93.45        103.86         7.30 o                         
   3   5   4         24.11         10.79         4.69 o                         
   4   5   4       1318.42       1485.86        35.30 o                         
   5   5   4       1107.63       1235.29        30.72 o                         
   6   5   4        897.61        967.45        27.72 o                         
   7   5   4        400.79        386.63        20.26 o                         
   8   5   4         59.14         72.16         9.89 o                         
   9   5   4       1052.45       1054.40        61.77 o                         
  10   5   4          4.12         18.53        11.28 o                         
  11   5   4         48.82         40.46        15.42 o                         
  12   5   4         37.92         15.76        15.23 o                         
  13   5   4        265.55        269.91        30.67 o                         
  14   5   4          1.58        -20.03        20.03 o                         
  15   5   4        217.07        203.41        41.76 o                         
  16   5   4         45.71        -19.03        58.20 o                         
 -16   6   4        200.60        207.07        73.88 o                         
 -15   6   4        204.19        270.79        34.41 o                         
 -14   6   4        337.73        299.98        53.80 o                         
 -13   6   4        827.01        895.84        53.04 o                         
 -12   6   4       1044.45       1077.82        68.50 o                         
 -11   6   4        790.88        799.75        46.61 o                         
 -10   6   4       2200.60       2198.10        90.87 o                         
  -9   6   4       1367.27       1229.84        41.93 o                         
  -8   6   4       1279.59       1171.99        73.83 o                         
  -7   6   4       3339.53       3194.06        75.37 o                         
  -6   6   4        446.48        416.43        16.64 o                         
  -5   6   4       1630.12       1566.45        47.18 o                         
  -4   6   4       1480.65       1617.80        68.58 o                         
  -3   6   4       1067.50       1106.71        35.95 o                         
  -2   6   4        479.11        464.97        17.89 o                         
  -1   6   4       1216.89       1180.45        33.96 o                         
   0   6   4       2175.55       2006.40        64.44 o                         
   1   6   4       1242.41       1192.79        39.18 o                         
   2   6   4        612.92        607.67        18.59 o                         
   3   6   4       1151.75       1206.82        34.94 o                         
   4   6   4       1425.65       1502.71        50.93 o                         
   5   6   4       1738.40       1702.36        60.46 o                         
   6   6   4        346.29        350.76        15.23 o                         
   7   6   4       3345.86       3419.22       100.75 o                         
   8   6   4       1157.08       1217.33        44.10 o                         
   9   6   4       1346.16       1479.24        64.00 o                         
  10   6   4       2212.15       2353.73        87.01 o                         
  11   6   4        766.59        861.87        41.04 o                         
  12   6   4       1097.97       1180.29        61.62 o                         
  13   6   4        819.78        831.47        59.67 o                         
  14   6   4        288.69        248.65        32.79 o                         
  15   6   4        184.56        105.29        84.51 o                         
  16   6   4        169.11         99.62        68.28 o                         
 -16   7   4         82.98         67.50        48.09 o                         
 -15   7   4        395.43        460.18        71.49 o                         
 -14   7   4        237.97        250.13        43.68 o                         
 -13   7   4        749.33        833.21        49.17 o                         
 -12   7   4         25.38         18.71        16.83 o                         
 -11   7   4       1124.15       1135.50        57.32 o                         
 -10   7   4        158.13        132.40        20.70 o                         
  -9   7   4       1348.14       1351.90        61.52 o                         
  -8   7   4          7.41          7.52         9.59 o                         
  -7   7   4        900.91        858.79        52.47 o                         
  -6   7   4         32.05          3.20        13.60 o                         
  -5   7   4        802.86        781.66        26.07 o                         
  -4   7   4        773.86        798.27        29.12 o                         
  -3   7   4        969.65        851.05        25.41 o                         
  -2   7   4        674.51        663.22        21.85 o                         
  -1   7   4       8339.00       8546.01       233.90 o                         
   0   7   4        149.75        121.92        10.55 o                         
   1   7   4       8488.40       8823.47       313.78 o                         
   2   7   4        654.45        646.57        21.11 o                         
   3   7   4       1126.43       1013.22        39.27 o                         
   4   7   4        771.31        758.58        30.99 o                         
   5   7   4        923.11        930.70        36.34 o                         
   6   7   4         32.36         25.55         9.25 o                         
   7   7   4        985.46       1069.99        48.89 o                         
   8   7   4          8.58         14.45        10.73 o                         
   9   7   4       1282.90       1361.27        60.91 o                         
  10   7   4        147.01        134.93        23.01 o                         
  11   7   4       1127.50       1353.42        77.41 o                         
  12   7   4         17.06          2.83        26.68 o                         
  13   7   4        730.84        791.86       104.66 o                         
  14   7   4        256.30        331.57        73.88 o                         
  15   7   4        437.91        417.45        72.34 o                         
  16   7   4        102.34         89.55        71.64 o                         
 -15   8   4        279.28        227.93        72.20 o                         
 -14   8   4         68.32        107.21        38.21 o                         
 -13   8   4        371.37        362.47        47.88 o                         
 -12   8   4        318.97        332.96        44.34 o                         
 -11   8   4        647.41        670.96        58.80 o                         
 -10   8   4       2094.30       2105.48        81.70 o                         
  -9   8   4        554.30        519.69        32.11 o                         
  -8   8   4       2638.27       2454.29       107.83 o                         
  -7   8   4        954.49        858.78        35.13 o                         
  -6   8   4       1275.45       1166.64        59.52 o                         
  -5   8   4        245.04        255.04        17.11 o                         
  -4   8   4       3132.95       3189.23        93.99 o                         
  -3   8   4        500.41        486.81        18.89 o                         
  -2   8   4       5370.65       5352.79       177.23 o                         
  -1   8   4       3496.97       3466.77        93.43 o                         
   0   8   4       1050.33        928.17        42.51 o                         
   1   8   4       3468.02       3387.55       161.01 o                         
   2   8   4       5469.05       5521.41       192.79 o                         
   3   8   4        472.63        435.99        20.56 o                         
   4   8   4       3238.02       3300.46       103.12 o                         
   5   8   4        292.39        338.89        26.32 o                         
   6   8   4       1285.12       1396.70        54.82 o                         
   7   8   4        978.35       1018.12        40.70 o                         
   8   8   4       2524.72       2696.68        99.46 o                         
   9   8   4        500.81        535.81        37.63 o                         
  10   8   4       2111.29       2211.96       109.05 o                         
  11   8   4        595.24        692.58       110.21 o                         
  12   8   4        350.53        447.69        53.28 o                         
  13   8   4        384.07        364.85        66.47 o                         
  14   8   4        107.45        118.54        50.25 o                         
  15   8   4        300.70        287.17        68.01 o                         
 -15   9   4         35.91         17.27        45.72 o                         
 -14   9   4        180.22         50.31        54.29 o                         
 -13   9   4        116.67        141.63        38.70 o                         
 -12   9   4        228.43        278.43        43.65 o                         
 -11   9   4        556.43        705.41        61.84 o                         
 -10   9   4        144.03        176.34        35.40 o                         
  -9   9   4       1483.84       1487.50        81.55 o                         
  -8   9   4        158.71        154.97        30.45 o                         
  -7   9   4         94.81         98.42        25.30 o                         
  -6   9   4         67.63         63.14        10.21 o                         
  -5   9   4        136.58        135.21        16.48 o                         
  -4   9   4        801.01        833.57        32.40 o                         
  -3   9   4        244.80        253.98        21.01 o                         
  -2   9   4       2249.76       2183.30        92.01 o                         
  -1   9   4       4531.57       4541.11       211.12 o                         
   0   9   4        909.26        842.02        37.62 o                         
   1   9   4       4224.05       4226.74       173.79 o                         
   2   9   4       2271.14       2276.56        88.82 o                         
   3   9   4        155.03        125.55        12.74 o                         
   4   9   4        825.90        834.92        60.07 o                         
   5   9   4        102.56         88.66        13.71 o                         
   6   9   4         81.74         87.62        12.27 o                         
   7   9   4         54.36         19.99        18.09 o                         
   8   9   4        138.39        150.04        22.08 o                         
   9   9   4       1420.22       1517.33        76.23 o                         
  10   9   4        123.89        111.11        31.45 o                         
  11   9   4        523.27        574.11        76.54 o                         
  12   9   4        217.12        255.13        57.27 o                         
  13   9   4         89.22         72.71        47.84 o                         
  14   9   4        193.40        301.54        66.43 o                         
  15   9   4         52.72          5.60        46.70 o                         
 -14  10   4        121.83        149.50        66.04 o                         
 -13  10   4        242.22        253.36        47.37 o                         
 -12  10   4        279.34        431.65        54.25 o                         
 -11  10   4        305.27        386.25        60.66 o                         
 -10  10   4        990.03       1049.51       124.69 o                         
  -9  10   4        353.55        312.22        41.55 o                         
  -8  10   4       1769.82       1707.14        89.21 o                         
  -7  10   4        962.27       1007.72        76.70 o                         
  -6  10   4       1026.57       1008.17        67.28 o                         
  -5  10   4        525.36        543.74        41.78 o                         
  -4  10   4        716.12        730.25        49.47 o                         
  -3  10   4        545.13        641.03        42.34 o                         
  -2  10   4        746.00        773.49        28.84 o                         
  -1  10   4        760.79        802.65        34.54 o                         
   0  10   4        378.24        372.41        27.36 o                         
   1  10   4        755.08        744.41        46.42 o                         
   2  10   4        873.79        918.36        63.87 o                         
   3  10   4        566.07        616.88        28.43 o                         
   4  10   4        736.26        702.86        28.67 o                         
   5  10   4        554.04        594.90        40.39 o                         
   6  10   4       1003.15       1120.57       108.73 o                         
   7  10   4       1021.88       1085.85        63.15 o                         
   8  10   4       1782.17       1842.67        87.69 o                         
   9  10   4        331.50        391.36        38.20 o                         
  10  10   4        902.06       1049.61       134.88 o                         
  11  10   4        283.89        336.78        63.39 o                         
  12  10   4        220.32        255.72        57.27 o                         
  13  10   4        256.70        286.01        61.99 o                         
  14  10   4        115.01         89.29        59.88 o                         
 -14  11   4         72.86         68.91        59.88 o                         
 -13  11   4          3.30         17.70        43.00 o                         
 -12  11   4        201.33        187.08        40.04 o                         
 -11  11   4        302.57        404.78        51.95 o                         
 -10  11   4        241.50        279.79        43.29 o                         
  -9  11   4       2515.16       2567.92       122.38 o                         
  -8  11   4        485.33        600.93        54.97 o                         
  -7  11   4       1605.36       1723.52       190.96 o                         
  -6  11   4          8.85        -10.50        19.60 o                         
  -5  11   4        172.88        197.18        23.38 o                         
  -4  11   4         46.08         25.35        12.13 o                         
  -3  11   4        727.14        835.04        46.68 o                         
  -2  11   4        205.89        199.47        15.59 o                         
  -1  11   4        905.37        928.47        52.85 o                         
   0  11   4        485.39        460.68        34.10 o                         
   1  11   4        909.65        889.49        49.74 o                         
   2  11   4        226.73        218.60        15.79 o                         
   3  11   4        580.82        584.29        45.05 o                         
   4  11   4         45.26         44.33         9.47 o                         
   5  11   4        150.50        189.61        26.95 o                         
   6  11   4          6.21        -15.57        15.57 o                         
   7  11   4       1769.53       1780.85       126.11 o                         
   8  11   4        458.12        518.95        44.27 o                         
   9  11   4       2648.56       2963.80       200.92 o                         
  10  11   4        220.91        230.00        56.55 o                         
  11  11   4        297.66        402.37        71.64 o                         
  12  11   4        188.56        190.35        54.29 o                         
  13  11   4          9.90         35.31        57.65 o                         
  14  11   4         64.68         59.74        79.47 o                         
 -13  12   4         94.73         38.21        91.22 o                         
 -12  12   4         58.17         67.85        44.10 o                         
 -11  12   4         34.55         39.33        32.92 o                         
 -10  12   4        700.66        835.66        70.40 o                         
  -9  12   4          6.12         -4.48        26.99 o                         
  -8  12   4       1344.56       1553.37        88.06 o                         
  -7  12   4         32.93         24.38        24.34 o                         
  -6  12   4       2244.18       2252.31       180.51 o                         
  -5  12   4        263.75        265.69        29.26 o                         
  -4  12   4       1091.45       1094.74       129.28 o                         
  -3  12   4        415.15        443.06        39.74 o                         
  -2  12   4        465.74        493.58        29.37 o                         
  -1  12   4        597.73        610.18        59.99 o                         
   0  12   4       2536.94       2290.67       143.26 o                         
   1  12   4        607.03        646.45        43.56 o                         
   2  12   4        494.79        522.27        36.71 o                         
   3  12   4        388.04        378.19        24.01 o                         
   4  12   4       1136.85       1074.86        45.71 o                         
   5  12   4        240.35        265.45        42.44 o                         
   6  12   4       2209.32       2316.40       132.03 o                         
   7  12   4         24.79         18.71        20.66 o                         
   8  12   4       1365.66       1499.38       122.75 o                         
   9  12   4          8.32         -9.22        34.78 o                         
  10  12   4        707.72        674.30       130.40 o                         
  11  12   4         47.38         12.23        39.75 o                         
  12  12   4         40.16        -10.95        44.36 o                         
  13  12   4        111.55        120.11        57.82 o                         
 -13  13   4          4.25        -39.32        45.33 o                         
 -12  13   4        276.95        342.50        82.83 o                         
 -11  13   4        109.29         93.46        47.49 o                         
 -10  13   4        341.33        374.35        50.53 o                         
  -9  13   4         94.16        137.84        36.59 o                         
  -8  13   4        438.96        522.14       109.88 o                         
  -7  13   4        825.98        878.57        67.67 o                         
  -6  13   4        449.68        544.78        52.29 o                         
  -5  13   4        787.28        732.64        66.23 o                         
  -4  13   4        235.74        234.40        51.34 o                         
  -3  13   4        900.41        795.59        51.25 o                         
  -2  13   4        671.59        730.49        61.37 o                         
  -1  13   4        752.95        772.93        42.92 o                         
   0  13   4        299.40        304.09        23.92 o                         
   1  13   4        705.24        768.12        63.10 o                         
   2  13   4        617.90        660.73        57.52 o                         
   3  13   4        753.23        786.64       108.08 o                         
   4  13   4        249.81        251.57        29.57 o                         
   5  13   4        780.86        824.14        71.57 o                         
   6  13   4        461.77        517.06        61.46 o                         
   7  13   4        865.96        846.51        95.70 o                         
   8  13   4        465.52        601.28       133.20 o                         
   9  13   4         91.72        120.09        47.86 o                         
  10  13   4        378.51        553.79        79.86 o                         
  11  13   4        111.93        147.19        64.36 o                         
  12  13   4        287.72        276.46        76.11 o                         
  13  13   4          5.57        -41.07        41.07 o                         
 -12  14   4        309.88        350.75        71.11 o                         
 -11  14   4         14.59         85.23        48.14 o                         
 -10  14   4        250.65        358.80       139.36 o                         
  -9  14   4        170.91        148.13        41.33 o                         
  -8  14   4          7.60         10.75        28.42 o                         
  -7  14   4        202.74        262.66        41.85 o                         
  -6  14   4        651.19        741.17       105.75 o                         
  -5  14   4        494.00        461.96        56.89 o                         
  -4  14   4        267.21        252.44        40.77 o                         
  -3  14   4        379.61        394.29        37.52 o                         
  -2  14   4        171.07        108.55        29.54 o                         
  -1  14   4         99.66        101.13        22.83 o                         
   0  14   4        244.57        206.29        26.83 o                         
   1  14   4        101.23        130.50        23.08 o                         
   2  14   4        178.00        152.87        21.84 o                         
   3  14   4        375.08        406.13        58.16 o                         
   4  14   4        198.11        221.75        44.37 o                         
   5  14   4        472.77        552.64        71.42 o                         
   6  14   4        545.36        630.90       152.79 o                         
   7  14   4        206.35        325.80        63.24 o                         
   8  14   4          0.44        -28.38        50.37 o                         
   9  14   4        173.04        223.63        56.47 o                         
  10  14   4        292.36        324.06        67.23 o                         
  11  14   4         16.25         20.62        46.36 o                         
  12  14   4        301.81        552.77       171.82 o                         
 -11  15   4        143.50        131.25        97.94 o                         
 -10  15   4         32.21         70.82        47.05 o                         
  -9  15   4         35.99         67.65        66.04 o                         
  -8  15   4        395.02        393.03        52.79 o                         
  -7  15   4        286.36        268.21        43.71 o                         
  -6  15   4        746.04        749.50        64.27 o                         
  -5  15   4        674.40        680.40       106.34 o                         
  -4  15   4        442.20        466.90        41.39 o                         
  -3  15   4        177.89        203.90        46.21 o                         
  -2  15   4        351.88        293.49        46.75 o                         
  -1  15   4        132.40         82.14        26.88 o                         
   0  15   4         14.30         -9.76        31.90 o                         
   1  15   4        133.10        125.02        28.77 o                         
   2  15   4        350.34        326.91        39.53 o                         
   3  15   4        228.68        300.64        32.48 o                         
   4  15   4        386.15        337.75        52.27 o                         
   5  15   4        666.16        711.21       168.46 o                         
   6  15   4        725.39        779.46       183.57 o                         
   7  15   4        302.08        233.93        54.80 o                         
   8  15   4        375.00        456.67       169.58 o                         
   9  15   4         27.90        -37.65        37.65 o                         
  10  15   4         28.90         15.43        43.56 o                         
  11  15   4        123.43        290.26        80.59 o                         
 -10  16   4        163.98        222.08        94.02 o                         
  -9  16   4         48.62         83.10        45.09 o                         
  -8  16   4        262.68        287.88       114.73 o                         
  -7  16   4         27.90         55.49        31.44 o                         
  -6  16   4        317.66        270.01        42.00 o                         
  -5  16   4         43.50         26.28        27.05 o                         
  -4  16   4        580.14        567.19        52.39 o                         
  -3  16   4        242.87        234.00        37.60 o                         
  -2  16   4       1195.14       1131.72        98.50 o                         
  -1  16   4        281.16        263.91        84.51 o                         
   0  16   4       1614.34       1467.44        90.22 o                         
   1  16   4        289.96        291.26        40.27 o                         
   2  16   4       1185.68       1069.27        73.89 o                         
   3  16   4        243.12        257.11        35.58 o                         
   4  16   4        525.36        406.31        78.35 o                         
   5  16   4         43.86         57.45        35.39 o                         
   6  16   4        290.21        411.41        63.74 o                         
   7  16   4         27.74         -1.93        34.72 o                         
   8  16   4        269.30        289.40        86.19 o                         
   9  16   4         48.86         68.85        45.17 o                         
  10  16   4        170.10        192.45        74.99 o                         
  -9  17   4          7.66         37.16        40.38 o                         
  -8  17   4        169.89        182.65        92.34 o                         
  -7  17   4          4.92          1.12        48.13 o                         
  -6  17   4        310.02        297.30        55.00 o                         
  -5  17   4        365.77        353.93        58.88 o                         
  -4  17   4        140.40        141.03        54.85 o                         
  -3  17   4        262.13        326.69        44.09 o                         
  -2  17   4        150.57        173.83        36.31 o                         
  -1  17   4        386.70        362.94        47.49 o                         
   0  17   4         44.75         47.60        28.46 o                         
   1  17   4        422.44        358.42        46.62 o                         
   2  17   4        171.86        113.96        58.76 o                         
   3  17   4        320.05        346.99        74.99 o                         
   4  17   4        158.67         90.67        51.49 o                         
   5  17   4        401.03        517.13        94.02 o                         
   6  17   4        308.23        335.80        81.71 o                         
   7  17   4          1.95         15.67        50.37 o                         
   8  17   4        180.31        176.85        73.88 o                         
   9  17   4          9.09         36.54        45.14 o                         
  -7  18   4         90.61        100.74        64.92 o                         
  -6  18   4          8.79         29.10        45.89 o                         
  -5  18   4         27.93        -14.55        42.53 o                         
  -4  18   4        132.75        152.23        55.97 o                         
  -3  18   4        142.56        118.65        53.73 o                         
  -2  18   4        120.11        146.49        37.10 o                         
  -1  18   4        270.65        281.20        45.09 o                         
   0  18   4        680.12        673.14        77.23 o                         
   1  18   4        270.27        284.85        43.09 o                         
   2  18   4        130.48        107.58        47.01 o                         
   3  18   4        144.42        118.65        53.73 o                         
   4  18   4        136.60        184.69        63.80 o                         
   5  18   4         28.90         42.53        49.25 o                         
   6  18   4         16.19         19.03        51.49 o                         
   7  18   4         96.72        144.39        70.52 o                         
  -5  19   4         46.08         79.47        55.97 o                         
  -4  19   4         96.76         67.16        52.61 o                         
  -3  19   4         21.06         12.31        44.77 o                         
  -2  19   4        337.24        300.05        48.20 o                         
  -1  19   4         59.00         45.43        33.21 o                         
   0  19   4        379.26        302.29        56.53 o                         
   1  19   4         79.64         72.20        49.81 o                         
   2  19   4        367.62        335.80        76.11 o                         
   3  19   4         16.58         -5.60        49.25 o                         
   4  19   4        124.37         88.43        58.20 o                         
   5  19   4         33.23         26.86        51.49 o                         
  -1  20   4          1.20        -31.08        31.08 o                         
   0  20   4          1.16         49.18        35.38 o                         
   1  20   4          0.99        -32.46        49.25 o                         
   1   0   5      21695.73      21531.08       406.46 o                         
   2   0   5       3546.52       3480.88        70.74 o                         
   3   0   5       8120.71       8046.40       156.18 o                         
   4   0   5       5281.34       5363.88       101.68 o                         
   5   0   5       9144.31       9153.60       186.64 o                         
   6   0   5       1381.07       1597.27        39.95 o                         
   7   0   5       3278.77       3072.93        74.06 o                         
   8   0   5        384.44        361.82        18.16 o                         
   9   0   5       1981.74       1848.02        50.67 o                         
  10   0   5        757.70        775.73        33.29 o                         
  11   0   5       1212.47       1188.33        46.19 o                         
  12   0   5        204.16        242.67        26.12 o                         
  13   0   5        188.86        176.53        27.61 o                         
  14   0   5       1125.30       1138.67        80.54 o                         
  15   0   5         35.14          0.41        29.58 o                         
  16   0   5        432.08        445.44        58.93 o                         
  17   0   5          4.52         -4.53        32.84 o                         
 -17   1   5         86.06         86.11        38.33 o                         
 -16   1   5         96.49        156.13        41.50 o                         
 -15   1   5        338.21        300.03        47.88 o                         
 -14   1   5         96.88        113.18        44.29 o                         
 -13   1   5       1692.30       1655.52        97.10 o                         
 -12   1   5        580.16        543.52        40.96 o                         
 -11   1   5       1413.96       1414.26        85.10 o                         
 -10   1   5       3539.18       3222.73        90.99 o                         
  -9   1   5        711.37        683.57        28.58 o                         
  -8   1   5       1294.74       1187.59        51.53 o                         
  -7   1   5       5750.23       5543.39       119.22 o                         
  -6   1   5       1061.77       1045.22        29.11 o                         
  -5   1   5       3930.04       3886.82        79.32 o                         
  -4   1   5        825.95        755.45        20.06 o                         
  -3   1   5       3382.99       3193.81        62.57 o                         
  -2   1   5       2331.09       2169.93        49.82 o                         
  -1   1   5      10199.89       9861.96       179.68 o                         
   0   1   5       6482.57       6521.16       126.79 o                         
   1   1   5      10718.32      10529.14       213.44 o                         
   2   1   5       2403.97       2357.56        50.09 o                         
   3   1   5       2987.93       2818.18        59.35 o                         
   4   1   5        856.01        794.24        20.75 o                         
   5   1   5       3712.64       3845.89        83.24 o                         
   6   1   5       1013.01       1078.76        30.01 o                         
   7   1   5       5664.49       5580.58       132.54 o                         
   8   1   5       1273.09       1237.02        32.62 o                         
   9   1   5        598.68        579.82        25.86 o                         
  10   1   5       3742.87       3729.28       111.45 o                         
  11   1   5       1229.78       1288.44        43.93 o                         
  12   1   5        655.31        692.83        37.10 o                         
  13   1   5       1666.12       1637.00        74.26 o                         
  14   1   5         95.70        108.79        28.83 o                         
  15   1   5        285.90        230.41        45.46 o                         
  16   1   5         73.60         70.20        35.05 o                         
  17   1   5         58.26         47.43        37.60 o                         
 -16   2   5        315.10        366.11        53.32 o                         
 -15   2   5        402.53        353.63        52.08 o                         
 -14   2   5        551.37        518.50        43.46 o                         
 -13   2   5        234.63        180.73        28.21 o                         
 -12   2   5        459.93        431.06        31.59 o                         
 -11   2   5        929.03        866.60        69.08 o                         
 -10   2   5        761.33        753.09        35.43 o                         
  -9   2   5       1874.57       1632.74        67.35 o                         
  -8   2   5        103.21         87.20        11.24 o                         
  -7   2   5        778.24        770.66        25.01 o                         
  -6   2   5        155.14        135.96        11.24 o                         
  -5   2   5       2043.05       1985.89        63.61 o                         
  -4   2   5        107.93         97.86         7.67 o                         
  -3   2   5       1770.58       1573.06        33.65 o                         
  -2   2   5       3868.79       3921.07        74.57 o                         
  -1   2   5        469.14        557.06        16.42 o                         
   0   2   5       1269.46       1309.52        33.50 o                         
   1   2   5        546.54        665.02        23.89 o                         
   2   2   5       3990.64       4201.59        89.33 o                         
   3   2   5       1833.29       1703.49        38.57 o                         
   4   2   5        145.09        141.41         9.47 o                         
   5   2   5       2405.76       2368.41        54.71 o                         
   6   2   5        118.13        113.36        11.90 o                         
   7   2   5        862.08        940.99        27.80 o                         
   8   2   5        117.55        118.38        14.04 o                         
   9   2   5       1686.14       1649.71        45.56 o                         
  10   2   5        857.22        919.69        35.51 o                         
  11   2   5        848.46        825.35        38.36 o                         
  12   2   5        540.03        554.20        33.22 o                         
  13   2   5        250.47        281.60        33.09 o                         
  14   2   5        563.68        505.58        48.85 o                         
  15   2   5        433.85        441.04        55.36 o                         
  16   2   5        282.07        337.41        57.09 o                         
 -16   3   5        553.45        424.32        55.89 o                         
 -15   3   5        218.41        183.97        34.85 o                         
 -14   3   5        196.31        154.83        35.70 o                         
 -13   3   5        575.37        648.97        46.84 o                         
 -12   3   5       1431.27       1388.70       113.79 o                         
 -11   3   5       1251.62       1161.99        59.23 o                         
 -10   3   5       2856.46       2657.98        90.85 o                         
  -9   3   5       1825.77       1628.97        59.82 o                         
  -8   3   5       1469.53       1320.86        38.48 o                         
  -7   3   5       6279.16       5813.99       130.43 o                         
  -6   3   5       3853.20       3697.21        85.57 o                         
  -5   3   5       8107.54       7948.10       187.70 o                         
  -4   3   5       1805.38       1829.03        52.20 o                         
  -3   3   5       5725.84       5820.46       115.34 o                         
  -2   3   5        154.19        161.13         9.46 o                         
  -1   3   5        832.89        898.83        23.35 o                         
   0   3   5      23265.82      24328.53       457.31 o                         
   1   3   5        566.14        598.53        16.96 o                         
   2   3   5        131.45        135.87         9.41 o                         
   3   3   5       5586.86       5917.12       123.57 o                         
   4   3   5       1687.27       1736.55        50.72 o                         
   5   3   5       8233.63       8513.25       174.89 o                         
   6   3   5       3776.28       3936.46        85.19 o                         
   7   3   5       6356.29       6299.05       147.06 o                         
   8   3   5       1403.44       1414.25        43.42 o                         
   9   3   5       2142.76       2096.12        77.40 o                         
  10   3   5       2973.31       2914.57       106.15 o                         
  11   3   5       1417.45       1465.72        51.71 o                         
  12   3   5       1496.70       1547.37       105.49 o                         
  13   3   5        577.98        603.26        39.41 o                         
  14   3   5        215.70        199.56        40.55 o                         
  15   3   5        227.47        202.86        42.84 o                         
  16   3   5        502.08        453.88       132.08 o                         
 -16   4   5         81.88        114.95        36.31 o                         
 -15   4   5        517.38        364.83        93.12 o                         
 -14   4   5        234.76        244.64        32.37 o                         
 -13   4   5         80.85         58.82        24.70 o                         
 -12   4   5        739.94        670.43        45.88 o                         
 -11   4   5        667.58        656.25        37.88 o                         
 -10   4   5        779.57        735.98        34.27 o                         
  -9   4   5        629.49        593.06        26.69 o                         
  -8   4   5       1796.27       1574.83        62.93 o                         
  -7   4   5       4035.24       3706.00       101.22 o                         
  -6   4   5       1555.10       1470.87        39.36 o                         
  -5   4   5       6637.26       6108.24       144.70 o                         
  -4   4   5        877.47        962.10        25.84 o                         
  -3   4   5       3358.18       3145.79        79.99 o                         
  -2   4   5       1323.43       1441.14        42.15 o                         
  -1   4   5       1905.52       1780.72        38.93 o                         
   0   4   5       1123.50       1084.70        26.13 o                         
   1   4   5       2062.50       1961.42        42.46 o                         
   2   4   5       1500.30       1645.33        39.49 o                         
   3   4   5       3461.96       3420.19        74.69 o                         
   4   4   5        793.48        904.04        44.02 o                         
   5   4   5       6748.29       6710.41       161.64 o                         
   6   4   5       1390.73       1587.96        41.27 o                         
   7   4   5       3978.12       4018.04        97.00 o                         
   8   4   5       1683.00       1640.84        57.83 o                         
   9   4   5        522.86        514.56        22.60 o                         
  10   4   5        761.49        802.99        35.09 o                         
  11   4   5        561.94        608.25        36.01 o                         
  12   4   5        796.39        807.26        42.31 o                         
  13   4   5         98.11         87.14        23.66 o                         
  14   4   5        229.86        177.44        33.55 o                         
  15   4   5        552.16        547.24       106.34 o                         
  16   4   5         64.75         32.33        33.33 o                         
 -16   5   5        130.79        123.83        37.11 o                         
 -15   5   5        217.66        246.41        38.38 o                         
 -14   5   5         46.06         58.80        23.14 o                         
 -13   5   5        555.17        587.04        67.53 o                         
 -12   5   5         11.89         32.25        18.75 o                         
 -11   5   5        457.00        418.60        64.62 o                         
 -10   5   5         53.58         32.40        15.90 o                         
  -9   5   5        970.08        888.85        33.64 o                         
  -8   5   5        139.36        128.99        14.67 o                         
  -7   5   5       8798.21       8271.99       223.77 o                         
  -6   5   5        282.92        275.87        16.96 o                         
  -5   5   5       5636.54       5476.98       122.70 o                         
  -4   5   5        877.56        923.98        29.02 o                         
  -3   5   5       9158.09       9402.87       197.59 o                         
  -2   5   5        425.43        444.42        18.85 o                         
  -1   5   5       1705.68       1732.48        54.36 o                         
   0   5   5        146.01        184.13         9.73 o                         
   1   5   5       1480.69       1456.28        33.37 o                         
   2   5   5        379.77        401.91        14.81 o                         
   3   5   5       8932.72       9309.90       202.09 o                         
   4   5   5        824.63        876.59        31.01 o                         
   5   5   5       5373.12       5797.36       165.45 o                         
   6   5   5        239.67        249.74        17.39 o                         
   7   5   5       8792.14       9259.19       233.28 o                         
   8   5   5        142.41        123.84        14.00 o                         
   9   5   5       1098.43       1243.80        49.88 o                         
  10   5   5         71.92         70.33        15.71 o                         
  11   5   5        452.48        494.07        45.60 o                         
  12   5   5         19.28         42.60        15.95 o                         
  13   5   5        567.72        580.78        44.20 o                         
  14   5   5         55.46         68.95        29.92 o                         
  15   5   5        209.72        281.14        38.90 o                         
  16   5   5        110.98        153.35        78.35 o                         
 -16   6   5        208.76         89.55        61.56 o                         
 -15   6   5        297.34        273.43        38.21 o                         
 -14   6   5        169.06        169.68        28.70 o                         
 -13   6   5        131.94        158.88        39.40 o                         
 -12   6   5        268.91        299.55        41.16 o                         
 -11   6   5         91.26        106.30        29.72 o                         
 -10   6   5        650.52        625.54        41.23 o                         
  -9   6   5        440.25        383.82        26.91 o                         
  -8   6   5       1528.81       1325.94        56.98 o                         
  -7   6   5       1521.79       1498.43        54.93 o                         
  -6   6   5       1921.39       1609.38       111.55 o                         
  -5   6   5       6064.68       6105.60       183.03 o                         
  -4   6   5       5331.03       5342.91       119.68 o                         
  -3   6   5       1439.36       1522.11        48.53 o                         
  -2   6   5       3817.92       3868.78        95.51 o                         
  -1   6   5        247.38        236.34        13.22 o                         
   0   6   5         13.73         17.95         6.98 o                         
   1   6   5        285.83        278.94        13.57 o                         
   2   6   5       4043.18       4113.38       100.47 o                         
   3   6   5       1789.96       1906.38        47.37 o                         
   4   6   5       5487.51       5462.89       222.24 o                         
   5   6   5       6130.57       6375.79       163.96 o                         
   6   6   5       1956.27       1941.62        52.02 o                         
   7   6   5       1514.94       1589.72        54.42 o                         
   8   6   5       1454.34       1484.55        56.68 o                         
   9   6   5        476.04        502.86        24.76 o                         
  10   6   5        686.54        702.25        43.61 o                         
  11   6   5         78.97         68.86        21.21 o                         
  12   6   5        292.96        306.67        31.12 o                         
  13   6   5        140.92        163.66        32.31 o                         
  14   6   5        198.41        225.42        61.31 o                         
  15   6   5        301.25        197.91        56.89 o                         
  16   6   5        218.23        220.51        90.67 o                         
 -15   7   5        253.03        209.19        91.78 o                         
 -14   7   5        264.35        269.98        45.70 o                         
 -13   7   5        554.08        550.39        57.84 o                         
 -12   7   5        855.18        854.62        49.90 o                         
 -11   7   5        939.38        830.80        72.95 o                         
 -10   7   5        934.29        833.93        47.12 o                         
  -9   7   5        924.25        878.30        68.28 o                         
  -8   7   5        518.62        515.53        24.25 o                         
  -7   7   5        973.01        899.70        33.27 o                         
  -6   7   5       1847.96       1834.16        56.80 o                         
  -5   7   5       1868.42       1868.57        56.06 o                         
  -4   7   5       1756.69       1733.61        58.49 o                         
  -3   7   5       3644.23       3700.58       108.40 o                         
  -2   7   5        552.01        621.66        31.61 o                         
  -1   7   5       1869.55       1898.88        57.07 o                         
   0   7   5         82.77        100.34        10.81 o                         
   1   7   5       1953.60       2006.32        78.96 o                         
   2   7   5        542.82        604.61        21.08 o                         
   3   7   5       3630.15       3894.71       161.13 o                         
   4   7   5       1795.17       1789.86        55.69 o                         
   5   7   5       1864.47       1862.12        52.79 o                         
   6   7   5       1910.51       1904.21        47.76 o                         
   7   7   5        883.77        818.47        26.81 o                         
   8   7   5        466.44        473.19        29.13 o                         
   9   7   5        947.18        988.81        51.24 o                         
  10   7   5        907.53        955.37        84.90 o                         
  11   7   5        923.08        879.45        61.88 o                         
  12   7   5        781.79        756.68        44.23 o                         
  13   7   5        613.07        710.25        86.79 o                         
  14   7   5        263.22        244.01        60.15 o                         
  15   7   5        251.52        268.75        73.32 o                         
 -15   8   5         31.47         44.83        44.78 o                         
 -14   8   5        147.43        147.80        40.51 o                         
 -13   8   5        235.47        262.19        43.09 o                         
 -12   8   5        161.04        223.74        25.37 o                         
 -11   8   5         84.47         96.18        19.27 o                         
 -10   8   5        178.76        155.30        22.78 o                         
  -9   8   5         38.17         30.10        14.90 o                         
  -8   8   5        762.84        674.77        46.88 o                         
  -7   8   5        462.81        411.21        34.52 o                         
  -6   8   5       3094.72       3071.25       120.65 o                         
  -5   8   5        843.62        839.59        31.82 o                         
  -4   8   5       1374.83       1363.28        50.28 o                         
  -3   8   5        702.76        653.89        25.83 o                         
  -2   8   5        209.59        203.66        14.64 o                         
  -1   8   5       2133.29       2182.59        78.46 o                         
   0   8   5        638.90        734.29        29.57 o                         
   1   8   5       2118.69       2087.41        95.96 o                         
   2   8   5        216.86        198.36        13.35 o                         
   3   8   5        644.07        695.59        45.72 o                         
   4   8   5       1376.52       1413.08        46.90 o                         
   5   8   5        727.47        701.92        22.99 o                         
   6   8   5       3001.56       3194.30        97.37 o                         
   7   8   5        496.97        548.92        27.85 o                         
   8   8   5        784.30        754.69        41.95 o                         
   9   8   5         57.80         55.62        17.41 o                         
  10   8   5        124.81        136.51        22.86 o                         
  11   8   5         97.55         39.53        36.32 o                         
  12   8   5        131.38        158.68        38.99 o                         
  13   8   5        217.60        156.05        96.82 o                         
  14   8   5        180.34        189.35        62.68 o                         
  15   8   5         25.43         16.31        45.03 o                         
 -15   9   5        396.81        470.62        76.13 o                         
 -14   9   5         60.40         71.50        37.11 o                         
 -13   9   5       1117.26       1249.88        89.79 o                         
 -12   9   5        161.24        185.24        71.10 o                         
 -11   9   5       1193.24       1222.33        97.08 o                         
 -10   9   5        120.97        148.16        33.76 o                         
  -9   9   5       1547.52       1528.70        83.83 o                         
  -8   9   5        306.21        288.78        20.37 o                         
  -7   9   5        833.90        871.58        38.13 o                         
  -6   9   5       1421.53       1422.08        51.69 o                         
  -5   9   5        635.12        615.31        24.45 o                         
  -4   9   5       1526.79       1591.58        63.46 o                         
  -3   9   5       3792.04       3665.81       119.14 o                         
  -2   9   5        565.98        509.90        24.06 o                         
  -1   9   5       4060.08       3995.99       167.97 o                         
   0   9   5       1141.11       1201.27        49.08 o                         
   1   9   5       4216.86       4210.70       148.46 o                         
   2   9   5        556.57        539.62        22.57 o                         
   3   9   5       4063.73       4204.90       200.01 o                         
   4   9   5       1580.08       1651.62        77.34 o                         
   5   9   5        800.74        728.85        34.80 o                         
   6   9   5       1451.84       1493.10        53.10 o                         
   7   9   5        984.53       1056.69        89.18 o                         
   8   9   5        296.06        372.32        37.00 o                         
   9   9   5       1478.78       1728.10        72.71 o                         
  10   9   5        123.15        116.92        54.49 o                         
  11   9   5       1197.89       1044.52        96.25 o                         
  12   9   5        137.03        164.51        53.01 o                         
  13   9   5       1187.14       1248.31       225.54 o                         
  14   9   5         76.04        107.82        55.13 o                         
  15   9   5        450.86        456.69        79.54 o                         
 -14  10   5        407.67        366.61        99.62 o                         
 -13  10   5        199.79        150.16        39.83 o                         
 -12  10   5        186.87        229.38        43.16 o                         
 -11  10   5        334.87        251.32        41.72 o                         
 -10  10   5        177.16        141.03        59.62 o                         
  -9  10   5        638.30        593.52        54.89 o                         
  -8  10   5       1093.24       1107.52        75.05 o                         
  -7  10   5        266.73        297.99        18.85 o                         
  -6  10   5       2260.33       2147.27        70.94 o                         
  -5  10   5        226.99        247.37        22.50 o                         
  -4  10   5       3655.42       3768.44       179.59 o                         
  -3  10   5        830.61        778.59        43.22 o                         
  -2  10   5       2119.77       2220.91       140.82 o                         
  -1  10   5       1768.40       1804.42        61.50 o                         
   0  10   5        788.75        759.10        31.61 o                         
   1  10   5       1747.39       1743.96        91.13 o                         
   2  10   5       1837.56       1857.92        75.95 o                         
   3  10   5        797.93        732.28       116.83 o                         
   4  10   5       3580.01       3611.93       194.12 o                         
   5  10   5        205.56        249.72        22.17 o                         
   6  10   5       2285.96       2424.24       104.74 o                         
   7  10   5        307.51        322.01        30.77 o                         
   8  10   5       1173.56       1255.50        75.29 o                         
   9  10   5        720.39        766.56        68.29 o                         
  10  10   5        162.59        191.84        38.25 o                         
  11  10   5        335.29        321.88        48.03 o                         
  12  10   5        163.45        226.12        57.37 o                         
  13  10   5        172.06        151.40        58.76 o                         
  14  10   5        380.74        351.57        73.38 o                         
 -14  11   5         13.70        -14.16        42.07 o                         
 -13  11   5        494.12        572.79        82.13 o                         
 -12  11   5         43.82         56.82        34.01 o                         
 -11  11   5        442.26        477.96        55.37 o                         
 -10  11   5        236.51        245.12        54.62 o                         
  -9  11   5        690.04        818.41        68.55 o                         
  -8  11   5        139.17        157.51        33.69 o                         
  -7  11   5        128.04         77.71        26.38 o                         
  -6  11   5        129.11        143.01        18.74 o                         
  -5  11   5         79.43         50.51        13.14 o                         
  -4  11   5        976.13        797.14        90.87 o                         
  -3  11   5       1608.50       1567.82        53.14 o                         
  -2  11   5        928.29        880.28        38.62 o                         
  -1  11   5       3321.09       3137.21       130.61 o                         
   0  11   5         13.91         11.51         9.41 o                         
   1  11   5       3329.64       3222.66       176.92 o                         
   2  11   5        973.20       1007.55        71.75 o                         
   3  11   5       1744.42       1709.84        96.03 o                         
   4  11   5        980.83        968.50        66.20 o                         
   5  11   5        117.42        112.81        17.83 o                         
   6  11   5        124.79        118.60        22.98 o                         
   7  11   5         64.93         36.27        32.08 o                         
   8  11   5        152.43        100.74        40.37 o                         
   9  11   5        577.08        590.85        77.59 o                         
  10  11   5        231.57        333.97        63.89 o                         
  11  11   5        389.92        611.16       201.48 o                         
  12  11   5         33.39        114.93        51.01 o                         
  13  11   5        461.89        456.02        78.31 o                         
  14  11   5         14.75        -16.63        46.26 o                         
 -13  12   5         72.41        109.01        53.80 o                         
 -12  12   5        139.27        102.65        66.60 o                         
 -11  12   5         40.73         55.17        39.23 o                         
 -10  12   5        298.08        418.36        52.40 o                         
  -9  12   5        162.23        171.15        38.01 o                         
  -8  12   5        354.47        340.98        44.86 o                         
  -7  12   5        111.91        172.45        34.58 o                         
  -6  12   5        658.58        621.30        64.65 o                         
  -5  12   5        135.33        148.90        29.88 o                         
  -4  12   5        235.76        229.69        29.25 o                         
  -3  12   5        358.75        329.43        33.36 o                         
  -2  12   5       1251.74       1273.47        67.42 o                         
  -1  12   5         43.06         45.65        13.74 o                         
   0  12   5        398.69        442.65        52.66 o                         
   1  12   5         33.82         16.60        11.98 o                         
   2  12   5       1034.51       1120.75        68.92 o                         
   3  12   5        371.66        418.97        38.92 o                         
   4  12   5        205.93        262.39        19.29 o                         
   5  12   5        147.33        189.39        22.17 o                         
   6  12   5        722.97        777.10        52.05 o                         
   7  12   5        122.55         63.66        52.05 o                         
   8  12   5        418.58        390.68        62.13 o                         
   9  12   5        169.50        160.26        77.79 o                         
  10  12   5        304.36        391.45        69.77 o                         
  11  12   5         37.51        124.97        74.44 o                         
  12  12   5        130.45        129.84        54.85 o                         
  13  12   5         69.99        102.98        54.61 o                         
 -12  13   5         54.66         50.45        53.17 o                         
 -11  13   5        751.21        873.84        78.54 o                         
 -10  13   5        300.95        311.13        48.21 o                         
  -9  13   5       1524.03       1682.31        99.93 o                         
  -8  13   5        300.39        308.16        43.89 o                         
  -7  13   5       1121.98       1041.56       139.69 o                         
  -6  13   5        248.75        209.84        47.61 o                         
  -5  13   5       1536.90       1401.08       100.81 o                         
  -4  13   5         81.51         43.26        20.01 o                         
  -3  13   5        861.58        830.77        69.18 o                         
  -2  13   5         23.66         16.15        18.30 o                         
  -1  13   5       1408.66       1423.23        69.45 o                         
   0  13   5          6.47          1.48        12.95 o                         
   1  13   5       1543.78       1548.72        94.40 o                         
   2  13   5         23.32         -3.17        13.82 o                         
   3  13   5        896.26        926.40       129.73 o                         
   4  13   5         80.52         51.34        14.61 o                         
   5  13   5       1535.90       1538.21       251.75 o                         
   6  13   5        245.55        210.06        47.17 o                         
   7  13   5       1157.33       1059.40       216.03 o                         
   8  13   5        281.18        282.31        78.91 o                         
   9  13   5       1531.42       1757.76       381.13 o                         
  10  13   5        302.84        223.41       136.56 o                         
  11  13   5        775.46        861.87       214.35 o                         
  12  13   5         60.51         50.55        51.37 o                         
 -12  14   5        445.11        661.59        91.44 o                         
 -11  14   5         26.72        111.85        50.55 o                         
 -10  14   5        385.42        454.27        57.14 o                         
  -9  14   5        114.30        112.27        37.87 o                         
  -8  14   5        326.64        431.77        59.56 o                         
  -7  14   5        176.73        184.09        47.89 o                         
  -6  14   5        128.34         89.82        53.76 o                         
  -5  14   5        418.27        384.84        48.85 o                         
  -4  14   5        103.01         52.38        21.85 o                         
  -3  14   5        598.60        558.97        95.87 o                         
  -2  14   5       1475.53       1278.49       150.70 o                         
  -1  14   5        277.27        271.65        45.03 o                         
   0  14   5       1334.32       1285.20       113.32 o                         
   1  14   5        288.08        346.00        48.31 o                         
   2  14   5       1490.70       1561.25       200.50 o                         
   3  14   5        575.82        598.79       108.18 o                         
   4  14   5        137.21        111.03        20.28 o                         
   5  14   5        412.49        363.68        68.84 o                         
   6  14   5         95.88        115.02        41.35 o                         
   7  14   5        175.56        211.85        53.17 o                         
   8  14   5        299.12        304.04        96.82 o                         
   9  14   5        108.22        151.25        52.90 o                         
  10  14   5        368.75        408.24        75.03 o                         
  11  14   5         32.64         22.19        58.20 o                         
  12  14   5        428.97        552.51       252.97 o                         
 -11  15   5        181.52        166.03        56.40 o                         
 -10  15   5        206.70        262.85        60.09 o                         
  -9  15   5        122.61        125.78        39.48 o                         
  -8  15   5        214.24        179.25        48.51 o                         
  -7  15   5        559.70        612.40        61.08 o                         
  -6  15   5         16.74         20.11        31.65 o                         
  -5  15   5        964.30        964.29        99.06 o                         
  -4  15   5        174.61        125.91        26.82 o                         
  -3  15   5        484.58        471.11        42.79 o                         
  -2  15   5         91.29        118.14        25.69 o                         
  -1  15   5        331.99        356.80        43.92 o                         
   0  15   5        433.82        459.51        49.46 o                         
   1  15   5        315.26        302.64        39.92 o                         
   2  15   5         94.61        102.11        27.10 o                         
   3  15   5        421.33        475.30        40.72 o                         
   4  15   5        162.97        184.81        23.82 o                         
   5  15   5        875.55        799.79       204.28 o                         
   6  15   5         21.31         43.22        36.55 o                         
   7  15   5        550.66        513.66        73.88 o                         
   8  15   5        232.59        313.34       138.80 o                         
   9  15   5        136.78        145.54        52.08 o                         
  10  15   5        211.72        284.23        66.36 o                         
  11  15   5        193.01        102.41        75.55 o                         
 -10  16   5        325.44        340.06        69.17 o                         
  -9  16   5         79.73         50.48        44.85 o                         
  -8  16   5        552.30        630.40        65.28 o                         
  -7  16   5          5.71        -30.39        30.39 o                         
  -6  16   5        137.34        129.96        36.44 o                         
  -5  16   5         24.64          7.58        26.81 o                         
  -4  16   5        651.50        603.13        56.07 o                         
  -3  16   5        296.06        275.10        48.69 o                         
  -2  16   5        963.48        896.34        73.62 o                         
  -1  16   5       1068.46        906.11        70.83 o                         
   0  16   5       2065.99       1979.44       113.17 o                         
   1  16   5       1075.17        985.01        85.07 o                         
   2  16   5       1031.80       1036.07        81.15 o                         
   3  16   5        299.70        264.39        81.15 o                         
   4  16   5        712.33        708.53       104.10 o                         
   5  16   5         20.64         51.49        45.89 o                         
   6  16   5        168.83         84.46        41.39 o                         
   7  16   5          4.20          0.36        34.16 o                         
   8  16   5        491.53        539.24       183.01 o                         
   9  16   5         87.47         93.02        49.27 o                         
  10  16   5        327.77        431.97        77.99 o                         
  -8  17   5         80.82         93.27        47.58 o                         
  -7  17   5        305.87        389.52        87.31 o                         
  -6  17   5          0.06         -9.75        33.96 o                         
  -5  17   5        118.92         74.22        40.76 o                         
  -4  17   5        119.09        156.71        59.32 o                         
  -3  17   5         93.31         60.43        29.80 o                         
  -2  17   5        171.12        213.12        39.12 o                         
  -1  17   5         18.64         12.88        27.09 o                         
   0  17   5          2.15         -3.73        26.51 o                         
   1  17   5         24.37          0.26        25.50 o                         
   2  17   5        159.91        135.30        33.08 o                         
   3  17   5        138.40         77.23        52.61 o                         
   4  17   5        106.64         71.64        48.13 o                         
   5  17   5        123.49        189.17        66.04 o                         
   6  17   5          0.45        -13.43        47.01 o                         
   7  17   5        319.44        276.47        81.71 o                         
   8  17   5         67.47        -50.37        50.37 o                         
  -7  18   5         14.58         -4.48        53.73 o                         
  -6  18   5         72.34         43.65        51.49 o                         
  -5  18   5          8.12         57.09        49.25 o                         
  -4  18   5          6.63        -13.43        40.30 o                         
  -3  18   5         13.52         -7.84        39.18 o                         
  -2  18   5         14.10        -29.66        29.66 o                         
  -1  18   5         79.53         30.97        29.67 o                         
   0  18   5          1.18        -18.02        33.02 o                         
   1  18   5         95.15        114.63        34.16 o                         
   2  18   5         30.89         36.17        28.24 o                         
   3  18   5          6.81         -2.24        42.53 o                         
   4  18   5         17.07        -14.55        45.89 o                         
   5  18   5          7.44        -33.58        41.41 o                         
   6  18   5         43.37         15.67        50.37 o                         
   7  18   5         10.69        -14.55        51.49 o                         
  -5  19   5        290.66        289.90        77.23 o                         
  -4  19   5         46.17         31.34        52.61 o                         
  -3  19   5         93.83         36.94        51.49 o                         
  -2  19   5         74.80         56.73        33.92 o                         
  -1  19   5        666.23        710.07        71.22 o                         
   0  19   5         16.66        -10.31        31.26 o                         
   1  19   5        680.29        647.26        66.43 o                         
   2  19   5         79.18        -10.07        43.65 o                         
   3  19   5         96.07        115.29        57.09 o                         
   4  19   5         44.21        -15.67        43.65 o                         
   5  19   5        279.40        226.10        73.88 o                         
   0   0   6       3158.23       3020.85        88.63 o                         
   1   0   6         31.80         45.53         6.49 o                         
   2   0   6      27239.58      26366.09       498.15 o                         
   3   0   6          6.33         22.02         6.34 o                         
   4   0   6      10485.70      10136.76       186.90 o                         
   5   0   6        879.47        952.76        27.42 o                         
   6   0   6      12750.08      13058.09       264.40 o                         
   7   0   6       1581.99       1597.74        53.71 o                         
   8   0   6       4698.58       4466.09        98.75 o                         
   9   0   6       2108.60       1887.34        52.06 o                         
  10   0   6        747.73        781.36        36.18 o                         
  11   0   6         35.58         13.09        13.34 o                         
  12   0   6       1265.52       1236.91        49.25 o                         
  13   0   6         24.12          4.09        20.11 o                         
  14   0   6        620.34        606.88        57.83 o                         
  15   0   6          3.50          5.87        29.67 o                         
  16   0   6        183.39        190.62        45.09 o                         
 -16   1   6         24.51         73.14        35.85 o                         
 -15   1   6         33.78         22.43        31.99 o                         
 -14   1   6       1042.20       1023.49       138.87 o                         
 -13   1   6        137.97        151.20        27.26 o                         
 -12   1   6        757.15        793.89        40.39 o                         
 -11   1   6         73.30         59.39        15.03 o                         
 -10   1   6       1769.88       1717.75        58.57 o                         
  -9   1   6        156.75        155.10        15.44 o                         
  -8   1   6       2571.92       2439.61        68.44 o                         
  -7   1   6        488.78        501.98        20.74 o                         
  -6   1   6      13883.70      13949.48       281.64 o                         
  -5   1   6        264.02        277.48        14.08 o                         
  -4   1   6      13630.45      13485.73       257.20 o                         
  -3   1   6        512.98        482.22        17.53 o                         
  -2   1   6       2749.78       2504.07        53.91 o                         
  -1   1   6       2810.60       2708.86        54.07 o                         
   0   1   6      12787.19      12497.65       253.23 o                         
   1   1   6       2834.71       2812.11        62.66 o                         
   2   1   6       2278.29       2043.24        45.34 o                         
   3   1   6        514.53        496.30        17.91 o                         
   4   1   6      13517.37      13519.01       274.08 o                         
   5   1   6        243.79        255.14        13.81 o                         
   6   1   6      13694.40      14042.74       283.63 o                         
   7   1   6        501.59        520.09        25.62 o                         
   8   1   6       2515.91       2325.15        64.49 o                         
   9   1   6        146.57        139.83        15.12 o                         
  10   1   6       1897.59       1785.70        72.64 o                         
  11   1   6         65.13         53.68        15.66 o                         
  12   1   6        644.42        730.05        48.67 o                         
  13   1   6        126.61        131.21        26.74 o                         
  14   1   6        994.68       1022.85        69.56 o                         
  15   1   6         33.34         13.53        31.65 o                         
  16   1   6         21.94         -8.00        49.81 o                         
 -16   2   6        204.80        219.85        46.17 o                         
 -15   2   6        107.37         92.34        36.41 o                         
 -14   2   6        846.17        870.71        56.93 o                         
 -13   2   6        182.04        156.90        27.89 o                         
 -12   2   6        660.14        621.01        44.75 o                         
 -11   2   6        363.71        351.71        25.76 o                         
 -10   2   6        767.68        758.32        36.21 o                         
  -9   2   6        966.18        993.12        34.80 o                         
  -8   2   6       1691.01       1527.47        53.41 o                         
  -7   2   6       2908.07       2781.65        83.37 o                         
  -6   2   6       4700.29       4618.20        99.42 o                         
  -5   2   6         41.82         65.48         8.09 o                         
  -4   2   6       4276.46       4193.49        85.19 o                         
  -3   2   6        918.84        934.89        24.40 o                         
  -2   2   6       3930.34       3626.86        76.66 o                         
  -1   2   6        329.08        319.46        14.43 o                         
   0   2   6       2205.12       2192.80        47.18 o                         
   1   2   6        332.11        349.63        15.10 o                         
   2   2   6       4407.59       4212.80        90.59 o                         
   3   2   6        857.91        881.95        25.63 o                         
   4   2   6       4691.44       4712.83       114.70 o                         
   5   2   6         25.84         39.52         7.83 o                         
   6   2   6       4825.03       4801.30       130.53 o                         
   7   2   6       3025.75       2987.56        78.57 o                         
   8   2   6       1577.24       1602.52        45.41 o                         
   9   2   6       1028.42       1072.06        55.28 o                         
  10   2   6        530.82        591.24        32.37 o                         
  11   2   6        326.40        340.98        28.83 o                         
  12   2   6        575.79        635.17        40.39 o                         
  13   2   6        180.34        223.84        31.54 o                         
  14   2   6        971.50        866.75        65.19 o                         
  15   2   6        119.04        124.50        40.30 o                         
  16   2   6        232.00        259.38        48.29 o                         
 -16   3   6         61.45         47.63        34.37 o                         
 -15   3   6         12.57         64.82        34.10 o                         
 -14   3   6        745.71        715.49        52.01 o                         
 -13   3   6        306.29        317.43        40.23 o                         
 -12   3   6        787.32        771.39        50.45 o                         
 -11   3   6        385.17        335.56        29.87 o                         
 -10   3   6        920.52        892.82        57.32 o                         
  -9   3   6        292.50        334.24        20.27 o                         
  -8   3   6       3177.57       2898.97        79.46 o                         
  -7   3   6         20.29         18.83         8.19 o                         
  -6   3   6       3063.88       2785.66        67.27 o                         
  -5   3   6        137.03        118.83         9.59 o                         
  -4   3   6       4736.75       4825.82       116.63 o                         
  -3   3   6       1414.59       1467.13        35.30 o                         
  -2   3   6       3291.28       3211.90        79.17 o                         
  -1   3   6       3450.51       3543.82        72.37 o                         
   0   3   6       6844.66       6386.64       125.41 o                         
   1   3   6       3489.28       3610.25        73.52 o                         
   2   3   6       2888.42       2888.45        64.57 o                         
   3   3   6       1296.68       1409.43        36.07 o                         
   4   3   6       4575.60       4868.32       118.17 o                         
   5   3   6        151.44        176.37        12.78 o                         
   6   3   6       3225.00       3176.36        76.32 o                         
   7   3   6         14.90         20.27         8.93 o                         
   8   3   6       3393.95       3250.89        84.46 o                         
   9   3   6        260.42        362.08        23.53 o                         
  10   3   6       1087.41       1133.95        44.55 o                         
  11   3   6        356.89        375.01        29.88 o                         
  12   3   6        741.50        703.16        48.28 o                         
  13   3   6        296.18        304.70        34.23 o                         
  14   3   6        723.52        623.93        54.97 o                         
  15   3   6          9.43         50.65        62.12 o                         
  16   3   6         46.41         57.16        35.23 o                         
 -16   4   6        115.44         78.95        36.49 o                         
 -15   4   6         71.17         47.25        31.70 o                         
 -14   4   6        325.02        274.85        34.43 o                         
 -13   4   6        274.96        359.09        36.84 o                         
 -12   4   6       1226.77       1134.87        60.19 o                         
 -11   4   6        413.06        398.29        35.66 o                         
 -10   4   6       2606.58       2431.21        88.02 o                         
  -9   4   6         49.80         52.48        11.24 o                         
  -8   4   6       3826.73       3542.86        90.13 o                         
  -7   4   6        446.64        404.90        19.19 o                         
  -6   4   6       5528.77       5164.81       126.36 o                         
  -5   4   6        619.41        628.28        26.09 o                         
  -4   4   6       9050.32       8717.98       190.27 o                         
  -3   4   6        367.56        408.09        17.18 o                         
  -2   4   6       4261.47       3984.96        86.30 o                         
  -1   4   6        968.54       1080.09        26.84 o                         
   0   4   6       1940.67       1757.32        39.59 o                         
   1   4   6       1067.39       1175.12        29.77 o                         
   2   4   6       4418.99       4246.09        91.48 o                         
   3   4   6        389.34        405.47        18.31 o                         
   4   4   6       9258.06       9343.29       235.65 o                         
   5   4   6        698.31        753.30        27.79 o                         
   6   4   6       5749.31       6033.38       145.13 o                         
   7   4   6        513.51        506.65        25.12 o                         
   8   4   6       3520.85       3582.21       101.22 o                         
   9   4   6         54.15         72.17        11.11 o                         
  10   4   6       2275.48       2447.86        74.32 o                         
  11   4   6        414.13        431.91        30.77 o                         
  12   4   6       1166.84       1056.63        59.93 o                         
  13   4   6        255.97        246.26        31.72 o                         
  14   4   6        402.53        426.95        57.89 o                         
  15   4   6         77.33         70.81        77.79 o                         
  16   4   6        139.18        117.03        39.34 o                         
 -16   5   6        127.60        106.23        37.85 o                         
 -15   5   6         90.20         87.50        30.41 o                         
 -14   5   6        227.99        257.36        33.33 o                         
 -13   5   6         79.79         55.95        22.15 o                         
 -12   5   6        123.23         93.66        23.34 o                         
 -11   5   6        220.80        184.96        28.43 o                         
 -10   5   6       1384.29       1292.99        51.38 o                         
  -9   5   6        245.76        251.01        23.47 o                         
  -8   5   6       1223.07       1156.62        44.30 o                         
  -7   5   6        656.53        586.98        55.58 o                         
  -6   5   6       5345.51       4764.36       117.96 o                         
  -5   5   6        121.83        123.64        14.68 o                         
  -4   5   6      10988.39      10798.80       250.15 o                         
  -3   5   6        293.57        266.87        14.30 o                         
  -2   5   6      12017.08      11695.40       252.65 o                         
  -1   5   6       2904.38       2753.13        65.87 o                         
   0   5   6       6377.64       5790.82       141.46 o                         
   1   5   6       3025.78       2888.15        67.55 o                         
   2   5   6      11571.43      11236.87       241.05 o                         
   3   5   6        359.81        364.16        20.45 o                         
   4   5   6      10792.75      11024.59       276.04 o                         
   5   5   6        153.59        178.40        13.64 o                         
   6   5   6       5297.30       5210.29       126.74 o                         
   7   5   6        711.79        709.28        27.97 o                         
   8   5   6       1175.12       1206.14        43.89 o                         
   9   5   6        285.12        273.86        17.38 o                         
  10   5   6       1460.10       1536.15        85.00 o                         
  11   5   6        208.20        266.33        24.34 o                         
  12   5   6        120.78        112.56        24.62 o                         
  13   5   6         84.75         48.09        26.01 o                         
  14   5   6        184.62        181.42        34.19 o                         
  15   5   6         97.72         73.95        32.53 o                         
  16   5   6        122.56        138.80        77.23 o                         
 -16   6   6         71.99         69.40        55.97 o                         
 -15   6   6        221.05        232.52        37.67 o                         
 -14   6   6        218.39        266.75        35.32 o                         
 -13   6   6        557.67        581.33        56.11 o                         
 -12   6   6        501.08        509.10        40.80 o                         
 -11   6   6        135.12        104.92        27.70 o                         
 -10   6   6        224.94        245.86        28.24 o                         
  -9   6   6       1357.46       1210.60        56.59 o                         
  -8   6   6        808.42        794.62        33.60 o                         
  -7   6   6       1444.77       1410.17        53.45 o                         
  -6   6   6       4700.11       4619.68       114.78 o                         
  -5   6   6       1738.74       1701.60        49.18 o                         
  -4   6   6       4433.96       4101.59       110.00 o                         
  -3   6   6       4711.89       4628.31       140.29 o                         
  -2   6   6       3630.41       3290.14       111.72 o                         
  -1   6   6       9148.68       9089.06       221.62 o                         
   0   6   6       2606.14       2855.48        76.09 o                         
   1   6   6       9268.06       9288.37       201.04 o                         
   2   6   6       3550.07       3348.63        77.61 o                         
   3   6   6       4732.26       4671.94       123.02 o                         
   4   6   6       4341.93       4072.85       108.98 o                         
   5   6   6       1635.08       1723.27        60.66 o                         
   6   6   6       4733.69       5052.24       146.75 o                         
   7   6   6       1309.98       1425.36        63.75 o                         
   8   6   6       1047.86       1073.88        44.74 o                         
   9   6   6       1339.78       1318.50        64.37 o                         
  10   6   6        159.09        200.18        19.79 o                         
  11   6   6        112.86        114.03        25.20 o                         
  12   6   6        448.15        483.52        41.69 o                         
  13   6   6        562.30        555.14        55.13 o                         
  14   6   6        278.16        282.54        50.77 o                         
  15   6   6        233.00        240.54        61.83 o                         
  16   6   6         72.94        226.10        88.43 o                         
 -15   7   6         24.69         45.74        42.21 o                         
 -14   7   6        265.93        288.94        33.47 o                         
 -13   7   6         68.04         83.37        23.92 o                         
 -12   7   6        209.11        185.15        27.40 o                         
 -11   7   6         30.34         46.97        18.87 o                         
 -10   7   6       1343.07       1344.94        76.74 o                         
  -9   7   6        599.80        521.03        37.89 o                         
  -8   7   6        995.54       1016.17        57.24 o                         
  -7   7   6       4576.13       4369.02       168.65 o                         
  -6   7   6       1658.70       1620.50        48.11 o                         
  -5   7   6        938.60        869.52        31.16 o                         
  -4   7   6       3135.36       3092.29        79.98 o                         
  -3   7   6       1401.47       1379.94        49.16 o                         
  -2   7   6       1586.24       1571.41        45.50 o                         
  -1   7   6        412.34        360.30        18.90 o                         
   0   7   6       1012.10        933.61        38.00 o                         
   1   7   6        313.74        281.58        14.69 o                         
   2   7   6       1658.12       1679.80        43.52 o                         
   3   7   6       1317.01       1351.84        40.98 o                         
   4   7   6       3198.70       3255.33       112.30 o                         
   5   7   6        899.02        880.73        45.56 o                         
   6   7   6       1664.89       1654.21        51.50 o                         
   7   7   6       4402.34       4502.67       148.03 o                         
   8   7   6       1070.66       1071.85        38.28 o                         
   9   7   6        511.26        590.96        48.91 o                         
  10   7   6       1331.51       1421.24        70.49 o                         
  11   7   6         30.68          2.07        17.29 o                         
  12   7   6        236.53        180.54        31.50 o                         
  13   7   6         58.14         34.93        43.45 o                         
  14   7   6        278.57        318.34        65.01 o                         
  15   7   6         17.27         17.97        44.24 o                         
 -15   8   6         62.57         91.01        49.42 o                         
 -14   8   6        487.42        520.01        74.39 o                         
 -13   8   6         81.90        126.31        36.82 o                         
 -12   8   6       1073.38       1058.43        59.16 o                         
 -11   8   6         96.21        115.62        22.42 o                         
 -10   8   6        601.88        638.68        60.39 o                         
  -9   8   6        232.49        248.37        27.15 o                         
  -8   8   6        452.27        442.30        33.91 o                         
  -7   8   6        198.08        217.22        16.48 o                         
  -6   8   6       2582.52       2537.60       112.80 o                         
  -5   8   6        474.73        490.55        23.46 o                         
  -4   8   6       3527.09       3362.12        86.50 o                         
  -3   8   6         36.60         66.22        11.71 o                         
  -2   8   6       1779.08       1655.60        56.20 o                         
  -1   8   6         93.28        123.95        13.41 o                         
   0   8   6        360.40        302.25        17.62 o                         
   1   8   6         68.89         75.13         9.94 o                         
   2   8   6       1447.27       1388.85        60.89 o                         
   3   8   6         67.15        102.77        18.20 o                         
   4   8   6       3376.18       3403.10       125.26 o                         
   5   8   6        473.94        525.92        34.52 o                         
   6   8   6       2396.14       2402.83        69.69 o                         
   7   8   6        265.62        265.28        21.27 o                         
   8   8   6        470.92        463.95        44.75 o                         
   9   8   6        234.02        258.31        39.02 o                         
  10   8   6        619.64        661.44        60.02 o                         
  11   8   6        122.94        119.54        34.55 o                         
  12   8   6       1001.69       1124.58        84.88 o                         
  13   8   6        102.83        194.13        54.60 o                         
  14   8   6        444.85        606.43        86.54 o                         
  15   8   6         56.01        -13.66        85.07 o                         
 -15   9   6         85.80         86.59        51.30 o                         
 -14   9   6        173.20         77.66        45.89 o                         
 -13   9   6        198.60        169.76        40.40 o                         
 -12   9   6        194.76        226.83        46.34 o                         
 -11   9   6        126.79        109.09        22.93 o                         
 -10   9   6        187.53        183.14        22.70 o                         
  -9   9   6        419.34        395.93        47.43 o                         
  -8   9   6       1154.20       1062.73        54.56 o                         
  -7   9   6       1259.26       1240.59        71.56 o                         
  -6   9   6        194.96        165.07        17.94 o                         
  -5   9   6       1938.61       1939.62       134.30 o                         
  -4   9   6       3013.09       2943.51        83.40 o                         
  -3   9   6       2685.96       2743.03        94.78 o                         
  -2   9   6       3782.98       3630.90       121.89 o                         
  -1   9   6        436.95        419.64        21.80 o                         
   0   9   6       2791.11       2633.91       125.80 o                         
   1   9   6        596.35        592.94        27.77 o                         
   2   9   6       3795.49       3614.53       185.56 o                         
   3   9   6       2856.71       2989.26       116.05 o                         
   4   9   6       3163.30       3120.15        80.07 o                         
   5   9   6       1936.35       2029.09        76.91 o                         
   6   9   6        144.94        175.43        15.98 o                         
   7   9   6       1220.32       1188.96        74.62 o                         
   8   9   6       1071.55       1030.96        73.66 o                         
   9   9   6        471.86        512.23        52.88 o                         
  10   9   6        184.70        175.13        37.87 o                         
  11   9   6        131.88        200.93        39.46 o                         
  12   9   6        242.82        302.04        62.47 o                         
  13   9   6        229.68        224.29        72.20 o                         
  14   9   6        203.09        276.84        66.47 o                         
  15   9   6         79.99         51.71        52.27 o                         
 -14  10   6        215.84         56.63        46.20 o                         
 -13  10   6         34.05         28.46        34.71 o                         
 -12  10   6        667.85        704.21       109.79 o                         
 -11  10   6        102.43         69.01        32.49 o                         
 -10  10   6        734.07        714.06        63.48 o                         
  -9  10   6        214.33        251.54        40.00 o                         
  -8  10   6        983.56        868.07        52.51 o                         
  -7  10   6        934.06        819.52       109.21 o                         
  -6  10   6       1606.59       1605.76        71.24 o                         
  -5  10   6       1739.20       1873.75        91.45 o                         
  -4  10   6       1733.41       1810.03        74.66 o                         
  -3  10   6       1034.83       1032.27        57.27 o                         
  -2  10   6       4226.08       4007.06       178.61 o                         
  -1  10   6        365.65        367.43        22.34 o                         
   0  10   6       5881.11       5689.15       282.64 o                         
   1  10   6        364.66        373.58        20.66 o                         
   2  10   6       4238.64       4146.58       240.03 o                         
   3  10   6        921.62       1020.85        46.06 o                         
   4  10   6       1662.79       1742.16        98.61 o                         
   5  10   6       1652.51       1777.12        61.73 o                         
   6  10   6       1680.09       1822.18       141.04 o                         
   7  10   6       1000.01       1089.50       114.41 o                         
   8  10   6       1067.88       1207.60        91.06 o                         
   9  10   6        208.46        168.19        36.40 o                         
  10  10   6        777.61        795.88       118.45 o                         
  11  10   6         91.39         40.81        44.46 o                         
  12  10   6        721.54        702.26        90.98 o                         
  13  10   6         25.62         47.05        44.59 o                         
  14  10   6        208.68        198.12        65.69 o                         
 -14  11   6        148.02         90.15        50.49 o                         
 -13  11   6         67.26        121.02        55.97 o                         
 -12  11   6        184.82        236.64        44.42 o                         
 -11  11   6        152.03        170.72        40.93 o                         
 -10  11   6        604.64        761.84        67.64 o                         
  -9  11   6        361.46        451.49        51.75 o                         
  -8  11   6        248.99        304.25        41.37 o                         
  -7  11   6       1470.62       1399.72        86.76 o                         
  -6  11   6         12.70         17.54        15.95 o                         
  -5  11   6       1872.94       1907.01       124.24 o                         
  -4  11   6        309.86        315.72        33.87 o                         
  -3  11   6       2398.04       2416.47        90.79 o                         
  -2  11   6       1235.07       1171.59        67.66 o                         
  -1  11   6        519.44        552.96        28.66 o                         
   0  11   6        321.32        316.19        20.33 o                         
   1  11   6        389.84        421.73        32.69 o                         
   2  11   6       1357.96       1352.41        90.52 o                         
   3  11   6       2493.18       2609.83       174.29 o                         
   4  11   6        260.76        296.48        25.09 o                         
   5  11   6       1789.37       1924.93        99.32 o                         
   6  11   6         25.38         32.75        11.40 o                         
   7  11   6       1299.69       1264.58       165.66 o                         
   8  11   6        213.71        212.32       113.61 o                         
   9  11   6        277.56        210.24        55.25 o                         
  10  11   6        557.63        705.17        87.76 o                         
  11  11   6        124.34        146.79        52.10 o                         
  12  11   6        181.71        270.14        87.87 o                         
  13  11   6         60.01         60.25        50.14 o                         
  14  11   6        138.78        194.19        66.09 o                         
 -13  12   6         29.76         59.05        47.49 o                         
 -12  12   6        310.34        360.06        54.70 o                         
 -11  12   6        110.45        157.84        41.77 o                         
 -10  12   6        395.17        411.86        88.63 o                         
  -9  12   6        400.09        429.46        51.35 o                         
  -8  12   6        321.98        318.32        48.91 o                         
  -7  12   6        112.92         98.96        33.13 o                         
  -6  12   6        420.03        412.42        33.28 o                         
  -5  12   6        383.26        368.36        32.87 o                         
  -4  12   6        434.57        409.70        44.33 o                         
  -3  12   6       1372.40       1308.82       146.50 o                         
  -2  12   6         83.55         94.91        16.91 o                         
  -1  12   6        497.16        544.27        40.16 o                         
   0  12   6        300.02        316.51        34.22 o                         
   1  12   6        418.25        450.47        37.32 o                         
   2  12   6         51.89         49.24        14.11 o                         
   3  12   6       1329.98       1348.66       107.36 o                         
   4  12   6        346.71        377.18        31.66 o                         
   5  12   6        403.00        453.78        32.15 o                         
   6  12   6        315.26        307.74        53.32 o                         
   7  12   6        137.07        145.19        44.71 o                         
   8  12   6        252.32        292.25        90.11 o                         
   9  12   6        460.90        515.94       160.62 o                         
  10  12   6        415.30        415.03       111.93 o                         
  11  12   6        105.60        144.12        54.54 o                         
  12  12   6        274.94        317.77        73.88 o                         
  13  12   6         24.47        -43.34        43.34 o                         
 -12  13   6        199.86        123.34        53.77 o                         
 -11  13   6        132.97        130.93        41.11 o                         
 -10  13   6        430.03        416.97       109.89 o                         
  -9  13   6        211.32        240.35        43.39 o                         
  -8  13   6        213.81        313.30        51.47 o                         
  -7  13   6        280.10        250.10        41.01 o                         
  -6  13   6        147.70        144.51        28.60 o                         
  -5  13   6        173.67        220.18        31.83 o                         
  -4  13   6        185.30        189.86        35.25 o                         
  -3  13   6       1211.71       1183.18       137.47 o                         
  -2  13   6        821.73        786.03        85.15 o                         
  -1  13   6        513.40        610.59        62.20 o                         
   0  13   6       1579.30       1635.74       154.65 o                         
   1  13   6        642.07        724.83        62.73 o                         
   2  13   6        853.30        896.55        97.58 o                         
   3  13   6       1262.90       1308.63       137.81 o                         
   4  13   6        172.62        193.78        39.02 o                         
   5  13   6        180.07        181.90        45.09 o                         
   6  13   6        164.45        164.74        44.11 o                         
   7  13   6        331.20        344.32        59.39 o                         
   8  13   6        248.07        279.13        57.27 o                         
   9  13   6        209.47        200.77        55.92 o                         
  10  13   6        464.67        611.72       118.09 o                         
  11  13   6        118.03        126.65        53.42 o                         
  12  13   6        207.57        219.34        66.09 o                         
 -11  14   6        193.05        193.75        57.47 o                         
 -10  14   6        327.82        395.94        55.74 o                         
  -9  14   6        252.81        304.20       121.30 o                         
  -8  14   6        503.53        680.40        92.64 o                         
  -7  14   6         51.50         39.52        28.59 o                         
  -6  14   6        307.42        329.27        44.40 o                         
  -5  14   6        180.53        173.26        26.08 o                         
  -4  14   6        393.15        383.48        52.40 o                         
  -3  14   6        108.31         77.79        24.19 o                         
  -2  14   6         90.83         77.71        23.89 o                         
  -1  14   6        293.01        320.52        51.54 o                         
   0  14   6       1028.72        998.98       103.40 o                         
   1  14   6        279.72        326.40        40.39 o                         
   2  14   6        113.01        157.32        23.54 o                         
   3  14   6         83.92         62.25        20.64 o                         
   4  14   6        389.48        453.37        36.79 o                         
   5  14   6        172.81        204.24        47.17 o                         
   6  14   6        308.89        276.93        52.44 o                         
   7  14   6         28.66         11.84        34.34 o                         
   8  14   6        473.18        576.77       182.45 o                         
   9  14   6        213.88        240.15        60.19 o                         
  10  14   6        325.70        448.92        76.58 o                         
  11  14   6        202.16        298.83        71.69 o                         
 -11  15   6        398.94        470.12       104.10 o                         
 -10  15   6         42.20          2.49        40.58 o                         
  -9  15   6        292.38        374.03        58.61 o                         
  -8  15   6        279.29        242.98        43.15 o                         
  -7  15   6         96.67        125.22        36.33 o                         
  -6  15   6        147.82        158.33        37.04 o                         
  -5  15   6        219.41        231.85        28.22 o                         
  -4  15   6        100.07        105.16        26.62 o                         
  -3  15   6        922.47        911.28       101.08 o                         
  -2  15   6        123.16        156.13        34.43 o                         
  -1  15   6       1496.48       1371.46       165.10 o                         
   0  15   6         45.79         51.39        25.80 o                         
   1  15   6       1475.87       1364.46       104.10 o                         
   2  15   6        120.65         95.11        27.40 o                         
   3  15   6        865.72        830.93        57.69 o                         
   4  15   6         84.72        123.83        24.11 o                         
   5  15   6        233.63        357.85       144.95 o                         
   6  15   6        129.21         73.76        39.34 o                         
   7  15   6         75.47        128.04        92.34 o                         
   8  15   6        274.45        259.25        59.76 o                         
   9  15   6        271.41        386.87       193.08 o                         
  10  15   6         53.93         26.39        46.72 o                         
  11  15   6        384.57        339.16       106.34 o                         
  -9  16   6        384.36        343.06        64.92 o                         
  -8  16   6        150.11        173.65        50.23 o                         
  -7  16   6        109.98         60.00        33.93 o                         
  -6  16   6        138.35        144.32        36.23 o                         
  -5  16   6        250.25        269.32        44.22 o                         
  -4  16   6        157.27        139.93        37.50 o                         
  -3  16   6        565.86        567.37        58.48 o                         
  -2  16   6          2.89         40.63        28.09 o                         
  -1  16   6       1088.80       1019.00        77.14 o                         
   0  16   6         31.37         39.66        27.40 o                         
   1  16   6       1171.74       1241.21       134.32 o                         
   2  16   6          4.45        -14.61        21.73 o                         
   3  16   6        601.25        618.05        96.82 o                         
   4  16   6        167.25         85.07        51.49 o                         
   5  16   6        278.83         92.90        54.85 o                         
   6  16   6        165.74        108.88        88.43 o                         
   7  16   6        100.95        149.03        51.04 o                         
   8  16   6        171.56        200.95        58.55 o                         
   9  16   6        353.26        438.45        90.67 o                         
  -8  17   6        111.02        128.72        68.28 o                         
  -7  17   6        171.68        158.94        69.40 o                         
  -6  17   6        269.19        244.01        71.64 o                         
  -5  17   6        163.20         78.35        53.73 o                         
  -4  17   6          1.35          8.95        43.65 o                         
  -3  17   6        149.50        121.51        34.96 o                         
  -2  17   6         22.22          3.81        27.09 o                         
  -1  17   6        367.75        410.70        51.84 o                         
   0  17   6        402.67        331.98        47.05 o                         
   1  17   6        382.66        373.49       106.90 o                         
   2  17   6         23.94         -2.80        24.41 o                         
   3  17   6        143.79        105.22        53.73 o                         
   4  17   6          1.35          1.12        41.41 o                         
   5  17   6        108.38        115.29        57.09 o                         
   6  17   6        267.03        218.27        72.76 o                         
   7  17   6        153.99        220.51        77.23 o                         
   8  17   6        116.43        114.17        66.04 o                         
  -6  18   6        276.07        308.93        81.71 o                         
  -5  18   6          2.41          1.12        44.77 o                         
  -4  18   6        240.80        352.59        76.11 o                         
  -3  18   6          1.70         12.04        29.67 o                         
  -2  18   6         19.46        -23.92        26.05 o                         
  -1  18   6         15.33         34.58        30.28 o                         
   0  18   6         21.42         32.34        30.05 o                         
   1  18   6         12.09         -8.95        27.89 o                         
   2  18   6         11.69        -16.62        25.50 o                         
   3  18   6          7.54         -4.48        40.30 o                         
   4  18   6        233.05         97.38        55.97 o                         
   5  18   6          9.13          3.36        47.01 o                         
   6  18   6        278.10        232.82        74.99 o                         
   7  18   6         96.71        152.23        73.88 o                         
  -4  19   6         40.29          4.48        50.37 o                         
  -3  19   6         90.69         78.35        50.37 o                         
  -2  19   6          7.03        -28.54        30.87 o                         
  -1  19   6        211.13        165.62        42.72 o                         
   0  19   6         51.51         37.50        34.03 o                         
   1  19   6        224.08        266.24        52.61 o                         
   2  19   6          5.92         40.30        49.25 o                         
   3  19   6         98.16         44.77        51.49 o                         
   4  19   6         37.44         24.63        50.37 o                         
   1   0   7       4118.63       3902.05        85.26 o                         
   2   0   7          3.84         -5.60         5.60 o                         
   3   0   7        321.92        304.01        14.62 o                         
   4   0   7       2463.99       2473.81        61.61 o                         
   5   0   7         15.11         -5.24         7.09 o                         
   6   0   7        407.97        407.25        18.58 o                         
   7   0   7        286.95        281.82        16.19 o                         
   8   0   7       2500.88       2523.88        78.35 o                         
   9   0   7         12.82          2.70        10.65 o                         
  10   0   7        153.02        176.89        23.35 o                         
  11   0   7         11.03          8.45        13.78 o                         
  12   0   7        141.68        149.31        24.14 o                         
  13   0   7        420.31        430.40        39.76 o                         
  14   0   7         48.82         69.83        32.88 o                         
  15   0   7        321.19        282.85        72.20 o                         
  16   0   7        285.39        259.68        50.58 o                         
 -16   1   7        522.21        579.13        86.19 o                         
 -15   1   7        245.16        213.04        45.09 o                         
 -14   1   7        520.47        472.95        49.73 o                         
 -13   1   7        370.89        416.16        38.89 o                         
 -12   1   7       1517.97       1568.21        64.28 o                         
 -11   1   7        156.28        146.70        18.93 o                         
 -10   1   7        295.93        296.73        25.64 o                         
  -9   1   7         63.75         62.12        12.61 o                         
  -8   1   7        989.55        982.03        36.89 o                         
  -7   1   7        303.67        286.40        17.23 o                         
  -6   1   7       1289.15       1265.87        34.68 o                         
  -5   1   7        110.61        104.84         9.68 o                         
  -4   1   7       1741.18       1658.66        41.10 o                         
  -3   1   7       2630.51       2645.06        57.99 o                         
  -2   1   7        872.26        869.62        28.72 o                         
  -1   1   7       2491.94       2321.86        50.60 o                         
   0   1   7       3688.45       3518.08        77.42 o                         
   1   1   7       2430.69       2330.03        54.27 o                         
   2   1   7        877.36        849.95        28.57 o                         
   3   1   7       2575.16       2722.38        59.46 o                         
   4   1   7       1789.79       1760.89        54.61 o                         
   5   1   7         91.33         82.99         9.52 o                         
   6   1   7       1223.37       1206.73        33.93 o                         
   7   1   7        281.94        299.12        18.27 o                         
   8   1   7       1099.41       1146.91        38.62 o                         
   9   1   7         53.81         64.27        12.86 o                         
  10   1   7        289.68        271.23        23.15 o                         
  11   1   7        149.35        175.06        23.28 o                         
  12   1   7       1581.57       1634.53        66.12 o                         
  13   1   7        389.80        402.60        40.12 o                         
  14   1   7        499.23        508.88        60.56 o                         
  15   1   7        265.84        276.05       111.93 o                         
  16   1   7        563.29        620.93       104.66 o                         
 -16   2   7        510.38        524.96        63.68 o                         
 -15   2   7        250.13        263.98        49.00 o                         
 -14   2   7        382.71        408.71        40.89 o                         
 -13   2   7        640.92        603.16        46.79 o                         
 -12   2   7        633.02        633.25        46.47 o                         
 -11   2   7        134.60        136.14        18.80 o                         
 -10   2   7       1530.08       1546.23        53.48 o                         
  -9   2   7        707.76        613.41        29.44 o                         
  -8   2   7       2589.84       2400.46        65.78 o                         
  -7   2   7         68.58         34.76         9.27 o                         
  -6   2   7       2318.22       2212.42        56.15 o                         
  -5   2   7          5.85          2.83         6.84 o                         
  -4   2   7       1669.95       1701.67        47.49 o                         
  -3   2   7       1084.17       1125.65        31.69 o                         
  -2   2   7       1224.02       1268.01        29.85 o                         
  -1   2   7       1037.05       1074.47        26.23 o                         
   0   2   7         71.24         77.68         7.80 o                         
   1   2   7       1081.98       1103.20        30.06 o                         
   2   2   7       1190.00       1290.62        34.18 o                         
   3   2   7       1137.22       1248.49        38.33 o                         
   4   2   7       1725.53       1805.13        51.04 o                         
   5   2   7          6.24          6.09         7.85 o                         
   6   2   7       2366.42       2505.97        63.33 o                         
   7   2   7         49.25         44.69        10.25 o                         
   8   2   7       2690.59       2698.27        73.33 o                         
   9   2   7        633.85        623.78        32.46 o                         
  10   2   7       1566.36       1702.33        58.26 o                         
  11   2   7        176.35        199.86        24.11 o                         
  12   2   7        568.07        675.21        48.25 o                         
  13   2   7        683.72        741.71        52.56 o                         
  14   2   7        372.84        349.87       199.80 o                         
  15   2   7        274.30        316.90        51.10 o                         
  16   2   7        531.16        557.54       149.99 o                         
 -16   3   7        145.44        129.32        50.37 o                         
 -15   3   7         55.80         25.07        31.54 o                         
 -14   3   7        321.17        334.54        51.66 o                         
 -13   3   7        287.65        261.80        33.13 o                         
 -12   3   7        322.77        315.41        33.80 o                         
 -11   3   7        268.98        260.63        34.68 o                         
 -10   3   7        233.11        229.11        20.73 o                         
  -9   3   7        680.32        618.63        28.38 o                         
  -8   3   7        421.32        378.31        21.44 o                         
  -7   3   7        197.63        196.92        14.76 o                         
  -6   3   7        463.65        395.95        18.23 o                         
  -5   3   7         70.75         68.10        11.35 o                         
  -4   3   7        112.89        100.47        11.62 o                         
  -3   3   7        416.95        438.65        19.31 o                         
  -2   3   7        372.78        384.14        14.66 o                         
  -1   3   7        514.40        521.71        17.40 o                         
   0   3   7         44.94         37.13         7.81 o                         
   1   3   7        471.06        470.89        17.10 o                         
   2   3   7        431.13        462.94        20.06 o                         
   3   3   7        391.26        433.46        26.49 o                         
   4   3   7        148.36        163.92        15.19 o                         
   5   3   7         54.89         62.83        10.78 o                         
   6   3   7        551.89        588.56        24.56 o                         
   7   3   7        180.59        174.26        14.70 o                         
   8   3   7        510.40        511.22        25.94 o                         
   9   3   7        689.03        714.14        34.47 o                         
  10   3   7        252.82        255.43        22.72 o                         
  11   3   7        263.15        230.69        25.52 o                         
  12   3   7        284.09        265.17        31.72 o                         
  13   3   7        289.85        260.04        32.90 o                         
  14   3   7        251.58        284.98        40.20 o                         
  15   3   7         63.45         10.66        31.47 o                         
  16   3   7        139.03        159.99        42.98 o                         
 -16   4   7        215.09        146.47        42.07 o                         
 -15   4   7        150.57        150.41        39.79 o                         
 -14   4   7        859.98        899.62        64.14 o                         
 -13   4   7        285.41        281.90        33.30 o                         
 -12   4   7        484.96        456.86        39.49 o                         
 -11   4   7        562.77        579.05        43.22 o                         
 -10   4   7        165.32        129.02        17.18 o                         
  -9   4   7        149.27        159.60        17.29 o                         
  -8   4   7        168.18        177.91        17.62 o                         
  -7   4   7        643.16        550.91        22.54 o                         
  -6   4   7        840.36        796.31        31.17 o                         
  -5   4   7       1955.73       1870.09        53.51 o                         
  -4   4   7       1209.26       1114.26        35.91 o                         
  -3   4   7       1019.07        944.38        31.49 o                         
  -2   4   7       1553.88       1506.99        37.44 o                         
  -1   4   7        924.13        823.28        25.40 o                         
   0   4   7       1208.16       1251.25        34.28 o                         
   1   4   7        953.08        915.89        27.06 o                         
   2   4   7       1417.39       1489.37        43.38 o                         
   3   4   7       1021.51       1007.14        35.58 o                         
   4   4   7       1285.05       1265.08        42.47 o                         
   5   4   7       2003.09       2112.72        63.38 o                         
   6   4   7        942.91        959.01        33.42 o                         
   7   4   7        587.10        603.47        27.29 o                         
   8   4   7        213.12        232.41        17.68 o                         
   9   4   7        136.07        180.07        21.37 o                         
  10   4   7        244.71        239.06        24.95 o                         
  11   4   7        475.27        498.39        39.93 o                         
  12   4   7        397.94        382.53        37.01 o                         
  13   4   7        317.98        323.05        36.09 o                         
  14   4   7        835.40        882.54        65.24 o                         
  15   4   7        155.08        152.33        41.41 o                         
  16   4   7        243.42        268.69        47.96 o                         
 -16   5   7        258.69        261.53        47.62 o                         
 -15   5   7        237.05        212.48        38.60 o                         
 -14   5   7        540.84        581.22        47.82 o                         
 -13   5   7        233.40        243.98        32.51 o                         
 -12   5   7       1549.19       1524.39       119.19 o                         
 -11   5   7         89.85         59.20        22.74 o                         
 -10   5   7       2057.70       1990.73        82.41 o                         
  -9   5   7        198.06        210.64        27.89 o                         
  -8   5   7        968.70        887.15        37.23 o                         
  -7   5   7        479.40        414.16        25.24 o                         
  -6   5   7       2087.66       2000.08        61.65 o                         
  -5   5   7         14.88         16.37         9.31 o                         
  -4   5   7       1421.61       1370.28        45.67 o                         
  -3   5   7        719.56        706.53        27.02 o                         
  -2   5   7       2939.50       2946.86        76.70 o                         
  -1   5   7        191.09        219.63        12.62 o                         
   0   5   7       8562.30       8601.79       197.52 o                         
   1   5   7        220.67        243.29        13.65 o                         
   2   5   7       2755.20       2753.41        65.57 o                         
   3   5   7        778.46        790.16        31.08 o                         
   4   5   7       1464.84       1487.75        58.98 o                         
   5   5   7          7.75          7.58        10.85 o                         
   6   5   7       2156.32       2240.48        62.12 o                         
   7   5   7        481.35        457.92        23.62 o                         
   8   5   7        954.48       1015.31        36.71 o                         
   9   5   7        196.31        214.57        40.71 o                         
  10   5   7       2143.87       2188.32        88.87 o                         
  11   5   7         69.04         90.66        22.31 o                         
  12   5   7       1480.27       1544.78        78.36 o                         
  13   5   7        230.63        180.95        32.73 o                         
  14   5   7        482.98        516.04        50.18 o                         
  15   5   7        249.10        212.62        41.47 o                         
  16   5   7        280.30        397.36       100.74 o                         
 -15   6   7        133.71        136.67        32.31 o                         
 -14   6   7        465.53        362.06        43.14 o                         
 -13   6   7        218.23        210.38        30.06 o                         
 -12   6   7        675.53        690.31        65.11 o                         
 -11   6   7        166.58        169.26        26.12 o                         
 -10   6   7        276.23        328.05        43.27 o                         
  -9   6   7        172.94        144.83        24.21 o                         
  -8   6   7        244.28        220.19        27.62 o                         
  -7   6   7        109.94        113.20        18.33 o                         
  -6   6   7        924.12        904.76        44.45 o                         
  -5   6   7       1355.86       1348.19        45.35 o                         
  -4   6   7        726.60        730.92        29.54 o                         
  -3   6   7        387.51        417.73        21.75 o                         
  -2   6   7        991.70       1040.79        34.54 o                         
  -1   6   7       2288.64       2487.20        66.22 o                         
   0   6   7        110.47        131.49        10.85 o                         
   1   6   7       2222.64       2479.71        62.98 o                         
   2   6   7        891.29        884.15        26.84 o                         
   3   6   7        345.82        382.88        21.84 o                         
   4   6   7        646.91        660.01        28.74 o                         
   5   6   7       1422.54       1479.36        61.15 o                         
   6   6   7        849.56        929.80        33.40 o                         
   7   6   7        134.36        125.45        18.19 o                         
   8   6   7        188.28        215.85        24.83 o                         
   9   6   7        178.50        179.92        23.90 o                         
  10   6   7        323.64        372.02        32.54 o                         
  11   6   7        166.46        145.67        34.57 o                         
  12   6   7        663.39        710.17        48.23 o                         
  13   6   7        191.56        196.16        32.44 o                         
  14   6   7        451.42        443.29       103.69 o                         
  15   6   7        134.07        104.22        58.76 o                         
 -15   7   7         50.53         10.68        40.48 o                         
 -14   7   7         61.31         77.66        25.98 o                         
 -13   7   7         66.17         52.62        22.86 o                         
 -12   7   7         59.44         26.35        20.38 o                         
 -11   7   7        544.76        532.87        52.37 o                         
 -10   7   7        559.71        550.66        41.03 o                         
  -9   7   7       1408.02       1414.73        68.18 o                         
  -8   7   7        137.26        120.65        22.14 o                         
  -7   7   7       2143.10       2123.70        65.42 o                         
  -6   7   7        366.45        377.99        23.36 o                         
  -5   7   7          0.88         -8.84         8.89 o                         
  -4   7   7        298.88        281.59        19.82 o                         
  -3   7   7        890.14        939.87        36.32 o                         
  -2   7   7       1041.14       1066.68        35.33 o                         
  -1   7   7        992.29        968.21        33.01 o                         
   0   7   7       3544.20       3840.00       117.46 o                         
   1   7   7        987.08       1050.23        35.14 o                         
   2   7   7       1028.01       1090.12        34.11 o                         
   3   7   7        912.38        910.26        54.04 o                         
   4   7   7        260.01        257.61        18.44 o                         
   5   7   7          2.32          3.55         8.62 o                         
   6   7   7        321.45        340.64        32.20 o                         
   7   7   7       2128.31       2253.78        87.68 o                         
   8   7   7        210.63        209.32        16.64 o                         
   9   7   7       1383.10       1504.59        66.58 o                         
  10   7   7        492.74        531.59        62.07 o                         
  11   7   7        486.46        473.72        37.04 o                         
  12   7   7         61.78         38.94        18.90 o                         
  13   7   7         43.69         64.11        45.82 o                         
  14   7   7         36.49         45.91        48.11 o                         
  15   7   7         64.24          1.26        44.78 o                         
 -15   8   7        401.49        361.87        69.79 o                         
 -14   8   7        365.72        465.04        91.78 o                         
 -13   8   7        604.47        643.92        62.67 o                         
 -12   8   7        438.14        527.45        59.22 o                         
 -11   8   7        409.92        407.42        37.00 o                         
 -10   8   7        563.76        573.22        47.21 o                         
  -9   8   7        160.82        171.57        25.42 o                         
  -8   8   7        964.54        915.04        82.56 o                         
  -7   8   7        299.26        313.91        21.21 o                         
  -6   8   7        346.68        340.12        25.80 o                         
  -5   8   7       1890.55       1840.57        72.83 o                         
  -4   8   7        941.21        966.07        47.93 o                         
  -3   8   7       1774.17       1798.65        95.60 o                         
  -2   8   7       3098.52       3077.59       137.84 o                         
  -1   8   7        312.97        313.20        20.81 o                         
   0   8   7       2010.47       1905.84        73.16 o                         
   1   8   7        290.50        287.79        17.52 o                         
   2   8   7       3114.74       3018.73        84.74 o                         
   3   8   7       1673.27       1659.25        68.06 o                         
   4   8   7       1027.25       1000.19        39.64 o                         
   5   8   7       1855.96       1826.32        69.86 o                         
   6   8   7        323.07        319.37        19.98 o                         
   7   8   7        392.32        413.36        22.44 o                         
   8   8   7        927.34        882.11        42.75 o                         
   9   8   7        184.18        226.32        36.35 o                         
  10   8   7        626.38        675.15        90.90 o                         
  11   8   7        382.13        499.06        55.87 o                         
  12   8   7        490.57        638.01        85.08 o                         
  13   8   7        530.29        666.50       150.55 o                         
  14   8   7        362.59        478.05        79.10 o                         
  15   8   7        377.33        505.11        81.69 o                         
 -14   9   7        241.03        274.27        60.77 o                         
 -13   9   7         85.48         67.09        34.35 o                         
 -12   9   7        375.59        402.40        52.07 o                         
 -11   9   7         33.37         55.65        19.46 o                         
 -10   9   7        477.00        418.83        35.00 o                         
  -9   9   7        313.95        302.35        30.49 o                         
  -8   9   7         58.62         49.61        18.71 o                         
  -7   9   7        323.46        343.82        31.70 o                         
  -6   9   7        571.78        437.90        50.65 o                         
  -5   9   7        370.31        387.12        27.36 o                         
  -4   9   7       1283.34       1268.23        54.90 o                         
  -3   9   7       1273.04       1296.06        53.29 o                         
  -2   9   7         10.55          6.89         9.63 o                         
  -1   9   7         89.18         82.52        13.44 o                         
   0   9   7          3.85         15.41         9.56 o                         
   1   9   7         94.08         86.19        11.88 o                         
   2   9   7          7.89         13.03         9.28 o                         
   3   9   7       1296.62       1279.15        62.20 o                         
   4   9   7       1355.98       1440.57        61.29 o                         
   5   9   7        410.56        408.06        23.35 o                         
   6   9   7        500.02        515.84        24.97 o                         
   7   9   7        329.57        362.56        25.96 o                         
   8   9   7         57.30         77.63        29.64 o                         
   9   9   7        317.40        322.67        44.34 o                         
  10   9   7        549.96        572.01        73.86 o                         
  11   9   7         35.43         41.18        31.74 o                         
  12   9   7        402.05        413.53        72.16 o                         
  13   9   7         68.45         -9.86        42.29 o                         
  14   9   7        254.78        276.73       108.01 o                         
 -14  10   7         26.86         26.68        59.32 o                         
 -13  10   7        161.53        198.77        56.55 o                         
 -12  10   7         44.95         90.15        35.73 o                         
 -11  10   7        579.12        554.74        59.51 o                         
 -10  10   7        414.74        402.27        31.94 o                         
  -9  10   7        737.20        720.43        44.49 o                         
  -8  10   7        780.88        691.21        43.76 o                         
  -7  10   7        599.86        584.34        41.45 o                         
  -6  10   7        116.37         75.06        20.15 o                         
  -5  10   7        274.41        313.90        30.93 o                         
  -4  10   7        238.27        213.22        22.44 o                         
  -3  10   7       2108.46       2032.94        68.63 o                         
  -2  10   7        907.28        894.18        35.48 o                         
  -1  10   7       1092.39       1122.50        37.84 o                         
   0  10   7       1018.40       1007.98        40.57 o                         
   1  10   7       1013.60       1083.37        36.81 o                         
   2  10   7       1008.78        997.21        67.15 o                         
   3  10   7       2021.53       2010.95       105.49 o                         
   4  10   7        250.03        213.98        33.62 o                         
   5  10   7        247.81        286.29        33.72 o                         
   6  10   7        128.73        107.56        17.84 o                         
   7  10   7        635.84        722.57        65.02 o                         
   8  10   7        760.41        759.57       146.05 o                         
   9  10   7        871.13        894.00        71.90 o                         
  10  10   7        427.45        504.75        57.21 o                         
  11  10   7        647.48        691.90       169.02 o                         
  12  10   7         61.66         96.49        48.90 o                         
  13  10   7        146.52         67.58        63.80 o                         
  14  10   7         38.36        101.07        55.46 o                         
 -13  11   7        115.34        218.41        58.14 o                         
 -12  11   7         12.22         45.19        41.90 o                         
 -11  11   7         41.79         66.52        32.64 o                         
 -10  11   7         27.96         39.21        30.28 o                         
  -9  11   7        873.78        929.21        72.86 o                         
  -8  11   7        180.27        159.66        27.63 o                         
  -7  11   7       1053.86        969.35        57.52 o                         
  -6  11   7        459.60        498.90        49.28 o                         
  -5  11   7        739.74        733.33        56.38 o                         
  -4  11   7       1854.80       1778.75        97.39 o                         
  -3  11   7        171.26        183.98        20.95 o                         
  -2  11   7        568.39        572.27        47.32 o                         
  -1  11   7        124.52        131.63        16.68 o                         
   0  11   7        386.13        381.30        31.68 o                         
   1  11   7        114.04        121.40        15.25 o                         
   2  11   7        601.87        642.93        40.79 o                         
   3  11   7        173.23        234.54        39.01 o                         
   4  11   7       1882.69       2009.04       126.61 o                         
   5  11   7        750.54        771.17        37.50 o                         
   6  11   7        410.02        488.56       125.92 o                         
   7  11   7       1037.25       1096.17       145.51 o                         
   8  11   7        172.57        222.96        39.72 o                         
   9  11   7        894.59        957.22       131.07 o                         
  10  11   7         13.67         34.68        30.58 o                         
  11  11   7         41.72         27.11        44.09 o                         
  12  11   7         24.91        -20.30        47.01 o                         
  13  11   7        127.42        144.73       143.83 o                         
 -13  12   7         80.39         73.27       106.34 o                         
 -12  12   7        187.08        179.08        56.97 o                         
 -11  12   7        149.57        139.90        58.84 o                         
 -10  12   7        369.64        518.30        58.23 o                         
  -9  12   7        332.14        433.35        63.36 o                         
  -8  12   7       1055.12       1316.63        88.84 o                         
  -7  12   7         93.19        100.19        20.80 o                         
  -6  12   7        307.14        332.12        31.66 o                         
  -5  12   7        554.31        571.62        42.12 o                         
  -4  12   7        320.91        314.86        42.55 o                         
  -3  12   7         70.16         54.65        35.31 o                         
  -2  12   7        116.83        138.69        19.30 o                         
  -1  12   7         87.10        111.10        17.73 o                         
   0  12   7       1372.79       1257.39        60.85 o                         
   1  12   7        130.36        104.45        16.96 o                         
   2  12   7        124.71        169.03        18.94 o                         
   3  12   7         43.09         23.10        13.92 o                         
   4  12   7        360.25        425.38        51.38 o                         
   5  12   7        454.67        470.18        56.74 o                         
   6  12   7        283.20        259.44        49.42 o                         
   7  12   7         63.88         21.96        34.34 o                         
   8  12   7       1023.64       1125.61       107.57 o                         
   9  12   7        281.54        277.60       129.28 o                         
  10  12   7        375.89        373.68        70.75 o                         
  11  12   7        163.22        184.82        59.68 o                         
  12  12   7        164.74        230.63        65.79 o                         
  13  12   7         61.68         15.04        49.48 o                         
 -12  13   7         60.83         58.20        46.78 o                         
 -11  13   7         27.56        -15.27        39.48 o                         
 -10  13   7        240.44        302.78        65.30 o                         
  -9  13   7         34.02         28.85        32.11 o                         
  -8  13   7         55.88         27.51        30.32 o                         
  -7  13   7        161.23        121.26        34.66 o                         
  -6  13   7         46.44         67.66        24.57 o                         
  -5  13   7        465.69        481.39        39.66 o                         
  -4  13   7          2.07         -0.41        20.80 o                         
  -3  13   7        307.17        348.85        37.99 o                         
  -2  13   7         24.48         -2.64        18.43 o                         
  -1  13   7        479.62        474.52        49.94 o                         
   0  13   7        463.11        541.65        59.11 o                         
   1  13   7        461.69        448.10        31.86 o                         
   2  13   7         20.66         14.47        15.34 o                         
   3  13   7        307.15        338.43        34.73 o                         
   4  13   7          8.64        -15.02        15.08 o                         
   5  13   7        437.69        471.02        76.72 o                         
   6  13   7         55.04         48.58        38.98 o                         
   7  13   7        132.41        102.67        46.05 o                         
   8  13   7         60.00         99.83        85.07 o                         
   9  13   7         19.43        -32.48        49.81 o                         
  10  13   7        208.32        225.40        61.85 o                         
  11  13   7         13.30          2.59        45.46 o                         
  12  13   7         46.65         30.61        49.05 o                         
 -11  14   7        169.15        213.45        59.28 o                         
 -10  14   7          3.19        -23.86        36.38 o                         
  -9  14   7        568.46        682.60        67.42 o                         
  -8  14   7        623.35        622.55        62.60 o                         
  -7  14   7        612.58        585.85        65.33 o                         
  -6  14   7        289.65        251.37        28.86 o                         
  -5  14   7        551.26        531.28        74.96 o                         
  -4  14   7         54.55         57.34        24.07 o                         
  -3  14   7        361.72        412.10        68.02 o                         
  -2  14   7         70.24         58.96        27.00 o                         
  -1  14   7        678.25        721.01        76.29 o                         
   0  14   7        184.31        147.67        26.03 o                         
   1  14   7        705.04        685.43        71.64 o                         
   2  14   7         82.48         74.28        22.85 o                         
   3  14   7        393.71        453.76        41.06 o                         
   4  14   7         59.72         64.98        21.62 o                         
   5  14   7        563.06        677.24       122.57 o                         
   6  14   7        303.05        385.97       143.27 o                         
   7  14   7        621.90        821.66        89.82 o                         
   8  14   7        634.90        642.73        84.78 o                         
   9  14   7        542.18        543.42       122.57 o                         
  10  14   7          4.19        113.99        54.80 o                         
  11  14   7        143.20        161.22        63.19 o                         
 -10  15   7         82.84         68.14        49.47 o                         
  -9  15   7         23.60        -22.55        37.89 o                         
  -8  15   7        192.32        149.23        39.32 o                         
  -7  15   7         30.46         23.74        30.22 o                         
  -6  15   7         55.19         36.91        30.36 o                         
  -5  15   7        210.83        146.67        27.29 o                         
  -4  15   7        130.04        121.21        28.70 o                         
  -3  15   7        380.45        333.70        40.07 o                         
  -2  15   7        628.20        579.61        59.22 o                         
  -1  15   7        209.16        209.69        38.38 o                         
   0  15   7       1467.80       1340.41       131.52 o                         
   1  15   7        221.07        173.87        33.86 o                         
   2  15   7        640.32        535.49        53.73 o                         
   3  15   7        395.64        396.61        44.93 o                         
   4  15   7        112.58         80.79        29.33 o                         
   5  15   7        251.97        307.63       120.89 o                         
   6  15   7         74.66        116.68        45.82 o                         
   7  15   7         43.07         25.73        68.84 o                         
   8  15   7        207.36        154.11        58.20 o                         
   9  15   7         24.14         93.08        52.08 o                         
  10  15   7         84.39         31.34        50.58 o                         
  -9  16   7         71.75         56.19        42.84 o                         
  -8  16   7         32.94         31.47        39.82 o                         
  -7  16   7        369.52        399.55       108.01 o                         
  -6  16   7         36.53        -26.63        31.70 o                         
  -5  16   7        241.97        205.47        39.97 o                         
  -4  16   7        204.29        146.44        46.45 o                         
  -3  16   7        151.11        131.92        60.44 o                         
  -2  16   7         18.63         -8.57        26.51 o                         
  -1  16   7         54.08         55.22        29.85 o                         
   0  16   7         16.23          7.25        36.94 o                         
   1  16   7         78.46         84.25        31.90 o                         
   2  16   7         15.75        -10.34        23.10 o                         
   3  16   7        169.73        181.66        45.89 o                         
   4  16   7        179.94        127.60        58.20 o                         
   5  16   7        247.58        141.03        62.68 o                         
   6  16   7         27.58         81.71        58.20 o                         
   7  16   7        391.35        391.48        69.40 o                         
   8  16   7         26.64         19.28        42.40 o                         
   9  16   7         68.72         -1.65        71.64 o                         
  -8  17   7         34.84        -48.13        48.13 o                         
  -7  17   7         11.57         45.89        51.49 o                         
  -6  17   7         57.81         23.51        52.61 o                         
  -5  17   7         10.54          1.12        42.53 o                         
  -4  17   7         91.96         55.29        29.80 o                         
  -3  17   7        250.59        224.07        52.05 o                         
  -2  17   7         96.86         56.43        32.19 o                         
  -1  17   7        591.03        583.18        61.24 o                         
   0  17   7         74.45         51.60        30.90 o                         
   1  17   7        587.49        582.70        60.70 o                         
   2  17   7         77.05         26.14        28.77 o                         
   3  17   7        249.19        229.81        38.08 o                         
   4  17   7         71.45         34.70        47.01 o                         
   5  17   7         13.34         32.46        49.25 o                         
   6  17   7         44.25         22.39        54.85 o                         
   7  17   7         12.53         64.92        55.97 o                         
   8  17   7         26.80         69.40        64.92 o                         
  -6  18   7         52.19         60.44        57.09 o                         
  -5  18   7        263.73        254.09        73.88 o                         
  -4  18   7        250.03        274.23        72.76 o                         
  -3  18   7        299.51        305.71        48.67 o                         
  -2  18   7        298.86        309.31        80.59 o                         
  -1  18   7        139.95         60.15        37.50 o                         
   0  18   7        174.36         95.65        70.52 o                         
   1  18   7        119.30        160.06        38.98 o                         
   2  18   7        296.82        304.79        46.38 o                         
   3  18   7        296.57        389.52        85.07 o                         
   4  18   7        247.49        218.27        70.52 o                         
   5  18   7        259.40        184.69        69.40 o                         
   6  18   7         47.04         -4.48        50.37 o                         
  -3  19   7         25.82         13.43        45.89 o                         
  -2  19   7        128.39        120.05        40.27 o                         
  -1  19   7        224.63        218.51        45.82 o                         
   0  19   7          4.34          3.76        32.67 o                         
   1  19   7        237.79        195.38        44.09 o                         
   2  19   7        147.99        132.08        63.80 o                         
   3  19   7         18.09         35.82        51.49 o                         
   0   0   8        264.39        254.18        19.03 o                         
   1   0   8         16.31          5.77         6.39 o                         
   2   0   8        447.33        499.48        24.69 o                         
   3   0   8         11.75          7.24         7.54 o                         
   4   0   8       2583.43       2600.27        65.14 o                         
   5   0   8          0.76          1.82         7.18 o                         
   6   0   8        278.16        328.13        18.14 o                         
   7   0   8        172.09        184.75        15.17 o                         
   8   0   8        129.14        129.95        14.84 o                         
   9   0   8        816.30        782.11        39.67 o                         
  10   0   8        207.18        210.98        23.19 o                         
  11   0   8        119.20         90.28        17.38 o                         
  12   0   8        296.65        243.92        28.39 o                         
  13   0   8         49.29         62.44        26.76 o                         
  14   0   8        138.09        152.45        39.20 o                         
  15   0   8         96.68        101.49        38.46 o                         
  16   0   8         11.09         36.26        36.00 o                         
 -16   1   8        379.09        273.06        51.15 o                         
 -15   1   8        325.72        266.40        49.69 o                         
 -14   1   8        498.20        479.67        59.36 o                         
 -13   1   8        195.79        213.97        32.05 o                         
 -12   1   8        664.02        739.73        51.51 o                         
 -11   1   8        111.34         93.78        17.32 o                         
 -10   1   8        435.94        434.74        38.31 o                         
  -9   1   8         39.63         37.24        13.30 o                         
  -8   1   8       3918.36       3766.67        97.29 o                         
  -7   1   8       1514.96       1498.56        43.18 o                         
  -6   1   8       8700.45       8400.19       177.47 o                         
  -5   1   8       1531.22       1508.47        39.42 o                         
  -4   1   8       9118.50       8488.30       187.52 o                         
  -3   1   8        298.29        282.25        16.43 o                         
  -2   1   8       6044.46       5530.77       120.33 o                         
  -1   1   8        340.56        374.51        15.22 o                         
   0   1   8       4395.33       4425.23        91.04 o                         
   1   1   8        362.74        376.78        17.57 o                         
   2   1   8       6246.11       5934.39       143.37 o                         
   3   1   8        248.55        250.57        15.87 o                         
   4   1   8       9317.17       8753.15       193.27 o                         
   5   1   8       1606.68       1523.82        55.47 o                         
   6   1   8       8910.58       8842.27       194.89 o                         
   7   1   8       1589.06       1605.97        50.58 o                         
   8   1   8       3963.08       3982.27       117.10 o                         
   9   1   8         29.91         16.74        11.41 o                         
  10   1   8        409.52        407.89        27.85 o                         
  11   1   8         85.68         49.13        16.14 o                         
  12   1   8        757.74        788.95        47.51 o                         
  13   1   8        187.00        188.07        39.04 o                         
  14   1   8        548.39        556.30        64.23 o                         
  15   1   8        348.80        359.56        58.20 o                         
  16   1   8        375.91        369.96        57.47 o                         
 -16   2   8          9.50        -14.70        37.50 o                         
 -15   2   8         22.25         22.95        33.24 o                         
 -14   2   8        158.24        169.04        41.13 o                         
 -13   2   8        170.04        185.42        30.69 o                         
 -12   2   8         93.11        104.77        24.72 o                         
 -11   2   8        429.39        445.24        37.46 o                         
 -10   2   8       1265.32       1179.55        51.86 o                         
  -9   2   8        709.54        671.64        33.32 o                         
  -8   2   8        514.78        500.06        25.12 o                         
  -7   2   8        734.72        694.20        27.07 o                         
  -6   2   8       3365.35       3289.39        79.39 o                         
  -5   2   8        133.41        153.57        11.67 o                         
  -4   2   8       7889.99       7609.29       167.51 o                         
  -3   2   8         20.35         10.95         6.90 o                         
  -2   2   8       3153.95       3097.15        66.08 o                         
  -1   2   8        125.95        145.56        10.61 o                         
   0   2   8      19829.62      20529.47       410.91 o                         
   1   2   8        126.12        130.66        12.58 o                         
   2   2   8       2865.87       2886.84        81.66 o                         
   3   2   8         13.43         17.26         9.72 o                         
   4   2   8       7697.06       8012.34       205.81 o                         
   5   2   8        159.40        176.45        15.73 o                         
   6   2   8       3436.25       3608.24        99.26 o                         
   7   2   8        675.80        672.47        27.71 o                         
   8   2   8        543.55        535.46        27.56 o                         
   9   2   8        670.51        677.19        35.16 o                         
  10   2   8       1246.54       1230.06        48.69 o                         
  11   2   8        394.99        427.36        33.90 o                         
  12   2   8         79.10         62.01        22.74 o                         
  13   2   8        153.31        164.93        29.85 o                         
  14   2   8        146.03        143.18        47.01 o                         
  15   2   8         25.11         42.33        44.77 o                         
  16   2   8          8.75         14.34        36.57 o                         
 -16   3   8         47.65         26.23        34.90 o                         
 -15   3   8        105.40        105.51        39.03 o                         
 -14   3   8        483.06        522.41        51.62 o                         
 -13   3   8        199.35        236.94        33.40 o                         
 -12   3   8        964.22        929.36        57.96 o                         
 -11   3   8        285.94        251.35        38.43 o                         
 -10   3   8       2089.53       1943.77        70.83 o                         
  -9   3   8        641.14        551.94        40.48 o                         
  -8   3   8       2707.60       2601.72        75.93 o                         
  -7   3   8       1279.25       1173.19        38.14 o                         
  -6   3   8       6904.05       6341.24       142.44 o                         
  -5   3   8       4313.17       4115.67       104.33 o                         
  -4   3   8       4751.43       4293.26       107.58 o                         
  -3   3   8        827.46        768.76        28.85 o                         
  -2   3   8      11386.58      10656.15       217.45 o                         
  -1   3   8       2695.90       2882.60        69.46 o                         
   0   3   8      12868.15      12036.35       259.57 o                         
   1   3   8       2800.18       2988.18        77.54 o                         
   2   3   8      11428.40      11222.33       282.15 o                         
   3   3   8        925.54        932.77        37.02 o                         
   4   3   8       4566.16       4325.09       117.44 o                         
   5   3   8       4451.90       4745.76       128.27 o                         
   6   3   8       6544.19       6522.67       147.76 o                         
   7   3   8       1384.92       1396.50        50.57 o                         
   8   3   8       2565.67       2612.79        73.46 o                         
   9   3   8        690.03        653.74        34.71 o                         
  10   3   8       1832.71       1863.43        65.33 o                         
  11   3   8        273.78        320.40        29.48 o                         
  12   3   8        994.02        989.67        59.21 o                         
  13   3   8        140.64        162.90        29.81 o                         
  14   3   8        546.24        519.45       114.73 o                         
  15   3   8        115.37        155.55        49.81 o                         
  16   3   8         76.64         77.22        37.92 o                         
 -16   4   8          7.52        -26.82        32.34 o                         
 -15   4   8        139.88        152.63        45.33 o                         
 -14   4   8         17.29         19.61        26.09 o                         
 -13   4   8         57.96         49.44        23.84 o                         
 -12   4   8         47.09         41.90        22.30 o                         
 -11   4   8         49.94         16.38        20.10 o                         
 -10   4   8        318.15        315.58        28.96 o                         
  -9   4   8        312.72        287.22        26.61 o                         
  -8   4   8        862.15        780.67        29.98 o                         
  -7   4   8        702.38        651.30        35.38 o                         
  -6   4   8        310.80        333.37        21.34 o                         
  -5   4   8       2418.93       2229.10        62.55 o                         
  -4   4   8        513.35        481.78        24.19 o                         
  -3   4   8       3453.33       3384.88        87.04 o                         
  -2   4   8       3136.78       3010.08        67.93 o                         
  -1   4   8       2810.18       2740.26        66.34 o                         
   0   4   8       9651.77       9819.04       213.55 o                         
   1   4   8       2938.19       2960.32        70.75 o                         
   2   4   8       2941.13       2918.14        82.59 o                         
   3   4   8       3434.68       3677.93       101.44 o                         
   4   4   8        420.40        407.71        23.94 o                         
   5   4   8       2381.81       2460.98        73.44 o                         
   6   4   8        392.33        377.72        22.06 o                         
   7   4   8        743.90        771.37        31.53 o                         
   8   4   8        968.52       1000.11        44.88 o                         
   9   4   8        335.04        327.17        24.68 o                         
  10   4   8        338.22        389.74        40.32 o                         
  11   4   8         55.10         53.09        21.55 o                         
  12   4   8         37.91         48.98        27.79 o                         
  13   4   8         47.10         23.88        26.75 o                         
  14   4   8         17.98         10.88        26.50 o                         
  15   4   8        140.07         95.50        37.69 o                         
  16   4   8          8.66          6.53        35.58 o                         
 -15   5   8        106.58        125.71        43.19 o                         
 -14   5   8        518.62        498.80        51.03 o                         
 -13   5   8         49.14         66.33        37.48 o                         
 -12   5   8       3198.24       3168.52       189.51 o                         
 -11   5   8       1107.68       1072.50        59.33 o                         
 -10   5   8       3322.38       3329.80       184.99 o                         
  -9   5   8       1321.83       1212.47        62.82 o                         
  -8   5   8       2149.64       2046.52        65.53 o                         
  -7   5   8        881.07        871.83        37.80 o                         
  -6   5   8        559.29        501.09        25.82 o                         
  -5   5   8        263.44        275.54        20.62 o                         
  -4   5   8       1638.26       1459.80        45.04 o                         
  -3   5   8        966.68       1004.61        34.18 o                         
  -2   5   8       9931.22       9532.19       224.42 o                         
  -1   5   8        130.51        137.85        11.58 o                         
   0   5   8      12107.68      11738.49       253.55 o                         
   1   5   8         99.89        116.15        11.98 o                         
   2   5   8      10227.80      10501.08       323.62 o                         
   3   5   8       1077.32       1204.37        41.84 o                         
   4   5   8       1582.67       1569.10        57.07 o                         
   5   5   8        257.50        237.25        22.46 o                         
   6   5   8        802.12        803.86        37.31 o                         
   7   5   8        906.85        979.12        38.17 o                         
   8   5   8       2230.89       2389.39        72.35 o                         
   9   5   8       1251.68       1241.91        54.12 o                         
  10   5   8       3163.24       3249.10       122.18 o                         
  11   5   8       1016.06       1099.04        62.11 o                         
  12   5   8       3173.26       3397.80       174.65 o                         
  13   5   8         42.11         27.24        24.75 o                         
  14   5   8        566.37        558.72        53.47 o                         
  15   5   8         93.86        105.29        36.61 o                         
 -15   6   8        236.82        230.45        38.87 o                         
 -14   6   8          7.20          4.26        24.85 o                         
 -13   6   8        412.63        496.83        56.50 o                         
 -12   6   8        276.03        269.46        32.83 o                         
 -11   6   8         70.72         54.89        21.68 o                         
 -10   6   8        272.66        208.76        38.13 o                         
  -9   6   8        118.13        113.64        25.03 o                         
  -8   6   8        445.34        415.92        30.61 o                         
  -7   6   8         57.10         53.31        13.33 o                         
  -6   6   8        294.47        311.11        22.32 o                         
  -5   6   8        905.07        862.03        33.30 o                         
  -4   6   8          2.85          0.89         9.04 o                         
  -3   6   8       1491.89       1435.40        49.44 o                         
  -2   6   8       2463.98       2276.86        72.29 o                         
  -1   6   8        438.27        436.93        19.02 o                         
   0   6   8       1402.79       1300.95        37.73 o                         
   1   6   8        415.87        443.39        25.40 o                         
   2   6   8       2436.45       2305.70        72.99 o                         
   3   6   8       1487.51       1530.40        51.23 o                         
   4   6   8          0.59         -0.02         9.17 o                         
   5   6   8        784.37        834.24        58.73 o                         
   6   6   8        257.44        277.61        23.96 o                         
   7   6   8         47.08         20.72        11.83 o                         
   8   6   8        402.23        440.33        30.94 o                         
   9   6   8        150.61        155.60        30.11 o                         
  10   6   8        241.72        226.86        28.69 o                         
  11   6   8         93.99         87.63        23.42 o                         
  12   6   8        274.74        268.69        37.16 o                         
  13   6   8        375.84        446.28        68.78 o                         
  14   6   8          9.93         16.86        24.51 o                         
  15   6   8        228.46        333.56        99.62 o                         
 -15   7   8         63.94         21.97        40.59 o                         
 -14   7   8        164.15        201.76        35.21 o                         
 -13   7   8         29.28         -7.52        22.13 o                         
 -12   7   8        928.33        943.94        57.58 o                         
 -11   7   8        646.06        586.64        50.10 o                         
 -10   7   8       2307.49       2249.93       112.12 o                         
  -9   7   8        280.54        298.44        32.01 o                         
  -8   7   8       1882.45       1790.79        76.84 o                         
  -7   7   8         28.92         29.31        15.23 o                         
  -6   7   8       1228.70       1224.51        44.79 o                         
  -5   7   8        187.59        201.26        18.62 o                         
  -4   7   8       3033.81       2980.29        79.70 o                         
  -3   7   8        432.11        439.55        24.86 o                         
  -2   7   8       9195.72       9050.33       230.77 o                         
  -1   7   8       1727.47       1612.82        53.73 o                         
   0   7   8      15956.30      15603.26       334.09 o                         
   1   7   8       1837.57       1776.19        46.97 o                         
   2   7   8       9050.15       8758.62       204.85 o                         
   3   7   8        530.85        519.58        27.18 o                         
   4   7   8       2735.55       2731.26        87.43 o                         
   5   7   8        146.63        160.68        16.08 o                         
   6   7   8       1260.70       1284.99        57.57 o                         
   7   7   8         30.59         18.15        10.85 o                         
   8   7   8       1850.48       1944.71        70.31 o                         
   9   7   8        304.20        343.97        31.92 o                         
  10   7   8       2209.83       2192.67       120.69 o                         
  11   7   8        662.23        695.86        75.61 o                         
  12   7   8        861.85        790.32       109.24 o                         
  13   7   8         50.66          9.51        42.74 o                         
  14   7   8        172.31        234.99        63.62 o                         
  15   7   8         85.60        105.10        54.18 o                         
 -14   8   8         65.92         34.62        43.34 o                         
 -13   8   8         55.61         38.72        24.51 o                         
 -12   8   8         23.30         27.76        20.94 o                         
 -11   8   8        562.88        447.80        39.57 o                         
 -10   8   8         47.59         46.78        20.79 o                         
  -9   8   8        190.93        175.41        29.89 o                         
  -8   8   8        209.17        260.93        37.06 o                         
  -7   8   8       1633.71       1544.42        68.85 o                         
  -6   8   8       1147.31       1153.84        47.89 o                         
  -5   8   8        592.91        578.65        28.16 o                         
  -4   8   8        751.11        663.23        38.05 o                         
  -3   8   8       1599.56       1582.41        65.37 o                         
  -2   8   8       2594.07       2521.88        74.31 o                         
  -1   8   8       3641.00       3623.04        93.52 o                         
   0   8   8       3779.43       3716.10       146.69 o                         
   1   8   8       3742.91       3611.98       131.67 o                         
   2   8   8       2767.78       2691.92        70.93 o                         
   3   8   8       1638.45       1638.69        57.33 o                         
   4   8   8        775.26        753.25        32.50 o                         
   5   8   8        524.74        572.16        28.84 o                         
   6   8   8       1182.91       1208.69        58.64 o                         
   7   8   8       1586.91       1583.52        85.04 o                         
   8   8   8        221.07        267.37        26.53 o                         
   9   8   8        187.82        186.44        23.52 o                         
  10   8   8         36.21         40.69        17.35 o                         
  11   8   8        562.53        493.82        37.57 o                         
  12   8   8         26.77         37.50        41.95 o                         
  13   8   8         57.34        -28.72        40.27 o                         
  14   8   8         66.32         67.01       127.04 o                         
  15   8   8        153.40         44.77        76.11 o                         
 -14   9   8        137.62        190.98        57.09 o                         
 -13   9   8        216.87        149.67        68.28 o                         
 -12   9   8        103.69        138.14        39.34 o                         
 -11   9   8        409.21        443.82        38.52 o                         
 -10   9   8        708.64        621.22        57.03 o                         
  -9   9   8        644.53        697.78        80.01 o                         
  -8   9   8       1587.32       1528.22       123.05 o                         
  -7   9   8        194.33        181.41        34.09 o                         
  -6   9   8       1035.96       1005.98        68.50 o                         
  -5   9   8       1160.00       1125.62        43.01 o                         
  -4   9   8        643.84        725.98        32.16 o                         
  -3   9   8       1913.64       1874.63       100.87 o                         
  -2   9   8       1098.59       1085.62        44.39 o                         
  -1   9   8       2303.66       2276.34        96.66 o                         
   0   9   8        317.55        302.57        19.61 o                         
   1   9   8       2406.78       2414.99        88.77 o                         
   2   9   8       1021.14       1027.16        38.27 o                         
   3   9   8       1792.78       1781.98        50.60 o                         
   4   9   8        511.62        554.80        30.64 o                         
   5   9   8       1148.31       1192.15        56.68 o                         
   6   9   8       1111.19       1188.96        59.82 o                         
   7   9   8        209.65        206.42        23.55 o                         
   8   9   8       1695.40       1677.49        71.12 o                         
   9   9   8        624.94        725.14        44.27 o                         
  10   9   8        707.45        637.98        62.69 o                         
  11   9   8        431.84        500.35        59.36 o                         
  12   9   8         60.60         83.35        49.84 o                         
  13   9   8        221.92        231.56        62.89 o                         
  14   9   8        112.94        202.50        64.77 o                         
 -14  10   8         11.13        -28.17        70.52 o                         
 -13  10   8          2.42        -27.19        39.17 o                         
 -12  10   8          8.62         40.21        39.48 o                         
 -11  10   8         45.73         33.07        30.73 o                         
 -10  10   8        146.97        170.91        46.21 o                         
  -9  10   8        470.97        466.70        44.41 o                         
  -8  10   8        703.55        741.99        47.85 o                         
  -7  10   8        444.02        409.87        42.81 o                         
  -6  10   8        315.60        322.10        37.97 o                         
  -5  10   8         39.50         48.27        19.29 o                         
  -4  10   8         32.97          5.54        16.57 o                         
  -3  10   8       1781.82       1852.68       126.58 o                         
  -2  10   8        462.04        457.02        27.58 o                         
  -1  10   8       1228.20       1158.76        58.48 o                         
   0  10   8        268.25        288.27        21.86 o                         
   1  10   8       1262.04       1251.48        70.93 o                         
   2  10   8        458.57        478.17        26.95 o                         
   3  10   8       1856.91       1893.00        65.69 o                         
   4  10   8         37.74         40.63        14.18 o                         
   5  10   8         68.77         66.11        15.20 o                         
   6  10   8        316.97        347.20        46.21 o                         
   7  10   8        395.82        409.27        58.37 o                         
   8  10   8        695.08        833.04        67.97 o                         
   9  10   8        412.22        587.23        59.75 o                         
  10  10   8        135.05        125.56        37.39 o                         
  11  10   8         43.18         65.84        45.46 o                         
  12  10   8          7.91        -14.83        40.99 o                         
  13  10   8          7.15        -33.57        48.13 o                         
  14  10   8         14.17          0.18        49.42 o                         
 -13  11   8         66.67        132.28        54.18 o                         
 -12  11   8        110.76        160.92        63.24 o                         
 -11  11   8         18.87        -15.39        28.51 o                         
 -10  11   8        178.86        258.90        44.78 o                         
  -9  11   8        146.21        112.16        22.38 o                         
  -8  11   8       1842.81       1790.28        87.91 o                         
  -7  11   8        256.40        229.96        40.87 o                         
  -6  11   8       1884.10       1793.55       117.83 o                         
  -5  11   8        317.54        303.97        40.71 o                         
  -4  11   8       2294.07       2239.27       172.43 o                         
  -3  11   8        921.44        936.48        65.55 o                         
  -2  11   8       1568.27       1569.87       121.73 o                         
  -1  11   8         14.66          3.95        15.16 o                         
   0  11   8       1140.65       1148.97        60.95 o                         
   1  11   8          1.60         -2.57        11.34 o                         
   2  11   8       1539.38       1582.64       131.62 o                         
   3  11   8        897.54        962.95        45.64 o                         
   4  11   8       2215.97       2421.65       111.15 o                         
   5  11   8        325.25        352.99        55.50 o                         
   6  11   8       1874.19       1829.10       166.50 o                         
   7  11   8        316.45        353.78        44.87 o                         
   8  11   8       1835.18       1853.79       161.95 o                         
   9  11   8        183.96        132.06        43.54 o                         
  10  11   8        205.41        200.95        55.66 o                         
  11  11   8         17.43          9.15        41.92 o                         
  12  11   8        149.00        129.50        57.18 o                         
  13  11   8         73.12         -2.14        50.56 o                         
 -12  12   8         14.03         41.53        43.00 o                         
 -11  12   8        260.95        304.95        63.68 o                         
 -10  12   8         39.11         51.36        33.77 o                         
  -9  12   8        917.86        983.89       116.09 o                         
  -8  12   8        213.43        178.61        28.13 o                         
  -7  12   8       1612.47       1554.87       123.07 o                         
  -6  12   8        197.06        171.29        27.63 o                         
  -5  12   8        338.15        340.83        35.22 o                         
  -4  12   8        217.90        243.63        34.28 o                         
  -3  12   8        572.03        616.56        49.64 o                         
  -2  12   8        334.55        292.29        46.85 o                         
  -1  12   8        804.21        846.02        53.41 o                         
   0  12   8         12.25         23.25        14.24 o                         
   1  12   8        847.03        868.18        73.36 o                         
   2  12   8        345.44        342.77        41.17 o                         
   3  12   8        712.44        743.55        74.32 o                         
   4  12   8        224.16        203.55        28.53 o                         
   5  12   8        317.49        340.08        94.76 o                         
   6  12   8        205.57        253.88        26.09 o                         
   7  12   8       1585.31       1722.54       129.63 o                         
   8  12   8        222.16        200.47        65.48 o                         
   9  12   8        858.23       1013.53       233.94 o                         
  10  12   8         34.99         85.87        49.88 o                         
  11  12   8        219.45        191.79        62.95 o                         
  12  12   8         18.15        -22.88        66.04 o                         
 -12  13   8        103.28         37.18        50.19 o                         
 -11  13   8         18.67         15.11        48.69 o                         
 -10  13   8        340.04        413.65       101.86 o                         
  -9  13   8         57.16         65.90        35.44 o                         
  -8  13   8        442.52        523.42        79.78 o                         
  -7  13   8        570.48        622.95        66.24 o                         
  -6  13   8       1358.23       1421.92        91.77 o                         
  -5  13   8       1793.61       1814.22       144.44 o                         
  -4  13   8       1454.45       1470.78       146.69 o                         
  -3  13   8        854.49        788.48        57.51 o                         
  -2  13   8        513.11        481.17        57.74 o                         
  -1  13   8        178.19        193.71        24.38 o                         
   0  13   8        678.56        732.89        45.42 o                         
   1  13   8        150.30        186.42        21.71 o                         
   2  13   8        497.81        534.09        87.81 o                         
   3  13   8        836.06        852.48       107.54 o                         
   4  13   8       1462.28       1376.46        99.39 o                         
   5  13   8       1787.34       1890.70       226.67 o                         
   6  13   8       1256.83       1180.06       350.91 o                         
   7  13   8        549.88        735.22       184.13 o                         
   8  13   8        381.66        383.35        94.02 o                         
   9  13   8         53.04         46.40        42.03 o                         
  10  13   8        262.20        292.14        70.45 o                         
  11  13   8         10.13          3.88        45.72 o                         
  12  13   8         89.41         99.07        60.88 o                         
 -11  14   8         18.92         47.67        46.62 o                         
 -10  14   8         63.15         58.21        77.79 o                         
  -9  14   8        385.21        259.06        58.64 o                         
  -8  14   8         55.05         -3.92        29.83 o                         
  -7  14   8        708.06        873.74        72.46 o                         
  -6  14   8        211.31        174.51        28.39 o                         
  -5  14   8        579.49        591.49        57.84 o                         
  -4  14   8        522.67        485.10        90.07 o                         
  -3  14   8       1032.86        882.95        83.15 o                         
  -2  14   8        681.79        714.39        70.91 o                         
  -1  14   8        871.46        811.88        89.00 o                         
   0  14   8        370.05        362.87        45.89 o                         
   1  14   8        869.14        723.83        80.03 o                         
   2  14   8        709.63        745.15        92.00 o                         
   3  14   8       1092.91       1077.91       116.35 o                         
   4  14   8        537.76        525.89        58.52 o                         
   5  14   8        639.81        717.52        68.06 o                         
   6  14   8        190.62        135.02        47.87 o                         
   7  14   8        673.99        691.11       151.67 o                         
   8  14   8         48.37         32.22        43.50 o                         
   9  14   8        390.08        373.42       111.37 o                         
  10  14   8         54.63          8.55        97.94 o                         
  11  14   8          9.39          4.18        48.13 o                         
 -10  15   8        266.21        215.99       106.90 o                         
  -9  15   8        116.65        198.19        55.40 o                         
  -8  15   8        239.35        242.18        55.40 o                         
  -7  15   8        132.18        211.06        50.56 o                         
  -6  15   8        111.27        166.36        43.17 o                         
  -5  15   8        492.00        584.00        48.79 o                         
  -4  15   8        245.83        312.29        39.60 o                         
  -3  15   8        152.60        160.95        31.82 o                         
  -2  15   8        487.93        361.19        48.26 o                         
  -1  15   8         12.89         -8.79        23.39 o                         
   0  15   8        436.73        411.95        50.83 o                         
   1  15   8         30.54         14.70        23.59 o                         
   2  15   8        522.58        498.76        53.69 o                         
   3  15   8        171.77         87.05        44.77 o                         
   4  15   8        293.36        401.82        43.01 o                         
   5  15   8        496.80        531.67       143.27 o                         
   6  15   8        132.77        245.28        56.47 o                         
   7  15   8        128.97         34.15        40.05 o                         
   8  15   8        276.37        395.37        75.55 o                         
   9  15   8        104.20        105.34        55.94 o                         
  10  15   8        257.15        398.75       132.64 o                         
  -9  16   8         53.72         54.16        45.32 o                         
  -8  16   8         40.02        137.27        48.41 o                         
  -7  16   8        166.60        190.81        53.07 o                         
  -6  16   8          3.16          1.43        35.51 o                         
  -5  16   8        262.33        308.78        54.58 o                         
  -4  16   8         42.04         63.99        32.84 o                         
  -3  16   8        293.46        242.84        44.30 o                         
  -2  16   8         23.66         30.38        30.46 o                         
  -1  16   8         29.33        -12.40        25.64 o                         
   0  16   8         70.52        -16.89        40.30 o                         
   1  16   8         22.82          3.22        25.55 o                         
   2  16   8         32.31          3.53        41.41 o                         
   3  16   8        255.80        310.31        95.70 o                         
   4  16   8         55.79        146.63        58.20 o                         
   5  16   8        206.19        195.88        71.64 o                         
   6  16   8          6.69         25.74        47.01 o                         
   7  16   8        162.66        221.95       121.45 o                         
   8  16   8         31.45         28.63        44.37 o                         
   9  16   8         53.66         29.23        48.14 o                         
  -7  17   8        120.77        145.51        64.92 o                         
  -6  17   8          9.45        -22.39        48.13 o                         
  -5  17   8         40.74         31.34        45.89 o                         
  -4  17   8         81.02         79.61        34.42 o                         
  -3  17   8        235.38        192.57        42.07 o                         
  -2  17   8        299.79        248.60        46.26 o                         
  -1  17   8        588.25        622.58        81.71 o                         
   0  17   8        747.12        781.23        73.05 o                         
   1  17   8        537.34        558.99       122.57 o                         
   2  17   8        290.27        308.74        51.49 o                         
   3  17   8        241.83        277.02        41.92 o                         
   4  17   8         56.06         36.94        51.49 o                         
   5  17   8         57.72         83.95        55.97 o                         
   6  17   8         20.90         31.34        57.09 o                         
   7  17   8        119.33        128.72        67.16 o                         
  -5  18   8        165.89        286.55        78.35 o                         
  -4  18   8        246.36        312.29        77.23 o                         
  -3  18   8        685.19        654.94        68.19 o                         
  -2  18   8        104.63         78.01        63.24 o                         
  -1  18   8        458.59        447.83        58.57 o                         
   0  18   8        304.00        263.49        47.47 o                         
   1  18   8        439.32        413.25       111.37 o                         
   2  18   8         79.24        113.75        37.11 o                         
   3  18   8        689.62        486.91        94.02 o                         
   4  18   8        207.13        248.49        74.99 o                         
   5  18   8        151.22        158.94        68.28 o                         
  -2  19   8          7.08         12.48        34.26 o                         
  -1  19   8        536.73        468.64       212.67 o                         
   0  19   8         83.10         79.47        53.17 o                         
   1  19   8        516.53        568.97       127.04 o                         
   2  19   8          4.78         13.43        52.61 o                         
   1   0   9       1024.94       1142.12        45.64 o                         
   2   0   9       1913.16       1879.15        54.25 o                         
   3   0   9         87.93        308.93        55.97 o                         
   4   0   9       5403.09       5467.84       134.72 o                         
   5   0   9        795.35        804.21        29.70 o                         
   6   0   9         15.76         42.92        10.24 o                         
   7   0   9        565.65        544.33        28.62 o                         
   8   0   9         47.27         37.66        12.83 o                         
   9   0   9         90.82         79.02        15.46 o                         
  10   0   9        150.98        166.65        19.85 o                         
  11   0   9        245.18        369.98        32.61 o                         
  12   0   9        324.39        347.32        33.68 o                         
  13   0   9         17.48         -1.01        24.50 o                         
  14   0   9       1029.14       1079.30        91.43 o                         
  15   0   9          1.75         57.78        37.17 o                         
  16   0   9        356.52        356.70        57.99 o                         
 -16   1   9         92.71         68.15        40.30 o                         
 -15   1   9        651.13        668.12        73.47 o                         
 -14   1   9         61.96         55.81        48.13 o                         
 -13   1   9        450.24        421.25        42.01 o                         
 -12   1   9         92.38        138.64        27.04 o                         
 -11   1   9         25.86         21.35        17.72 o                         
 -10   1   9        472.99        479.27        29.93 o                         
  -9   1   9        786.77        697.60        37.40 o                         
  -8   1   9         24.46         13.38        11.51 o                         
  -7   1   9       7619.82       7501.19       194.96 o                         
  -6   1   9        243.16        268.04        16.77 o                         
  -5   1   9      16685.38      16271.51       348.95 o                         
  -4   1   9        484.90        507.97        25.38 o                         
  -3   1   9       7772.35       7248.90       173.57 o                         
  -2   1   9       2815.19       2833.15        65.38 o                         
  -1   1   9       8144.10       7603.18       179.72 o                         
   0   1   9       1627.22       1515.63        45.57 o                         
   1   1   9       8484.30       7986.99       206.02 o                         
   2   1   9       2847.14       3033.31        86.76 o                         
   3   1   9       7701.83       7474.08       194.29 o                         
   4   1   9        458.13        454.80        31.51 o                         
   5   1   9      16616.90      16860.27       387.74 o                         
   6   1   9        206.62        221.73        16.42 o                         
   7   1   9       7629.84       7539.82       206.48 o                         
   8   1   9         41.18         55.23        12.61 o                         
   9   1   9        805.56        837.73        38.67 o                         
  10   1   9        467.04        492.70        33.98 o                         
  11   1   9         66.89         67.69        17.44 o                         
  12   1   9        116.14        160.66        32.40 o                         
  13   1   9        506.89        494.19        76.64 o                         
  14   1   9         70.17         73.78        37.03 o                         
  15   1   9        663.37        711.21        76.01 o                         
  16   1   9         67.14         35.82        37.61 o                         
 -16   2   9         46.38        -27.57        77.23 o                         
 -15   2   9        122.71        109.55        40.62 o                         
 -14   2   9        271.22        208.82        47.01 o                         
 -13   2   9        130.67        124.60        29.14 o                         
 -12   2   9         87.60         55.94        23.90 o                         
 -11   2   9        308.74        291.18        37.15 o                         
 -10   2   9        548.51        523.75        34.97 o                         
  -9   2   9        716.93        615.00        34.27 o                         
  -8   2   9        204.69        187.16        16.17 o                         
  -7   2   9       1420.46       1334.50        42.64 o                         
  -6   2   9        116.14        108.35        11.61 o                         
  -5   2   9       1448.76       1322.78        38.39 o                         
  -4   2   9        304.85        287.81        19.16 o                         
  -3   2   9       6283.88       5811.40       131.03 o                         
  -2   2   9       3502.56       3556.45        83.85 o                         
  -1   2   9       1329.52       1345.10        36.08 o                         
   0   2   9       1054.94       1003.68        34.67 o                         
   1   2   9       1358.11       1403.18        55.48 o                         
   2   2   9       3523.81       3584.65       100.02 o                         
   3   2   9       6062.41       5949.93       157.71 o                         
   4   2   9        337.25        345.31        23.44 o                         
   5   2   9       1401.46       1438.62        46.48 o                         
   6   2   9        142.85        148.23        14.52 o                         
   7   2   9       1513.60       1572.17        49.46 o                         
   8   2   9        230.26        218.21        18.88 o                         
   9   2   9        748.72        767.25        38.04 o                         
  10   2   9        550.15        467.40        33.72 o                         
  11   2   9        316.72        298.54        29.95 o                         
  12   2   9        113.47         95.27        26.60 o                         
  13   2   9        125.64        143.09        29.22 o                         
  14   2   9        282.50        280.21        49.26 o                         
  15   2   9        111.14        130.82        43.56 o                         
  16   2   9         60.96        106.14        42.03 o                         
 -15   3   9        193.64        202.85        45.38 o                         
 -14   3   9        398.93        368.86        46.91 o                         
 -13   3   9        750.07        743.98        54.62 o                         
 -12   3   9        452.25        421.44        40.42 o                         
 -11   3   9       1699.21       1625.58       117.94 o                         
 -10   3   9        894.58        855.40        64.83 o                         
  -9   3   9       2037.39       2009.80        64.52 o                         
  -8   3   9        676.65        603.96        27.56 o                         
  -7   3   9       3057.08       2904.06        77.68 o                         
  -6   3   9       2272.48       2083.43        60.94 o                         
  -5   3   9       5020.14       4680.66       117.96 o                         
  -4   3   9       1884.06       1744.92        51.80 o                         
  -3   3   9      15973.29      15039.88       321.80 o                         
  -2   3   9        747.65        725.05        27.55 o                         
  -1   3   9      18074.66      17415.77       350.24 o                         
   0   3   9       2748.35       2923.57        71.26 o                         
   1   3   9      18047.44      17737.30       440.11 o                         
   2   3   9        768.89        779.76        32.70 o                         
   3   3   9      16274.25      16571.29       412.84 o                         
   4   3   9       1946.21       1998.52        62.96 o                         
   5   3   9       5010.04       5070.97       137.19 o                         
   6   3   9       2164.27       2230.70        63.77 o                         
   7   3   9       3049.46       3048.86        89.31 o                         
   8   3   9        685.93        741.12        34.05 o                         
   9   3   9       1956.00       2056.14        67.48 o                         
  10   3   9        979.57        952.03        56.64 o                         
  11   3   9       1650.46       1713.25        79.65 o                         
  12   3   9        496.38        621.99        48.28 o                         
  13   3   9        747.61        659.13        94.42 o                         
  14   3   9        406.56        393.50        55.41 o                         
  15   3   9        157.49        204.74        53.17 o                         
 -15   4   9          0.72         23.51        34.03 o                         
 -14   4   9         56.61         65.46        31.17 o                         
 -13   4   9        146.37        150.04        30.59 o                         
 -12   4   9        194.24        208.69        32.02 o                         
 -11   4   9        310.42        246.33        36.21 o                         
 -10   4   9        752.39        707.75        49.09 o                         
  -9   4   9        286.01        300.61        29.44 o                         
  -8   4   9        103.64         79.87        20.33 o                         
  -7   4   9       1413.30       1407.75        50.84 o                         
  -6   4   9         56.20         62.81        12.59 o                         
  -5   4   9        249.27        292.61        20.14 o                         
  -4   4   9       1327.05       1283.46        47.42 o                         
  -3   4   9        962.29        891.44        32.77 o                         
  -2   4   9       1191.72       1253.33        36.19 o                         
  -1   4   9        630.88        634.71        32.00 o                         
   0   4   9       3579.84       3618.24        85.60 o                         
   1   4   9        490.50        518.09        31.87 o                         
   2   4   9       1243.55       1240.75        47.30 o                         
   3   4   9        969.97        961.70        48.19 o                         
   4   4   9       1276.58       1219.32        43.73 o                         
   5   4   9        241.09        230.92        19.83 o                         
   6   4   9         34.09         24.86        11.48 o                         
   7   4   9       1499.58       1662.01        51.77 o                         
   8   4   9        108.58        117.73        17.48 o                         
   9   4   9        366.17        362.72        30.33 o                         
  10   4   9        697.16        808.70        46.41 o                         
  11   4   9        300.45        306.73        33.89 o                         
  12   4   9        211.15        214.48        35.26 o                         
  13   4   9        176.23        167.28        35.99 o                         
  14   4   9         62.59         28.37        30.14 o                         
  15   4   9          6.00          8.02        33.61 o                         
 -15   5   9         66.78         46.48        39.18 o                         
 -14   5   9         95.90         46.17        28.92 o                         
 -13   5   9        720.98        712.86        60.89 o                         
 -12   5   9        369.91        358.51        52.57 o                         
 -11   5   9       2459.66       2409.86        98.99 o                         
 -10   5   9        213.49        222.34        30.70 o                         
  -9   5   9       2027.75       1971.06        73.93 o                         
  -8   5   9        247.13        203.99        24.05 o                         
  -7   5   9        684.29        698.43        38.22 o                         
  -6   5   9        317.50        324.09        21.98 o                         
  -5   5   9        918.24        874.12        34.99 o                         
  -4   5   9         59.40         44.27        11.32 o                         
  -3   5   9       3631.67       3481.73        97.51 o                         
  -2   5   9       2097.80       1976.84        51.13 o                         
  -1   5   9      14352.93      13827.97       318.67 o                         
   0   5   9       3905.85       4070.49        95.10 o                         
   1   5   9      14183.51      13898.97       319.87 o                         
   2   5   9       2116.67       2102.10        64.40 o                         
   3   5   9       3578.58       3428.38        96.93 o                         
   4   5   9         54.63         56.38        13.23 o                         
   5   5   9        738.23        716.42        42.39 o                         
   6   5   9        230.54        252.42        19.59 o                         
   7   5   9        692.84        791.02        33.27 o                         
   8   5   9        210.34        208.77        23.62 o                         
   9   5   9       2017.93       2144.68        78.39 o                         
  10   5   9        169.59        245.77        30.40 o                         
  11   5   9       2475.32       2463.04       130.38 o                         
  12   5   9        341.97        358.54        37.74 o                         
  13   5   9        750.70        786.37        61.62 o                         
  14   5   9         88.44         65.84        30.91 o                         
  15   5   9         83.91         69.10        40.30 o                         
 -15   6   9         90.20         92.97        32.94 o                         
 -14   6   9          7.25         -2.65        26.03 o                         
 -13   6   9        163.37        184.54        34.60 o                         
 -12   6   9         19.25         27.89        22.79 o                         
 -11   6   9        890.36        847.93        56.08 o                         
 -10   6   9        317.92        297.18        34.04 o                         
  -9   6   9        167.05        194.41        28.16 o                         
  -8   6   9        445.34        415.27        31.83 o                         
  -7   6   9        519.49        438.27        32.27 o                         
  -6   6   9         59.96         78.91        15.11 o                         
  -5   6   9        889.23        852.47        39.21 o                         
  -4   6   9        274.29        285.53        19.69 o                         
  -3   6   9        891.93       1060.04        43.02 o                         
  -2   6   9          9.37         -1.53         9.31 o                         
  -1   6   9        543.88        507.05        21.78 o                         
   0   6   9        159.32        151.81        12.78 o                         
   1   6   9        571.49        483.05        24.12 o                         
   2   6   9          9.02          4.62        10.01 o                         
   3   6   9        925.11       1161.67        42.13 o                         
   4   6   9        282.69        281.07        21.26 o                         
   5   6   9        834.76        855.62        36.79 o                         
   6   6   9         68.76        106.27        14.28 o                         
   7   6   9        541.27        575.86        31.54 o                         
   8   6   9        453.14        438.42        31.21 o                         
   9   6   9        135.31        209.96        32.50 o                         
  10   6   9        286.65        258.17        32.31 o                         
  11   6   9        828.34        941.57        57.39 o                         
  12   6   9         14.30         60.56        25.55 o                         
  13   6   9        143.99        197.29        43.20 o                         
  14   6   9          5.04        -31.58        31.60 o                         
  15   6   9        102.30        339.16       102.98 o                         
 -15   7   9         38.88         26.56        42.72 o                         
 -14   7   9        225.20        256.51        40.33 o                         
 -13   7   9        173.64        195.95        51.20 o                         
 -12   7   9        854.63        835.14        80.62 o                         
 -11   7   9       1546.69       1551.01        76.74 o                         
 -10   7   9        653.10        592.90        47.92 o                         
  -9   7   9       2253.79       2142.65        89.41 o                         
  -8   7   9        122.18         85.85        22.68 o                         
  -7   7   9        387.08        376.96        30.15 o                         
  -6   7   9        560.84        523.53        32.71 o                         
  -5   7   9       1001.67        974.59        46.03 o                         
  -4   7   9        362.28        354.13        22.42 o                         
  -3   7   9       8350.65       8063.44       193.26 o                         
  -2   7   9       3110.91       3182.89       100.35 o                         
  -1   7   9      10510.78       9922.09       301.94 o                         
   0   7   9      11042.19      10976.40       267.80 o                         
   1   7   9      10753.22      10042.32       259.50 o                         
   2   7   9       3227.62       3200.68        82.90 o                         
   3   7   9       8116.67       7976.99       217.31 o                         
   4   7   9        442.85        440.11        27.75 o                         
   5   7   9       1136.94       1128.86        42.91 o                         
   6   7   9        702.97        714.05        34.10 o                         
   7   7   9        500.28        471.64        31.71 o                         
   8   7   9        176.96        173.13        21.34 o                         
   9   7   9       2325.62       2314.48       127.79 o                         
  10   7   9        621.52        680.46        49.74 o                         
  11   7   9       1590.04       1684.07       113.42 o                         
  12   7   9        861.04        906.51        87.89 o                         
  13   7   9        183.34        198.58        32.83 o                         
  14   7   9        236.56        177.63        59.75 o                         
  15   7   9         35.58         17.36        49.39 o                         
 -14   8   9         10.00         38.80        42.65 o                         
 -13   8   9        281.82        303.03        40.17 o                         
 -12   8   9         83.52         66.27        24.20 o                         
 -11   8   9        169.37        163.00        29.55 o                         
 -10   8   9        258.73        224.61        31.02 o                         
  -9   8   9        477.12        472.56        40.70 o                         
  -8   8   9        199.21        200.88        29.23 o                         
  -7   8   9        757.34        689.66        47.19 o                         
  -6   8   9         52.66         48.53        17.22 o                         
  -5   8   9        517.31        522.93        37.48 o                         
  -4   8   9        552.33        558.97        29.00 o                         
  -3   8   9        873.23        859.08        47.30 o                         
  -2   8   9       1078.15       1114.79        42.04 o                         
  -1   8   9       1249.65       1223.59        41.02 o                         
   0   8   9       1173.62       1225.82        48.36 o                         
   1   8   9       1310.90       1232.12        44.99 o                         
   2   8   9       1048.48       1070.56        35.76 o                         
   3   8   9        981.88        911.55        37.85 o                         
   4   8   9        511.78        531.08        29.28 o                         
   5   8   9        579.68        600.71        31.59 o                         
   6   8   9         42.69         34.71        14.23 o                         
   7   8   9        786.65        792.89        40.76 o                         
   8   8   9        209.69        195.20        27.63 o                         
   9   8   9        456.61        456.42        37.82 o                         
  10   8   9        249.90        199.99        32.31 o                         
  11   8   9        201.02        186.45        26.55 o                         
  12   8   9         89.05         59.08        44.29 o                         
  13   8   9        340.61        390.08        75.30 o                         
  14   8   9          9.86        -11.28        43.28 o                         
 -14   9   9         92.48         38.22        48.69 o                         
 -13   9   9        178.24        250.45        57.63 o                         
 -12   9   9        476.55        473.43        45.89 o                         
 -11   9   9        383.20        397.84        38.62 o                         
 -10   9   9        597.03        606.69        53.48 o                         
  -9   9   9        961.95        956.88        57.29 o                         
  -8   9   9        149.20        149.21        27.37 o                         
  -7   9   9        954.20        883.47        56.71 o                         
  -6   9   9        129.48        107.93        23.33 o                         
  -5   9   9       1022.33       1059.37        61.51 o                         
  -4   9   9        936.17        975.73        41.75 o                         
  -3   9   9       2390.94       2400.10       105.19 o                         
  -2   9   9       3769.60       3618.08       102.25 o                         
  -1   9   9        939.48        992.20        58.72 o                         
   0   9   9       4587.55       4493.44       131.57 o                         
   1   9   9        873.93        890.14        36.76 o                         
   2   9   9       3789.09       3507.93        90.45 o                         
   3   9   9       2311.04       2297.10        71.01 o                         
   4   9   9        951.41        969.81        58.72 o                         
   5   9   9        947.13        965.55        43.77 o                         
   6   9   9        136.24        119.12        18.18 o                         
   7   9   9        927.16        869.47        66.24 o                         
   8   9   9        119.05        129.41        32.80 o                         
   9   9   9        952.33        956.99        65.59 o                         
  10   9   9        532.68        589.25        42.01 o                         
  11   9   9        320.30        432.42       177.97 o                         
  12   9   9        414.11        311.15        68.43 o                         
  13   9   9        154.70        230.37        65.80 o                         
  14   9   9         86.41        110.30        60.45 o                         
 -13  10   9        153.77        114.63        50.36 o                         
 -12  10   9         13.58          0.92        50.37 o                         
 -11  10   9        377.83        348.96        35.10 o                         
 -10  10   9        144.24        167.74        28.11 o                         
  -9  10   9        272.64        337.70        45.82 o                         
  -8  10   9         19.35         18.43        19.90 o                         
  -7  10   9        698.29        692.60        57.59 o                         
  -6  10   9         98.45         84.32        40.71 o                         
  -5  10   9        687.16        638.13        54.45 o                         
  -4  10   9        349.59        407.01        31.44 o                         
  -3  10   9        567.83        579.67        35.06 o                         
  -2  10   9       1048.42       1137.84        57.99 o                         
  -1  10   9        500.13        510.39        28.95 o                         
   0  10   9        233.30        230.79        21.99 o                         
   1  10   9        540.91        553.41        31.57 o                         
   2  10   9       1087.36       1108.36        45.49 o                         
   3  10   9        656.34        599.28        32.97 o                         
   4  10   9        375.01        411.55        35.41 o                         
   5  10   9        620.31        672.22        61.16 o                         
   6  10   9        107.19        119.55        25.04 o                         
   7  10   9        694.15        724.00        66.40 o                         
   8  10   9         20.46        -11.49        13.74 o                         
   9  10   9        302.55        331.25        47.98 o                         
  10  10   9        137.24        163.56        55.44 o                         
  11  10   9        317.72        387.64       132.64 o                         
  12  10   9         15.81         12.88        47.09 o                         
  13  10   9        171.74        180.70        72.20 o                         
 -13  11   9          7.28        -15.30        42.54 o                         
 -12  11   9        115.12         83.71        48.11 o                         
 -11  11   9         17.53        -14.89        34.68 o                         
 -10  11   9         85.40         80.45        35.09 o                         
  -9  11   9        611.33        607.44        71.57 o                         
  -8  11   9        282.11        283.02        33.74 o                         
  -7  11   9       1386.85       1420.30       107.56 o                         
  -6  11   9        798.10        793.93        52.98 o                         
  -5  11   9       2424.68       2513.45       184.34 o                         
  -4  11   9       1790.63       1649.98       155.39 o                         
  -3  11   9       1506.45       1524.33        72.10 o                         
  -2  11   9       1040.34       1029.93        47.89 o                         
  -1  11   9        377.53        388.67        28.79 o                         
   0  11   9         32.76         50.25        15.46 o                         
   1  11   9        326.16        374.06        30.54 o                         
   2  11   9       1062.71       1170.80        95.32 o                         
   3  11   9       1566.34       1734.06        68.99 o                         
   4  11   9       1740.56       1745.91        99.14 o                         
   5  11   9       2476.38       2572.27       258.54 o                         
   6  11   9        825.27        869.52        89.48 o                         
   7  11   9       1434.84       1554.16        93.54 o                         
   8  11   9        282.08        337.98        46.11 o                         
   9  11   9        649.00        668.34        66.44 o                         
  10  11   9        119.60         76.29        46.69 o                         
  11  11   9          8.34         25.58        43.51 o                         
  12  11   9        121.17        140.22        58.64 o                         
  13  11   9          1.37        -12.45        47.09 o
[truncated: 344,575 more chars]
